# Supplementary material for: Crystallographic characterization of rare-earth cyano­tri­phenyl­borate complexes and the cyano­borates [NCBPh3]1−, [NCBPh2Me]1−, and [NCBPh2(μ-O)BPh2]1−
Source: Acta Crystallogr E Crystallogr Commun. 2021 Jul 13;77(Pt 8):799–803. doi: 10.1107/S2056989021006861 (PMC8340972; doi:10.1107/S2056989021006861)
Supplement: Supplementary file 1 [file e-77-00799-sup1.cif]

##############################################################################
#                                                                            #
# This CIF contains the data in a paper accepted for publication in          #
# Acta Crystallographica Section E. It conforms to the requirements of       #
# Notes for Authors for Acta Crystallographica Section E, and has been       #
# peer reviewed under the auspices of the IUCr Commission on Journals.       #
#                                                                            #
# Full details of the Crystallographic Information File format               #
# are given in the paper "The Crystallographic Information File (CIF):       #
# a New Standard Archive File for Crystallography" by S. R. Hall, F. H.      #
# Allen and I. D. Brown [Acta Cryst. (1991), A47, 655-685].                  #
#                                                                            #
# The current version of the core CIF dictionary is obtainable from          #
# ftp://ftp.iucr.org/pub/cif_core.dic.                                       #
#                                                                            #
# Software is freely available for graphical display of the structure(s)     #
# in this CIF. For information consult the CIF software page                 #
# http://www.iucr.org/resources/cif/software.                                #
#                                                                            #
# This file may be used for bona fide research purposes within the           #
# scientific community so long as proper attribution is given to the journal # 
# article from which it was obtained.                                        #
#                                                                            #
##############################################################################
data_1-Dy
_audit_creation_method     'SHELXL-2014/7'
_journal_date_recd_electronic     2021-05-19
_journal_date_accepted     2021-07-03
_journal_name_full     'Acta Crystallographica, Section E'
_journal_year     2021
_journal_volume     77
_journal_issue      8
_journal_page_first     799
_journal_page_last     803
_journal_paper_category     GM
_journal_paper_doi     10.1107/S2056989021006861
_journal_coeditor_code     PK2658
_publ_contact_author_name     'William J. Evans'
_publ_contact_author_address
;
Department of Chemistry, University of California, Irvine, CA 92697-2025
;
_publ_contact_author_email     'wevans@uci.edu'
_publ_contact_author_fax     ?
_publ_contact_author_phone     ?
_publ_section_title
;
Crystallographic characterization of rare-earth cyanotriphenylborate complexes
and the cyanoborates [NCBPh~3~]^1-^, [NCBPh~2~Me]^1-^, and
[NCBPh~2~(\m-O)BPh~2~]^1-^
;
_publ_section_title_footnote     .
loop_
    _publ_author_name
    _publ_author_footnote
    _publ_author_address
    'Dumas, Megan T.' .
;
Department of Chemistry, University of California, Irvine, CA 92697-2025
;
    'White, Jessica R. K.' .
;
Department of Chemistry, University of California, Irvine, CA 92697-2025
;
    'Ziller, Joseph W.' .
;
Department of Chemistry, University of California, Irvine, CA 92697-2025
;
    'Evans, William J.' .
;
Department of Chemistry, University of California, Irvine, CA 92697-2025
;
_publ_section_synopsis
;
The investigation of the coordination chemistry of rare-earth metal complexes
with cyanide ligands led to the isolation and crystallographic
characterization of the <i>Ln</i>^III^ cyanotriphenylborate complexes,
<i>Ln</i>Cl~2~(THF)~4~(NCBPh~3~) (<i>Ln</i> = Dy, Y) as well as the
cyanoborates [NEt~4~][B~3~(\m-O)~3~(C~6~H~5~)~4~],
[NEt~4~][NCBPh~2~(\m-O)BPh~2~],
[K(crypt)]~2~[B~3~(\m-O)~3~(C~6~H~5~)~4~][NCBPh~2~Me]. The
[NCBPh~2~(\m-O)BPh~2~]^1-^ and (NCBPh~2~Me)^1-^ anions have not been
structurally characterized previously.
;
_chemical_name_systematic
;\
Dichlorido(cyanotriphenylborato-\k<i>N</i>)tetrakis(tetrahydrofuran-\
\k<i>O</i>)dysprosium(III)
;
_chemical_name_common     ?
_chemical_formula_moiety     ?
_chemical_formula_sum     'C35 H47 B Cl2 Dy N O4'
_chemical_formula_iupac     '[Dy Cl2 (C19 H15 B N) (C4 H8 O)4]'
_chemical_formula_weight     789.94
_chemical_melting_point     ?
_space_group_crystal_system     triclinic
_space_group_name_H-M_alt     'P -1'
_space_group_name_Hall     '-P 1'
loop_
    _space_group_symop_operation_xyz
    'x, y, z'
    '-x, -y, -z'
_cell_length_a     12.0043(17)
_cell_length_b     12.5261(17)
_cell_length_c     13.4913(19)
_cell_angle_alpha     114.7161(13)
_cell_angle_beta     101.2230(16)
_cell_angle_gamma     94.2256(16)
_cell_volume     1780.0(4)
_cell_formula_units_Z     2
_cell_measurement_reflns_used     9908
_cell_measurement_theta_min     2.30
_cell_measurement_theta_max     28.82
_cell_measurement_temperature     158(2)
_exptl_crystal_description     irregular
_exptl_crystal_colour     colorless
_exptl_crystal_size_max     0.391
_exptl_crystal_size_mid     0.332
_exptl_crystal_size_min     0.255
_exptl_crystal_density_diffrn     1.474
_exptl_crystal_density_meas     ?
_exptl_crystal_density_method     not_measured
_exptl_crystal_F_000     802
_exptl_absorpt_coefficient_mu     2.286
_exptl_absorpt_correction_type     numerical
_exptl_absorpt_process_details     '(SADABS; Krause et al., 2015)'
_exptl_absorpt_correction_T_min     0.5578
_exptl_absorpt_correction_T_max     0.6956
_diffrn_ambient_temperature     158(2)
_diffrn_source     'fine-focus sealed tube'
_diffrn_radiation_type     MoK\a
_diffrn_radiation_wavelength     0.71073
_diffrn_measurement_device_type     'Bruker SMART APEXII CCD'
_diffrn_measurement_method     '\f and \w scans'
_diffrn_detector_area_resol_mean     ?
_diffrn_reflns_number     21440
_diffrn_reflns_av_R_equivalents     0.0185
_diffrn_reflns_av_unetI/netI     0.0207
_diffrn_reflns_theta_min     1.716
_diffrn_reflns_theta_max     28.883
_diffrn_reflns_theta_full     25.500
_diffrn_measured_fraction_theta_max     0.904
_diffrn_measured_fraction_theta_full     0.998
_diffrn_reflns_limit_h_min     -16
_diffrn_reflns_limit_h_max     16
_diffrn_reflns_limit_k_min     -16
_diffrn_reflns_limit_k_max     16
_diffrn_reflns_limit_l_min     -18
_diffrn_reflns_limit_l_max     18
_refine_special_details
;
A colorless crystal of approximate dimensions 0.255 x 0.332 x 0.391 mm
was mounted in a cryoloop and transferred to a Bruker SMART APEX II
diffractometer.  The APEX2 program package was used to determine the
unit-cell parameters and for data collection (15 sec/frame scan time for
a sphere of diffraction data).  The raw frame data was processed using
SAINT and SADABS to yield the reflection data file.  Subsequent
calculations were carried out using the SHELXTL program.  There were no
systematic absences nor any diffraction symmetry other than the Friedel
condition.  The centrosymmetric triclinic space group P-1 was assigned and
later determined to be correct.
The structure was solved by dual space methods and refined on F2 by
full-matrix least-squares techniques.  The analytical scattering factors
for neutral atoms were used throughout the analysis.  Hydrogen atoms were
included using a riding model.  Atom C(5) was disordered and included using
multiple components with partial site-occupancy-factors.
Least-squares analysis yielded wR2 = 0.0609 and Goof = 1.042 for 406
variables refined against 8460 data (0.74\%A), R1 = 0.0239 for those 7562
data with I > 2.0sigma(I).
;
_reflns_number_total     8460
_reflns_number_gt     7562
_reflns_threshold_expression     'I > 2\s(I)'
_refine_ls_structure_factor_coef     Fsqd
_refine_ls_matrix_type     full
_refine_ls_R_factor_all     0.0272
_refine_ls_R_factor_gt     0.0239
_refine_ls_wR_factor_gt     0.0587
_refine_ls_wR_factor_ref     0.0609
_refine_ls_goodness_of_fit_ref     1.042
_refine_ls_restrained_S_all     1.042
_refine_ls_number_reflns     8460
_refine_ls_number_parameters     406
_refine_ls_number_restraints     0
_refine_ls_hydrogen_treatment     constr
_refine_ls_weighting_scheme     calc
_refine_ls_weighting_details
              'w=1/[\s^2^(Fo^2^)+(0.0251P)^2^+2.2673P] where P=(Fo^2^+2Fc^2^)/3'
_atom_sites_solution_hydrogens     geom
_atom_sites_solution_primary     'dual space'
_atom_sites_solution_secondary     difmap
_refine_ls_shift/su_max     0.002
_refine_ls_shift/su_mean     0.000
_refine_diff_density_max     1.341
_refine_diff_density_min     -0.891
_refine_ls_extinction_method     none
_refine_ls_extinction_coef     ?
loop_
    _atom_type_symbol
    _atom_type_description
    _atom_type_scat_dispersion_real
    _atom_type_scat_dispersion_imag
    _atom_type_scat_source
    'C' 'C' 0.0033 0.0016
                         'International Tables Vol C Tables 4.2.6.8 and 6.1.1.4'
    'H' 'H' 0.0000 0.0000
                         'International Tables Vol C Tables 4.2.6.8 and 6.1.1.4'
    'B' 'B' 0.0013 0.0007
                         'International Tables Vol C Tables 4.2.6.8 and 6.1.1.4'
    'N' 'N' 0.0061 0.0033
                         'International Tables Vol C Tables 4.2.6.8 and 6.1.1.4'
    'O' 'O' 0.0106 0.0060
                         'International Tables Vol C Tables 4.2.6.8 and 6.1.1.4'
    'Cl' 'Cl' 0.1484 0.1585
                         'International Tables Vol C Tables 4.2.6.8 and 6.1.1.4'
    'Dy' 'Dy' -0.1892 4.4098
                         'International Tables Vol C Tables 4.2.6.8 and 6.1.1.4'
_computing_data_collection     'APEX2 (Bruker, 2014)'
_computing_cell_refinement     'SAINT (Bruker, 2013)'
_computing_data_reduction     'SAINT (Bruker, 2013)'
_computing_structure_solution     '<i>SHELXT2014/4</i> (Sheldrick, 2015a)'
_computing_structure_refinement     '<i>SHELXL2014/7</i> (Sheldrick, 201)'
_computing_molecular_graphics     'SHELXTL (Sheldrick, 2008)'
_computing_publication_material     'SHELXTL (Sheldrick, 2008)'
loop_
    _atom_site_type_symbol
    _atom_site_label
    _atom_site_fract_x
    _atom_site_fract_y
    _atom_site_fract_z
    _atom_site_U_iso_or_equiv
    _atom_site_adp_type
    _atom_site_calc_flag
    _atom_site_occupancy
    _atom_site_disorder_assembly
    _atom_site_disorder_group
    Dy Dy1 0.24691(2) 0.24994(2) 0.49865(2) 0.01889(4) Uani d 1 . .
    Cl Cl1 0.23261(5) 0.07841(6) 0.55751(5) 0.03227(13) Uani d 1 . .
    Cl Cl2 0.25400(5) 0.40466(5) 0.41894(5) 0.03005(12) Uani d 1 . .
    O O1 0.45097(15) 0.26894(16) 0.55203(16) 0.0342(4) Uani d 1 . .
    O O2 0.30435(16) 0.12131(15) 0.33601(14) 0.0316(4) Uani d 1 . .
    O O3 0.07375(14) 0.14589(15) 0.35225(14) 0.0287(4) Uani d 1 . .
    O O4 0.08323(15) 0.30171(15) 0.57396(14) 0.0288(4) Uani d 1 . .
    N N1 0.31345(17) 0.42077(18) 0.68261(17) 0.0284(4) Uani d 1 . .
    B B1 0.3578(2) 0.6482(2) 0.8573(2) 0.0236(5) Uani d 1 . .
    C C1 0.33280(19) 0.5144(2) 0.75535(19) 0.0247(5) Uani d 1 . .
    C C2 0.5339(2) 0.3715(3) 0.5732(3) 0.0376(6) Uani d 1 . .
    H H2A 0.5001 0.4452 0.5982 0.045 Uiso calc 1 . .
    H H2B 0.5601 0.3596 0.5047 0.045 Uiso calc 1 . .
    C C3 0.6319(3) 0.3779(3) 0.6651(4) 0.0676(12) Uani d 1 . .
    H H3A 0.6208 0.4295 0.7402 0.081 Uiso calc 1 . .
    H H3B 0.7064 0.4100 0.6582 0.081 Uiso calc 1 . .
    C C4 0.6293(3) 0.2511(3) 0.6487(3) 0.0465(7) Uani d 1 . .
    H H4A 0.6249 0.2447 0.7186 0.056 Uiso calc 0.65 A 1
    H H4B 0.6985 0.2207 0.6256 0.056 Uiso calc 0.65 A 1
    H H4C 0.6521 0.2006 0.5793 0.056 Uiso calc 0.35 B 2
    H H4D 0.6784 0.2464 0.7143 0.056 Uiso calc 0.35 B 2
    C C5 0.5180(4) 0.1813(4) 0.5532(5) 0.0455(11) Uani d 0.65 C 1
    H H5A 0.5371 0.1397 0.4797 0.055 Uiso calc 0.65 C 1
    H H5B 0.4761 0.1217 0.5693 0.055 Uiso calc 0.65 C 1
    C C5B 0.5075(7) 0.2203(9) 0.6388(9) 0.046(2) Uani d 0.35 C 2
    H H5B1 0.4880 0.2609 0.7122 0.055 Uiso calc 0.35 C 2
    H H5B2 0.4831 0.1330 0.6084 0.055 Uiso calc 0.35 C 2
    C C6 0.2852(4) -0.0100(3) 0.2908(3) 0.0578(9) Uani d 1 . .
    H H6A 0.2018 -0.0433 0.2635 0.069 Uiso calc 1 . .
    H H6B 0.3200 -0.0342 0.3493 0.069 Uiso calc 1 . .
    C C7 0.3429(3) -0.0522(3) 0.1953(3) 0.0465(7) Uani d 1 . .
    H H7A 0.3031 -0.1318 0.1356 0.056 Uiso calc 1 . .
    H H7B 0.4249 -0.0558 0.2218 0.056 Uiso calc 1 . .
    C C8 0.3317(3) 0.0430(3) 0.1538(3) 0.0513(8) Uani d 1 . .
    H H8A 0.3889 0.0440 0.1102 0.062 Uiso calc 1 . .
    H H8B 0.2532 0.0309 0.1066 0.062 Uiso calc 1 . .
    C C9 0.3554(3) 0.1549(3) 0.2616(2) 0.0432(7) Uani d 1 . .
    H H9A 0.4394 0.1836 0.2935 0.052 Uiso calc 1 . .
    H H9B 0.3195 0.2185 0.2495 0.052 Uiso calc 1 . .
    C C10 -0.0179(2) 0.0684(2) 0.3591(2) 0.0378(6) Uani d 1 . .
    H H10A -0.0791 0.1127 0.3866 0.045 Uiso calc 1 . .
    H H10B 0.0125 0.0328 0.4097 0.045 Uiso calc 1 . .
    C C11 -0.0631(2) -0.0268(2) 0.2381(2) 0.0406(6) Uani d 1 . .
    H H11A -0.0149 -0.0899 0.2198 0.049 Uiso calc 1 . .
    H H11B -0.1440 -0.0637 0.2240 0.049 Uiso calc 1 . .
    C C12 -0.0541(3) 0.0436(3) 0.1712(3) 0.0540(9) Uani d 1 . .
    H H12A -0.0318 -0.0047 0.1009 0.065 Uiso calc 1 . .
    H H12B -0.1288 0.0678 0.1515 0.065 Uiso calc 1 . .
    C C13 0.0369(3) 0.1510(3) 0.2465(2) 0.0454(7) Uani d 1 . .
    H H13A 0.1028 0.1504 0.2122 0.054 Uiso calc 1 . .
    H H13B 0.0053 0.2249 0.2580 0.054 Uiso calc 1 . .
    C C14 0.0192(3) 0.3867(3) 0.5532(3) 0.0421(7) Uani d 1 . .
    H H14A -0.0553 0.3449 0.4974 0.051 Uiso calc 1 . .
    H H14B 0.0636 0.4307 0.5232 0.051 Uiso calc 1 . .
    C C15 -0.0006(4) 0.4690(5) 0.6599(3) 0.0839(15) Uani d 1 . .
    H H15A -0.0720 0.5015 0.6480 0.101 Uiso calc 1 . .
    H H15B 0.0652 0.5359 0.7031 0.101 Uiso calc 1 . .
    C C16 -0.0113(4) 0.3935(5) 0.7179(4) 0.0923(17) Uani d 1 . .
    H H16A -0.0926 0.3553 0.6992 0.111 Uiso calc 1 . .
    H H16B 0.0152 0.4419 0.8005 0.111 Uiso calc 1 . .
    C C17 0.0639(3) 0.2994(3) 0.6771(3) 0.0493(8) Uani d 1 . .
    H H17A 0.1378 0.3196 0.7340 0.059 Uiso calc 1 . .
    H H17B 0.0240 0.2198 0.6610 0.059 Uiso calc 1 . .
    C C18 0.3477(2) 0.7417(2) 0.8026(2) 0.0248(5) Uani d 1 . .
    C C19 0.3067(2) 0.7120(2) 0.6885(2) 0.0298(5) Uani d 1 . .
    H H19A 0.2836 0.6304 0.6356 0.036 Uiso calc 1 . .
    C C20 0.2988(2) 0.7998(3) 0.6504(2) 0.0370(6) Uani d 1 . .
    H H20A 0.2713 0.7770 0.5722 0.044 Uiso calc 1 . .
    C C21 0.3305(2) 0.9190(3) 0.7249(3) 0.0395(6) Uani d 1 . .
    H H21A 0.3247 0.9783 0.6986 0.047 Uiso calc 1 . .
    C C22 0.3708(2) 0.9512(2) 0.8386(3) 0.0383(6) Uani d 1 . .
    H H22A 0.3921 1.0331 0.8912 0.046 Uiso calc 1 . .
    C C23 0.3800(2) 0.8635(2) 0.8755(2) 0.0313(5) Uani d 1 . .
    H H23A 0.4095 0.8871 0.9536 0.038 Uiso calc 1 . .
    C C24 0.2584(2) 0.6512(2) 0.92518(19) 0.0254(5) Uani d 1 . .
    C C25 0.1699(2) 0.7173(2) 0.9233(2) 0.0337(5) Uani d 1 . .
    H H25A 0.1687 0.7633 0.8823 0.040 Uiso calc 1 . .
    C C26 0.0836(2) 0.7187(3) 0.9790(3) 0.0412(6) Uani d 1 . .
    H H26A 0.0251 0.7650 0.9756 0.049 Uiso calc 1 . .
    C C27 0.0830(3) 0.6528(3) 1.0393(3) 0.0425(7) Uani d 1 . .
    H H27A 0.0247 0.6537 1.0780 0.051 Uiso calc 1 . .
    C C28 0.1687(3) 0.5852(3) 1.0425(2) 0.0398(6) Uani d 1 . .
    H H28A 0.1690 0.5392 1.0835 0.048 Uiso calc 1 . .
    C C29 0.2542(2) 0.5840(2) 0.9863(2) 0.0318(5) Uani d 1 . .
    H H29A 0.3117 0.5364 0.9891 0.038 Uiso calc 1 . .
    C C30 0.4912(2) 0.67005(19) 0.9294(2) 0.0267(5) Uani d 1 . .
    C C31 0.5262(2) 0.7043(2) 1.0449(2) 0.0330(6) Uani d 1 . .
    H H31A 0.4696 0.7137 1.0869 0.040 Uiso calc 1 . .
    C C32 0.6433(3) 0.7251(2) 1.1005(2) 0.0414(7) Uani d 1 . .
    H H32A 0.6646 0.7483 1.1792 0.050 Uiso calc 1 . .
    C C33 0.7263(2) 0.7123(2) 1.0424(3) 0.0429(7) Uani d 1 . .
    H H33A 0.8052 0.7258 1.0803 0.051 Uiso calc 1 . .
    C C34 0.6955(2) 0.6797(3) 0.9283(3) 0.0424(7) Uani d 1 . .
    H H34A 0.7530 0.6712 0.8874 0.051 Uiso calc 1 . .
    C C35 0.5798(2) 0.6594(2) 0.8735(2) 0.0351(6) Uani d 1 . .
    H H35A 0.5599 0.6373 0.7950 0.042 Uiso calc 1 . .
loop_
    _atom_site_aniso_label
    _atom_site_aniso_U_11
    _atom_site_aniso_U_22
    _atom_site_aniso_U_33
    _atom_site_aniso_U_12
    _atom_site_aniso_U_13
    _atom_site_aniso_U_23
    Dy1 0.02183(6) 0.01583(6) 0.01804(6) 0.00100(4) 0.00370(4) 0.00748(4)
    Cl1 0.0365(3) 0.0313(3) 0.0369(3) 0.0028(2) 0.0059(2) 0.0243(3)
    Cl2 0.0376(3) 0.0231(3) 0.0322(3) 0.0012(2) 0.0053(2) 0.0169(2)
    O1 0.0244(8) 0.0269(9) 0.0423(10) 0.0024(7) 0.0038(7) 0.0090(8)
    O2 0.0381(10) 0.0284(9) 0.0259(9) 0.0075(7) 0.0121(7) 0.0076(7)
    O3 0.0256(8) 0.0307(9) 0.0256(8) -0.0050(7) 0.0001(7) 0.0128(7)
    O4 0.0305(9) 0.0291(9) 0.0296(9) 0.0063(7) 0.0119(7) 0.0136(7)
    N1 0.0272(10) 0.0246(10) 0.0259(10) 0.0018(8) 0.0032(8) 0.0061(8)
    B1 0.0278(12) 0.0190(11) 0.0197(12) 0.0026(9) 0.0018(10) 0.0064(10)
    C1 0.0231(11) 0.0264(12) 0.0236(11) 0.0030(9) 0.0035(9) 0.0114(10)
    C2 0.0244(12) 0.0460(16) 0.0486(16) -0.0008(11) 0.0057(11) 0.0292(14)
    C3 0.0453(19) 0.0471(19) 0.095(3) -0.0098(15) -0.0298(19) 0.040(2)
    C4 0.0424(16) 0.0489(18) 0.0525(18) 0.0083(13) 0.0032(14) 0.0301(15)
    C5 0.030(2) 0.034(2) 0.074(4) 0.0091(18) 0.011(2) 0.026(2)
    C5B 0.028(4) 0.062(6) 0.066(6) 0.004(4) 0.000(4) 0.050(5)
    C6 0.084(3) 0.0343(16) 0.056(2) 0.0188(16) 0.0311(19) 0.0130(15)
    C7 0.0495(17) 0.0352(15) 0.0406(16) 0.0061(13) 0.0187(13) 0.0005(13)
    C8 0.059(2) 0.0543(19) 0.0323(15) 0.0081(16) 0.0211(14) 0.0070(14)
    C9 0.0504(17) 0.0402(16) 0.0393(15) 0.0044(13) 0.0254(13) 0.0123(13)
    C10 0.0328(13) 0.0355(14) 0.0384(15) -0.0075(11) 0.0026(11) 0.0149(12)
    C11 0.0354(14) 0.0273(13) 0.0456(16) -0.0037(11) -0.0010(12) 0.0096(12)
    C12 0.061(2) 0.0490(18) 0.0325(15) -0.0120(15) -0.0106(14) 0.0131(14)
    C13 0.0461(17) 0.0491(17) 0.0352(15) -0.0084(13) -0.0088(12) 0.0241(14)
    C14 0.0383(15) 0.0452(16) 0.0558(18) 0.0190(13) 0.0187(13) 0.0296(15)
    C15 0.090(3) 0.108(4) 0.050(2) 0.071(3) 0.017(2) 0.024(2)
    C16 0.076(3) 0.173(5) 0.082(3) 0.075(3) 0.059(3) 0.083(4)
    C17 0.0502(18) 0.070(2) 0.0479(18) 0.0171(16) 0.0252(15) 0.0390(17)
    C18 0.0245(11) 0.0263(11) 0.0255(11) 0.0049(9) 0.0063(9) 0.0131(9)
    C19 0.0277(12) 0.0361(13) 0.0260(12) 0.0054(10) 0.0061(9) 0.0145(10)
    C20 0.0308(13) 0.0594(18) 0.0356(14) 0.0129(12) 0.0094(11) 0.0335(14)
    C21 0.0312(13) 0.0515(17) 0.0590(18) 0.0146(12) 0.0155(13) 0.0432(16)
    C22 0.0389(14) 0.0310(13) 0.0511(17) 0.0080(11) 0.0114(13) 0.0236(13)
    C23 0.0377(13) 0.0269(12) 0.0300(13) 0.0056(10) 0.0068(10) 0.0140(10)
    C24 0.0320(12) 0.0189(10) 0.0195(10) 0.0008(9) 0.0037(9) 0.0047(9)
    C25 0.0355(13) 0.0343(13) 0.0364(14) 0.0083(11) 0.0094(11) 0.0198(12)
    C26 0.0359(14) 0.0423(16) 0.0524(17) 0.0136(12) 0.0165(13) 0.0241(14)
    C27 0.0428(16) 0.0451(16) 0.0454(16) 0.0057(13) 0.0207(13) 0.0217(14)
    C28 0.0503(17) 0.0371(15) 0.0388(15) 0.0045(12) 0.0145(13) 0.0224(13)
    C29 0.0403(14) 0.0238(12) 0.0313(13) 0.0048(10) 0.0096(11) 0.0120(10)
    C30 0.0327(12) 0.0144(10) 0.0262(11) -0.0002(9) -0.0018(9) 0.0071(9)
    C31 0.0423(14) 0.0218(11) 0.0271(12) 0.0062(10) -0.0012(10) 0.0074(10)
    C32 0.0518(17) 0.0247(12) 0.0311(14) 0.0065(12) -0.0122(12) 0.0065(11)
    C33 0.0317(14) 0.0248(13) 0.0570(18) 0.0016(10) -0.0095(13) 0.0131(13)
    C34 0.0300(13) 0.0360(15) 0.0563(18) 0.0002(11) 0.0028(12) 0.0201(14)
    C35 0.0316(13) 0.0351(14) 0.0367(14) -0.0007(11) 0.0016(11) 0.0180(12)
_geom_special_details
;
 All esds (except the esd in the dihedral angle between two l.s. planes)
 are estimated using the full covariance matrix.  The cell esds are taken
 into account individually in the estimation of esds in distances, angles
 and torsion angles; correlations between esds in cell parameters are only
 used when they are defined by crystal symmetry.  An approximate (isotropic)
 treatment of cell esds is used for estimating esds involving l.s. planes.
;
loop_
    _geom_bond_atom_site_label_1
    _geom_bond_atom_site_label_2
    _geom_bond_site_symmetry_2
    _geom_bond_distance
    _geom_bond_publ_flag
    Dy1 O1 . 2.3790(18) ?
    Dy1 O2 . 2.3838(17) ?
    Dy1 O4 . 2.3932(17) ?
    Dy1 O3 . 2.4022(16) ?
    Dy1 N1 . 2.431(2) ?
    Dy1 Cl2 . 2.5835(6) ?
    Dy1 Cl1 . 2.5888(6) ?
    O1 C5 . 1.411(5) ?
    O1 C2 . 1.455(3) ?
    O1 C5B . 1.597(8) ?
    O2 C9 . 1.454(3) ?
    O2 C6 . 1.476(4) ?
    O3 C13 . 1.439(3) ?
    O3 C10 . 1.455(3) ?
    O4 C14 . 1.445(3) ?
    O4 C17 . 1.465(3) ?
    N1 C1 . 1.141(3) ?
    B1 C1 . 1.621(3) ?
    B1 C18 . 1.625(3) ?
    B1 C24 . 1.632(4) ?
    B1 C30 . 1.641(3) ?
    C2 C3 . 1.505(4) ?
    C3 C4 . 1.507(4) ?
    C4 C5B . 1.450(9) ?
    C4 C5 . 1.557(6) ?
    C6 C7 . 1.499(4) ?
    C7 C8 . 1.519(5) ?
    C8 C9 . 1.495(4) ?
    C10 C11 . 1.521(4) ?
    C11 C12 . 1.514(4) ?
    C12 C13 . 1.498(4) ?
    C14 C15 . 1.456(5) ?
    C15 C16 . 1.470(7) ?
    C16 C17 . 1.522(5) ?
    C18 C19 . 1.397(3) ?
    C18 C23 . 1.398(3) ?
    C19 C20 . 1.396(4) ?
    C20 C21 . 1.377(4) ?
    C21 C22 . 1.384(4) ?
    C22 C23 . 1.386(4) ?
    C24 C25 . 1.397(3) ?
    C24 C29 . 1.407(3) ?
    C25 C26 . 1.390(4) ?
    C26 C27 . 1.382(4) ?
    C27 C28 . 1.385(4) ?
    C28 C29 . 1.387(4) ?
    C30 C31 . 1.396(3) ?
    C30 C35 . 1.402(4) ?
    C31 C32 . 1.407(4) ?
    C32 C33 . 1.363(5) ?
    C33 C34 . 1.380(4) ?
    C34 C35 . 1.390(4) ?
loop_
    _geom_angle_atom_site_label_1
    _geom_angle_atom_site_label_2
    _geom_angle_atom_site_label_3
    _geom_angle_site_symmetry_1
    _geom_angle_site_symmetry_3
    _geom_angle
    _geom_angle_publ_flag
    O1 Dy1 O2 . . 73.01(6) ?
    O1 Dy1 O4 . . 142.46(6) ?
    O2 Dy1 O4 . . 143.59(6) ?
    O1 Dy1 O3 . . 145.88(6) ?
    O2 Dy1 O3 . . 73.03(6) ?
    O4 Dy1 O3 . . 70.83(6) ?
    O1 Dy1 N1 . . 73.26(7) ?
    O2 Dy1 N1 . . 144.41(7) ?
    O4 Dy1 N1 . . 71.76(6) ?
    O3 Dy1 N1 . . 140.64(6) ?
    O1 Dy1 Cl2 . . 94.03(5) ?
    O2 Dy1 Cl2 . . 85.89(5) ?
    O4 Dy1 Cl2 . . 96.37(4) ?
    O3 Dy1 Cl2 . . 86.87(4) ?
    N1 Dy1 Cl2 . . 85.47(5) ?
    O1 Dy1 Cl1 . . 87.73(5) ?
    O2 Dy1 Cl1 . . 89.32(5) ?
    O4 Dy1 Cl1 . . 85.53(4) ?
    O3 Dy1 Cl1 . . 88.55(4) ?
    N1 Dy1 Cl1 . . 100.36(5) ?
    Cl2 Dy1 Cl1 . . 174.169(19) ?
    C5 O1 C2 . . 104.8(2) ?
    C2 O1 C5B . . 105.3(3) ?
    C5 O1 Dy1 . . 129.0(2) ?
    C2 O1 Dy1 . . 125.50(15) ?
    C5B O1 Dy1 . . 119.5(3) ?
    C9 O2 C6 . . 108.8(2) ?
    C9 O2 Dy1 . . 127.40(16) ?
    C6 O2 Dy1 . . 123.67(17) ?
    C13 O3 C10 . . 107.00(19) ?
    C13 O3 Dy1 . . 128.45(15) ?
    C10 O3 Dy1 . . 124.48(15) ?
    C14 O4 C17 . . 107.9(2) ?
    C14 O4 Dy1 . . 120.89(15) ?
    C17 O4 Dy1 . . 126.17(16) ?
    C1 N1 Dy1 . . 163.92(19) ?
    C1 B1 C18 . . 108.07(19) ?
    C1 B1 C24 . . 105.67(19) ?
    C18 B1 C24 . . 111.50(19) ?
    C1 B1 C30 . . 106.34(19) ?
    C18 B1 C30 . . 108.93(19) ?
    C24 B1 C30 . . 115.9(2) ?
    N1 C1 B1 . . 178.7(3) ?
    O1 C2 C3 . . 104.0(2) ?
    C2 C3 C4 . . 105.0(3) ?
    C5B C4 C3 . . 98.6(4) ?
    C3 C4 C5 . . 103.7(3) ?
    O1 C5 C4 . . 105.1(3) ?
    C4 C5B O1 . . 101.3(5) ?
    O2 C6 C7 . . 105.1(3) ?
    C6 C7 C8 . . 102.4(2) ?
    C9 C8 C7 . . 102.1(3) ?
    O2 C9 C8 . . 104.8(2) ?
    O3 C10 C11 . . 103.4(2) ?
    C12 C11 C10 . . 102.5(2) ?
    C13 C12 C11 . . 105.6(2) ?
    O3 C13 C12 . . 107.3(2) ?
    O4 C14 C15 . . 107.6(3) ?
    C14 C15 C16 . . 102.9(4) ?
    C15 C16 C17 . . 106.5(3) ?
    O4 C17 C16 . . 104.3(3) ?
    C19 C18 C23 . . 116.1(2) ?
    C19 C18 B1 . . 126.0(2) ?
    C23 C18 B1 . . 117.9(2) ?
    C20 C19 C18 . . 121.4(2) ?
    C21 C20 C19 . . 120.8(2) ?
    C20 C21 C22 . . 119.2(2) ?
    C21 C22 C23 . . 119.7(3) ?
    C22 C23 C18 . . 122.8(2) ?
    C25 C24 C29 . . 115.6(2) ?
    C25 C24 B1 . . 122.3(2) ?
    C29 C24 B1 . . 122.1(2) ?
    C26 C25 C24 . . 122.8(2) ?
    C27 C26 C25 . . 120.0(3) ?
    C26 C27 C28 . . 119.1(3) ?
    C27 C28 C29 . . 120.5(3) ?
    C28 C29 C24 . . 122.1(2) ?
    C31 C30 C35 . . 115.8(2) ?
    C31 C30 B1 . . 125.4(2) ?
    C35 C30 B1 . . 118.6(2) ?
    C30 C31 C32 . . 121.6(3) ?
    C33 C32 C31 . . 120.5(3) ?
    C32 C33 C34 . . 119.8(3) ?
    C33 C34 C35 . . 119.6(3) ?
    C34 C35 C30 . . 122.7(3) ?
_shelx_space_group_comment
;
The symmetry employed for this shelxl refinement is uniquely defined
by the following loop, which should always be used as a source of
symmetry information in preference to the above space-group names.
They are only intended as comments.
;
_shelx_estimated_absorpt_T_min     0.468
_shelx_estimated_absorpt_T_max     0.593
_shelx_hkl_file
;
   1   0   0   10.24    0.25
   1   0   0    9.99    0.26
   1   0   0    9.46    0.25
   1   0   0    9.99    0.26
   2   0   0  388.66    8.93
   2   0   0  397.74    8.87
   2   0   0  398.92    8.90
   2   0   0  430.78    9.01
   3   0   0  353.89    7.89
   3   0   0  367.12    7.91
   3   0   0  372.81    7.88
   3   0   0  345.00    7.87
   4   0   0  442.12    9.68
   4   0   0  433.91    9.63
   4   0   0  434.00    9.65
   4   0   0  449.18    9.64
   5   0   0   28.51    0.74
   5   0   0   27.76    0.73
   5   0   0   28.66    0.76
   5   0   0   28.24    0.78
  -6   0   0  140.47    3.25
   6   0   0  145.91    3.21
   6   0   0  141.78    3.22
   6   0   0  137.17    3.27
  -7   0   0   35.35    0.96
   7   0   0   35.35    0.99
   7   0   0   34.58    0.91
   7   0   0   34.02    0.92
  -8   0   0  101.20    2.44
   8   0   0  101.16    2.39
   8   0   0  100.57    2.47
   8   0   0  101.47    2.40
  -9   0   0    2.30    0.21
   9   0   0    2.31    0.18
   9   0   0    2.12    0.18
   9   0   0    2.49    0.23
 -10   0   0  102.39    2.54
  10   0   0  102.86    2.58
  10   0   0  101.80    2.46
  10   0   0  101.62    2.47
 -11   0   0    0.06    0.10
  11   0   0    0.38    0.12
  11   0   0    0.16    0.13
 -12   0   0   61.35    1.76
  12   0   0   65.61    1.81
  12   0   0   64.20    1.70
  13   0   0    8.54    0.46
  13   0   0    8.88    0.53
 -14   0   0   19.73    0.88
 -15   0   0    2.06    0.34
 -15   1   0   24.50    1.03
  14  -1   0    6.07    0.45
  13  -1   0   31.89    1.12
 -13   1   0   32.93    1.11
  12  -1   0   10.64    0.48
  12  -1   0   11.07    0.56
 -12   1   0   10.92    0.54
  11  -1   0   95.42    2.45
  11  -1   0   93.91    2.32
 -11   1   0   95.83    2.43
  10  -1   0    9.23    0.39
  10  -1   0    9.61    0.47
 -10   1   0   10.01    0.43
 -10   1   0    9.82    0.46
   9  -1   0   71.98    1.78
   9  -1   0   72.85    1.88
  -9   1   0   73.92    1.83
  -9   1   0   72.76    1.87
   8  -1   0    9.40    0.41
   8  -1   0    9.88    0.42
   8  -1   0    9.90    0.36
   8  -1   0    9.96    0.38
   7  -1   0  228.22    5.10
   7  -1   0  226.51    5.14
   7  -1   0  226.32    5.06
   7  -1   0  223.70    5.13
   6  -1   0    0.00    0.05
   6  -1   0    0.09    0.05
   6  -1   0    0.00    0.04
   6  -1   0    0.41    0.09
   5  -1   0  487.72   10.77
   5  -1   0  483.16   10.77
   5  -1   0  496.68   10.75
   5  -1   0  489.49   10.70
   4  -1   0   17.64    0.46
   4  -1   0   17.93    0.51
   4  -1   0   17.56    0.49
   4  -1   0   17.32    0.51
   3  -1   0  173.99    3.86
   3  -1   0  174.22    3.87
   3  -1   0  172.94    3.87
   3  -1   0  173.12    3.82
   2  -1   0    5.00    0.15
   2  -1   0    5.16    0.17
  -2   1   0    5.39    0.18
   1  -1   0  324.83    7.09
   1  -1   0  328.60    7.08
  -1   1   0  307.09    7.04
  -1   1   0  321.37    7.00
   0  -1   0   -0.09    0.03
   0  -1   0   -0.11    0.03
   0   1   0   -0.07    0.03
  -1  -1   0  312.07    6.61
  -1  -1   0  310.95    6.58
   1   1   0  300.71    6.60
   1   1   0  280.15    6.63
  -2  -1   0   12.48    0.33
   2   1   0   12.54    0.32
   2   1   0   11.99    0.35
  -3  -1   0  420.38    9.41
   3   1   0  423.33    9.37
   3   1   0  442.36    9.36
   3   1   0  426.68    9.40
  -4  -1   0    8.96    0.29
   4   1   0    8.88    0.32
   4   1   0    8.07    0.28
   4   1   0    9.03    0.28
  -5  -1   0  371.72    8.20
   5   1   0  375.09    8.17
   5   1   0  373.68    8.25
   5   1   0  364.80    8.19
  -6  -1   0    0.11    0.06
   6   1   0    0.12    0.07
   6   1   0    0.05    0.05
   6   1   0    0.08    0.05
  -7  -1   0   68.95    1.70
   7   1   0   69.57    1.67
   7   1   0   67.81    1.68
   7   1   0   70.01    1.76
  -8  -1   0    0.55    0.12
   8   1   0    0.45    0.10
   8   1   0    0.48    0.09
   8   1   0    0.77    0.14
  -9  -1   0   52.07    1.43
   9   1   0   55.35    1.38
   9   1   0   54.22    1.49
   9   1   0   53.69    1.40
 -10  -1   0    6.75    0.37
  10   1   0    7.52    0.42
  10   1   0    6.78    0.35
 -11  -1   0   36.61    1.10
  11   1   0   34.56    1.05
  11   1   0   35.53    1.14
 -12  -1   0    0.25    0.13
  12   1   0    0.31    0.13
 -13  -1   0   16.91    0.78
  13   1   0   16.26    0.68
 -14  -1   0    0.34    0.17
  14   1   0    0.40    0.19
 -15  -1   0    9.95    0.64
  15  -2   0    4.71    0.47
  14  -2   0   19.45    0.83
 -14   2   0   19.25    0.83
  13  -2   0    4.50    0.38
 -13   2   0    4.28    0.37
  12  -2   0   37.03    1.17
 -12   2   0   35.24    1.16
  11  -2   0    0.78    0.17
  11  -2   0    0.86    0.16
 -11   2   0    0.78    0.18
 -11   2   0    1.41    0.19
  10  -2   0   39.24    1.17
  10  -2   0   38.15    1.18
  10  -2   0   39.61    1.06
 -10   2   0   41.76    1.15
   9  -2   0    0.16    0.09
   9  -2   0    0.33    0.11
   9  -2   0    0.15    0.07
  -9   2   0    0.27    0.10
   8  -2   0  101.06    2.32
   8  -2   0   98.97    2.43
   8  -2   0   98.92    2.42
  -8   2   0   98.95    2.40
   7  -2   0    5.86    0.29
   7  -2   0    6.27    0.24
   7  -2   0    6.62    0.31
  -7   2   0    6.53    0.30
   6  -2   0  204.07    4.68
   6  -2   0  210.78    4.58
   6  -2   0  206.31    4.66
  -6   2   0  203.07    4.66
   5  -2   0   11.15    0.32
   5  -2   0   11.13    0.38
   5  -2   0   10.65    0.38
  -5   2   0   10.84    0.38
   4  -2   0  128.04    2.83
   4  -2   0  126.22    2.91
   4  -2   0  126.76    2.89
  -4   2   0  128.86    2.90
   3  -2   0   41.35    0.95
   3  -2   0   37.52    0.96
  -3   2   0   38.06    0.89
  -3   2   0   39.31    0.96
   2  -2   0  231.52    4.90
  -2   2   0  203.54    4.91
  -2   2   0  232.34    4.85
   1  -2   0   81.33    1.82
   1  -2   0   80.58    1.83
  -1   2   0   82.80    1.84
  -1   2   0   80.02    1.80
   0  -2   0  417.43    9.54
   0  -2   0  413.80    9.50
   0   2   0  475.20    9.60
   0   2   0  429.75    9.54
  -1  -2   0    6.32    0.22
  -1  -2   0    6.66    0.20
   1   2   0    6.79    0.21
   1   2   0    6.19    0.21
  -2  -2   0   26.43    0.66
   2   2   0   27.51    0.66
   2   2   0   26.16    0.67
  -3  -2   0   24.98    0.63
  -3  -2   0   24.55    0.67
   3   2   0   23.30    0.63
   3   2   0   24.34    0.61
  -4  -2   0  115.38    2.60
  -4  -2   0  111.86    2.66
   4   2   0  114.61    2.61
   4   2   0  114.64    2.58
  -5  -2   0    6.66    0.27
  -5  -2   0    7.16    0.32
   5   2   0    7.50    0.29
   5   2   0    6.87    0.25
  -6  -2   0   94.55    2.30
  -6  -2   0   92.65    2.20
   6   2   0   92.96    2.17
   6   2   0   94.04    2.22
  -7  -2   0    3.06    0.20
  -7  -2   0    2.70    0.23
   7   2   0    2.97    0.20
   7   2   0    2.78    0.17
  -8  -2   0   30.42    0.96
  -8  -2   0   29.06    0.86
   8   2   0   28.86    0.86
   8   2   0   30.62    0.83
  -9  -2   0    0.14    0.10
  -9  -2   0    0.00    0.07
   9   2   0    0.09    0.08
 -10  -2   0   49.74    1.47
  10   2   0   48.70    1.35
 -11  -2   0   -0.08    0.10
  11   2   0    0.03    0.10
 -12  -2   0   16.22    0.75
  12   2   0   16.37    0.66
 -13  -2   0    0.29    0.15
  13   2   0    0.53    0.17
 -14  -2   0    9.68    0.62
  14   2   0   10.69    0.58
 -15   3   0   13.58    0.71
  14  -3   0    0.01    0.14
 -14   3   0    0.25    0.16
  13  -3   0   20.95    0.83
 -13   3   0   20.31    0.83
  12  -3   0    0.10    0.11
  12  -3   0    0.39    0.16
  11  -3   0   52.12    1.52
  11  -3   0   53.12    1.50
 -11   3   0   52.83    1.48
  10  -3   0    0.73    0.16
  10  -3   0    0.61    0.15
 -10   3   0    0.57    0.14
   9  -3   0   90.13    2.27
   9  -3   0   90.99    2.11
   9  -3   0   90.59    2.24
  -9   3   0   86.36    2.22
   8  -3   0    3.65    0.18
   8  -3   0    3.25    0.24
   8  -3   0    3.26    0.23
  -8   3   0    3.23    0.23
   7  -3   0   51.82    1.35
  -7   3   0   50.74    1.24
  -7   3   0   53.07    1.36
   6  -3   0   14.70    0.49
  -6   3   0   14.00    0.49
  -6   3   0   14.60    0.40
   5  -3   0  149.98    3.45
   5  -3   0  150.04    3.42
  -5   3   0  148.00    3.44
  -5   3   0  151.29    3.33
   4  -3   0   21.13    0.58
  -4   3   0   20.51    0.60
  -4   3   0   20.94    0.51
   3  -3   0   33.48    0.83
   3  -3   0   32.76    0.86
  -3   3   0   34.89    0.78
  -3   3   0   31.97    0.86
   2  -3   0    3.91    0.18
   2  -3   0    4.11    0.17
  -2   3   0    4.31    0.14
  -2   3   0    3.51    0.18
   1  -3   0  148.55    3.37
   1  -3   0  147.21    3.38
  -1   3   0  156.99    3.34
   0  -3   0  230.37    4.91
   0  -3   0  216.60    4.88
   0   3   0  226.70    4.88
   0   3   0  211.31    4.90
  -1  -3   0   92.75    2.20
  -1  -3   0   98.03    2.16
   1   3   0   94.71    2.16
   1   3   0   95.30    2.17
  -2  -3   0    0.77    0.08
  -2  -3   0    0.49    0.09
   2   3   0    0.76    0.08
   2   3   0    0.64    0.08
  -3  -3   0   38.52    1.03
  -3  -3   0   40.58    0.98
   3   3   0   40.69    0.97
   3   3   0   38.67    0.99
  -4  -3   0    2.63    0.16
   4   3   0    2.40    0.14
  -5  -3   0   70.31    1.68
  -5  -3   0   71.28    1.77
   5   3   0   69.94    1.66
   5   3   0   69.09    1.70
  -6  -3   0    1.90    0.15
  -6  -3   0    1.85    0.19
   6   3   0    1.75    0.15
   6   3   0    1.78    0.13
  -7  -3   0   69.74    1.84
  -7  -3   0   70.27    1.73
   7   3   0   71.88    1.69
   7   3   0   68.28    1.75
  -8  -3   0    1.66    0.21
  -8  -3   0    1.62    0.16
   8   3   0    1.92    0.19
  -9  -3   0   55.92    1.59
   9   3   0   54.77    1.49
 -10  -3   0    1.50    0.24
  10   3   0    1.66    0.22
 -11  -3   0   20.60    0.85
  11   3   0   20.72    0.76
 -12  -3   0    0.48    0.18
  12   3   0    0.26    0.15
 -13  -3   0   17.86    0.84
  13   3   0   16.46    0.73
 -14  -3   0    0.51    0.22
  14   3   0    0.85    0.21
 -15   4   0    0.41    0.19
 -14   4   0   10.77    0.61
  13  -4   0    0.29    0.15
  13  -4   0    0.02    0.13
  12  -4   0   13.50    0.64
  12  -4   0   13.53    0.62
 -12   4   0   14.51    0.62
  11  -4   0   -0.04    0.10
  11  -4   0    0.03    0.11
 -11   4   0   -0.02    0.10
  10  -4   0   45.84    1.32
  10  -4   0   45.83    1.36
 -10   4   0   47.08    1.33
   9  -4   0    0.92    0.15
   9  -4   0    0.87    0.17
  -9   4   0    0.95    0.16
   8  -4   0   34.62    0.98
  -8   4   0   32.53    0.98
   7  -4   0    7.17    0.33
  -7   4   0    7.52    0.25
  -7   4   0    8.27    0.37
   6  -4   0   83.39    2.08
   6  -4   0   84.08    2.05
  -6   4   0   86.06    1.93
  -6   4   0   86.92    2.09
   5  -4   0    7.10    0.29
   5  -4   0    6.71    0.31
  -5   4   0    7.41    0.22
  -5   4   0    7.06    0.31
   4  -4   0   19.33    0.59
   4  -4   0   19.24    0.56
  -4   4   0   19.62    0.48
  -4   4   0   18.69    0.58
   3  -4   0    6.07    0.25
   3  -4   0    6.21    0.24
  -3   4   0    5.64    0.18
   2  -4   0  130.44    2.97
   2  -4   0  126.88    2.98
  -2   4   0  136.22    2.92
  -2   4   0  131.35    3.01
   1  -4   0    0.20    0.06
   1  -4   0    0.30    0.07
  -1   4   0    0.38    0.08
  -1   4   0    0.26    0.06
   0  -4   0  109.38    2.52
   0  -4   0  109.64    2.50
   0   4   0  113.15    2.53
   0   4   0  107.94    2.48
  -1  -4   0    2.70    0.14
  -1  -4   0    2.71    0.16
   1   4   0    2.85    0.15
   1   4   0    2.50    0.14
  -2  -4   0  152.30    3.49
  -2  -4   0  156.06    3.42
   2   4   0  153.33    3.44
   2   4   0  148.14    3.44
  -3  -4   0    1.01    0.12
  -3  -4   0    0.68    0.09
   3   4   0    0.67    0.08
   3   4   0    0.56    0.09
  -4  -4   0  149.55    3.34
  -4  -4   0  144.92    3.43
   4   4   0  148.62    3.32
   4   4   0  143.33    3.36
  -5  -4   0    2.20    0.20
  -5  -4   0    2.63    0.17
   5   4   0    2.45    0.15
   5   4   0    2.24    0.17
  -6  -4   0   40.02    1.17
  -6  -4   0   41.73    1.07
   6   4   0   41.15    1.04
   6   4   0   38.90    1.09
  -7  -4   0    0.73    0.13
  -7  -4   0    1.87    0.21
   7   4   0    0.75    0.11
   7   4   0    0.83    0.14
  -8  -4   0   49.94    1.46
   8   4   0   49.57    1.36
  -9  -4   0    6.47    0.43
   9   4   0    7.01    0.39
 -10  -4   0   47.15    1.46
  10   4   0   45.15    1.34
 -11  -4   0    1.56    0.27
  11   4   0    1.75    0.26
 -12  -4   0   34.98    1.27
  12   4   0   35.02    1.15
 -13  -4   0    1.65    0.32
  13   4   0    1.57    0.27
  14   4   0   15.15    0.77
 -15   5   0   15.58    0.79
  14  -5   0    0.47    0.21
  13  -5   0   13.90    0.70
 -13   5   0   14.37    0.66
  12  -5   0    5.45    0.42
  12  -5   0    5.77    0.39
 -12   5   0    4.52    0.37
  11  -5   0   31.65    1.00
  11  -5   0   30.24    1.04
 -11   5   0   28.13    0.99
  10  -5   0    0.05    0.09
  10  -5   0   -0.02    0.11
 -10   5   0   -0.16    0.08
   9  -5   0   58.22    1.66
   9  -5   0   63.11    1.63
  -9   5   0   62.06    1.66
   8  -5   0    0.40    0.10
   8  -5   0    0.30    0.11
  -8   5   0    0.20    0.09
   7  -5   0   80.40    2.04
   7  -5   0   79.25    1.99
  -7   5   0   83.82    2.05
   6  -5   0    0.05    0.07
   6  -5   0    0.04    0.05
  -6   5   0    0.01    0.04
  -6   5   0    0.10    0.07
   5  -5   0  283.38    6.35
   5  -5   0  287.94    6.30
  -5   5   0  270.12    6.35
  -5   5   0  285.62    6.19
   4  -5   0    2.65    0.19
   4  -5   0    2.44    0.16
  -4   5   0    3.01    0.12
  -4   5   0    2.67    0.19
   3  -5   0  210.91    4.72
   3  -5   0  209.10    4.69
  -3   5   0  206.84    4.73
  -3   5   0  209.04    4.61
   2  -5   0    2.07    0.14
   2  -5   0    1.84    0.13
  -2   5   0    1.91    0.15
  -2   5   0    1.88    0.10
   1  -5   0  170.95    3.89
   1  -5   0  174.96    3.88
  -1   5   0  171.08    3.91
  -1   5   0  170.73    3.83
   0  -5   0   12.71    0.43
   0  -5   0   12.94    0.41
   0   5   0   13.49    0.40
   0   5   0   13.00    0.43
  -1  -5   0  143.28    3.16
  -1  -5   0  141.66    3.22
   1   5   0  135.80    3.16
   1   5   0  137.08    3.18
  -2  -5   0    2.47    0.15
  -2  -5   0    2.75    0.19
   2   5   0    2.66    0.16
   2   5   0    2.35    0.15
  -3  -5   0  216.89    5.07
  -3  -5   0  227.32    4.97
   3   5   0  220.81    5.00
   3   5   0  223.65    4.98
  -4  -5   0   41.84    1.18
  -4  -5   0   43.50    1.08
   4   5   0   42.56    1.08
   4   5   0   41.45    1.11
  -5  -5   0  144.00    3.20
  -5  -5   0  135.79    3.32
   5   5   0  134.62    3.23
   5   5   0  139.45    3.18
  -6  -5   0    0.39    0.12
  -6  -5   0    0.72    0.12
   6   5   0    0.57    0.10
   6   5   0    0.47    0.12
  -7  -5   0  151.26    3.65
   7   5   0  148.28    3.54
  -8  -5   0   21.40    0.83
  -9  -5   0   98.97    2.64
   9   5   0  101.10    2.53
 -10  -5   0    3.31    0.35
  10   5   0    2.89    0.30
 -11  -5   0   38.05    1.32
  11   5   0   37.39    1.21
 -12  -5   0    2.99    0.39
  12   5   0    4.34    0.39
 -13  -5   0   27.61    1.16
  13   5   0   29.02    1.06
  15  -6   0    0.50    0.27
  14  -6   0   29.28    1.14
  13  -6   0    0.40    0.20
 -13   6   0    0.62    0.20
  12  -6   0   38.63    1.30
 -12   6   0   40.10    1.28
  11  -6   0    0.13    0.12
  11  -6   0    0.50    0.17
 -11   6   0    0.16    0.13
  10  -6   0  116.57    2.96
  10  -6   0  117.74    2.90
 -10   6   0  117.11    2.95
   9  -6   0   14.00    0.56
  -9   6   0   13.57    0.59
   8  -6   0   85.54    2.30
   8  -6   0   91.48    2.26
  -8   6   0   96.50    2.34
   7  -6   0    1.03    0.17
   7  -6   0    1.11    0.15
  -7   6   0    0.88    0.15
   6  -6   0  134.09    3.00
  -6   6   0  119.91    3.04
   5  -6   0   31.84    0.90
   5  -6   0   31.35    0.94
  -5   6   0   33.93    0.80
  -5   6   0   33.07    0.96
   4  -6   0  291.58    6.62
   4  -6   0  293.83    6.58
  -4   6   0  289.01    6.64
  -4   6   0  303.15    6.47
   3  -6   0    6.36    0.28
   3  -6   0    6.17    0.29
  -3   6   0    6.95    0.23
  -3   6   0    5.63    0.30
   2  -6   0  413.39    9.14
   2  -6   0  412.00    9.14
  -2   6   0  422.89    9.06
  -2   6   0  402.84    9.17
   1  -6   0    8.13    0.33
   1  -6   0    7.31    0.31
  -1   6   0    7.88    0.28
  -1   6   0    7.94    0.34
   0  -6   0  268.44    5.97
   0  -6   0  262.16    6.02
   0   6   0  279.83    6.03
   0   6   0  260.96    5.95
  -1  -6   0    7.28    0.29
  -1  -6   0    7.18    0.33
   1   6   0    7.76    0.32
   1   6   0    7.00    0.29
  -2  -6   0  264.62    5.92
  -2  -6   0  261.12    5.82
   2   6   0  257.40    5.85
   2   6   0  259.87    5.84
  -3  -6   0   10.46    0.44
  -3  -6   0   10.13    0.36
   3   6   0   10.41    0.39
   3   6   0   10.12    0.38
  -4  -6   0  118.53    2.73
  -4  -6   0  114.17    2.85
   4   6   0  116.79    2.78
   4   6   0  119.74    2.75
  -5  -6   0    5.29    0.34
   5   6   0    5.37    0.26
   5   6   0    5.27    0.29
  -6  -6   0   71.73    1.92
   6   6   0   69.31    1.81
  -7  -6   0    4.16    0.33
   7   6   0    3.70    0.28
  -8  -6   0  106.76    2.79
   8   6   0  105.81    2.66
  -9  -6   0    7.16    0.49
   9   6   0    7.58    0.44
 -10  -6   0   39.97    1.36
  10   6   0   37.46    1.22
 -11  -6   0    3.92    0.44
  11   6   0    4.21    0.38
 -12  -6   0   25.23    1.10
  12   6   0   26.19    0.98
  14  -7   0    2.30    0.37
 -14   7   0    1.39    0.28
  13  -7   0   23.00    0.98
 -13   7   0   24.15    0.95
  12  -7   0    0.99    0.24
 -12   7   0    0.88    0.21
  11  -7   0   51.81    1.62
 -11   7   0   56.50    1.63
  10  -7   0    3.50    0.34
  10  -7   0    3.97    0.33
 -10   7   0    3.26    0.32
   9  -7   0  121.87    2.96
   9  -7   0  118.93    3.04
  -9   7   0  123.97    3.05
   8  -7   0    1.34    0.21
   8  -7   0    1.18    0.17
  -8   7   0    1.54    0.21
   7  -7   0   91.51    2.21
   7  -7   0   89.21    2.27
  -7   7   0   87.26    2.28
   6  -7   0    0.41    0.11
   6  -7   0    0.53    0.11
  -6   7   0    0.65    0.14
   5  -7   0  231.49    5.23
   5  -7   0  231.42    5.18
  -5   7   0  220.13    5.24
   4  -7   0    0.01    0.06
   4  -7   0   -0.01    0.07
  -4   7   0    0.01    0.06
  -4   7   0    0.00    0.04
   3  -7   0  222.32    5.08
   3  -7   0  225.53    5.10
  -3   7   0  217.89    5.13
  -3   7   0  229.55    4.98
   2  -7   0    0.10    0.07
   2  -7   0    0.04    0.06
  -2   7   0   -0.02    0.05
  -2   7   0    0.12    0.06
   1  -7   0  138.82    3.29
   1  -7   0  141.28    3.27
  -1   7   0  142.44    3.21
  -1   7   0  142.21    3.32
   0  -7   0   10.81    0.39
   0  -7   0   11.28    0.44
   0   7   0   10.37    0.37
   0   7   0   10.67    0.42
  -1  -7   0  190.35    4.23
  -1  -7   0  185.03    4.31
   1   7   0  183.47    4.27
   1   7   0  186.08    4.23
  -2  -7   0    0.17    0.07
  -2  -7   0    0.04    0.07
   2   7   0    0.10    0.06
   2   7   0    0.73    0.12
  -3  -7   0  179.93    4.00
  -3  -7   0  171.35    4.12
   3   7   0  176.07    4.04
   3   7   0  173.11    4.03
  -4  -7   0    2.39    0.23
   4   7   0    2.10    0.18
   4   7   0    2.41    0.20
  -5  -7   0   67.79    1.86
   5   7   0   67.60    1.78
   5   7   0   69.33    1.76
  -6  -7   0    0.65    0.17
   6   7   0    0.65    0.15
  -7  -7   0   57.05    1.70
   7   7   0   58.12    1.58
  -8  -7   0    6.43    0.46
   8   7   0    7.28    0.43
  -9  -7   0   29.40    1.10
   9   7   0   27.33    0.97
 -10  -7   0    2.55    0.37
  10   7   0    2.20    0.30
 -11  -7   0   17.20    0.87
  11   7   0   17.08    0.76
 -14   8   0   22.78    0.98
  13  -8   0    0.80    0.26
 -13   8   0    0.73    0.22
  12  -8   0   24.76    0.99
 -12   8   0   23.10    0.95
  11  -8   0    0.53    0.19
 -11   8   0    0.66    0.20
  10  -8   0   62.16    1.78
 -10   8   0   60.14    1.77
   9  -8   0    5.27    0.38
  -9   8   0    4.55    0.36
   8  -8   0   41.91    1.21
   8  -8   0   42.44    1.29
  -8   8   0   42.55    1.30
   7  -8   0   -0.01    0.07
   7  -8   0    0.18    0.10
  -7   8   0    0.10    0.10
   6  -8   0   78.29    1.98
   6  -8   0   78.89    2.05
  -6   8   0   80.49    2.08
   5  -8   0   14.10    0.52
   5  -8   0   13.50    0.55
  -5   8   0   13.81    0.57
   4  -8   0  117.31    2.82
   4  -8   0  117.45    2.85
  -4   8   0  119.95    2.90
   3  -8   0    4.26    0.26
   3  -8   0    4.05    0.26
  -3   8   0    4.15    0.28
  -3   8   0    4.58    0.21
   2  -8   0  107.19    2.64
   2  -8   0  113.03    2.64
  -2   8   0  110.39    2.54
  -2   8   0  110.09    2.69
   1  -8   0    1.64    0.16
   1  -8   0    1.68    0.17
  -1   8   0    1.52    0.14
  -1   8   0    1.52    0.17
   0  -8   0   81.94    2.02
   0  -8   0   82.71    2.08
   0   8   0   80.01    1.99
   0   8   0   87.66    2.09
  -1  -8   0    7.85    0.39
  -1  -8   0    7.88    0.34
   1   8   0    7.64    0.33
   1   8   0    8.07    0.37
  -2  -8   0   64.67    1.60
  -2  -8   0   65.68    1.72
   2   8   0   62.93    1.65
   2   8   0   63.96    1.62
  -3  -8   0    0.03    0.08
   3   8   0   -0.02    0.06
   3   8   0    0.18    0.08
  -4  -8   0   17.81    0.71
   4   8   0   18.40    0.62
   4   8   0   18.26    0.64
  -5  -8   0    0.36    0.13
   5   8   0    0.06    0.09
  -6  -8   0   43.72    1.38
   6   8   0   43.90    1.28
  -7  -8   0    0.83    0.22
   7   8   0    0.78    0.18
  -8  -8   0   50.46    1.61
   8   8   0   49.73    1.47
  -9  -8   0    0.09    0.17
   9   8   0    0.24    0.15
 -10  -8   0   23.53    1.03
  10   8   0   24.01    0.93
 -14   9   0    1.15    0.32
  13  -9   0   14.93    0.79
 -13   9   0   13.99    0.74
  12  -9   0    2.43    0.36
 -12   9   0    2.20    0.34
  11  -9   0   36.51    1.27
 -11   9   0   36.20    1.27
  10  -9   0   13.54    0.66
 -10   9   0   11.69    0.63
   9  -9   0   13.37    0.64
  -9   9   0   12.94    0.63
   8  -9   0    0.23    0.13
  -8   9   0    0.18    0.12
   7  -9   0   11.85    0.51
   7  -9   0   12.66    0.57
  -7   9   0   12.54    0.59
   6  -9   0    0.07    0.10
   6  -9   0    0.05    0.08
  -6   9   0   -0.07    0.07
   5  -9   0   34.45    1.01
   5  -9   0   34.87    1.06
  -5   9   0   33.67    1.09
   4  -9   0    1.09    0.16
   4  -9   0    0.85    0.16
  -4   9   0    0.95    0.17
   3  -9   0   62.13    1.66
   3  -9   0   63.56    1.66
  -3   9   0   63.97    1.71
   2  -9   0    2.75    0.22
   2  -9   0    2.77    0.23
  -2   9   0    2.86    0.19
  -2   9   0    3.60    0.27
   1  -9   0   28.45    0.90
   1  -9   0   29.03    0.87
  -1   9   0   28.33    0.91
  -1   9   0   29.20    0.81
   0  -9   0   20.39    0.65
   0  -9   0   19.41    0.70
   0   9   0   19.26    0.62
   0   9   0   19.98    0.70
  -1  -9   0   36.22    1.00
  -1  -9   0   36.72    1.10
   1   9   0   34.00    1.05
   1   9   0   35.30    1.00
  -2  -9   0    1.41    0.21
   2   9   0    1.83    0.19
   2   9   0    1.80    0.19
  -3  -9   0   25.97    0.90
   3   9   0   24.89    0.80
   3   9   0   25.13    0.81
  -4  -9   0    0.34    0.13
   4   9   0    0.47    0.13
  -5  -9   0   53.27    1.64
   5   9   0   57.15    1.54
  -6  -9   0    0.13    0.12
   6   9   0    0.21    0.13
  -7  -9   0   26.81    1.06
   7   9   0   29.69    0.99
  -8  -9   0    1.45    0.29
   8   9   0    1.25    0.24
  -9  -9   0   22.26    1.00
   9   9   0   23.04    0.91
 -10  -9   0    0.26    0.23
  10   9   0    0.30    0.21
 -13  10   0    0.11    0.18
  12 -10   0   14.65    0.77
 -12  10   0   14.83    0.78
  11 -10   0    0.15    0.16
 -11  10   0   -0.01    0.14
  10 -10   0   35.79    1.23
 -10  10   0   34.09    1.24
   9 -10   0    9.65    0.55
  -9  10   0    9.40    0.56
   8 -10   0   38.27    1.27
  -8  10   0   40.13    1.30
   7 -10   0   19.52    0.77
  -7  10   0   18.58    0.78
   6 -10   0   22.42    0.83
   6 -10   0   23.47    0.80
  -6  10   0   23.40    0.87
   5 -10   0   14.49    0.58
   5 -10   0   15.02    0.63
  -5  10   0   16.31    0.68
   4 -10   0    3.95    0.28
   4 -10   0    3.44    0.29
  -4  10   0    4.11    0.32
   3 -10   0    0.15    0.10
   3 -10   0    0.08    0.09
  -3  10   0    0.08    0.09
   2 -10   0   27.83    0.88
   2 -10   0   27.86    0.90
  -2  10   0   26.43    0.92
   1 -10   0    1.28    0.18
   1 -10   0    1.07    0.18
  -1  10   0    1.24    0.17
  -1  10   0    0.98    0.17
   0 -10   0   55.45    1.57
   0 -10   0   56.00    1.49
   0  10   0   57.18    1.46
   0  10   0   56.41    1.56
  -1 -10   0    0.35    0.14
   1  10   0    0.29    0.12
   1  10   0    0.08    0.09
  -2 -10   0   38.46    1.22
   2  10   0   39.11    1.17
   2  10   0   39.22    1.12
  -3 -10   0    2.61    0.30
   3  10   0    2.65    0.24
  -4 -10   0   42.88    1.39
   4  10   0   44.63    1.28
  -5 -10   0    0.36    0.17
   5  10   0    0.40    0.15
  -6 -10   0   36.94    1.31
   6  10   0   38.38    1.20
  -7 -10   0    0.46    0.20
   7  10   0    0.61    0.19
  -8 -10   0   30.84    1.22
   8  10   0   30.12    1.08
  -9 -10   0    0.14    0.22
   9  10   0   -0.03    0.18
  11 -11   0   21.73    0.97
 -11  11   0   22.71    0.99
  10 -11   0    4.94    0.45
 -10  11   0    5.07    0.46
   9 -11   0    8.41    0.55
  -9  11   0    8.79    0.57
   8 -11   0    0.11    0.15
  -8  11   0    0.35    0.18
   7 -11   0   37.32    1.22
  -7  11   0   36.43    1.25
   6 -11   0    0.08    0.13
  -6  11   0   -0.04    0.09
   5 -11   0   34.81    1.14
   5 -11   0   34.40    1.08
  -5  11   0   35.97    1.18
   4 -11   0    1.81    0.25
   4 -11   0    1.87    0.23
  -4  11   0    1.56    0.25
   3 -11   0   43.37    1.30
   3 -11   0   45.75    1.33
  -3  11   0   45.22    1.38
   2 -11   0    0.26    0.13
   2 -11   0    0.08    0.10
  -2  11   0    0.09    0.11
   1 -11   0   63.88    1.73
  -1  11   0   59.91    1.73
   0 -11   0    2.03    0.26
   0  11   0    1.96    0.25
  -1 -11   0   41.40    1.33
   1  11   0   43.14    1.22
   1  11   0   45.28    1.32
  -2 -11   0    0.16    0.14
   2  11   0    0.63    0.15
   2  11   0    0.45    0.14
  -3 -11   0   69.06    1.98
   3  11   0   69.01    1.84
  -4 -11   0    3.29    0.36
   4  11   0    2.53    0.28
  -5 -11   0   41.06    1.40
   5  11   0   41.13    1.27
  -6 -11   0    0.98    0.26
   6  11   0    1.34    0.25
  -7 -11   0   26.68    1.12
   7  11   0   26.94    1.00
  10 -12   0   23.05    1.01
 -10  12   0   24.27    1.04
   9 -12   0    1.32    0.27
  -9  12   0    1.22    0.27
   8 -12   0   44.40    1.48
  -8  12   0   47.05    1.53
   7 -12   0    0.02    0.13
  -7  12   0   -0.01    0.13
   6 -12   0   41.09    1.34
  -6  12   0   42.97    1.40
   5 -12   0    0.05    0.14
  -5  12   0    0.27    0.14
   4 -12   0   50.72    1.72
   4 -12   0   53.35    1.54
  -4  12   0   52.30    1.59
   3 -12   0    0.30    0.14
   3 -12   0    0.07    0.12
  -3  12   0    0.36    0.15
   2 -12   0   93.39    2.45
  -2  12   0   92.87    2.49
   1 -12   0    3.36    0.33
  -1  12   0    3.41    0.33
   0 -12   0   61.03    1.75
   0  12   0   59.17    1.72
  -1 -12   0    2.15    0.31
   1  12   0    1.96    0.26
  -2 -12   0   50.36    1.57
   2  12   0   49.71    1.42
  -3 -12   0    3.41    0.38
   3  12   0    3.58    0.32
  -4 -12   0   68.08    2.05
   4  12   0   69.51    1.90
  -5 -12   0    5.95    0.51
   5  12   0    5.40    0.42
  -6 -12   0   34.53    1.32
   6  12   0   33.61    1.17
   9 -13   0   28.16    1.12
  -9  13   0   27.50    1.43
   8 -13   0    0.27    0.18
  -8  13   0    0.06    0.17
   7 -13   0   42.32    1.40
  -7  13   0   41.01    1.44
   6 -13   0    0.22    0.18
  -6  13   0    0.16    0.15
   5 -13   0   48.82    1.50
  -5  13   0   46.97    1.54
   4 -13   0    0.39    0.17
  -4  13   0    0.27    0.16
  -3  13   0   47.14    1.50
   2 -13   0    0.35    0.16
  -2  13   0    0.21    0.15
   1 -13   0   69.25    1.97
  -1  13   0   67.20    1.96
   0 -13   0    0.56    0.19
   0  13   0    0.32    0.16
  -1 -13   0   31.58    1.15
  -2 -13   0    0.19    0.15
  -3 -13   0   29.38    1.15
  -4 -13   0    1.40    0.30
   4  13   0    1.41    0.26
  -5 -13   0   23.11    1.18
   5  13   0   26.12    0.97
   8 -14   0   30.38    1.21
   7 -14   0    0.16    0.19
  -7  14   0    0.22    0.23
   6 -14   0   31.83    1.19
  -6  14   0   32.81    1.24
  -5  14   0    0.86    0.24
  -4  14   0   21.62    0.93
  -3  14   0    1.40    0.28
  -2  14   0   27.70    1.08
   1 -14   0    0.15    0.24
  -1  14   0    0.13    0.13
   0 -14   0   16.45    0.78
  -1 -14   0   -0.06    0.13
  -2 -14   0   15.42    0.79
  -3 -14   0   -0.12    0.14
  -4  15   0    0.44    0.25
  -3  15   0   24.73    1.05
  -2  15   0    2.13    0.33
  -1 -15   0   14.62    0.98
  -1 -15   1   13.21    0.74
   0 -15   1    0.18    0.17
  -1  15  -1    9.50    0.60
   1 -15   1    9.05    0.61
  -2  15  -1    0.31    0.17
  -3  15  -1   14.51    0.78
  -4  15  -1    5.04    0.47
  -3 -14   1    0.90    0.27
  -2 -14   1   12.32    0.70
  -1 -14   1    3.83    0.41
   0  14  -1   20.10    0.88
   0 -14   1   22.52    0.93
  -1  14  -1    6.83    0.49
   1 -14   1    7.15    0.51
  -2  14  -1   44.04    1.46
   2 -14   1   42.55    1.42
  -3  14  -1    3.33    0.37
   3 -14   1    2.60    0.41
  -4  14  -1   24.24    1.01
  -5  14  -1    1.37    0.28
  -6  14  -1   27.23    1.12
   6 -14   1   29.99    1.10
  -7  14  -1   -0.05    0.14
   7 -14   1   -0.01    0.16
   8 -14   1   23.06    0.99
   6  13  -1    1.13    0.25
   5  13  -1   26.90    0.98
  -5 -13   1   27.28    1.13
   4  13  -1    0.09    0.14
  -4 -13   1    0.08    0.15
  -3 -13   1   52.76    1.68
  -2 -13   1    0.18    0.16
   1  13  -1   32.66    1.14
  -1 -13   1   33.88    1.19
   0  13  -1    6.19    0.43
   0 -13   1    5.45    0.42
  -1  13  -1   84.93    2.34
   1 -13   1   84.75    2.32
  -2  13  -1    0.69    0.20
   2 -13   1    0.75    0.20
  -3  13  -1   43.53    1.41
   3 -13   1   42.67    1.36
  -4  13  -1    0.18    0.14
   4 -13   1    0.08    0.14
   4 -13   1    0.03    0.13
  -5  13  -1   59.10    1.80
   5 -13   1   58.60    1.72
  -6  13  -1    0.59    0.20
   6 -13   1    0.61    0.21
  -7  13  -1   36.60    1.33
   7 -13   1   39.12    1.30
  -8  13  -1    0.05    0.13
   8 -13   1    0.04    0.15
  -9  13  -1   33.87    1.29
   9 -13   1   33.90    1.26
   7  12  -1    3.31    0.38
  -7 -12   1    2.43    0.38
   6  12  -1   42.45    1.34
  -6 -12   1   41.67    1.48
   5  12  -1    0.72    0.20
  -5 -12   1    0.44    0.20
   4  12  -1   55.66    1.60
  -4 -12   1   57.97    1.77
   3  12  -1    1.41    0.22
  -3 -12   1    1.21    0.24
   2  12  -1   69.17    1.85
   2  12  -1   71.25    1.96
  -2 -12   1   72.38    2.03
   1  12  -1    1.51    0.24
  -1 -12   1    1.16    0.22
   0  12  -1   83.38    2.23
   0 -12   1   80.92    2.23
  -1  12  -1    0.86    0.21
   1 -12   1    0.84    0.20
  -2  12  -1   60.81    1.76
   2 -12   1   60.11    1.72
  -3  12  -1    1.65    0.26
   3 -12   1    1.64    0.25
   3 -12   1    1.71    0.25
  -4  12  -1   51.37    1.59
   4 -12   1   53.48    1.54
   4 -12   1   54.20    1.54
  -5  12  -1    0.94    0.23
   5 -12   1    0.96    0.21
   5 -12   1    1.13    0.22
  -6  12  -1   66.95    1.89
   6 -12   1   60.54    1.80
  -7  12  -1    2.10    0.31
   7 -12   1    2.06    0.31
  -8  12  -1   58.35    1.76
   8 -12   1   53.63    1.69
  -9  12  -1   -0.13    0.13
   9 -12   1   -0.18    0.13
 -10  12  -1   50.30    1.66
  10 -12   1   49.44    1.63
 -11  12  -1    0.47    0.28
  11 -12   1    1.30    0.47
   8  11  -1    2.53    0.34
  -8 -11   1    3.32    0.43
   7  11  -1   47.02    1.44
  -7 -11   1   45.73    1.57
   6  11  -1    1.08    0.22
  -6 -11   1    1.55    0.29
   5  11  -1   70.77    1.89
  -5 -11   1   68.52    2.03
   4  11  -1    0.37    0.15
  -4 -11   1    0.28    0.16
   3  11  -1   91.24    2.35
   3  11  -1   92.45    2.30
  -3 -11   1   89.51    2.44
   2  11  -1    4.93    0.35
   2  11  -1    5.57    0.32
  -2 -11   1    4.77    0.38
   1  11  -1   95.43    2.33
   1  11  -1   95.96    2.46
  -1 -11   1   93.90    2.49
   0  11  -1    1.56    0.24
   0 -11   1    1.50    0.23
  -1  11  -1  132.39    3.26
   1 -11   1  129.57    3.23
  -2  11  -1   11.13    0.55
   2 -11   1   11.34    0.54
   2 -11   1   11.66    0.50
  -3  11  -1   89.72    2.32
   3 -11   1   83.36    2.21
   3 -11   1   87.21    2.26
  -4  11  -1    0.58    0.17
   4 -11   1    0.23    0.13
   4 -11   1    0.62    0.17
  -5  11  -1   45.88    1.43
   5 -11   1   45.83    1.37
   5 -11   1   47.38    1.36
  -6  11  -1    0.07    0.12
   6 -11   1    0.28    0.15
   6 -11   1    0.23    0.12
  -7  11  -1   31.20    1.11
   7 -11   1   31.47    1.07
   7 -11   1   31.17    1.08
  -8  11  -1    6.81    0.49
   8 -11   1    6.74    0.46
  -9  11  -1   38.45    1.33
   9 -11   1   39.64    1.32
 -10  11  -1    1.35    0.28
  10 -11   1    1.54    0.29
 -11  11  -1   29.27    1.16
  11 -11   1   30.83    1.18
 -12  11  -1    0.20    0.19
   9  10  -1    5.24    0.44
  -9 -10   1    5.23    0.50
   8  10  -1   44.15    1.38
  -8 -10   1   44.14    1.52
   7  10  -1    1.24    0.23
  -7 -10   1    1.44    0.27
   6  10  -1   44.68    1.33
  -6 -10   1   43.98    1.45
   5  10  -1    1.16    0.19
  -5 -10   1    1.31    0.25
   4  10  -1   54.75    1.51
   4  10  -1   54.11    1.71
  -4 -10   1   57.25    1.65
   3  10  -1    9.40    0.44
   3  10  -1   10.10    0.47
  -3 -10   1   10.55    0.54
   2  10  -1   62.01    1.70
   2  10  -1   63.99    1.63
  -2 -10   1   62.71    1.75
   1  10  -1    0.94    0.15
   1  10  -1    0.99    0.18
  -1 -10   1    0.91    0.17
   0  10  -1   42.41    1.14
   0  10  -1   43.56    1.28
   0 -10   1   43.60    1.27
  -1  10  -1    0.80    0.16
   1 -10   1    0.79    0.14
   1 -10   1    0.86    0.17
  -2  10  -1   34.05    1.08
   2 -10   1   35.11    1.06
   2 -10   1   33.97    1.01
  -3  10  -1    2.81    0.27
   3 -10   1    2.88    0.25
   3 -10   1    2.98    0.26
  -4  10  -1   69.12    1.89
   4 -10   1   68.98    1.82
   4 -10   1   69.07    1.83
  -5  10  -1    4.18    0.33
   5 -10   1    4.63    0.33
   5 -10   1    4.43    0.30
  -6  10  -1   38.12    1.24
   6 -10   1   39.38    1.21
   6 -10   1   39.97    1.17
  -7  10  -1    0.37    0.14
   7 -10   1    0.24    0.11
   7 -10   1    0.23    0.13
  -8  10  -1   30.34    1.06
   8 -10   1   29.17    1.03
   8 -10   1   28.91    0.98
  -9  10  -1    0.62    0.19
   9 -10   1    0.95    0.23
 -10  10  -1    9.40    0.57
  10 -10   1   10.48    0.60
 -11  10  -1    1.07    0.24
  11 -10   1    1.22    0.28
 -12  10  -1    5.80    0.49
  12 -10   1    5.73    0.51
 -13  10  -1    1.34    0.28
  10   9  -1    0.13    0.17
 -10  -9   1    0.09    0.17
   9   9  -1   22.81    0.90
  -9  -9   1   25.04    1.03
   8   9  -1    0.41    0.16
  -8  -9   1    0.24    0.16
   7   9  -1   28.85    0.98
  -7  -9   1   29.51    1.09
   6   9  -1    1.66    0.23
  -6  -9   1    1.65    0.26
   5   9  -1   39.59    1.15
  -5  -9   1   38.90    1.26
   4   9  -1    3.90    0.27
   4   9  -1    4.01    0.27
  -4  -9   1    3.65    0.31
   3   9  -1   35.56    1.04
   3   9  -1   37.35    1.08
  -3  -9   1   36.38    1.14
   2   9  -1    0.29    0.09
   2   9  -1    0.24    0.10
  -2  -9   1    0.28    0.11
   1   9  -1   54.99    1.49
   1   9  -1   54.45    1.40
  -1  -9   1   54.70    1.41
  -1  -9   1   55.76    1.52
   0   9  -1   14.42    0.57
   0   9  -1   14.37    0.48
   0  -9   1   15.85    0.59
   0  -9   1   14.65    0.51
  -1   9  -1   68.31    1.61
  -1   9  -1   64.20    1.75
   1  -9   1   65.84    1.68
   1  -9   1   67.91    1.75
  -2   9  -1    4.87    0.32
   2  -9   1    4.97    0.30
   2  -9   1    5.23    0.29
  -3   9  -1   45.11    1.31
   3  -9   1   46.36    1.28
   3  -9   1   46.47    1.27
  -4   9  -1    0.21    0.10
   4  -9   1    0.15    0.09
   4  -9   1    0.26    0.10
   5  -9   1   38.27    1.11
   5  -9   1   38.37    1.14
  -6   9  -1    0.75    0.16
   6  -9   1    0.70    0.15
   6  -9   1    0.66    0.14
  -7   9  -1    9.95    0.52
   7  -9   1   11.83    0.54
   7  -9   1   11.04    0.49
  -8   9  -1    0.17    0.11
   8  -9   1    0.55    0.14
   8  -9   1    0.26    0.13
  -9   9  -1   15.05    0.69
   9  -9   1   15.50    0.69
   9  -9   1   15.53    0.64
 -10   9  -1    2.64    0.31
  10  -9   1    2.79    0.33
 -11   9  -1    9.04    0.55
  11  -9   1    8.48    0.55
 -12   9  -1    1.35    0.27
  12  -9   1    1.78    0.31
 -13   9  -1   10.24    0.62
  13  -9   1   10.24    0.66
 -14   9  -1    0.81    0.24
  11   8  -1    0.03    0.15
 -11  -8   1    0.03    0.16
  10   8  -1   17.59    0.76
 -10  -8   1   18.07    0.87
   9   8  -1    1.59    0.26
  -9  -8   1    1.09    0.25
   8   8  -1   16.30    0.66
  -8  -8   1   14.51    0.73
   7   8  -1    0.42    0.14
  -7  -8   1    0.40    0.17
   6   8  -1   26.67    0.88
  -6  -8   1   28.02    0.98
   5   8  -1    9.29    0.43
   5   8  -1    9.13    0.41
  -5  -8   1   10.10    0.50
   4   8  -1   52.36    1.39
   4   8  -1   53.06    1.39
  -4  -8   1   50.93    1.49
   3   8  -1    1.44    0.16
   3   8  -1    1.10    0.14
  -3  -8   1    0.98    0.17
   2   8  -1   91.89    2.24
   2   8  -1   92.56    2.30
  -2  -8   1   94.52    2.20
  -2  -8   1   94.78    2.35
   1   8  -1   33.18    0.91
   1   8  -1   34.29    0.99
  -1  -8   1   34.65    0.91
  -1  -8   1   33.77    1.01
   0   8  -1  128.26    3.00
   0   8  -1  132.39    3.12
   0  -8   1  131.64    3.03
   0  -8   1  130.66    3.12
  -1   8  -1    0.16    0.06
  -1   8  -1    0.06    0.06
   1  -8   1    0.14    0.07
   1  -8   1    0.07    0.07
  -2   8  -1   47.43    1.34
  -2   8  -1   51.14    1.19
   2  -8   1   49.55    1.31
   2  -8   1   47.68    1.28
  -3   8  -1    0.71    0.13
   3  -8   1    0.97    0.15
   3  -8   1    0.68    0.12
  -4   8  -1  122.49    2.93
   4  -8   1  120.34    2.87
   4  -8   1  117.92    2.88
  -5   8  -1    2.66    0.23
   5  -8   1    2.45    0.22
   5  -8   1    2.17    0.19
  -6   8  -1   52.45    1.46
   6  -8   1   50.21    1.42
   6  -8   1   51.55    1.39
  -7   8  -1    0.46    0.13
   7  -8   1    0.50    0.14
   7  -8   1    0.41    0.12
  -8   8  -1   52.05    1.47
   8  -8   1   48.88    1.45
   8  -8   1   49.05    1.40
  -9   8  -1    0.03    0.09
   9  -8   1   -0.09    0.10
   9  -8   1    0.02    0.09
 -10   8  -1   44.43    1.41
  10  -8   1   47.08    1.44
  10  -8   1   47.16    1.39
 -11   8  -1    1.02    0.22
  11  -8   1    0.89    0.21
 -12   8  -1   17.01    0.77
  12  -8   1   17.76    0.82
 -13   8  -1    0.69    0.19
  13  -8   1    1.02    0.27
  12   7  -1    0.07    0.15
 -12  -7   1    0.27    0.20
  11   7  -1   24.73    0.93
 -11  -7   1   23.43    1.03
  10   7  -1    1.66    0.25
 -10  -7   1    1.42    0.29
   9   7  -1   29.64    1.00
  -9  -7   1   29.93    1.11
   8   7  -1    3.89    0.31
  -8  -7   1    4.52    0.38
   7   7  -1   55.83    1.50
  -7  -7   1   52.60    1.58
   6   7  -1   11.44    0.48
   6   7  -1   11.72    0.46
  -6  -7   1   11.85    0.56
   5   7  -1   53.56    1.42
   5   7  -1   54.20    1.40
  -5  -7   1   52.41    1.50
   4   7  -1   10.36    0.41
   4   7  -1   10.30    0.41
  -4  -7   1    9.78    0.46
   3   7  -1  123.52    2.97
   3   7  -1  126.25    3.00
  -3  -7   1  132.74    2.92
  -3  -7   1  126.68    3.07
   2   7  -1    0.62    0.10
   2   7  -1    0.75    0.12
  -2  -7   1    0.70    0.13
  -2  -7   1    0.69    0.09
   1   7  -1  214.62    4.88
   1   7  -1  220.41    4.96
  -1  -7   1  215.25    4.86
  -1  -7   1  218.76    4.97
   0   7  -1    4.54    0.26
   0   7  -1    4.41    0.20
   0  -7   1    4.27    0.21
   0  -7   1    4.52    0.25
  -1   7  -1  143.13    3.21
  -1   7  -1  136.42    3.07
   1  -7   1  130.21    3.12
   1  -7   1  134.32    3.18
  -2   7  -1    3.14    0.15
  -2   7  -1    3.03    0.22
   2  -7   1    2.93    0.20
   2  -7   1    3.12    0.20
  -3   7  -1  163.62    3.83
  -3   7  -1  165.64    3.63
   3  -7   1  161.39    3.78
   3  -7   1  164.82    3.78
  -4   7  -1    7.03    0.34
   4  -7   1    5.87    0.30
   4  -7   1    6.11    0.30
  -5   7  -1  220.52    5.03
   5  -7   1  210.97    4.96
   5  -7   1  221.25    5.00
  -6   7  -1    1.90    0.20
   6  -7   1    1.81    0.18
   6  -7   1    2.06    0.20
  -7   7  -1   72.42    1.92
   7  -7   1   76.77    1.89
   7  -7   1   70.99    1.91
  -8   7  -1    1.57    0.21
   8  -7   1    1.29    0.19
   8  -7   1    1.24    0.20
  -9   7  -1   52.92    1.54
   9  -7   1   56.45    1.52
   9  -7   1   53.00    1.56
 -10   7  -1    4.01    0.33
  10  -7   1    3.84    0.35
  10  -7   1    3.58    0.32
 -11   7  -1   38.65    1.26
  11  -7   1   41.60    1.33
  11  -7   1   40.76    1.26
 -12   7  -1    6.86    0.46
  12  -7   1    6.46    0.49
 -13   7  -1   37.43    1.24
  13  -7   1   34.57    1.27
  14  -7   1    1.82    0.35
  13   6  -1    1.33    0.32
 -13  -6   1    0.92    0.30
  12   6  -1   33.34    1.15
 -12  -6   1   32.71    1.26
  11   6  -1    2.58    0.31
 -11  -6   1    2.66    0.37
  10   6  -1   32.85    1.08
 -10  -6   1   33.42    1.19
   9   6  -1   10.84    0.52
  -9  -6   1   10.95    0.59
   8   6  -1  113.84    2.80
  -8  -6   1  113.70    2.92
   7   6  -1    0.60    0.14
  -7  -6   1    0.50    0.15
   6   6  -1  129.95    3.16
   6   6  -1  136.95    3.13
  -6  -6   1  133.88    3.28
   5   6  -1    7.65    0.35
   5   6  -1    7.86    0.33
  -5  -6   1    7.58    0.39
   4   6  -1  291.46    6.55
   4   6  -1  288.17    6.54
  -4  -6   1  290.46    6.64
  -4  -6   1  297.46    6.46
   3   6  -1   12.41    0.44
   3   6  -1   12.71    0.44
  -3  -6   1   13.28    0.39
  -3  -6   1   12.04    0.48
   2   6  -1  219.76    5.16
   2   6  -1  230.59    5.21
  -2  -6   1  234.13    5.25
  -2  -6   1  238.00    5.13
   1   6  -1    0.23    0.07
   1   6  -1   -0.01    0.05
  -1  -6   1   -0.01    0.06
  -1  -6   1    0.04    0.05
   0   6  -1  294.01    6.54
   0   6  -1  293.02    6.63
   0  -6   1  296.49    6.63
   0  -6   1  300.97    6.56
  -1   6  -1   10.56    0.41
  -1   6  -1   10.58    0.33
   1  -6   1   10.83    0.40
   1  -6   1   11.61    0.38
  -2   6  -1  159.89    3.79
  -2   6  -1  166.69    3.65
   2  -6   1  163.05    3.74
   2  -6   1  168.47    3.77
  -3   6  -1    5.08    0.27
  -3   6  -1    5.30    0.17
   3  -6   1    5.45    0.26
   3  -6   1    4.95    0.25
  -4   6  -1  247.57    5.68
   4  -6   1  247.94    5.66
   4  -6   1  255.81    5.64
  -5   6  -1    3.74    0.25
   5  -6   1    4.39    0.24
   5  -6   1    3.71    0.24
  -6   6  -1  210.67    4.81
   6  -6   1  210.11    4.77
   6  -6   1  204.63    4.80
  -7   6  -1    1.45    0.18
   7  -6   1    1.17    0.18
   7  -6   1    1.37    0.16
  -8   6  -1  115.85    2.81
   8  -6   1  113.86    2.79
   8  -6   1  113.94    2.83
  -9   6  -1    1.89    0.23
   9  -6   1    2.07    0.23
   9  -6   1    1.78    0.24
 -10   6  -1   86.62    2.36
  10  -6   1   95.92    2.39
  10  -6   1   94.55    2.44
 -11   6  -1    3.04    0.30
  11  -6   1    2.91    0.33
  11  -6   1    3.36    0.31
 -12   6  -1   29.54    1.02
  12  -6   1   28.43    1.02
  12  -6   1   30.81    1.09
  13  -6   1    1.90    0.33
 -14   6  -1   17.65    0.83
  13   5  -1   37.17    1.25
 -13  -5   1   36.08    1.35
  12   5  -1    2.31    0.31
 -12  -5   1    1.86    0.32
  11   5  -1   58.30    1.67
 -11  -5   1   59.52    1.80
  10   5  -1    3.22    0.30
 -10  -5   1    3.06    0.34
   9   5  -1  131.18    3.25
  -9  -5   1  138.02    3.39
   8   5  -1   15.67    0.59
  -8  -5   1   16.22    0.67
   7   5  -1   94.91    2.38
   7   5  -1   98.93    2.34
  -7  -5   1   98.00    2.48
   6   5  -1    2.06    0.19
   6   5  -1    1.66    0.15
  -6  -5   1    1.62    0.20
   5   5  -1  232.01    5.24
  -5  -5   1  237.28    5.19
  -5  -5   1  228.10    5.34
   4   5  -1   42.72    1.10
   4   5  -1   41.44    1.10
  -4  -5   1   43.94    1.04
  -4  -5   1   41.91    1.17
   3   5  -1  233.44    5.24
   3   5  -1  227.27    5.23
  -3  -5   1  231.63    5.30
  -3  -5   1  241.94    5.17
   2   5  -1    0.13    0.05
   2   5  -1    0.06    0.05
  -2  -5   1    0.10    0.04
  -2  -5   1    0.08    0.06
   1   5  -1  565.15   12.63
   1   5  -1  589.74   12.69
  -1  -5   1  569.38   12.61
  -1  -5   1  584.95   12.70
   0   5  -1   89.03    2.02
   0   5  -1   86.40    2.09
   0  -5   1   89.47    2.03
   0  -5   1   89.68    2.09
  -1   5  -1  221.01    4.88
  -1   5  -1  218.86    4.98
   1  -5   1  217.17    4.93
   1  -5   1  228.73    4.97
  -2   5  -1    0.13    0.04
  -2   5  -1    0.11    0.07
   2  -5   1    0.09    0.07
   2  -5   1    0.05    0.06
  -3   5  -1  138.81    3.20
   3  -5   1  138.51    3.18
   3  -5   1  137.66    3.17
  -4   5  -1    8.38    0.35
   4  -5   1    8.47    0.33
  -5   5  -1  148.50    3.39
   5  -5   1  143.35    3.38
   5  -5   1  143.73    3.36
  -6   5  -1    3.35    0.23
   6  -5   1    2.98    0.21
   6  -5   1    3.23    0.23
  -7   5  -1   71.74    1.87
   7  -5   1   76.23    1.87
   7  -5   1   74.17    1.90
  -8   5  -1    5.31    0.31
   8  -5   1    4.65    0.31
   8  -5   1    5.76    0.32
  -9   5  -1   63.38    1.68
   9  -5   1   62.54    1.69
   9  -5   1   63.13    1.72
 -10   5  -1    4.99    0.34
  10  -5   1    5.51    0.36
  10  -5   1    4.78    0.36
 -11   5  -1   50.59    1.44
  11  -5   1   49.35    1.50
  11  -5   1   49.82    1.46
 -12   5  -1    2.26    0.28
  12  -5   1    3.04    0.34
  12  -5   1    2.70    0.29
 -13   5  -1   26.75    1.02
  13  -5   1   27.72    1.01
 -14   5  -1    2.68    0.35
 -15   5  -1   15.20    0.78
  14   4  -1   23.46    0.93
 -14  -4   1   21.97    1.00
  13   4  -1    1.55    0.27
 -13  -4   1    1.50    0.29
  12   4  -1   34.01    1.13
 -12  -4   1   35.22    1.24
  11   4  -1    2.84    0.30
 -11  -4   1    3.09    0.34
  10   4  -1   59.90    1.64
 -10  -4   1   61.54    1.76
   9   4  -1    0.87    0.16
  -9  -4   1    0.88    0.19
   8   4  -1  112.72    2.62
   8   4  -1  109.07    2.66
  -8  -4   1  107.60    2.75
   7   4  -1    0.21    0.09
   7   4  -1    0.11    0.06
  -7  -4   1    0.11    0.09
  -7  -4   1    0.03    0.07
   6   4  -1  249.08    5.64
   6   4  -1  249.02    5.60
  -6  -4   1  253.16    5.58
  -6  -4   1  247.08    5.72
   5   4  -1    3.29    0.19
  -5  -4   1    3.44    0.17
  -5  -4   1    3.42    0.24
   4   4  -1  210.63    4.71
   4   4  -1  205.36    4.72
  -4  -4   1  214.48    4.66
  -4  -4   1  209.24    4.78
   3   4  -1   10.88    0.36
   3   4  -1   11.22    0.37
  -3  -4   1   10.78    0.40
  -3  -4   1   11.40    0.32
   2   4  -1  256.67    5.72
   2   4  -1  260.75    5.75
  -2  -4   1  260.48    5.68
  -2  -4   1  256.53    5.77
   1   4  -1   40.46    1.01
   1   4  -1   39.87    0.97
  -1  -4   1   40.58    0.95
  -1  -4   1   40.14    1.02
   0   4  -1  107.01    2.49
   0   4  -1  112.61    2.56
   0  -4   1  113.83    2.50
   0  -4   1  112.46    2.55
  -1   4  -1   21.36    0.54
  -1   4  -1   22.99    0.63
   1  -4   1   23.20    0.59
   1  -4   1   22.89    0.61
  -2   4  -1   84.82    1.98
  -2   4  -1   87.47    1.86
   2  -4   1   82.15    1.95
   2  -4   1   82.04    1.95
  -3   4  -1   21.76    0.62
   3  -4   1   21.24    0.61
   3  -4   1   21.64    0.60
  -4   4  -1   45.73    1.17
   4  -4   1   46.31    1.16
  -5   4  -1    0.46    0.09
  -5   4  -1    0.62    0.05
   5  -4   1    0.40    0.09
   5  -4   1    0.79    0.11
  -6   4  -1  187.01    4.36
  -6   4  -1  194.38    4.21
   6  -4   1  193.33    4.37
   6  -4   1  188.23    4.39
  -7   4  -1   25.11    0.64
  -7   4  -1   25.63    0.78
   7  -4   1   26.71    0.79
   7  -4   1   24.71    0.79
  -8   4  -1   41.28    1.13
   8  -4   1   39.90    1.14
   8  -4   1   38.73    1.15
  -9   4  -1    0.36    0.11
   9  -4   1    0.32    0.11
   9  -4   1    0.22    0.11
 -10   4  -1   60.19    1.59
  10  -4   1   58.23    1.61
  10  -4   1   57.14    1.63
 -11   4  -1   -0.14    0.08
  11  -4   1    0.07    0.10
  11  -4   1    0.26    0.13
 -12   4  -1   15.87    0.71
  12  -4   1   17.11    0.71
 -13   4  -1    0.59    0.18
  13  -4   1    0.55    0.18
 -14   4  -1    7.96    0.53
  14  -4   1    8.64    0.55
 -15   4  -1    0.51    0.22
  15   3  -1   11.11    0.70
  14   3  -1    0.42    0.19
 -14  -3   1    0.30    0.19
  13   3  -1   22.92    0.86
 -13  -3   1   21.90    0.93
  12   3  -1    2.84    0.30
 -12  -3   1    2.97    0.34
  11   3  -1   42.77    1.26
 -11  -3   1   43.50    1.37
  10   3  -1    0.01    0.09
 -10  -3   1   -0.07    0.10
   9   3  -1   62.41    1.67
   9   3  -1   66.56    1.65
  -9  -3   1   64.48    1.77
   8   3  -1    7.41    0.33
   8   3  -1    7.27    0.35
  -8  -3   1    7.06    0.32
  -8  -3   1    7.88    0.41
   7   3  -1   20.03    0.61
   7   3  -1   19.30    0.62
  -7  -3   1   19.68    0.69
  -7  -3   1   19.82    0.59
   6   3  -1    5.84    0.26
  -6  -3   1    6.49    0.33
  -6  -3   1    6.22    0.25
   5   3  -1  225.15    5.14
   5   3  -1  231.16    5.16
  -5  -3   1  230.04    5.22
  -5  -3   1  232.65    5.11
   4   3  -1    0.39    0.08
   4   3  -1    0.25    0.07
  -4  -3   1    0.35    0.06
  -4  -3   1    0.26    0.08
   3   3  -1    9.82    0.33
   3   3  -1    9.87    0.33
  -3  -3   1    9.95    0.36
  -3  -3   1   10.66    0.29
   2   3  -1   37.92    0.95
  -2  -3   1   38.40    0.97
  -2  -3   1   39.14    0.89
   1   3  -1   82.37    1.90
   1   3  -1   80.65    1.87
  -1  -3   1   83.46    1.84
  -1  -3   1   83.47    1.91
   0   3  -1  115.49    2.59
   0   3  -1  119.69    2.64
   0  -3   1  117.32    2.64
   0  -3   1  114.97    2.60
  -1   3  -1    1.27    0.11
  -1   3  -1    1.16    0.06
   1  -3   1    1.17    0.10
   1  -3   1    1.24    0.10
  -2   3  -1   79.83    2.00
   2  -3   1   90.79    2.00
   2  -3   1   89.31    2.00
  -3   3  -1    0.82    0.10
   3  -3   1    1.20    0.11
   3  -3   1    1.26    0.12
  -4   3  -1   -0.10    0.04
   4  -3   1   -0.05    0.04
   4  -3   1   -0.06    0.05
  -5   3  -1   58.19    1.41
   5  -3   1   57.60    1.30
   5  -3   1   54.20    1.41
  -6   3  -1    0.47    0.09
   6  -3   1    0.19    0.08
   6  -3   1    0.37    0.06
   6  -3   1    0.21    0.08
  -7   3  -1   68.50    1.71
   7  -3   1   71.17    1.75
   7  -3   1   68.65    1.61
   7  -3   1   67.22    1.75
  -8   3  -1    4.83    0.27
   8  -3   1    4.46    0.21
   8  -3   1    5.03    0.29
   8  -3   1    4.93    0.30
  -9   3  -1   18.10    0.61
   9  -3   1   17.17    0.66
   9  -3   1   17.38    0.53
   9  -3   1   17.75    0.65
 -10   3  -1    0.11    0.09
  10  -3   1    0.27    0.13
  10  -3   1    0.08    0.09
 -11   3  -1   36.91    1.15
  11  -3   1   34.09    1.12
 -12   3  -1    0.05    0.09
  12  -3   1    0.05    0.11
 -13   3  -1    8.89    0.53
  13  -3   1    8.62    0.53
 -14   3  -1    2.30    0.34
  14  -3   1    3.01    0.35
 -15   3  -1   11.02    0.64
  15  -3   1    9.10    0.61
  15   2  -1   -0.06    0.16
 -15  -2   1    0.20    0.19
  14   2  -1   14.26    0.67
 -14  -2   1   15.17    0.76
  13   2  -1    0.25    0.16
 -13  -2   1    0.39    0.16
  12   2  -1   10.41    0.51
 -12  -2   1   10.46    0.57
  11   2  -1    0.82    0.16
 -11  -2   1    0.48    0.16
  10   2  -1   40.94    1.16
 -10  -2   1   40.49    1.25
   9   2  -1    0.09    0.07
   9   2  -1    0.06    0.07
  -9  -2   1    0.01    0.09
  -9  -2   1    0.26    0.09
   8   2  -1   21.28    0.65
   8   2  -1   21.02    0.66
  -8  -2   1   20.78    0.64
  -8  -2   1   20.76    0.72
   7   2  -1    2.64    0.18
   7   2  -1    2.91    0.19
  -7  -2   1    2.94    0.23
  -7  -2   1    2.76    0.17
   6   2  -1  106.29    2.52
   6   2  -1  108.86    2.54
  -6  -2   1  110.78    2.61
  -6  -2   1  108.79    2.51
   5   2  -1    7.68    0.29
  -5  -2   1    8.19    0.33
  -5  -2   1    7.64    0.27
   4   2  -1   19.49    0.54
  -4  -2   1   19.40    0.57
  -4  -2   1   19.28    0.51
   3   2  -1   33.03    0.81
   3   2  -1   31.47    0.81
  -3  -2   1   32.47    0.84
  -3  -2   1   32.58    0.77
   2   2  -1  160.78    3.54
   2   2  -1  154.12    3.53
  -2  -2   1  157.94    3.56
  -2  -2   1  163.27    3.49
   1   2  -1   23.98    0.60
  -1  -2   1   24.41    0.60
  -1  -2   1   23.45    0.54
   0   2  -1  531.28   11.95
   0  -2   1  533.78   11.97
   0  -2   1  571.27   11.98
   1  -2   1    5.22    0.18
  -2   2  -1    3.24    0.15
   2  -2   1    3.80    0.16
   2  -2   1    3.88    0.16
  -3   2  -1   73.13    1.73
   3  -2   1   74.80    1.75
   3  -2   1   76.12    1.66
  -4   2  -1   91.42    2.08
   4  -2   1   91.19    2.01
   4  -2   1   90.22    2.11
   4  -2   1   87.28    2.10
  -5   2  -1    2.34    0.15
   5  -2   1    2.51    0.12
   5  -2   1    2.16    0.16
  -6   2  -1   55.66    1.35
   6  -2   1   54.21    1.29
   6  -2   1   53.65    1.39
   6  -2   1   54.12    1.39
  -7   2  -1    7.50    0.31
   7  -2   1    7.80    0.35
   7  -2   1    7.60    0.35
   7  -2   1    7.71    0.28
  -8   2  -1   43.58    1.17
   8  -2   1   45.32    1.12
   8  -2   1   44.53    1.24
   8  -2   1   44.27    1.24
  -9   2  -1    5.68    0.33
  -9   2  -1    5.74    0.30
   9  -2   1    5.51    0.26
   9  -2   1    5.73    0.34
 -10   2  -1   43.65    1.21
 -10   2  -1   43.93    1.29
  10  -2   1   45.05    1.17
  10  -2   1   42.94    1.29
 -11   2  -1    2.98    0.28
  11  -2   1    3.10    0.29
 -12   2  -1   25.17    0.91
  12  -2   1   22.49    0.88
 -13   2  -1   17.98    0.77
  13  -2   1   16.81    0.76
 -14   2  -1   24.30    0.97
  14  -2   1   24.20    0.98
  15  -2   1    1.88    0.31
 -15  -1   1   12.82    0.71
  14   1  -1    1.41    0.24
 -14  -1   1    1.29    0.27
  13   1  -1   27.46    0.92
 -13  -1   1   25.90    1.01
  12   1  -1    0.90    0.17
 -12  -1   1    0.92    0.21
  11   1  -1   69.43    1.85
 -11  -1   1   74.82    1.99
  10   1  -1    0.40    0.11
  10   1  -1    0.34    0.10
 -10  -1   1    0.35    0.11
   9   1  -1   42.42    1.18
   9   1  -1   43.06    1.24
   9   1  -1   45.76    1.20
  -9  -1   1   45.57    1.21
   8   1  -1   16.58    0.59
   8   1  -1   16.78    0.56
   8   1  -1   16.96    0.55
  -8  -1   1   17.45    0.56
   7   1  -1   77.46    1.90
   7   1  -1   77.51    1.95
   7   1  -1   81.94    1.92
  -7  -1   1   80.32    1.91
   6   1  -1    2.64    0.18
   6   1  -1    2.77    0.17
   6   1  -1    2.67    0.16
   6   1  -1    2.48    0.16
   5   1  -1  169.12    3.81
   5   1  -1  168.94    3.85
   5   1  -1  167.75    3.81
   5   1  -1  173.24    3.83
   4   1  -1    1.55    0.11
   4   1  -1    1.61    0.10
   4   1  -1    1.47    0.11
   3   1  -1   45.75    1.06
   3   1  -1   45.01    1.09
  -3  -1   1   46.27    1.10
   2   1  -1   15.38    0.41
   2   1  -1   15.21    0.40
   2   1  -1   16.11    0.38
  -2  -1   1   16.24    0.42
   1   1  -1  537.46   12.05
   1   1  -1  537.77   12.07
  -1  -1   1  566.37   12.07
   0   1  -1    5.32    0.17
   0  -1   1    5.23    0.16
  -1   1  -1  709.40   15.81
   1  -1   1  739.30   15.85
   1  -1   1  712.57   15.71
  -2   1  -1   50.50    1.20
   2  -1   1   55.38    1.18
   2  -1   1   52.17    1.23
   2  -1   1   51.43    1.22
  -3   1  -1  603.41   12.70
   3  -1   1  601.75   12.69
   3  -1   1  511.20   12.59
   3  -1   1  589.73   12.69
  -4   1  -1   40.02    0.93
   4  -1   1   37.34    0.98
   4  -1   1   37.98    0.97
   4  -1   1   37.92    0.91
  -5   1  -1  221.40    4.88
   5  -1   1  219.72    4.86
   5  -1   1  217.43    4.93
   5  -1   1  217.51    4.94
  -6   1  -1    0.08    0.05
  -6   1  -1   -0.09    0.04
   6  -1   1    0.02    0.05
   6  -1   1    0.10    0.05
  -7   1  -1  153.11    3.48
  -7   1  -1  149.24    3.40
   7  -1   1  148.63    3.38
   7  -1   1  144.36    3.49
  -8   1  -1   11.58    0.41
  -8   1  -1   10.94    0.46
   8  -1   1   11.24    0.40
   8  -1   1   11.08    0.47
  -9   1  -1   63.71    1.67
  -9   1  -1   63.32    1.58
   9  -1   1   62.31    1.57
   9  -1   1   61.85    1.68
 -10   1  -1    3.59    0.29
  10  -1   1    3.32    0.30
  10  -1   1    3.92    0.24
 -11   1  -1   87.64    2.28
  11  -1   1   85.96    2.30
  11  -1   1   88.36    2.16
 -12   1  -1    0.80    0.20
  12  -1   1    1.22    0.23
 -13   1  -1   45.20    1.42
  13  -1   1   44.95    1.44
  14  -1   1    5.92    0.47
  15  -1   1   18.62    0.86
 -14   0   1   23.36    0.96
  13   0  -1   10.02    0.49
 -13   0   1    9.96    0.56
  12   0  -1   26.95    0.92
  12   0  -1   25.28    0.84
 -12   0   1   24.68    0.88
  11   0  -1    6.01    0.38
  11   0  -1    5.79    0.34
  11   0  -1    5.67    0.33
 -11   0   1    6.00    0.36
  10   0  -1   58.69    1.53
  10   0  -1   61.20    1.61
  10   0  -1   58.00    1.55
 -10   0   1   59.64    1.59
   9   0  -1   15.49    0.55
   9   0  -1   16.27    0.58
   9   0  -1   15.66    0.54
   9   0  -1   16.37    0.60
   8   0  -1   85.48    2.12
   8   0  -1   87.76    2.11
   8   0  -1   84.81    2.06
   8   0  -1   85.96    2.09
   7   0  -1    0.35    0.08
   7   0  -1    0.28    0.08
   7   0  -1    0.32    0.07
   7   0  -1    0.33    0.09
   6   0  -1  216.12    4.84
   6   0  -1  216.63    4.84
   6   0  -1  217.28    4.85
   6   0  -1  209.94    4.80
   5   0  -1    0.51    0.09
   5   0  -1    0.58    0.08
   5   0  -1    0.76    0.09
   5   0  -1    0.46    0.08
   4   0  -1  705.80   14.97
   4   0  -1  684.15   14.96
   4   0  -1  665.57   15.07
   4   0  -1  685.18   15.09
   3   0  -1    1.84    0.13
   3   0  -1    2.04    0.12
   3   0  -1    2.25    0.12
   3   0  -1    2.10    0.12
   2   0  -1  194.53    4.27
   2   0  -1  191.88    4.25
   2   0  -1  189.66    4.25
   2   0  -1  195.80    4.26
   1   0  -1   39.90    0.89
   1   0  -1   39.97    0.88
  -1   0   1   38.12    0.88
  -1   0   1   37.35    0.87
   0   0  -1  414.84    9.51
   0   0  -1  461.16    9.64
   0   0   1  433.04    9.52
   0   0   1  426.25    9.54
  -1   0  -1    2.13    0.11
   1   0   1    2.04    0.11
   1   0   1    2.00    0.10
  -2   0  -1  268.33    5.88
   2   0   1  268.31    5.84
   2   0   1  266.84    5.89
   2   0   1  262.82    5.85
   3   0   1   -0.09    0.04
   3   0   1    0.24    0.08
   3   0   1    0.10    0.05
  -4   0  -1  394.35    8.75
   4   0   1  389.77    8.71
   4   0   1  402.42    8.69
   4   0   1  400.93    8.77
  -5   0  -1    6.32    0.27
   5   0   1    5.91    0.22
   5   0   1    6.54    0.29
   5   0   1    6.18    0.24
  -6   0  -1  257.94    5.74
   6   0   1  255.62    5.66
   6   0   1  251.24    5.69
   6   0   1  256.22    5.78
  -7   0  -1   10.87    0.43
   7   0   1   11.48    0.40
   7   0   1   11.60    0.38
  -8   0  -1  126.74    3.01
   8   0   1  126.03    3.06
   8   0   1  125.13    2.92
   8   0   1  128.42    2.95
  -9   0  -1   18.10    0.64
   9   0   1   17.84    0.59
   9   0   1   16.90    0.66
 -10   0  -1   76.01    2.02
  10   0   1   77.85    2.07
  10   0   1   79.42    1.95
 -11   0  -1    4.42    0.33
  11   0   1    4.77    0.37
  11   0   1    4.94    0.31
 -12   0  -1   35.64    1.17
  12   0   1   35.66    1.20
  12   0   1   37.78    1.11
  13   0   1    8.74    0.54
 -14   0  -1   27.77    1.11
 -15   0  -1    1.46    0.30
  14  -1  -1   10.11    0.56
  13  -1  -1   37.92    1.20
 -13   1   1   35.88    1.18
  12  -1  -1    0.37    0.14
  12  -1  -1    0.44    0.14
 -12   1   1    0.36    0.15
  11  -1  -1  113.07    2.77
  11  -1  -1  118.24    2.88
  11  -1  -1  117.58    2.88
 -11   1   1  114.33    2.84
  10  -1  -1    1.25    0.20
  10  -1  -1    1.34    0.18
  10  -1  -1    1.45    0.19
  10  -1  -1    1.26    0.16
   9  -1  -1  113.33    2.76
   9  -1  -1  116.51    2.76
   9  -1  -1  114.27    2.75
   9  -1  -1  113.15    2.68
   8  -1  -1   12.00    0.42
   8  -1  -1   12.95    0.47
   8  -1  -1   12.17    0.47
   8  -1  -1   12.22    0.46
   7  -1  -1  242.59    5.45
   7  -1  -1  239.32    5.38
   7  -1  -1  241.53    5.45
   7  -1  -1  241.13    5.44
   6  -1  -1   38.78    0.98
   6  -1  -1   38.90    1.03
   6  -1  -1   39.43    1.03
   6  -1  -1   40.59    1.03
   5  -1  -1  357.69    7.83
   5  -1  -1  356.10    7.88
   5  -1  -1  359.29    7.89
   5  -1  -1  352.01    7.86
   4  -1  -1    8.96    0.27
   4  -1  -1    8.91    0.31
   4  -1  -1    8.19    0.30
   4  -1  -1    9.72    0.30
   3  -1  -1  148.39    3.23
   3  -1  -1  145.89    3.27
   3  -1  -1  140.76    3.26
  -3   1   1  146.57    3.22
   2  -1  -1    6.82    0.20
   2  -1  -1    6.83    0.23
  -2   1   1    6.89    0.21
   1  -1  -1  416.22    8.96
   1  -1  -1  400.80    8.84
   1  -1  -1  376.80    8.92
  -1   1   1  422.22    8.92
   0  -1  -1   56.95    1.34
   0  -1  -1   57.37    1.36
   0   1   1   60.62    1.35
   0   1   1   62.80    1.34
  -1  -1  -1  490.40   11.07
   1   1   1  501.77   10.93
   1   1   1  498.33   11.07
  -2  -1  -1  481.62   10.65
   2   1   1  476.56   10.63
  -3  -1  -1  152.06    3.41
   3   1   1  149.08    3.43
   3   1   1  149.86    3.40
   3   1   1  155.93    3.35
  -4  -1  -1   39.04    0.97
   4   1   1   38.51    0.90
   4   1   1   38.08    0.96
   4   1   1   37.31    1.00
  -5  -1  -1  437.39    9.79
   5   1   1  458.05    9.72
   5   1   1  445.41    9.83
   5   1   1  433.58    9.76
  -6  -1  -1   29.75    0.83
   6   1   1   29.33    0.81
   6   1   1   30.39    0.76
   6   1   1   29.39    0.87
  -7  -1  -1  217.71    5.02
   7   1   1  224.18    4.93
   7   1   1  218.66    4.99
   7   1   1  221.86    5.08
  -8  -1  -1    1.24    0.16
   8   1   1    1.25    0.12
   8   1   1    1.14    0.14
   8   1   1    0.98    0.16
  -9  -1  -1   92.34    2.31
   9   1   1   92.25    2.27
   9   1   1   94.17    2.38
 -10  -1  -1    0.20    0.11
  10   1   1    0.16    0.11
  10   1   1    0.20    0.14
 -11  -1  -1   52.34    1.52
  11   1   1   52.98    1.46
  11   1   1   55.19    1.58
 -12  -1  -1    5.15    0.42
  12   1   1    5.13    0.36
 -13  -1  -1   33.02    1.22
  13   1   1   33.37    1.08
 -14  -1  -1    3.76    0.42
 -14   2   1   28.25    1.03
  13  -2  -1    3.51    0.33
 -13   2   1    2.94    0.31
  12  -2  -1   69.34    1.87
  12  -2  -1   67.74    1.83
 -12   2   1   63.74    1.80
  11  -2  -1    9.58    0.48
  11  -2  -1    9.85    0.48
  11  -2  -1    9.71    0.41
 -11   2   1   10.54    0.49
  10  -2  -1  120.34    2.98
  10  -2  -1  121.99    2.86
  10  -2  -1  122.91    2.95
 -10   2   1  122.54    2.97
   9  -2  -1    4.73    0.30
   9  -2  -1    5.34    0.30
   9  -2  -1    4.86    0.24
  -9   2   1    4.61    0.30
   8  -2  -1  115.40    2.82
   8  -2  -1  118.93    2.72
   8  -2  -1  119.73    2.80
  -8   2   1  118.12    2.83
   7  -2  -1    1.32    0.15
   7  -2  -1    1.08    0.14
   7  -2  -1    1.48    0.14
  -7   2   1    1.35    0.11
   6  -2  -1  347.98    7.60
   6  -2  -1  340.08    7.56
   6  -2  -1  334.48    7.59
  -6   2   1  340.89    7.50
   5  -2  -1    4.13    0.21
   5  -2  -1    4.40    0.20
  -5   2   1    4.28    0.17
   4  -2  -1  243.99    5.31
  -4   2   1  242.86    5.28
  -4   2   1  233.86    5.36
   3  -2  -1  176.66    3.93
   3  -2  -1  178.06    3.88
  -3   2   1  180.29    3.87
  -3   2   1  167.04    3.93
   2  -2  -1  197.63    4.32
   2  -2  -1  198.44    4.37
  -2   2   1  193.42    4.37
  -2   2   1  196.39    4.32
   1  -2  -1    0.52    0.07
   1  -2  -1    0.64    0.06
  -1   2   1    0.61    0.07
  -1   2   1    0.68    0.07
   0  -2  -1    8.84    0.27
   0  -2  -1    9.31    0.29
   0   2   1   10.65    0.29
   0   2   1    9.40    0.27
  -1  -2  -1   75.51    1.75
  -1  -2  -1   75.90    1.74
   1   2   1   76.43    1.74
   1   2   1   75.43    1.70
  -2  -2  -1  421.00    9.11
  -2  -2  -1  410.23    9.13
   2   2   1  416.29    9.09
   2   2   1  411.45    9.10
  -3  -2  -1   13.90    0.42
  -3  -2  -1   13.45    0.44
   3   2   1   13.03    0.41
   3   2   1   13.45    0.36
  -4  -2  -1  135.90    3.04
   4   2   1  135.99    2.96
   4   2   1  127.19    3.03
   4   2   1  131.30    3.07
  -5  -2  -1    1.21    0.12
   5   2   1    1.46    0.15
   5   2   1    1.42    0.10
   5   2   1    1.56    0.13
  -6  -2  -1  103.86    2.47
   6   2   1  105.18    2.53
   6   2   1  107.65    2.39
   6   2   1  100.69    2.46
  -7  -2  -1    0.14    0.08
   7   2   1    0.18    0.08
   7   2   1    0.45    0.12
   7   2   1    0.40    0.07
  -8  -2  -1   57.89    1.50
   8   2   1   55.42    1.56
   8   2   1   58.12    1.49
  -9  -2  -1    0.83    0.16
  -9  -2  -1    0.74    0.18
   9   2   1    0.55    0.13
 -10  -2  -1   37.35    1.22
 -10  -2  -1   37.46    1.13
  10   2   1   37.03    1.11
 -11  -2  -1   -0.01    0.11
  11   2   1    0.30    0.13
 -12  -2  -1   12.41    0.67
  12   2   1   12.87    0.58
 -13  -2  -1    0.54    0.20
  13   2   1    0.32    0.16
 -14  -2  -1   13.46    0.75
  14   2   1   13.43    0.66
 -15   3   1   19.68    0.87
 -14   3   1    2.79    0.33
  13  -3  -1   27.83    1.02
  12  -3  -1    0.14    0.12
  12  -3  -1    0.24    0.13
 -12   3   1    0.01    0.09
  11  -3  -1   44.20    1.28
  11  -3  -1   43.63    1.32
 -11   3   1   44.32    1.30
  10  -3  -1   15.64    0.63
  10  -3  -1   17.03    0.61
 -10   3   1   16.51    0.64
   9  -3  -1   32.63    1.01
   9  -3  -1   34.49    0.98
  -9   3   1   34.32    0.89
  -9   3   1   32.17    1.00
   8  -3  -1    6.59    0.31
   8  -3  -1    6.16    0.33
  -8   3   1    6.08    0.33
  -8   3   1    6.36    0.25
   7  -3  -1   49.06    1.27
   7  -3  -1   48.29    1.31
  -7   3   1   49.11    1.19
  -7   3   1   51.12    1.32
   6  -3  -1    2.34    0.18
   6  -3  -1    2.15    0.15
  -6   3   1    2.34    0.18
  -6   3   1    2.53    0.13
   5  -3  -1   35.22    0.91
  -5   3   1   35.86    0.87
  -5   3   1   36.66    0.97
   4  -3  -1   11.20    0.35
   4  -3  -1   12.01    0.40
  -4   3   1   11.77    0.33
  -4   3   1   10.95    0.39
   3  -3  -1   78.92    1.81
   3  -3  -1   78.27    1.86
  -3   3   1   81.62    1.88
  -3   3   1   77.35    1.79
   2  -3  -1    6.56    0.25
   2  -3  -1    6.86    0.22
  -2   3   1    6.56    0.22
  -2   3   1    6.86    0.26
   1  -3  -1    8.18    0.29
   1  -3  -1    8.29    0.27
  -1   3   1    8.48    0.27
  -1   3   1    8.57    0.29
   0  -3  -1   24.20    0.64
   0  -3  -1   24.36    0.64
   0   3   1   23.67    0.63
   0   3   1   25.22    0.64
  -1  -3  -1   20.04    0.56
  -1  -3  -1   19.48    0.55
   1   3   1   19.48    0.52
   1   3   1   20.65    0.55
  -2  -3  -1   -0.09    0.05
  -2  -3  -1   -0.13    0.05
   2   3   1   -0.09    0.04
   2   3   1   -0.10    0.04
  -3  -3  -1   53.59    1.41
  -3  -3  -1   58.52    1.38
   3   3   1   54.87    1.37
   3   3   1   57.75    1.31
  -4  -3  -1   40.10    1.11
  -4  -3  -1   41.67    1.06
   4   3   1   39.65    1.06
   4   3   1   41.82    0.99
  -5  -3  -1   89.07    2.22
  -5  -3  -1   92.82    2.15
   5   3   1   86.36    2.14
   5   3   1   90.55    2.06
  -6  -3  -1   14.11    0.56
  -6  -3  -1   14.00    0.49
   6   3   1   14.34    0.50
   6   3   1   14.30    0.42
  -7  -3  -1   55.96    1.53
  -7  -3  -1   53.66    1.42
   7   3   1   54.27    1.43
  -8  -3  -1    0.28    0.10
  -8  -3  -1    0.26    0.11
   8   3   1    0.20    0.10
  -9  -3  -1   28.44    1.00
   9   3   1   28.99    0.91
 -10  -3  -1    0.52    0.17
  10   3   1    0.37    0.14
 -11  -3  -1   19.18    0.82
  11   3   1   18.31    0.72
 -12  -3  -1    0.75    0.22
  12   3   1    0.37    0.16
 -13  -3  -1   19.26    0.91
  13   3   1   21.16    0.84
  14   3   1    0.16    0.17
 -15   4   1    1.05    0.25
  14  -4  -1   12.51    0.67
  13  -4  -1    0.44    0.18
 -13   4   1    0.20    0.12
  12  -4  -1   20.56    0.81
 -12   4   1   19.15    0.77
  11  -4  -1    6.82    0.39
  11  -4  -1    7.74    0.44
 -11   4   1    6.66    0.42
  10  -4  -1   31.02    1.01
  10  -4  -1   32.16    0.96
 -10   4   1   29.69    0.99
   9  -4  -1    0.20    0.10
   9  -4  -1    0.56    0.12
  -9   4   1    0.53    0.13
   8  -4  -1   24.75    0.81
   8  -4  -1   25.79    0.77
  -8   4   1   25.38    0.82
  -8   4   1   25.35    0.68
   7  -4  -1    4.87    0.25
   7  -4  -1    5.23    0.29
  -7   4   1    5.01    0.20
  -7   4   1    5.30    0.30
   6  -4  -1   30.45    0.82
  -6   4   1   30.22    0.75
  -6   4   1   29.11    0.88
   5  -4  -1   22.31    0.70
   5  -4  -1   23.22    0.65
  -5   4   1   23.85    0.61
  -5   4   1   24.23    0.72
   4  -4  -1  149.40    3.47
   4  -4  -1  154.23    3.41
  -4   4   1  154.45    3.49
  -4   4   1  146.52    3.37
   3  -4  -1   35.08    0.91
   3  -4  -1   33.61    0.85
  -3   4   1   32.82    0.83
  -3   4   1   34.85    0.92
   2  -4  -1   51.59    1.22
   2  -4  -1   48.57    1.25
  -2   4   1   49.16    1.20
  -2   4   1   53.59    1.27
   1  -4  -1    0.19    0.06
   1  -4  -1    0.20    0.07
  -1   4   1    0.06    0.05
  -1   4   1    0.20    0.06
   0  -4  -1   97.56    2.28
   0  -4  -1   97.38    2.28
   0   4   1   97.52    2.26
   0   4   1  100.51    2.27
  -1  -4  -1   41.73    1.04
  -1  -4  -1   39.60    1.06
   1   4   1   41.20    1.02
   1   4   1   41.93    1.04
  -2  -4  -1  175.39    3.91
  -2  -4  -1  172.06    3.95
   2   4   1  174.57    3.87
   2   4   1  169.07    3.91
  -3  -4  -1   26.57    0.78
  -3  -4  -1   26.36    0.73
   3   4   1   25.64    0.68
   3   4   1   25.87    0.73
  -4  -4  -1   58.92    1.44
  -4  -4  -1   56.61    1.50
   4   4   1   55.91    1.44
   4   4   1   57.78    1.37
  -5  -4  -1    0.33    0.10
  -5  -4  -1    0.06    0.06
   5   4   1    0.08    0.04
   5   4   1    0.15    0.07
  -6  -4  -1   61.26    1.55
  -6  -4  -1   59.27    1.64
   6   4   1   61.21    1.56
  -7  -4  -1    0.24    0.11
  -7  -4  -1    0.23    0.09
   7   4   1    0.36    0.11
  -8  -4  -1   95.04    2.49
   8   4   1   95.63    2.38
  -9  -4  -1    4.24    0.36
   9   4   1    4.13    0.31
 -10  -4  -1   18.07    0.79
  10   4   1   16.34    0.67
 -11  -4  -1    0.37    0.18
  11   4   1    0.54    0.17
 -12  -4  -1   30.97    1.19
  12   4   1   30.86    1.07
 -13  -4  -1    1.43    0.30
  13   4   1    1.72    0.30
  15  -5  -1   13.48    0.74
  14  -5  -1    0.44    0.19
 -14   5   1    0.54    0.20
  13  -5  -1    8.11    0.53
 -13   5   1    9.07    0.53
  12  -5  -1    3.01    0.34
 -12   5   1    3.87    0.34
  11  -5  -1   25.39    0.92
 -11   5   1   25.12    0.91
  10  -5  -1    7.55    0.38
  10  -5  -1    7.71    0.44
 -10   5   1    6.60    0.41
   9  -5  -1   28.12    0.94
   9  -5  -1   27.77    0.86
  -9   5   1   29.50    0.94
   8  -5  -1    1.01    0.18
   8  -5  -1    0.91    0.13
  -8   5   1    1.00    0.17
   7  -5  -1   49.14    1.30
   7  -5  -1   50.85    1.38
  -7   5   1   51.55    1.40
   6  -5  -1    4.52    0.28
   6  -5  -1    4.92    0.24
  -6   5   1    4.37    0.28
  -6   5   1    4.87    0.20
   5  -5  -1  108.44    2.73
   5  -5  -1  115.78    2.67
  -5   5   1  116.83    2.76
  -5   5   1  118.96    2.61
   4  -5  -1    9.74    0.34
   4  -5  -1    9.67    0.39
  -4   5   1   10.54    0.32
  -4   5   1    9.40    0.39
   3  -5  -1  174.85    4.07
   3  -5  -1  182.57    4.02
  -3   5   1  181.86    3.98
  -3   5   1  174.01    4.08
   2  -5  -1    1.95    0.15
   2  -5  -1    1.85    0.13
  -2   5   1    1.99    0.13
  -2   5   1    2.05    0.16
   1  -5  -1   55.49    1.37
   1  -5  -1   55.30    1.38
  -1   5   1   54.13    1.34
  -1   5   1   58.21    1.39
   0  -5  -1    2.07    0.15
   0  -5  -1    1.79    0.14
   0   5   1    1.83    0.14
   0   5   1    1.82    0.13
  -1  -5  -1  146.43    3.44
  -1  -5  -1  149.84    3.40
   1   5   1  145.21    3.40
   1   5   1  154.31    3.40
  -2  -5  -1    2.68    0.17
  -2  -5  -1    3.21    0.21
   2   5   1    2.75    0.18
   2   5   1    2.31    0.16
  -3  -5  -1  152.75    3.47
  -3  -5  -1  150.17    3.54
   3   5   1  149.56    3.43
   3   5   1  151.34    3.48
  -4  -5  -1   21.44    0.65
  -4  -5  -1   21.49    0.73
   4   5   1   21.60    0.61
  -5  -5  -1  140.32    3.49
  -5  -5  -1  148.83    3.40
   5   5   1  144.86    3.42
   5   5   1  148.61    3.32
  -6  -5  -1    3.66    0.29
  -6  -5  -1    3.99    0.25
   6   5   1    3.74    0.26
  -7  -5  -1   73.27    1.97
   7   5   1   70.47    1.86
  -8  -5  -1    4.83    0.39
   8   5   1    4.75    0.33
  -9  -5  -1   39.89    1.32
   9   5   1   40.05    1.22
 -10  -5  -1    6.08    0.46
  10   5   1    5.44    0.40
 -11  -5  -1   35.77    1.30
  11   5   1   36.07    1.19
 -12  -5  -1    5.23    0.48
  12   5   1    5.71    0.45
  15  -6  -1    1.30    0.31
  14  -6  -1   14.40    0.76
 -14   6   1   14.19    0.73
  13  -6  -1    2.75    0.36
 -13   6   1    3.01    0.35
  12  -6  -1   21.47    0.88
 -12   6   1   21.99    0.88
  11  -6  -1    6.00    0.43
 -11   6   1    6.87    0.45
  10  -6  -1   44.88    1.38
 -10   6   1   46.96    1.40
   9  -6  -1    0.15    0.11
   9  -6  -1   -0.05    0.07
  -9   6   1    0.07    0.11
   8  -6  -1   60.71    1.68
   8  -6  -1   64.08    1.60
  -8   6   1   60.22    1.68
   7  -6  -1    1.28    0.19
   7  -6  -1    1.64    0.16
  -7   6   1    1.71    0.20
   6  -6  -1  141.82    3.34
   6  -6  -1  142.83    3.26
  -6   6   1  136.02    3.35
   5  -6  -1   -0.07    0.06
   5  -6  -1    0.18    0.06
  -5   6   1    0.06    0.05
  -5   6   1    0.01    0.06
   4  -6  -1  233.04    5.19
   4  -6  -1  228.01    5.11
  -4   6   1  223.32    5.05
  -4   6   1  224.71    5.20
   3  -6  -1   23.95    0.70
   3  -6  -1   25.04    0.75
  -3   6   1   26.37    0.67
  -3   6   1   23.33    0.75
   2  -6  -1  221.68    4.93
   2  -6  -1  211.94    4.89
  -2   6   1  223.37    4.86
  -2   6   1  212.17    4.94
   1  -6  -1    0.36    0.09
   1  -6  -1    0.22    0.08
  -1   6   1    0.13    0.07
  -1   6   1    0.29    0.08
   0  -6  -1  325.04    7.26
   0  -6  -1  322.86    7.24
   0   6   1  325.28    7.25
   0   6   1  326.10    7.22
  -1  -6  -1    9.77    0.37
  -1  -6  -1    9.79    0.40
   1   6   1    9.41    0.36
   1   6   1    9.48    0.37
  -2  -6  -1  187.54    4.27
  -2  -6  -1  184.22    4.20
   2   6   1  180.60    4.19
   2   6   1  185.21    4.21
  -3  -6  -1   14.05    0.48
  -3  -6  -1   13.43    0.53
   3   6   1   12.84    0.44
   3   6   1   12.97    0.48
  -4  -6  -1  147.10    3.56
  -4  -6  -1  149.30    3.45
   4   6   1  147.34    3.48
   4   6   1  149.94    3.40
  -5  -6  -1    1.39    0.20
  -5  -6  -1    1.01    0.15
   5   6   1    1.08    0.16
  -6  -6  -1   83.42    2.21
   6   6   1   82.06    2.09
  -7  -6  -1   15.13    0.67
   7   6   1   14.37    0.59
  -8  -6  -1   76.18    2.12
   8   6   1   74.71    2.00
  -9  -6  -1   13.98    0.71
   9   6   1   15.51    0.65
 -10  -6  -1   43.86    1.47
  10   6   1   42.38    1.34
 -11  -6  -1    7.75    0.58
  11   6   1    7.99    0.51
 -12  -6  -1   28.29    1.46
  12   6   1   28.05    1.06
 -15   7   1   14.30    0.77
  14  -7  -1    0.84    0.26
 -14   7   1    0.95    0.25
  13  -7  -1   34.55    1.25
 -13   7   1   34.79    1.24
  12  -7  -1    0.28    0.17
 -12   7   1    0.09    0.15
  11  -7  -1   40.28    1.32
 -11   7   1   40.28    1.32
  10  -7  -1    5.54    0.41
 -10   7   1    5.50    0.40
   9  -7  -1   76.05    2.03
  -9   7   1   73.61    2.03
   8  -7  -1    1.75    0.18
   8  -7  -1    1.29    0.20
  -8   7   1    1.53    0.22
   7  -7  -1   79.62    1.95
   7  -7  -1   78.71    2.05
  -7   7   1   77.61    2.07
   6  -7  -1    0.05    0.06
   6  -7  -1    0.20    0.10
  -6   7   1    0.23    0.10
   5  -7  -1  182.38    4.28
   5  -7  -1  183.49    4.20
  -5   7   1  185.01    4.31
   4  -7  -1    4.63    0.25
   4  -7  -1    4.24    0.28
  -4   7   1    4.90    0.22
  -4   7   1    4.35    0.28
   3  -7  -1  291.86    6.68
   3  -7  -1  292.33    6.73
  -3   7   1  309.47    6.63
  -3   7   1  299.44    6.76
   2  -7  -1    5.95    0.31
   2  -7  -1    7.19    0.32
  -2   7   1    7.05    0.29
  -2   7   1    6.80    0.34
   1  -7  -1  263.28    5.92
   1  -7  -1  262.96    5.92
  -1   7   1  259.26    5.86
  -1   7   1  261.88    5.94
   0  -7  -1    0.29    0.09
   0  -7  -1    0.27    0.09
   0   7   1    0.34    0.09
   0   7   1    0.38    0.09
  -1  -7  -1  183.36    4.10
  -1  -7  -1  177.07    4.15
   1   7   1  179.72    4.08
   1   7   1  172.16    4.09
  -2  -7  -1    7.90    0.39
  -2  -7  -1    8.09    0.35
   2   7   1    7.75    0.34
   2   7   1    7.62    0.35
  -3  -7  -1  148.10    3.34
  -3  -7  -1  141.00    3.43
   3   7   1  140.61    3.36
   3   7   1  141.60    3.31
  -4  -7  -1    4.73    0.34
   4   7   1    4.87    0.29
  -5  -7  -1  109.27    2.78
   5   7   1  108.83    2.67
  -6  -7  -1    1.02    0.22
   6   7   1    0.84    0.16
  -7  -7  -1   56.89    1.72
   7   7   1   58.83    1.61
  -8  -7  -1    1.66    0.28
   8   7   1    1.85    0.26
  -9  -7  -1   54.99    1.74
   9   7   1   54.33    1.60
 -10  -7  -1    5.36    0.48
  10   7   1    5.55    0.43
 -11  -7  -1   27.32    1.17
  11   7   1   29.56    1.08
 -14   8   1   23.19    1.02
  13  -8  -1    3.28    0.40
 -13   8   1    3.15    0.40
  12  -8  -1   34.00    1.23
 -12   8   1   33.96    1.22
  11  -8  -1    4.23    0.39
 -11   8   1    4.09    0.39
  10  -8  -1   44.16    1.41
 -10   8   1   45.62    1.43
   9  -8  -1    0.28    0.16
  -9   8   1    0.49    0.16
   8  -8  -1   75.73    1.99
  -8   8   1   69.17    1.98
   7  -8  -1    0.10    0.10
   7  -8  -1    0.06    0.08
  -7   8   1    0.10    0.10
   6  -8  -1   62.88    1.59
   6  -8  -1   59.70    1.67
  -6   8   1   61.70    1.70
   5  -8  -1    0.24    0.11
   5  -8  -1    0.23    0.09
  -5   8   1    0.34    0.11
   4  -8  -1   73.01    1.93
   4  -8  -1   75.22    1.87
  -4   8   1   77.55    1.97
   3  -8  -1    0.11    0.09
   3  -8  -1    0.18    0.08
  -3   8   1    0.40    0.09
  -3   8   1    0.10    0.08
   2  -8  -1   79.81    2.01
   2  -8  -1   80.00    2.03
  -2   8   1   82.98    1.95
  -2   8   1   81.36    2.07
   1  -8  -1    0.61    0.12
   1  -8  -1    0.57    0.12
  -1   8   1    0.37    0.10
  -1   8   1    0.78    0.12
   0  -8  -1  107.11    2.61
   0  -8  -1  111.86    2.66
   0   8   1  110.10    2.58
   0   8   1  105.02    2.63
  -1  -8  -1    0.11    0.08
  -1  -8  -1    0.05    0.07
   1   8   1    0.18    0.08
   1   8   1    0.21    0.08
  -2  -8  -1   82.34    2.01
  -2  -8  -1   81.55    2.10
   2   8   1   80.23    2.01
   2   8   1   78.83    2.01
  -3  -8  -1    3.91    0.30
   3   8   1    4.09    0.27
   3   8   1    3.95    0.25
  -4  -8  -1   96.87    2.54
   4   8   1   99.77    2.45
  -5  -8  -1    1.22    0.23
   5   8   1    1.54    0.22
  -6  -8  -1   47.20    1.50
   6   8   1   48.76    1.39
  -7  -8  -1    0.44    0.18
   7   8   1    0.74    0.18
  -8  -8  -1   37.16    1.30
   8   8   1   35.30    1.17
  -9  -8  -1    0.06    0.16
   9   8   1    0.04    0.16
 -10  -8  -1   31.05    1.23
  10   8   1   29.23    1.09
  13  -9  -1   11.48    0.70
 -13   9   1   11.12    0.68
  12  -9  -1    0.35    0.20
 -12   9   1    0.32    0.19
  11  -9  -1   19.21    0.86
 -11   9   1   19.73    0.87
  10  -9  -1    0.22    0.16
 -10   9   1    0.25    0.16
   9  -9  -1   36.74    1.22
  -9   9   1   36.16    1.23
   8  -9  -1    4.56    0.37
  -8   9   1    5.29    0.40
   7  -9  -1   57.73    1.68
  -7   9   1   61.63    1.73
   6  -9  -1    4.39    0.33
  -6   9   1    3.89    0.33
   5  -9  -1   38.07    1.16
   5  -9  -1   37.58    1.09
  -5   9   1   39.21    1.19
   4  -9  -1   10.30    0.44
   4  -9  -1   10.24    0.48
  -4   9   1   10.16    0.49
   3  -9  -1   27.38    0.87
   3  -9  -1   29.46    0.92
  -3   9   1   29.37    0.95
   2  -9  -1    1.24    0.17
   2  -9  -1    1.31    0.17
  -2   9   1    1.05    0.17
  -2   9   1    1.11    0.14
   1  -9  -1   42.27    1.18
   1  -9  -1   40.07    1.19
  -1   9   1   40.96    1.20
  -1   9   1   42.62    1.12
   0  -9  -1    0.07    0.08
   0  -9  -1    0.06    0.08
   0   9   1   -0.01    0.07
   0   9   1    0.02    0.07
  -1  -9  -1   35.35    1.01
  -1  -9  -1   32.82    1.06
   1   9   1   34.29    0.99
   1   9   1   34.51    1.03
  -2  -9  -1    0.03    0.09
   2   9   1    0.03    0.07
   2   9   1    0.06    0.07
  -3  -9  -1   50.06    1.48
   3   9   1   49.83    1.38
  -4  -9  -1    6.62    0.44
   4   9   1    6.44    0.37
  -5  -9  -1   37.96    1.25
   5   9   1   35.65    1.12
  -6  -9  -1    0.27    0.14
   6   9   1    0.24    0.14
  -7  -9  -1   18.20    0.84
   7   9   1   17.91    0.74
  -8  -9  -1    0.08    0.16
   8   9   1   -0.04    0.14
  -9  -9  -1   30.42    1.21
   9   9   1   27.96    1.06
  12 -10  -1   20.71    0.94
 -12  10   1   20.27    0.95
  11 -10  -1    2.63    0.38
 -11  10   1    1.67    0.32
  10 -10  -1   18.52    0.85
 -10  10   1   20.14    0.88
   9 -10  -1    3.27    0.36
  -9  10   1    3.00    0.35
   8 -10  -1   18.24    0.78
  -8  10   1   18.00    0.79
   7 -10  -1    2.20    0.29
  -7  10   1    2.23    0.29
   6 -10  -1   17.84    0.72
  -6  10   1   15.42    0.70
   5 -10  -1    1.84    0.26
  -5  10   1    2.08    0.25
   4 -10  -1   20.63    0.77
   4 -10  -1   21.29    0.73
  -4  10   1   21.33    0.81
   3 -10  -1    6.05    0.35
   3 -10  -1    5.70    0.36
  -3  10   1    6.20    0.39
   2 -10  -1   34.38    1.04
   2 -10  -1   32.80    1.03
  -2  10   1   33.24    1.07
   1 -10  -1    0.52    0.14
   1 -10  -1    0.46    0.14
  -1  10   1    0.69    0.16
  -1  10   1    0.26    0.10
   0 -10  -1   24.18    0.86
   0 -10  -1   25.53    0.83
   0  10   1   24.77    0.85
   0  10   1   24.24    0.78
  -1 -10  -1    0.84    0.18
   1  10   1    0.73    0.16
   1  10   1    0.91    0.16
  -2 -10  -1   42.08    1.33
   2  10   1   44.66    1.25
  -3 -10  -1    0.28    0.15
   3  10   1    0.22    0.12
  -4 -10  -1   47.69    1.52
   4  10   1   50.48    1.42
  -5 -10  -1    0.08    0.14
   5  10   1    0.09    0.13
  -6 -10  -1   22.97    0.98
   6  10   1   22.67    0.86
  -7 -10  -1    0.76    0.24
   7  10   1    0.57    0.20
  -8 -10  -1   12.41    0.74
   8  10   1   11.57    0.64
  11 -11  -1    4.62    0.46
 -11  11   1    4.87    0.48
  10 -11  -1    0.08    0.18
 -10  11   1    0.01    0.13
   9 -11  -1   20.16    0.87
  -9  11   1   18.83    0.87
   8 -11  -1    0.38    0.19
  -8  11   1    0.43    0.18
   7 -11  -1   43.29    1.38
  -7  11   1   42.61    1.41
   6 -11  -1    0.68    0.19
  -6  11   1    0.53    0.18
   5 -11  -1   50.82    1.48
  -5  11   1   46.19    1.48
   4 -11  -1    2.39    0.28
  -4  11   1    2.44    0.28
   3 -11  -1   37.90    1.15
   3 -11  -1   36.91    1.16
  -3  11   1   35.97    1.20
   2 -11  -1    1.22    0.21
   2 -11  -1    1.29    0.22
  -2  11   1    1.27    0.22
   1 -11  -1   75.13    1.98
   1 -11  -1   68.89    1.97
  -1  11   1   74.13    1.99
   0 -11  -1    0.64    0.18
   0  11   1    0.63    0.14
   0  11   1    0.70    0.17
  -1 -11  -1   26.53    0.96
   1  11   1   25.78    0.85
  -2 -11  -1    0.51    0.18
   2  11   1    0.84    0.18
  -3 -11  -1   51.99    1.63
   3  11   1   54.41    1.52
  -4 -11  -1    0.80    0.23
   4  11   1    0.60    0.17
  -5 -11  -1   38.11    1.37
   5  11   1   39.63    1.25
  -6 -11  -1    2.08    0.35
   6  11   1    2.60    0.32
  -7 -11  -1   23.64    1.05
   7  11   1   21.15    0.89
  10 -12  -1   14.03    0.77
 -10  12   1   13.37    0.79
   9 -12  -1    0.48    0.22
  -9  12   1    0.88    0.25
   8 -12  -1   26.13    1.05
  -8  12   1   27.74    1.09
   7 -12  -1    0.35    0.19
  -7  12   1    0.38    0.18
   6 -12  -1   51.23    1.56
  -6  12   1   47.29    1.55
   5 -12  -1   -0.05    0.14
  -5  12   1    0.14    0.13
   4 -12  -1   41.53    1.32
  -4  12   1   41.91    1.37
   3 -12  -1    0.40    0.17
  -3  12   1    0.37    0.15
   2 -12  -1   65.38    1.96
  -2  12   1   66.18    1.89
   1 -12  -1    0.54    0.16
  -1  12   1    0.81    0.19
   0 -12  -1   40.36    1.31
   0  12   1   41.11    1.30
  -1 -12  -1    0.62    0.20
  -2 -12  -1   44.27    1.45
   2  12   1   44.17    1.32
  -3 -12  -1    0.58    0.22
   3  12   1    0.80    0.20
  -4 -12  -1   37.49    1.36
   4  12   1   39.33    1.25
  -5 -12  -1    7.26    0.55
   5  12   1    6.73    0.47
  -6 -12  -1   20.80    1.41
   6  12   1   22.21    1.28
   9 -13  -1   31.96    1.46
   8 -13  -1    0.28    0.22
  -8  13   1    0.44    0.20
   7 -13  -1   46.28    1.52
  -7  13   1   45.45    1.55
   6 -13  -1    1.14    0.28
  -6  13   1    1.06    0.25
   5 -13  -1   53.18    1.63
  -5  13   1   51.55    1.66
   4 -13  -1    0.34    0.18
  -4  13   1    0.66    0.20
  -3  13   1   56.43    1.74
  -2  13   1    0.38    0.16
  -1  13   1   38.27    1.29
   0 -13  -1    4.26    0.40
  -1 -13  -1   32.80    1.19
  -2 -13  -1    2.74    0.37
  -3 -13  -1   50.75    1.65
   3  13   1   47.12    1.50
  -4 -13  -1    3.45    0.44
   4  13   1    3.27    0.36
   7 -14  -1    0.48    0.24
   6 -14  -1   36.68    1.32
  -6  14   1   37.61    1.39
  -5  14   1    0.78    0.22
  -4  14   1   25.24    1.05
  -3  14   1   -0.16    0.13
  -2  14   1   34.80    1.25
  -2 -14  -1   33.85    1.29
  -3  15   1   14.98    0.92
   1 -16   2   -0.07    0.21
  -2 -15   2    0.22    0.20
  -1 -15   2   18.21    0.88
   0  15  -2    0.47    0.19
   0 -15   2    0.38    0.21
  -1  15  -2   18.12    0.84
   1 -15   2   17.27    0.84
  -2  15  -2    4.21    0.42
   2 -15   2    3.37    0.41
  -3  15  -2   12.36    0.70
   3 -15   2   11.80    0.66
  -4  15  -2    2.16    0.35
  -5  15  -2   13.37    0.75
  -4 -14   2   17.51    0.87
  -3 -14   2    0.18    0.18
  -2 -14   2   11.37    0.66
   1  14  -2    1.75    0.28
  -1 -14   2    1.46    0.27
   0  14  -2   21.93    0.91
   0 -14   2   22.18    0.94
  -1  14  -2    0.13    0.15
   1 -14   2    0.20    0.16
  -2  14  -2   21.97    0.93
   2 -14   2   22.32    0.91
  -3  14  -2   -0.07    0.12
   3 -14   2   -0.01    0.11
  -4  14  -2   20.71    0.92
   4 -14   2   22.88    0.90
  -5  14  -2    0.60    0.20
  -6  14  -2    8.59    0.58
   6 -14   2    9.22    0.55
  -7  14  -2    0.28    0.18
   7 -14   2    0.35    0.17
  -8  14  -2   14.42    1.17
   8 -14   2   13.97    0.73
   9 -14   2    1.55    0.37
   6  13  -2    1.58    0.27
  -6 -13   2    1.72    0.33
   5  13  -2   35.11    1.14
  -5 -13   2   33.56    1.28
   4  13  -2    0.68    0.18
  -4 -13   2    1.32    0.27
  -3 -13   2   41.14    1.40
   2  13  -2    0.25    0.13
  -2 -13   2    0.26    0.14
   1  13  -2   38.00    1.26
  -1 -13   2   37.67    1.28
   0  13  -2    0.04    0.11
   0 -13   2    0.09    0.14
  -1  13  -2   31.60    1.11
   1 -13   2   29.90    1.08
  -2  13  -2    0.09    0.13
   2 -13   2    0.09    0.13
  -3  13  -2   28.94    1.07
   3 -13   2   28.85    1.03
  -4  13  -2   -0.04    0.11
   4 -13   2    0.07    0.12
  -5  13  -2   27.35    1.05
   5 -13   2   27.83    0.99
   5 -13   2   27.26    0.98
  -6  13  -2    1.64    0.28
   6 -13   2    1.58    0.26
   6 -13   2    1.43    0.25
  -7  13  -2   27.68    1.08
   7 -13   2   26.18    1.01
  -8  13  -2    1.36    0.26
   8 -13   2    1.51    0.28
  -9  13  -2   26.00    1.06
   9 -13   2   24.14    1.02
  10 -13   2    5.63    0.52
   8  12  -2   31.79    1.31
   7  12  -2    0.49    0.19
  -7 -12   2    0.35    0.20
   6  12  -2   47.35    1.43
  -6 -12   2   47.79    1.60
   5  12  -2    1.31    0.23
  -5 -12   2    2.33    0.34
   4  12  -2   67.40    1.79
  -4 -12   2   63.34    1.93
   3  12  -2    1.71    0.25
   3  12  -2    1.85    0.23
  -3 -12   2    1.82    0.28
   2  12  -2   76.82    2.05
  -2 -12   2   73.13    2.10
   1  12  -2    2.46    0.29
  -1 -12   2    2.96    0.32
   0  12  -2   79.78    2.15
   0 -12   2   78.01    2.14
  -1  12  -2    2.55    0.29
   1 -12   2    2.63    0.30
  -2  12  -2   89.72    2.40
   2 -12   2   90.30    2.38
  -3  12  -2    2.35    0.28
   3 -12   2    2.08    0.27
   3 -12   2    2.21    0.25
  -4  12  -2   83.28    2.27
   4 -12   2   83.07    2.17
   4 -12   2   81.56    2.19
  -5  12  -2   -0.13    0.10
   5 -12   2    0.15    0.13
   5 -12   2   -0.08    0.10
  -6  12  -2   71.70    2.07
   6 -12   2   74.60    2.02
   6 -12   2   72.40    2.00
  -7  12  -2    0.33    0.16
   7 -12   2    0.51    0.16
   7 -12   2    0.57    0.18
  -8  12  -2   46.90    1.52
   8 -12   2   46.47    1.48
  -9  12  -2    0.27    0.16
   9 -12   2    0.38    0.19
 -10  12  -2   44.03    1.48
  10 -12   2   41.50    1.45
 -11  12  -2    1.58    0.31
  11 -12   2    1.63    0.35
   9  11  -2   33.43    1.25
   8  11  -2    4.55    0.40
  -8 -11   2    5.47    0.50
   7  11  -2   67.72    1.88
  -7 -11   2   66.73    2.03
   6  11  -2    5.36    0.38
  -6 -11   2    5.21    0.45
   5  11  -2   87.01    2.23
  -5 -11   2   84.50    2.37
   4  11  -2    7.84    0.41
   4  11  -2    7.74    0.44
  -4 -11   2    7.11    0.48
   3  11  -2   69.58    1.79
   3  11  -2   67.89    1.86
  -3 -11   2   69.18    1.95
   2  11  -2   15.68    0.66
   2  11  -2   15.68    0.58
  -2 -11   2   16.76    0.70
   1  11  -2  118.06    2.76
   1  11  -2  116.73    2.91
  -1 -11   2  112.04    2.92
   0  11  -2    0.21    0.12
   0 -11   2    0.45    0.14
  -1  11  -2   39.11    1.22
   1 -11   2   38.61    1.20
  -2  11  -2    6.36    0.41
   2 -11   2    6.01    0.34
   2 -11   2    5.82    0.38
  -3  11  -2   73.99    1.99
   3 -11   2   71.73    1.89
   3 -11   2   71.48    1.93
  -4  11  -2    0.29    0.14
   4 -11   2    0.34    0.12
   4 -11   2    0.61    0.15
  -5  11  -2   66.77    1.89
   5 -11   2   68.15    1.83
   5 -11   2   66.85    1.83
  -6  11  -2    2.81    0.31
   6 -11   2    2.91    0.29
   6 -11   2    2.88    0.28
  -7  11  -2   53.46    1.60
   7 -11   2   51.31    1.53
   7 -11   2   53.17    1.56
  -8  11  -2    0.05    0.13
   8 -11   2    0.02    0.12
   8 -11   2    0.28    0.15
  -9  11  -2   29.29    1.08
   9 -11   2   28.53    1.07
 -10  11  -2    1.83    0.30
  10 -11   2    2.42    0.36
 -11  11  -2   36.89    1.30
  11 -11   2   34.31    1.29
 -12  11  -2    4.37    0.46
  10  10  -2   22.79    1.00
 -10 -10   2   24.54    1.20
   9  10  -2    3.90    0.39
  -9 -10   2    4.04    0.45
   8  10  -2   44.27    1.38
  -8 -10   2   46.53    1.54
   7  10  -2    0.53    0.17
  -7 -10   2    1.32    0.28
   6  10  -2   78.63    2.08
  -6 -10   2   80.37    2.24
   5  10  -2    2.68    0.26
   5  10  -2    2.77    0.26
  -5 -10   2    2.87    0.31
   4  10  -2   39.91    1.18
   4  10  -2   43.52    1.24
  -4 -10   2   41.96    1.32
   3  10  -2    7.19    0.37
   3  10  -2    7.91    0.42
  -3 -10   2    7.94    0.46
   2  10  -2   65.05    1.77
   2  10  -2   65.92    1.68
  -2 -10   2   68.12    1.83
   1  10  -2    4.55    0.32
   1  10  -2    4.67    0.26
  -1 -10   2    4.89    0.34
   0  10  -2   50.68    1.29
   0  10  -2   50.78    1.45
   0 -10   2   51.58    1.45
  -1  10  -2   15.34    0.61
   1 -10   2   13.07    0.57
   1 -10   2   14.16    0.52
  -2  10  -2   98.26    2.60
   2 -10   2  104.67    2.58
   2 -10   2  106.53    2.52
  -3  10  -2    0.80    0.16
   3 -10   2    0.50    0.13
   3 -10   2    0.88    0.16
  -4  10  -2  121.67    2.99
   4 -10   2  117.27    2.89
   4 -10   2  117.95    2.92
  -5  10  -2    0.18    0.12
   5 -10   2    0.24    0.11
   5 -10   2   -0.02    0.08
  -6  10  -2   36.04    1.15
   6 -10   2   33.82    1.08
   6 -10   2   35.83    1.11
  -7  10  -2    0.24    0.13
   7 -10   2    0.39    0.14
   7 -10   2    0.20    0.11
  -8  10  -2   17.33    0.73
   8 -10   2   16.16    0.70
   8 -10   2   16.03    0.67
  -9  10  -2    4.83    0.39
   9 -10   2    5.26    0.41
   9 -10   2    4.33    0.36
 -10  10  -2   22.14    0.90
  10 -10   2   23.88    1.14
  10 -10   2   21.93    0.91
 -11  10  -2    1.80    0.31
  11 -10   2    1.60    0.30
 -12  10  -2   13.34    0.71
  12 -10   2   13.09    0.73
 -13  10  -2    1.64    0.32
 -11  -9   2   21.88    1.18
  10   9  -2    4.33    0.40
 -10  -9   2    5.89    0.52
   9   9  -2   33.02    1.11
  -9  -9   2   32.86    1.23
   8   9  -2    3.99    0.34
  -8  -9   2    3.61    0.38
   7   9  -2   28.15    0.94
  -7  -9   2   27.80    1.04
   6   9  -2    3.60    0.29
  -6  -9   2    4.42    0.36
   5   9  -2   18.29    0.66
   5   9  -2   17.24    0.64
  -5  -9   2   18.54    0.74
   4   9  -2    0.21    0.09
   4   9  -2    0.11    0.09
  -4  -9   2    0.25    0.12
   3   9  -2  124.75    3.00
   3   9  -2  121.74    2.93
  -3  -9   2  124.63    3.07
   2   9  -2    0.97    0.16
   2   9  -2    0.81    0.13
  -2  -9   2    0.80    0.16
   1   9  -2   82.45    2.14
   1   9  -2   85.89    2.02
  -1  -9   2   84.43    2.15
   0   9  -2    0.28    0.07
   0   9  -2    0.15    0.09
   0  -9   2    0.19    0.09
   0  -9   2    0.21    0.08
  -1   9  -2   18.55    0.53
  -1   9  -2   17.76    0.66
   1  -9   2   18.17    0.65
   1  -9   2   17.58    0.58
  -2   9  -2    0.11    0.08
   2  -9   2    0.02    0.06
   2  -9   2    0.03    0.07
  -3   9  -2   33.80    1.06
   3  -9   2   34.82    1.03
   3  -9   2   35.16    1.00
  -4   9  -2    9.61    0.47
   4  -9   2   10.48    0.45
   4  -9   2    9.88    0.45
  -5   9  -2   53.85    1.51
   5  -9   2   51.81    1.45
   5  -9   2   53.79    1.45
  -6   9  -2    7.48    0.42
   6  -9   2    7.45    0.39
   6  -9   2    7.97    0.42
  -7   9  -2   25.11    0.89
   7  -9   2   24.75    0.85
   7  -9   2   25.63    0.88
  -8   9  -2    0.96    0.19
   8  -9   2    0.58    0.16
   8  -9   2    0.93    0.19
  -9   9  -2   30.17    1.04
   9  -9   2   28.97    1.04
   9  -9   2   31.44    1.03
 -10   9  -2    2.15    0.28
  10  -9   2    1.49    0.27
  10  -9   2    2.10    0.28
 -11   9  -2   11.20    0.61
  11  -9   2   12.17    0.65
  11  -9   2   11.80    0.64
 -12   9  -2    0.43    0.19
  12  -9   2    0.64    0.23
 -13   9  -2    6.85    0.50
  13  -9   2    7.04    0.56
  11   8  -2    0.59    0.20
 -11  -8   2    0.77    0.25
  10   8  -2   16.80    0.71
 -10  -8   2   15.42    0.80
   9   8  -2    0.81    0.20
  -9  -8   2    0.79    0.20
   8   8  -2   20.38    0.76
  -8  -8   2   19.86    0.84
   7   8  -2    1.47    0.21
  -7  -8   2    1.14    0.22
   6   8  -2   24.00    0.80
   6   8  -2   24.64    0.80
  -6  -8   2   25.22    0.90
   5   8  -2    0.08    0.07
   5   8  -2    0.11    0.08
  -5  -8   2    0.03    0.08
   4   8  -2   16.99    0.60
   4   8  -2   16.74    0.58
  -4  -8   2   16.58    0.65
   3   8  -2    0.77    0.12
   3   8  -2    1.15    0.15
  -3  -8   2    0.68    0.14
   2   8  -2   12.16    0.48
   2   8  -2   11.93    0.43
  -2  -8   2   12.82    0.51
   1   8  -2    7.12    0.35
   1   8  -2    7.33    0.29
  -1  -8   2    7.12    0.36
  -1  -8   2    6.99    0.28
   0   8  -2   31.28    0.93
   0   8  -2   30.57    0.81
   0  -8   2   32.04    0.93
   0  -8   2   29.64    0.83
  -1   8  -2   42.14    1.16
  -1   8  -2   41.08    1.01
   1  -8   2   40.74    1.07
   1  -8   2   40.34    1.14
  -2   8  -2   87.99    2.03
  -2   8  -2   88.59    2.22
   2  -8   2   89.25    2.20
   2  -8   2   90.29    2.15
  -3   8  -2    0.10    0.07
   3  -8   2    0.16    0.08
   3  -8   2    0.07    0.06
  -4   8  -2   76.35    1.90
   4  -8   2   69.58    1.83
   4  -8   2   72.27    1.84
  -5   8  -2    6.86    0.37
   5  -8   2    6.27    0.34
   5  -8   2    6.97    0.35
  -6   8  -2   57.00    1.55
   6  -8   2   56.20    1.53
   6  -8   2   55.47    1.52
  -7   8  -2    0.11    0.09
   7  -8   2    0.16    0.10
   7  -8   2   -0.03    0.07
  -8   8  -2   19.87    0.74
   8  -8   2   19.50    0.75
   8  -8   2   18.69    0.72
  -9   8  -2    2.77    0.28
   9  -8   2    2.99    0.30
   9  -8   2    2.98    0.29
 -10   8  -2   34.94    1.16
  10  -8   2   35.81    1.16
  10  -8   2   35.30    1.19
 -11   8  -2    0.07    0.12
  11  -8   2   -0.13    0.10
  11  -8   2    0.05    0.14
 -12   8  -2   15.02    0.71
  12  -8   2   16.39    0.78
  12  -8   2   15.84    0.73
  13  -8   2    2.23    0.36
  12   7  -2    0.45    0.19
 -12  -7   2    0.47    0.21
  11   7  -2   21.68    0.86
 -11  -7   2   23.20    0.98
  10   7  -2    0.15    0.13
 -10  -7   2    0.03    0.12
   9   7  -2   45.84    1.35
  -9  -7   2   46.01    1.46
   8   7  -2    3.26    0.28
  -8  -7   2    2.55    0.29
   7   7  -2   43.79    1.22
   7   7  -2   44.48    1.25
  -7  -7   2   43.99    1.35
   6   7  -2    0.31    0.10
   6   7  -2    0.17    0.10
  -6  -7   2    0.22    0.11
   5   7  -2   58.72    1.51
   5   7  -2   58.65    1.50
  -5  -7   2   55.74    1.58
   4   7  -2    2.31    0.18
   4   7  -2    2.51    0.20
  -4  -7   2    2.47    0.22
   3   7  -2   89.14    2.17
   3   7  -2   89.28    2.13
  -3  -7   2   89.06    2.23
   2   7  -2    1.64    0.16
   2   7  -2    1.64    0.14
  -2  -7   2    1.18    0.16
  -2  -7   2    1.66    0.11
   1   7  -2   60.66    1.54
   1   7  -2   58.35    1.45
  -1  -7   2   61.16    1.43
  -1  -7   2   60.70    1.55
   0   7  -2    9.40    0.40
   0   7  -2    9.70    0.32
   0  -7   2   10.01    0.40
   0  -7   2   10.50    0.34
  -1   7  -2  100.82    2.41
  -1   7  -2  100.80    2.26
   1  -7   2   99.03    2.39
   1  -7   2   97.84    2.32
  -2   7  -2    4.28    0.25
  -2   7  -2    4.39    0.16
   2  -7   2    4.07    0.22
   2  -7   2    3.95    0.23
  -3   7  -2   67.39    1.75
  -3   7  -2   70.93    1.54
   3  -7   2   67.86    1.70
   3  -7   2   68.66    1.72
  -4   7  -2    3.79    0.25
   4  -7   2    3.84    0.24
   4  -7   2    4.28    0.25
  -5   7  -2  146.11    3.58
   5  -7   2  156.83    3.57
   5  -7   2  152.58    3.57
  -6   7  -2    2.55    0.22
   6  -7   2    2.22    0.21
   6  -7   2    2.29    0.20
  -7   7  -2   74.68    1.96
   7  -7   2   75.60    1.98
   7  -7   2   77.31    1.96
  -8   7  -2    6.43    0.37
   8  -7   2    6.55    0.39
   8  -7   2    6.20    0.37
  -9   7  -2   92.57    2.30
   9  -7   2   85.83    2.31
   9  -7   2   86.86    2.28
 -10   7  -2    1.96    0.25
  10  -7   2    2.21    0.29
  10  -7   2    1.66    0.25
 -11   7  -2   49.40    1.47
  11  -7   2   49.24    1.53
  11  -7   2   48.85    1.49
 -12   7  -2    7.70    0.46
  12  -7   2    7.21    0.52
  12  -7   2    6.14    0.45
  13  -7   2   27.80    1.07
  13  -7   2   28.83    1.12
 -14   7  -2    0.72    0.24
  13   6  -2    1.82    0.30
 -13  -6   2    1.50    0.31
  12   6  -2   30.21    1.08
 -12  -6   2   31.41    1.19
  11   6  -2    0.35    0.16
 -11  -6   2    0.28    0.16
  10   6  -2   49.07    1.45
 -10  -6   2   52.37    1.59
   9   6  -2    3.45    0.29
  -9  -6   2    3.49    0.33
   8   6  -2   72.77    1.89
   8   6  -2   72.19    1.90
  -8  -6   2   74.44    2.01
   7   6  -2    0.16    0.09
   7   6  -2    0.06    0.07
  -7  -6   2    0.26    0.11
   6   6  -2  120.04    2.80
   6   6  -2  115.69    2.80
  -6  -6   2  116.10    2.89
   5   6  -2   11.17    0.43
   5   6  -2   11.77    0.44
  -5  -6   2   10.81    0.48
   4   6  -2  200.04    4.57
   4   6  -2  204.01    4.60
  -4  -6   2  199.99    4.65
   3   6  -2   12.09    0.44
   3   6  -2   12.48    0.42
  -3  -6   2   13.10    0.35
  -3  -6   2   12.53    0.48
   2   6  -2  181.42    4.25
   2   6  -2  184.45    4.20
  -2  -6   2  187.84    4.29
  -2  -6   2  192.63    4.13
   1   6  -2   23.63    0.72
   1   6  -2   25.12    0.66
  -1  -6   2   24.94    0.63
  -1  -6   2   25.22    0.74
   0   6  -2  212.90    4.75
   0   6  -2  205.56    4.64
   0  -6   2  207.69    4.66
   0  -6   2  210.84    4.74
  -1   6  -2   21.29    0.54
   1  -6   2   21.29    0.64
   1  -6   2   21.19    0.60
  -2   6  -2  292.95    6.33
  -2   6  -2  286.67    6.50
   2  -6   2  290.89    6.48
   2  -6   2  287.03    6.45
  -3   6  -2   10.20    0.40
   3  -6   2    9.77    0.37
   3  -6   2    9.11    0.36
  -4   6  -2  191.31    4.38
   4  -6   2  187.86    4.36
   4  -6   2  192.38    4.36
  -5   6  -2   17.67    0.61
   5  -6   2   18.68    0.61
  -6   6  -2  284.28    6.53
   6  -6   2  286.12    6.55
   6  -6   2  294.91    6.54
  -7   6  -2    2.06    0.20
   7  -6   2    2.28    0.21
   7  -6   2    1.81    0.20
  -8   6  -2   86.93    2.19
   8  -6   2   85.09    2.23
   8  -6   2   88.78    2.22
  -9   6  -2    1.20    0.19
   9  -6   2    1.07    0.20
   9  -6   2    1.08    0.20
 -10   6  -2   93.10    2.40
  10  -6   2   96.99    2.49
  10  -6   2   93.43    2.45
 -11   6  -2    2.51    0.27
  11  -6   2    1.69    0.26
  11  -6   2    2.43    0.32
  12  -6   2   47.70    1.46
  12  -6   2   45.44    1.48
 -13   6  -2    3.24    0.38
  13  -6   2    2.94    0.36
 -14   6  -2   29.83    1.16
  14  -6   2   31.75    1.19
  14   5  -2    2.46    0.40
 -14  -5   2    2.42    0.38
  13   5  -2   29.35    1.05
 -13  -5   2   27.19    1.12
  12   5  -2    4.57    0.38
 -12  -5   2    3.57    0.40
  11   5  -2   51.23    1.48
 -11  -5   2   50.36    1.58
  10   5  -2    7.44    0.42
 -10  -5   2    7.16    0.47
   9   5  -2  100.42    2.51
  -9  -5   2  101.15    2.62
   8   5  -2   10.96    0.47
   8   5  -2   11.20    0.45
  -8  -5   2   10.54    0.52
   7   5  -2  116.82    2.85
   7   5  -2  122.48    2.84
  -7  -5   2  118.64    2.93
   6   5  -2    2.72    0.20
   6   5  -2    3.16    0.22
  -6  -5   2    3.01    0.24
   5   5  -2  339.94    7.55
   5   5  -2  329.51    7.53
  -5  -5   2  335.96    7.61
  -5  -5   2  346.40    7.43
   4   5  -2    0.31    0.08
   4   5  -2    0.19    0.07
  -4  -5   2    0.17    0.08
  -4  -5   2    0.23    0.05
   3   5  -2  213.43    4.82
   3   5  -2  214.49    4.86
  -3  -5   2  220.65    4.73
  -3  -5   2  212.68    4.89
   2   5  -2    0.03    0.06
   2   5  -2    0.07    0.06
  -2  -5   2   -0.03    0.07
  -2  -5   2    0.04    0.04
   1   5  -2  339.98    7.56
   1   5  -2  340.88    7.49
  -1  -5   2  338.13    7.56
  -1  -5   2  342.41    7.45
   0   5  -2    1.95    0.15
   0   5  -2    2.24    0.11
   0  -5   2    2.12    0.15
   0  -5   2    2.19    0.12
  -1   5  -2  626.16   13.93
  -1   5  -2  649.29   13.88
   1  -5   2  619.66   13.91
   1  -5   2  642.96   14.06
  -2   5  -2   15.12    0.49
   2  -5   2   14.61    0.45
   2  -5   2   14.53    0.47
  -3   5  -2  108.02    2.59
   3  -5   2  116.22    2.59
   3  -5   2  108.23    2.58
  -4   5  -2    1.01    0.13
   4  -5   2    1.20    0.13
  -5   5  -2  304.77    6.77
   5  -5   2  298.95    6.77
   5  -5   2  301.68    6.79
  -6   5  -2   10.17    0.42
   6  -5   2   11.68    0.46
   6  -5   2   11.35    0.45
  -7   5  -2  145.49    3.35
   7  -5   2  139.69    3.37
   7  -5   2  141.48    3.39
  -8   5  -2   31.30    0.94
   8  -5   2   31.65    0.99
   8  -5   2   32.68    0.99
  -9   5  -2  132.68    3.15
   9  -5   2  129.35    3.22
   9  -5   2  130.89    3.20
 -10   5  -2    0.96    0.17
  10  -5   2    1.29    0.22
  10  -5   2    1.16    0.21
 -11   5  -2   60.96    1.75
  11  -5   2   67.89    1.89
  11  -5   2   69.41    1.87
 -12   5  -2    0.88    0.21
  12  -5   2    0.86    0.21
 -13   5  -2   31.29    1.13
  13  -5   2   30.03    1.10
 -14   5  -2    0.12    0.17
  14  -5   2    0.57    0.20
 -15   5  -2   10.78    0.98
  15  -5   2   10.94    0.88
  14   4  -2   20.19    0.85
 -14  -4   2   20.25    0.93
  13   4  -2    3.34    0.37
 -13  -4   2    4.12    0.41
  12   4  -2   34.08    1.12
 -12  -4   2   34.64    1.21
  11   4  -2    2.02    0.26
 -11  -4   2    2.10    0.30
  10   4  -2   97.30    2.43
 -10  -4   2   95.41    2.52
   9   4  -2    0.96    0.15
   9   4  -2    0.72    0.15
  -9  -4   2    0.76    0.18
   8   4  -2   69.61    1.80
   8   4  -2   73.02    1.80
  -8  -4   2   70.96    1.89
   7   4  -2   15.96    0.55
   7   4  -2   16.28    0.55
  -7  -4   2   15.73    0.60
   6   4  -2  264.12    6.08
   6   4  -2  270.37    6.08
  -6  -4   2  279.59    6.00
  -6  -4   2  268.29    6.15
   5   4  -2    8.70    0.35
   5   4  -2    9.65    0.36
  -5  -4   2   10.20    0.30
  -5  -4   2    8.79    0.38
   4   4  -2  140.30    3.22
   4   4  -2  137.55    3.20
  -4  -4   2  142.49    3.11
  -4  -4   2  141.49    3.26
   3   4  -2    6.26    0.26
  -3  -4   2    5.93    0.27
   2   4  -2  180.83    4.05
   2   4  -2  178.20    4.01
  -2  -4   2  180.47    4.06
   1   4  -2   14.86    0.41
  -1  -4   2   14.94    0.46
  -1  -4   2   15.25    0.38
   0   4  -2  352.17    8.05
   0   4  -2  367.75    7.97
   0  -4   2  380.90    7.99
   0  -4   2  358.39    8.04
  -1   4  -2   40.69    0.90
   1  -4   2   40.58    0.97
   1  -4   2   38.17    0.99
  -2   4  -2  331.71    7.30
   2  -4   2  335.11    7.30
   2  -4   2  323.10    7.28
  -3   4  -2   24.92    0.69
   3  -4   2   25.13    0.70
  -4   4  -2  103.19    2.41
   4  -4   2  102.75    2.42
  -5   4  -2    2.71    0.18
   5  -4   2    2.54    0.18
   5  -4   2    2.60    0.10
   5  -4   2    2.25    0.18
  -6   4  -2  169.68    3.89
   6  -4   2  172.64    3.76
   6  -4   2  169.64    3.94
   6  -4   2  167.85    3.94
  -7   4  -2    0.18    0.08
   7  -4   2    0.13    0.08
   7  -4   2    0.21    0.09
   7  -4   2    0.09    0.04
  -8   4  -2   45.21    1.19
   8  -4   2   41.48    1.23
   8  -4   2   43.21    1.24
  -9   4  -2    1.31    0.18
   9  -4   2    1.16    0.18
   9  -4   2    0.93    0.18
 -10   4  -2   33.46    1.09
 -10   4  -2   35.01    1.02
  10  -4   2   33.09    1.08
 -11   4  -2    0.52    0.15
  11  -4   2    0.27    0.14
 -12   4  -2   27.34    1.00
  12  -4   2   26.61    0.98
 -13   4  -2    3.31    0.36
  13  -4   2    3.10    0.35
 -14   4  -2   12.76    0.69
  14  -4   2   12.08    0.66
 -15   4  -2    1.52    0.30
  15  -4   2    1.33    0.30
  15   3  -2   18.53    0.80
 -15  -3   2   15.09    0.81
  14   3  -2    2.29    0.31
 -14  -3   2    1.84    0.32
  13   3  -2   28.54    0.99
 -13  -3   2   27.40    1.06
  12   3  -2    6.33    0.41
 -12  -3   2    6.34    0.45
  11   3  -2   45.91    1.33
 -11  -3   2   46.76    1.42
  10   3  -2    3.06    0.24
  10   3  -2    2.66    0.24
 -10  -3   2    2.41    0.27
   9   3  -2   34.48    1.01
   9   3  -2   36.14    1.01
  -9  -3   2   33.85    1.08
   8   3  -2    0.17    0.08
   8   3  -2    0.38    0.10
  -8  -3   2    0.49    0.09
  -8  -3   2    0.38    0.12
   7   3  -2   69.40    1.72
   7   3  -2   69.37    1.72
  -7  -3   2   68.20    1.77
  -7  -3   2   70.12    1.66
   6   3  -2    3.92    0.21
   6   3  -2    4.20    0.23
  -6  -3   2    4.38    0.26
  -6  -3   2    4.01    0.18
   5   3  -2  132.24    3.05
  -5  -3   2  133.29    3.08
  -5  -3   2  131.40    2.96
   4   3  -2   13.35    0.42
   4   3  -2   12.75    0.40
  -4  -3   2   13.16    0.44
  -4  -3   2   13.01    0.34
   3   3  -2   37.58    0.95
   3   3  -2   37.18    0.93
  -3  -3   2   37.97    0.96
   2   3  -2    1.93    0.11
   2   3  -2    1.79    0.12
  -2  -3   2    2.01    0.13
   1   3  -2  147.28    3.42
   1   3  -2  153.41    3.38
  -1  -3   2  152.22    3.42
  -1  -3   2  157.31    3.34
   0   3  -2   64.90    1.53
   0   3  -2   66.34    1.47
   0  -3   2   64.18    1.52
   0  -3   2   65.00    1.48
  -1   3  -2  342.86    7.49
   1  -3   2  330.27    7.46
   1  -3   2  342.69    7.48
   1  -3   2  343.95    7.40
  -2   3  -2    0.14    0.06
   2  -3   2    0.21    0.06
   2  -3   2    0.11    0.06
  -3   3  -2  124.55    2.78
   3  -3   2  119.04    2.80
   3  -3   2  122.25    2.80
  -4   3  -2    1.91    0.13
   4  -3   2    2.03    0.09
   4  -3   2    2.19    0.16
   4  -3   2    2.13    0.15
  -5   3  -2  165.28    3.68
   5  -3   2  166.75    3.59
   5  -3   2  158.48    3.72
   5  -3   2  157.27    3.72
  -6   3  -2   10.23    0.37
   6  -3   2   10.34    0.31
   6  -3   2   10.04    0.41
   6  -3   2    9.88    0.41
  -7   3  -2   45.20    1.16
   7  -3   2   45.49    1.23
   7  -3   2   42.94    1.22
   7  -3   2   44.19    1.08
  -8   3  -2    5.02    0.31
  -8   3  -2    5.38    0.27
   8  -3   2    4.99    0.22
   8  -3   2    4.40    0.29
  -9   3  -2    7.33    0.40
  -9   3  -2    7.34    0.34
   9  -3   2    7.70    0.30
   9  -3   2    6.98    0.39
 -10   3  -2    0.29    0.11
  10  -3   2    0.17    0.11
 -11   3  -2   29.22    0.99
  11  -3   2   27.73    0.98
 -12   3  -2    2.18    0.28
  12  -3   2    1.56    0.26
 -13   3  -2   13.19    0.66
  13  -3   2   12.19    0.65
 -14   3  -2    2.79    0.38
  14  -3   2    1.85    0.31
 -15   3  -2   10.09    0.64
  15  -3   2   10.74    0.67
  15   2  -2    0.96    0.23
 -15  -2   2    1.11    0.27
  14   2  -2   10.04    0.55
 -14  -2   2   10.52    0.62
  13   2  -2    2.24    0.28
 -13  -2   2    1.54    0.28
  12   2  -2   23.50    0.84
 -12  -2   2   25.24    0.93
  11   2  -2    0.26    0.13
 -11  -2   2    0.19    0.12
  10   2  -2   30.12    0.93
  10   2  -2   31.62    0.94
 -10  -2   2   29.95    0.99
   9   2  -2    0.77    0.14
   9   2  -2    0.55    0.12
  -9  -2   2    0.73    0.12
  -9  -2   2    0.68    0.15
   8   2  -2   18.69    0.61
   8   2  -2   18.15    0.60
  -8  -2   2   18.29    0.57
  -8  -2   2   18.79    0.65
   7   2  -2    3.43    0.21
   7   2  -2    3.69    0.22
  -7  -2   2    3.95    0.25
  -7  -2   2    3.77    0.20
   6   2  -2  111.64    2.61
   6   2  -2  112.96    2.59
  -6  -2   2  109.93    2.54
  -6  -2   2  110.76    2.63
   5   2  -2    2.83    0.14
   5   2  -2    2.79    0.17
  -5  -2   2    2.65    0.17
   4   2  -2  110.63    2.43
   4   2  -2  108.85    2.48
   4   2  -2  105.93    2.50
  -4  -2   2  109.53    2.51
   3   2  -2   19.50    0.55
   3   2  -2   20.24    0.48
  -3  -2   2   20.01    0.55
   2   2  -2    1.43    0.11
  -2  -2   2    1.63    0.11
   1   2  -2    0.54    0.10
   1   2  -2    0.79    0.07
   1   2  -2    0.59    0.08
  -1  -2   2    0.67    0.10
   0   2  -2  880.47   20.01
   0   2  -2  839.86   19.88
   0  -2   2 1000.00   20.05
  -1   2  -2    1.64    0.10
  -1   2  -2    1.58    0.10
   1  -2   2    1.56    0.11
   1  -2   2    1.80    0.07
  -2   2  -2   80.68    1.88
  -2   2  -2   74.55    1.90
   2  -2   2   88.13    1.92
   2  -2   2   87.01    1.84
  -3   2  -2   43.60    1.05
   3  -2   2   44.24    1.09
   3  -2   2   42.26    1.08
   3  -2   2   44.64    1.01
  -4   2  -2  164.31    3.75
  -4   2  -2  174.89    3.70
   4  -2   2  156.69    3.75
   4  -2   2  167.84    3.65
   4  -2   2  161.40    3.75
  -5   2  -2   87.28    2.06
  -5   2  -2   83.40    1.99
   5  -2   2   87.90    1.96
   5  -2   2   84.36    2.07
  -6   2  -2   29.05    0.76
  -6   2  -2   26.05    0.81
   6  -2   2   28.47    0.72
   6  -2   2   28.10    0.83
  -7   2  -2    0.37    0.08
  -7   2  -2    0.61    0.12
   7  -2   2    0.21    0.08
   7  -2   2    0.52    0.09
  -8   2  -2   15.84    0.53
  -8   2  -2   18.12    0.63
   8  -2   2   16.27    0.62
   8  -2   2   16.91    0.52
  -9   2  -2   14.37    0.58
   9  -2   2   14.97    0.49
   9  -2   2   14.25    0.59
 -10   2  -2   33.99    1.08
  10  -2   2   32.58    1.07
  10  -2   2   33.86    0.94
 -11   2  -2    0.13    0.11
  11  -2   2    0.35    0.13
 -12   2  -2   47.58    1.46
  12  -2   2   46.50    1.46
 -13   2  -2    4.09    0.37
  13  -2   2    2.94    0.36
 -14   2  -2   15.03    0.74
  14  -2   2   14.93    0.77
  15  -2   2   -0.06    0.15
  14   1  -2    2.46    0.30
 -14  -1   2    2.11    0.31
  13   1  -2    9.70    0.49
 -13  -1   2    9.33    0.54
  12   1  -2    1.52    0.21
 -12  -1   2    1.49    0.24
  11   1  -2   20.19    0.71
  11   1  -2   18.67    0.68
 -11  -1   2   20.08    0.76
  10   1  -2    0.88    0.15
  10   1  -2    0.89    0.15
 -10  -1   2    0.70    0.15
 -10  -1   2    0.77    0.15
   9   1  -2   14.55    0.55
   9   1  -2   15.32    0.54
   9   1  -2   15.53    0.54
  -9  -1   2   15.69    0.59
   8   1  -2    4.78    0.25
   8   1  -2    4.52    0.26
   8   1  -2    4.25    0.24
  -8  -1   2    4.58    0.28
   7   1  -2   50.73    1.32
   7   1  -2   51.93    1.30
   7   1  -2   50.03    1.28
  -7  -1   2   52.73    1.34
   6   1  -2    0.63    0.09
   6   1  -2    0.52    0.10
   6   1  -2    0.78    0.10
  -6  -1   2    0.61    0.11
   5   1  -2   30.79    0.81
   5   1  -2   31.65    0.84
   5   1  -2   30.73    0.79
  -5  -1   2   31.88    0.83
   4   1  -2   13.82    0.39
   4   1  -2   13.61    0.40
   4   1  -2   14.08    0.43
  -4  -1   2   13.74    0.41
   3   1  -2   51.94    1.30
   3   1  -2   55.30    1.25
  -3  -1   2   57.04    1.28
   2   1  -2  109.51    2.51
   2   1  -2  109.93    2.49
   2   1  -2  111.70    2.46
  -2  -1   2  113.59    2.48
   1   1  -2  496.35   10.62
   1   1  -2  472.38   10.65
  -1  -1   2  479.92   10.65
  -1  -1   2  484.38   10.65
   0   1  -2    8.75    0.23
   0   1  -2    7.83    0.23
   0  -1   2    7.92    0.22
   0  -1   2    7.66    0.22
  -1   1  -2  130.02    2.88
   1  -1   2  128.99    2.91
   1  -1   2  133.46    2.89
  -2   1  -2    3.39    0.12
  -2   1  -2    3.34    0.16
   2  -1   2    3.43    0.16
   2  -1   2    3.45    0.13
  -3   1  -2  212.51    4.80
  -3   1  -2  220.15    4.73
   3  -1   2  218.10    4.74
   3  -1   2  209.01    4.81
  -4   1  -2    2.87    0.13
  -4   1  -2    2.82    0.17
   4  -1   2    2.80    0.14
   4  -1   2    3.22    0.19
  -5   1  -2  262.07    5.76
  -5   1  -2  258.01    5.86
   5  -1   2  259.76    5.87
   5  -1   2  263.86    5.78
  -6   1  -2    2.79    0.15
  -6   1  -2    3.05    0.21
   6  -1   2    2.69    0.20
   6  -1   2    2.93    0.16
  -7   1  -2  126.66    2.83
  -7   1  -2  121.67    2.94
   7  -1   2  120.67    2.95
   7  -1   2  123.79    2.84
  -8   1  -2    0.44    0.09
  -8   1  -2    0.41    0.11
   8  -1   2    0.50    0.10
   8  -1   2    0.54    0.13
  -9   1  -2   65.09    1.74
   9  -1   2   62.10    1.75
   9  -1   2   68.16    1.64
 -10   1  -2    4.48    0.32
  10  -1   2    4.16    0.26
  10  -1   2    3.99    0.33
 -11   1  -2   39.74    1.22
  11  -1   2   37.64    1.10
  11  -1   2   38.30    1.23
 -12   1  -2    3.96    0.35
  12  -1   2    3.88    0.37
 -13   1  -2   19.51    0.84
  13  -1   2   20.26    0.86
  14  -1   2    5.31    0.46
  13   0  -2    6.00    0.38
 -13   0   2    6.08    0.42
  12   0  -2   41.77    1.19
  12   0  -2   40.97    1.23
 -12   0   2   39.57    1.26
  11   0  -2    0.25    0.12
  11   0  -2    0.26    0.12
  11   0  -2    0.20    0.12
  11   0  -2    0.32    0.12
  10   0  -2   16.49    0.61
  10   0  -2   16.47    0.61
  10   0  -2   16.99    0.61
  10   0  -2   15.87    0.57
   9   0  -2    8.89    0.40
   9   0  -2    9.76    0.41
   9   0  -2    9.13    0.38
   9   0  -2    9.54    0.42
   8   0  -2  170.51    3.86
   8   0  -2  165.79    3.89
   8   0  -2  170.31    3.92
   8   0  -2  168.84    3.89
   7   0  -2    4.34    0.23
   7   0  -2    4.81    0.25
   7   0  -2    4.60    0.22
   7   0  -2    4.88    0.24
   6   0  -2  502.08   11.04
   6   0  -2  509.67   11.01
   6   0  -2  500.95   10.99
   6   0  -2  487.95   11.00
   5   0  -2    7.84    0.29
   5   0  -2   10.43    0.34
   5   0  -2    8.20    0.30
   5   0  -2    7.89    0.29
   4   0  -2  600.64   12.87
   4   0  -2  585.77   12.84
   4   0  -2  584.75   12.83
   4   0  -2  573.09   12.85
   3   0  -2  405.43    8.92
   3   0  -2  412.34    8.95
   3   0  -2  414.43    8.98
  -3   0   2  403.76    9.00
   2   0  -2  191.05    4.19
  -2   0   2  188.27    4.18
  -2   0   2  189.55    4.14
   1   0  -2   29.46    0.73
   1   0  -2   30.58    0.73
  -1   0   2   30.80    0.72
   0   0  -2  320.19    6.89
   0   0  -2  315.33    6.90
   0   0   2  321.37    6.87
   0   0   2  298.56    6.92
  -1   0  -2   22.69    0.61
   1   0   2   23.93    0.59
   1   0   2   22.75    0.58
  -2   0  -2  450.36    9.91
   2   0   2  447.89    9.87
   2   0   2  455.70    9.90
  -3   0  -2  219.47    4.85
   3   0   2  218.63    4.81
   3   0   2  212.29    4.86
  -4   0  -2  493.08   11.18
  -4   0  -2  512.00   11.11
   4   0   2  523.16   11.14
   4   0   2  503.86   11.20
  -5   0  -2    0.39    0.06
  -5   0  -2    0.25    0.08
   5   0   2    0.21    0.08
   5   0   2    0.21    0.07
  -6   0  -2  219.53    4.81
  -6   0  -2  212.21    4.93
   6   0   2  222.79    4.88
   6   0   2  212.48    4.96
  -7   0  -2   12.82    0.49
  -7   0  -2   13.12    0.40
   7   0   2   12.74    0.45
  -8   0  -2  138.26    3.26
   8   0   2  134.37    3.30
   8   0   2  136.87    3.19
  -9   0  -2   23.34    0.78
   9   0   2   20.78    0.79
   9   0   2   23.08    0.72
 -10   0  -2  139.87    3.41
  10   0   2  139.65    3.32
  10   0   2  139.97    3.45
 -11   0  -2    1.58    0.24
  11   0   2    1.18    0.22
  11   0   2    1.33    0.20
 -12   0  -2   53.25    1.58
  12   0   2   50.95    1.60
  12   0   2   53.39    1.48
  13   0   2    3.52    0.38
 -14   0  -2   38.81    1.40
  13  -1  -2   43.29    1.30
 -13   1   2   40.82    1.39
  12  -1  -2    1.17    0.22
  12  -1  -2    0.55    0.15
 -12   1   2    0.86    0.19
  11  -1  -2   90.73    2.31
  11  -1  -2   92.44    2.26
  11  -1  -2   91.53    2.33
  11  -1  -2   91.65    2.33
  10  -1  -2   26.25    0.85
  10  -1  -2   25.12    0.77
  10  -1  -2   26.69    0.85
  10  -1  -2   25.81    0.83
   9  -1  -2  231.47    5.37
   9  -1  -2  235.79    5.30
   9  -1  -2  234.85    5.35
   9  -1  -2  236.98    5.39
   8  -1  -2   18.47    0.60
   8  -1  -2   17.40    0.57
   8  -1  -2   16.85    0.59
   8  -1  -2   16.97    0.54
   7  -1  -2  120.36    2.83
   7  -1  -2  119.44    2.81
   7  -1  -2  119.98    2.77
  -7   1   2  118.70    2.75
   6  -1  -2    2.21    0.16
   6  -1  -2    2.61    0.16
   6  -1  -2    2.35    0.18
  -6   1   2    2.55    0.15
   5  -1  -2  260.94    5.84
   5  -1  -2  268.27    5.79
   5  -1  -2  256.84    5.86
  -5   1   2  261.51    5.79
   4  -1  -2    2.88    0.16
   4  -1  -2    2.51    0.15
   4  -1  -2    2.51    0.12
  -4   1   2    2.43    0.13
   3  -1  -2  680.52   14.72
   3  -1  -2  658.10   14.48
   3  -1  -2  654.28   14.65
  -3   1   2  660.85   14.61
   2  -1  -2  177.39    3.95
   2  -1  -2  178.71    3.95
  -2   1   2  175.13    3.92
   1  -1  -2  607.42   12.98
   1  -1  -2  570.02   13.09
   1  -1  -2  609.60   13.20
  -1   1   2  592.12   13.11
   0   1   2  341.15    7.51
   0   1   2  348.56    7.55
   0   1   2  341.58    7.55
  -1  -1  -2  382.55    8.56
   1   1   2  396.05    8.60
   1   1   2  389.36    8.54
  -2  -1  -2    0.89    0.11
   2   1   2    1.03    0.11
   2   1   2    1.27    0.11
  -3  -1  -2  550.58   12.09
   3   1   2  555.45   12.10
   3   1   2  545.06   12.06
  -4  -1  -2   23.83    0.69
   4   1   2   23.57    0.71
   4   1   2   24.80    0.67
  -5  -1  -2  181.13    4.15
   5   1   2  178.84    4.18
   5   1   2  185.90    4.12
  -6  -1  -2    1.66    0.17
   6   1   2    2.00    0.19
   6   1   2    2.45    0.17
  -7  -1  -2  183.03    4.25
   7   1   2  181.27    4.21
   7   1   2  186.98    4.31
  -8  -1  -2   11.68    0.49
   8   1   2   11.75    0.53
   8   1   2   12.28    0.47
  -9  -1  -2  100.04    2.52
   9   1   2  100.34    2.58
   9   1   2  102.80    2.48
 -10  -1  -2    2.63    0.26
  10   1   2    2.92    0.30
  10   1   2    3.02    0.27
 -11  -1  -2   34.91    1.11
  11   1   2   33.32    1.15
  11   1   2   33.36    1.04
  12   1   2    0.03    0.13
  12   1   2    0.29    0.14
 -13  -1  -2   23.63    1.00
  13   1   2   23.51    0.87
 -14  -1  -2    1.93    0.35
 -14   2   2   27.33    1.05
  13  -2  -2   -0.10    0.12
 -13   2   2   -0.04    0.12
  12  -2  -2   54.19    1.50
  12  -2  -2   52.19    1.54
 -12   2   2   53.19    1.55
  11  -2  -2    0.11    0.11
  11  -2  -2    0.56    0.16
 -11   2   2    0.22    0.12
 -11   2   2    0.14    0.09
  10  -2  -2   93.92    2.38
  10  -2  -2   96.44    2.33
 -10   2   2   93.17    2.27
 -10   2   2   94.85    2.40
   9  -2  -2    0.17    0.09
   9  -2  -2    0.07    0.07
   9  -2  -2    0.12    0.09
  -9   2   2    0.12    0.06
   8  -2  -2  207.36    4.63
   8  -2  -2  201.51    4.70
   8  -2  -2  203.04    4.69
  -8   2   2  203.34    4.59
   7  -2  -2    6.43    0.27
   7  -2  -2    6.58    0.32
   7  -2  -2    6.21    0.30
  -7   2   2    6.49    0.26
   6  -2  -2  244.92    5.45
   6  -2  -2  241.51    5.51
   6  -2  -2  250.17    5.54
  -6   2   2  243.01    5.43
   5  -2  -2   28.11    0.80
   5  -2  -2   30.08    0.74
   5  -2  -2   27.88    0.79
  -5   2   2   28.48    0.73
   4  -2  -2  393.25    8.50
   4  -2  -2  381.66    8.59
   4  -2  -2  374.59    8.57
  -4   2   2  403.12    8.51
   3  -2  -2    0.18    0.07
   3  -2  -2    0.36    0.05
   3  -2  -2    0.16    0.07
  -3   2   2    0.34    0.06
   2  -2  -2  281.87    6.03
   2  -2  -2  275.32    5.95
  -2   2   2  259.22    6.02
  -2   2   2  272.74    6.00
   1  -2  -2   25.04    0.61
   1  -2  -2   25.32    0.66
  -1   2   2   26.17    0.64
  -1   2   2   23.61    0.64
   0  -2  -2  277.61    6.07
   0  -2  -2  264.76    6.10
   0   2   2  274.13    6.06
   0   2   2  286.78    6.09
  -1  -2  -2    6.58    0.25
  -1  -2  -2    6.29    0.25
   1   2   2    6.45    0.24
   1   2   2    6.55    0.20
  -2  -2  -2  250.96    5.43
  -2  -2  -2  239.77    5.42
   2   2   2  236.90    5.39
  -3  -2  -2   54.47    1.34
   3   2   2   53.57    1.32
   3   2   2   52.40    1.34
  -4  -2  -2   99.47    2.39
   4   2   2  101.01    2.36
   4   2   2  102.00    2.41
  -5  -2  -2    5.72    0.28
   5   2   2    6.21    0.31
   5   2   2    5.77    0.27
  -6  -2  -2   94.99    2.35
   6   2   2  100.13    2.40
   6   2   2   96.51    2.33
  -7  -2  -2    4.58    0.28
   7   2   2    4.34    0.30
   7   2   2    4.68    0.27
  -8  -2  -2   52.60    1.43
   8   2   2   52.29    1.40
   8   2   2   51.62    1.47
  -9  -2  -2    5.42    0.34
   9   2   2    4.98    0.36
   9   2   2    5.06    0.32
 -10  -2  -2   47.66    1.49
 -10  -2  -2   49.62    1.41
  10   2   2   47.76    1.37
 -11  -2  -2    2.61    0.33
  11   2   2    2.89    0.28
 -12  -2  -2   26.17    1.05
  12   2   2   26.27    0.93
 -13  -2  -2    4.39    0.45
  13   2   2    4.41    0.38
  14   2   2   22.16    0.90
  15  -3  -2   25.24    1.03
  14  -3  -2    1.21    0.26
  13  -3  -2   20.30    0.82
 -13   3   2   19.88    0.81
  12  -3  -2    5.54    0.40
 -12   3   2    5.21    0.39
  11  -3  -2   56.52    1.58
  11  -3  -2   59.98    1.66
 -11   3   2   60.54    1.67
  10  -3  -2    0.05    0.07
  10  -3  -2    0.19    0.11
 -10   3   2    0.06    0.10
   9  -3  -2  106.28    2.62
   9  -3  -2  107.84    2.55
  -9   3   2  106.30    2.48
  -9   3   2  104.39    2.64
   8  -3  -2    0.20    0.09
   8  -3  -2    0.27    0.08
  -8   3   2    0.46    0.08
  -8   3   2    0.95    0.16
   7  -3  -2   78.15    1.86
  -7   3   2   78.28    1.96
  -7   3   2   76.70    1.82
   6  -3  -2    0.77    0.09
   6  -3  -2    0.80    0.13
  -6   3   2    0.71    0.08
  -6   3   2    0.66    0.12
   5  -3  -2  181.42    4.23
   5  -3  -2  188.69    4.14
  -5   3   2  189.26    4.14
  -5   3   2  182.62    4.25
   4  -3  -2   19.64    0.51
   4  -3  -2   19.52    0.59
  -4   3   2   19.43    0.60
  -4   3   2   19.67    0.53
   3  -3  -2  170.45    3.81
   3  -3  -2  170.78    3.72
  -3   3   2  166.07    3.75
  -3   3   2  164.34    3.81
   2  -3  -2   21.43    0.59
   2  -3  -2   20.58    0.51
  -2   3   2   19.05    0.57
  -2   3   2   19.10    0.54
   1  -3  -2  114.86    2.64
   1  -3  -2  115.57    2.58
  -1   3   2  117.62    2.61
  -1   3   2  109.61    2.60
   0  -3  -2   40.60    0.99
   0  -3  -2   37.66    0.95
   0   3   2   35.24    0.95
   0   3   2   39.04    0.94
  -1  -3  -2  282.05    6.24
  -1  -3  -2  286.86    6.24
   1   3   2  277.58    6.23
   1   3   2  274.94    6.17
  -2  -3  -2   -0.06    0.06
  -2  -3  -2   -0.09    0.06
   2   3   2   -0.05    0.06
   2   3   2   -0.03    0.04
  -3  -3  -2  218.36    4.86
  -3  -3  -2  210.44    4.88
   3   3   2  215.75    4.84
  -4  -3  -2    0.74    0.12
  -4  -3  -2    1.69    0.17
   4   3   2    0.84    0.13
  -5  -3  -2   50.01    1.35
  -5  -3  -2   50.09    1.29
   5   3   2   46.57    1.27
  -6  -3  -2    3.58    0.24
  -6  -3  -2    3.93    0.28
   6   3   2    3.73    0.24
  -7  -3  -2   42.98    1.29
  -7  -3  -2   44.33    1.22
   7   3   2   42.84    1.20
  -8  -3  -2    1.16    0.21
  -8  -3  -2    0.96    0.17
   8   3   2    1.35    0.19
  -9  -3  -2   64.70    1.79
  -9  -3  -2   68.98    1.91
   9   3   2   66.35    1.77
 -10  -3  -2    1.14    0.23
  10   3   2    1.06    0.19
 -11  -3  -2   13.23    0.69
  11   3   2   12.97    0.60
 -12  -3  -2    1.37    0.29
  12   3   2    1.53    0.25
 -13  -3  -2   12.09    0.72
  13   3   2   11.31    0.60
  15  -4  -2    2.97    0.40
  14  -4  -2   14.59    0.73
 -14   4   2   16.29    0.75
  13  -4  -2    1.29    0.26
 -13   4   2    0.82    0.22
  12  -4  -2   10.29    0.55
 -12   4   2   11.60    0.57
  11  -4  -2    0.90    0.19
 -11   4   2    0.74    0.19
  10  -4  -2   27.05    0.91
 -10   4   2   26.57    0.92
   9  -4  -2   10.75    0.42
   9  -4  -2   10.63    0.49
  -9   4   2   10.07    0.48
   8  -4  -2   36.36    0.98
   8  -4  -2   35.49    1.06
  -8   4   2   36.96    1.09
  -8   4   2   35.52    0.93
   7  -4  -2    3.75    0.25
   7  -4  -2    3.63    0.20
  -7   4   2    3.57    0.25
  -7   4   2    3.60    0.18
   6  -4  -2   54.31    1.42
   6  -4  -2   54.34    1.32
  -6   4   2   54.18    1.43
  -6   4   2   52.66    1.30
   5  -4  -2   17.47    0.50
   5  -4  -2   17.43    0.58
  -5   4   2   16.77    0.58
  -5   4   2   18.65    0.51
   4  -4  -2  133.19    2.91
   4  -4  -2  128.05    3.00
  -4   4   2  124.09    3.01
  -4   4   2  129.28    2.92
   3  -4  -2    3.53    0.21
   3  -4  -2    2.92    0.15
  -3   4   2    3.11    0.16
  -3   4   2    3.54    0.21
   2  -4  -2  129.31    2.93
   2  -4  -2  132.59    3.01
  -2   4   2  132.63    2.96
  -2   4   2  125.16    2.99
   1  -4  -2   36.89    0.98
   1  -4  -2   37.68    0.94
  -1   4   2   36.27    0.96
  -1   4   2   38.11    0.95
   0  -4  -2   19.59    0.57
   0  -4  -2   20.11    0.59
   0   4   2   18.79    0.55
   0   4   2   19.52    0.57
  -1  -4  -2   51.18    1.27
  -1  -4  -2   48.85    1.26
   1   4   2   47.58    1.24
   1   4   2   51.08    1.21
  -2  -4  -2   12.12    0.45
  -2  -4  -2   12.31    0.44
   2   4   2   12.18    0.43
   2   4   2   13.02    0.38
  -3  -4  -2    2.80    0.21
  -3  -4  -2    2.70    0.19
   3   4   2    2.57    0.18
   3   4   2    2.72    0.14
  -4  -4  -2   50.94    1.41
  -4  -4  -2   53.91    1.37
   4   4   2   53.09    1.24
   4   4   2   51.32    1.35
  -5  -4  -2    0.25    0.09
  -5  -4  -2    0.14    0.09
   5   4   2    0.19    0.08
  -6  -4  -2   15.45    0.64
  -6  -4  -2   16.87    0.59
   6   4   2   16.20    0.58
  -7  -4  -2    0.30    0.13
  -7  -4  -2    0.35    0.11
   7   4   2    0.34    0.11
  -8  -4  -2   60.86    1.75
   8   4   2   60.73    1.64
  -9  -4  -2    0.58    0.18
   9   4   2    0.82    0.18
 -10  -4  -2   16.63    0.77
  10   4   2   15.41    0.66
 -11  -4  -2    0.27    0.17
  11   4   2    0.58    0.18
 -12  -4  -2   13.92    0.76
  12   4   2   14.30    0.68
  13   4   2    1.57    0.28
  15  -5  -2    7.71    0.56
 -15   5   2    6.93    0.55
  14  -5  -2    0.12    0.16
 -14   5   2    0.07    0.14
  13  -5  -2    5.86    0.44
 -13   5   2    4.67    0.42
  12  -5  -2   -0.32    0.10
 -12   5   2   -0.01    0.12
  11  -5  -2   32.70    1.10
 -11   5   2   32.45    1.10
  10  -5  -2    0.20    0.12
 -10   5   2    0.11    0.12
   9  -5  -2   53.60    1.52
  -9   5   2   54.09    1.54
   8  -5  -2    0.03    0.08
   8  -5  -2    0.06    0.06
  -8   5   2    0.09    0.09
   7  -5  -2   23.44    0.67
   7  -5  -2   22.14    0.75
  -7   5   2   22.04    0.63
  -7   5   2   22.96    0.77
   6  -5  -2    7.52    0.36
   6  -5  -2    6.95    0.29
  -6   5   2    7.69    0.28
  -6   5   2    7.19    0.36
   5  -5  -2   91.48    2.07
   5  -5  -2   86.16    2.17
  -5   5   2   91.70    2.07
  -5   5   2   84.18    2.18
   4  -5  -2    0.03    0.04
   4  -5  -2    0.24    0.09
  -4   5   2    0.04    0.05
  -4   5   2    0.01    0.06
   3  -5  -2   89.24    2.07
   3  -5  -2   88.46    2.16
  -3   5   2   87.23    2.15
  -3   5   2   91.19    2.09
   2  -5  -2   17.57    0.52
   2  -5  -2   18.01    0.57
  -2   5   2   17.62    0.57
  -2   5   2   17.93    0.53
   1  -5  -2  141.78    3.23
   1  -5  -2  136.56    3.18
  -1   5   2  141.18    3.21
  -1   5   2  137.17    3.19
   0  -5  -2    7.18    0.31
   0  -5  -2    7.42    0.32
   0   5   2    7.38    0.30
   0   5   2    7.71    0.31
  -1  -5  -2  245.37    5.58
  -1  -5  -2  253.10    5.60
   1   5   2  241.56    5.56
   1   5   2  249.98    5.53
  -2  -5  -2    2.89    0.21
  -2  -5  -2    3.20    0.21
   2   5   2    3.05    0.20
   2   5   2    3.36    0.18
  -3  -5  -2  101.64    2.44
  -3  -5  -2  101.82    2.50
   3   5   2  101.17    2.44
   3   5   2  102.99    2.36
  -4  -5  -2    0.33    0.11
  -4  -5  -2    0.36    0.10
   4   5   2    0.33    0.08
   4   5   2    0.23    0.08
  -5  -5  -2   36.60    1.05
  -5  -5  -2   37.87    1.13
   5   5   2   35.59    1.05
  -6  -5  -2    0.21    0.12
  -6  -5  -2    0.36    0.11
   6   5   2    0.42    0.12
  -7  -5  -2   54.21    1.60
   7   5   2   54.57    1.50
  -8  -5  -2   12.18    0.61
   8   5   2   11.20    0.53
  -9  -5  -2   45.72    1.48
   9   5   2   46.45    1.37
 -10  -5  -2    2.50    0.36
  10   5   2    2.56    0.31
 -11  -5  -2   25.17    1.06
  11   5   2   23.93    0.93
 -12  -5  -2    2.40    0.38
  12   5   2    2.03    0.31
  15  -6  -2    1.33    0.33
 -15   6   2    1.66    0.33
  14  -6  -2   20.03    0.91
 -14   6   2   19.77    0.89
  13  -6  -2    1.46    0.28
 -13   6   2    0.84    0.23
  12  -6  -2   12.32    0.65
 -12   6   2   13.73    0.68
  11  -6  -2    0.75    0.19
 -11   6   2    0.55    0.17
  10  -6  -2   73.01    2.00
 -10   6   2   72.61    2.01
   9  -6  -2    1.51    0.23
  -9   6   2    1.74    0.24
   8  -6  -2   47.61    1.36
  -8   6   2   46.52    1.38
   7  -6  -2    0.18    0.11
   7  -6  -2    0.04    0.06
  -7   6   2    0.07    0.09
   6  -6  -2  168.15    3.71
   6  -6  -2  156.01    3.82
  -6   6   2  160.03    3.84
  -6   6   2  163.41    3.68
   5  -6  -2    9.09    0.41
   5  -6  -2    9.31    0.35
  -5   6   2    9.27    0.33
   4  -6  -2  131.24    3.16
   4  -6  -2  133.62    3.06
  -4   6   2  132.39    3.17
  -4   6   2  134.96    3.05
   3  -6  -2    0.31    0.08
   3  -6  -2    0.38    0.10
  -3   6   2    0.28    0.08
  -3   6   2    0.11    0.07
   2  -6  -2  195.29    4.48
   2  -6  -2  192.12    4.42
  -2   6   2  201.46    4.49
  -2   6   2  192.43    4.41
   1  -6  -2    1.79    0.17
   1  -6  -2    2.23    0.17
  -1   6   2    2.04    0.16
  -1   6   2    1.94    0.17
   0  -6  -2  240.36    5.48
   0  -6  -2  237.50    5.47
   0   6   2  247.68    5.46
   0   6   2  241.51    5.45
  -1  -6  -2    0.53    0.11
  -1  -6  -2    0.35    0.10
   1   6   2    0.43    0.09
   1   6   2    0.55    0.11
  -2  -6  -2  171.07    3.93
  -2  -6  -2  170.05    3.98
   2   6   2  170.93    3.87
   2   6   2  165.99    3.91
  -3  -6  -2    1.81    0.18
  -3  -6  -2    1.65    0.20
   3   6   2    1.62    0.18
   3   6   2    1.18    0.12
  -4  -6  -2  138.54    3.37
  -4  -6  -2  137.05    3.27
   4   6   2  139.34    3.29
  -5  -6  -2    0.98    0.19
  -5  -6  -2    0.91    0.16
   5   6   2    0.93    0.16
  -6  -6  -2   67.67    1.90
   6   6   2   69.13    1.81
  -7  -6  -2   13.67    0.65
   7   6   2   13.19    0.57
  -8  -6  -2   78.80    2.19
   8   6   2   74.93    2.04
  -9  -6  -2    1.96    0.32
   9   6   2    2.07    0.28
 -10  -6  -2   52.05    1.70
  10   6   2   51.97    1.57
 -11  -6  -2    2.66    0.40
  11   6   2    3.41    0.37
  14  -7  -2    1.62    0.31
 -14   7   2    2.38    0.37
  13  -7  -2   28.80    1.13
 -13   7   2   29.31    1.13
  12  -7  -2    0.54    0.19
 -12   7   2    0.30    0.17
  11  -7  -2   68.13    1.92
 -11   7   2   63.50    1.90
  10  -7  -2    5.16    0.40
 -10   7   2    5.46    0.41
   9  -7  -2   68.24    1.93
  -9   7   2   72.23    1.97
   8  -7  -2    0.39    0.15
  -8   7   2    0.22    0.12
   7  -7  -2   96.88    2.47
  -7   7   2   97.01    2.49
   6  -7  -2    2.21    0.17
   6  -7  -2    2.25    0.24
  -6   7   2    2.10    0.23
   5  -7  -2  108.57    2.56
   5  -7  -2  108.04    2.68
  -5   7   2  112.12    2.57
  -5   7   2  105.94    2.68
   4  -7  -2    4.24    0.23
   4  -7  -2    2.91    0.24
  -4   7   2    4.19    0.28
  -4   7   2    4.32    0.22
   3  -7  -2   91.99    2.25
   3  -7  -2   90.96    2.17
  -3   7   2   91.79    2.15
  -3   7   2   86.33    2.24
   2  -7  -2    2.53    0.21
   2  -7  -2    2.72    0.19
  -2   7   2    2.61    0.19
  -2   7   2    2.53    0.21
   1  -7  -2  214.21    4.82
   1  -7  -2  205.92    4.84
  -1   7   2  206.03    4.83
  -1   7   2  216.91    4.80
   0  -7  -2    4.27    0.26
   0  -7  -2    4.39    0.27
   0   7   2    3.99    0.25
   0   7   2    4.22    0.25
  -1  -7  -2  142.83    3.35
  -1  -7  -2  139.60    3.31
   1   7   2  137.96    3.30
   1   7   2  141.97    3.29
  -2  -7  -2    5.83    0.32
  -2  -7  -2    5.87    0.35
   2   7   2    6.37    0.32
   2   7   2    5.92    0.29
  -3  -7  -2  123.74    2.92
  -3  -7  -2  113.79    2.97
   3   7   2  125.85    2.93
  -4  -7  -2    9.59    0.49
  -4  -7  -2    9.05    0.42
   4   7   2    9.63    0.44
  -5  -7  -2  125.97    3.17
   5   7   2  125.01    3.05
  -6  -7  -2   16.45    0.73
   6   7   2   15.16    0.63
  -7  -7  -2   66.87    1.95
   7   7   2   67.22    1.83
  -8  -7  -2    1.78    0.29
   8   7   2    2.02    0.28
  -9  -7  -2   57.56    1.83
   9   7   2   58.54    1.70
 -10  -7  -2    0.76    0.24
  10   7   2    1.06    0.25
 -14   8   2   22.84    1.04
  13  -8  -2    0.46    0.21
 -13   8   2    0.21    0.21
  12  -8  -2   44.95    1.51
 -12   8   2   46.53    1.53
  11  -8  -2    0.15    0.16
 -11   8   2   -0.19    0.13
  10  -8  -2   58.49    1.76
 -10   8   2   61.45    1.80
   9  -8  -2    6.51    0.45
  -9   8   2    6.78    0.46
   8  -8  -2   95.96    2.54
  -8   8   2   99.76    2.57
   7  -8  -2    0.44    0.15
  -7   8   2    0.55    0.16
   6  -8  -2  119.85    3.00
  -6   8   2  122.39    3.03
   5  -8  -2   11.97    0.47
   5  -8  -2   12.60    0.54
  -5   8   2   12.16    0.55
   4  -8  -2   59.91    1.64
   4  -8  -2   60.37    1.56
  -4   8   2   62.92    1.79
  -4   8   2   61.98    1.67
   3  -8  -2    0.15    0.09
   3  -8  -2    0.30    0.09
  -3   8   2    0.04    0.06
  -3   8   2    0.18    0.09
   2  -8  -2   92.00    2.26
   2  -8  -2   87.74    2.20
  -2   8   2   92.76    2.18
  -2   8   2   86.31    2.25
   1  -8  -2   21.00    0.72
   1  -8  -2   21.79    0.71
  -1   8   2   20.62    0.71
  -1   8   2   21.06    0.67
   0  -8  -2   97.93    2.44
   0  -8  -2  101.07    2.43
   0   8   2   95.02    2.41
   0   8   2   98.93    2.39
  -1  -8  -2    9.24    0.44
  -1  -8  -2    8.90    0.42
   1   8   2    8.84    0.40
   1   8   2    9.12    0.40
  -2  -8  -2   96.71    2.32
  -2  -8  -2   94.83    2.39
   2   8   2   89.09    2.27
   2   8   2   91.28    2.30
  -3  -8  -2    0.61    0.17
  -3  -8  -2    0.86    0.18
   3   8   2    0.67    0.15
  -4  -8  -2  113.14    2.92
   4   8   2  116.24    2.83
  -5  -8  -2    0.18    0.13
   5   8   2    0.12    0.12
  -6  -8  -2   38.06    1.30
   6   8   2   39.36    1.20
  -7  -8  -2    0.18    0.14
   7   8   2    0.11    0.13
  -8  -8  -2   36.55    1.33
   8   8   2   35.78    1.20
  -9  -8  -2    0.10    0.18
   9   8   2    0.36    0.18
  13  -9  -2   18.62    1.15
 -13   9   2   18.63    0.92
  12  -9  -2    0.10    0.18
 -12   9   2    0.07    0.17
  11  -9  -2   53.02    1.67
 -11   9   2   52.76    1.70
  10  -9  -2    0.60    0.20
 -10   9   2    0.21    0.16
   9  -9  -2   43.03    1.39
  -9   9   2   43.55    1.41
   8  -9  -2    4.33    0.38
  -8   9   2    4.22    0.37
   7  -9  -2   82.61    2.17
  -7   9   2   77.12    2.17
   6  -9  -2    2.02    0.26
  -6   9   2    2.03    0.26
   5  -9  -2   22.53    0.81
  -5   9   2   21.99    0.82
   4  -9  -2    9.05    0.46
   4  -9  -2    8.68    0.49
  -4   9   2    8.97    0.47
   3  -9  -2   46.42    1.28
   3  -9  -2   46.77    1.34
  -3   9   2   45.99    1.35
   2  -9  -2    0.11    0.09
   2  -9  -2    0.26    0.12
  -2   9   2    0.32    0.12
  -2   9   2    0.24    0.09
   1  -9  -2   85.57    2.20
   1  -9  -2   86.23    2.19
  -1   9   2   84.63    2.20
  -1   9   2   87.84    2.13
   0  -9  -2    2.54    0.24
   0  -9  -2    2.37    0.23
   0   9   2    2.18    0.22
   0   9   2    1.94    0.20
  -1  -9  -2   35.51    1.08
  -1  -9  -2   36.21    1.13
   1   9   2   37.22    1.07
   1   9   2   35.84    1.07
  -2  -9  -2    1.12    0.21
   2   9   2    1.51    0.20
  -3  -9  -2   46.25    1.42
   3   9   2   46.30    1.33
  -4  -9  -2   -0.12    0.09
   4   9   2    0.26    0.13
  -5  -9  -2   32.24    1.16
   5   9   2   33.19    1.07
  -6  -9  -2    0.37    0.17
   6   9   2   -0.05    0.10
  -7  -9  -2   18.95    0.88
   7   9   2   19.01    0.79
  -8  -9  -2    0.83    0.25
   8   9   2    0.54    0.19
  12 -10  -2   11.66    0.75
 -12  10   2   12.19    0.73
  11 -10  -2    7.44    0.56
 -11  10   2    7.00    0.55
  10 -10  -2    4.86    0.45
 -10  10   2    4.28    0.43
   9 -10  -2    1.37    0.28
  -9  10   2    1.33    0.27
   8 -10  -2   20.51    0.85
  -8  10   2   19.03    0.84
   7 -10  -2    0.23    0.16
  -7  10   2    0.29    0.14
   6 -10  -2   42.76    1.34
  -6  10   2   42.89    1.36
   5 -10  -2    1.16    0.22
  -5  10   2    0.90    0.20
   4 -10  -2   31.60    1.03
  -4  10   2   28.95    1.02
   3 -10  -2    2.53    0.27
  -3  10   2    3.32    0.29
   2 -10  -2   48.99    1.44
   2 -10  -2   50.56    1.42
  -2  10   2   51.01    1.47
   1 -10  -2    1.45    0.22
   1 -10  -2    1.42    0.22
  -1  10   2    1.27    0.21
  -1  10   2    1.09    0.17
   0 -10  -2   25.38    0.90
   0 -10  -2   26.63    0.90
   0  10   2   27.37    0.90
   0  10   2   26.68    0.85
  -1 -10  -2    4.70    0.35
   1  10   2    4.01    0.29
  -2 -10  -2   28.02    1.00
   2  10   2   28.23    0.92
  -3 -10  -2    4.50    0.38
   3  10   2    3.79    0.32
  -4 -10  -2   35.57    1.26
   4  10   2   38.43    1.18
  -5 -10  -2    1.96    0.32
   5  10   2    1.73    0.26
  -6 -10  -2   15.55    0.79
   6  10   2   15.58    0.70
  -7 -10  -2    0.10    0.16
   7  10   2    0.44    0.19
  11 -11  -2   14.35    0.91
 -11  11   2   15.74    0.98
  10 -11  -2    2.97    0.41
 -10  11   2    2.22    0.36
   9 -11  -2   14.61    0.75
  -9  11   2   15.00    0.77
   8 -11  -2    1.99    0.31
  -8  11   2    1.32    0.27
   7 -11  -2   15.36    0.73
  -7  11   2   14.60    0.73
   6 -11  -2    1.66    0.29
  -6  11   2    1.34    0.25
   5 -11  -2   20.07    0.82
  -5  11   2   20.91    0.85
   4 -11  -2    1.08    0.22
  -4  11   2    0.76    0.20
   3 -11  -2   38.08    1.23
  -3  11   2   39.74    1.26
   2 -11  -2    1.12    0.22
  -2  11   2    0.82    0.19
   1 -11  -2   54.96    1.57
   1 -11  -2   53.22    1.55
  -1  11   2   54.19    1.57
   0 -11  -2    3.87    0.35
   0  11   2    3.56    0.29
  -1 -11  -2   14.90    0.69
   1  11   2   15.66    0.63
  -2 -11  -2    0.60    0.18
   2  11   2    0.73    0.18
  -3 -11  -2   27.03    1.04
   3  11   2   26.45    0.94
  -4 -11  -2    0.17    0.16
   4  11   2   -0.02    0.12
  -5 -11  -2   12.29    0.71
   5  11   2   13.14    0.64
  -6 -11  -2    0.81    0.25
   6  11   2    0.45    0.18
   9 -12  -2    0.00    0.17
  -9  12   2    0.12    0.18
   8 -12  -2   32.96    1.21
  -8  12   2   31.30    1.21
   7 -12  -2    0.12    0.17
  -7  12   2   -0.02    0.15
   6 -12  -2   35.98    1.24
  -6  12   2   33.84    1.24
   5 -12  -2    0.01    0.15
  -5  12   2    0.02    0.13
   4 -12  -2   26.50    0.98
  -4  12   2   24.35    0.97
   3 -12  -2    0.00    0.13
  -3  12   2    0.21    0.14
  -2  12   2   49.77    1.53
   0 -12  -2   34.04    1.40
  -1 -12  -2    0.98    0.23
   1  12   2    0.45    0.28
  -2 -12  -2   34.13    1.23
   2  12   2   34.17    1.12
  -3 -12  -2    1.85    0.31
   3  12   2    3.00    0.32
  -4 -12  -2   38.11    1.37
   4  12   2   35.94    1.22
  -5 -12  -2    1.15    0.29
   5  12   2    1.70    0.32
   8 -13  -2    0.09    0.21
   7 -13  -2   36.12    1.32
  -7  13   2   35.92    1.33
   6 -13  -2    0.35    0.22
  -6  13   2    0.43    0.19
   5 -13  -2   37.78    1.31
  -5  13   2   35.88    1.31
   4 -13  -2    0.00    0.16
  -4  13   2   -0.07    0.13
  -3  13   2   42.15    1.41
  -2  13   2    0.85    0.23
  -2 -13  -2    1.77    0.33
  -3 -13  -2   35.56    1.32
   3  13   2   33.97    1.18
   6 -14  -2   12.28    0.74
  -5  14   2    1.24    0.28
  -4  14   2   28.63    1.14
  -3  14   2    1.36    0.30
   1  16  -3    0.19    0.19
   0  16  -3   21.83    1.00
  -1  16  -3    0.30    0.22
   1 -16   3    0.70    0.24
   2 -16   3   41.59    1.46
   3 -16   3   -0.04    0.17
   2  15  -3    0.35    0.22
  -2 -15   3    0.40    0.19
   1  15  -3    9.70    0.61
  -1 -15   3   10.83    0.66
   0  15  -3    0.59    0.21
   0 -15   3    0.44    0.20
  -1  15  -3   25.74    1.05
   1 -15   3   26.19    1.06
  -2  15  -3    0.17    0.17
   2 -15   3   -0.02    0.14
  -3  15  -3   15.93    0.81
   3 -15   3   16.93    0.80
  -4  15  -3   -0.07    0.14
   4 -15   3    0.06    0.16
  -5  15  -3   14.08    0.76
   5 -15   3   14.78    0.76
   8 -15   3    0.55    0.25
   6  14  -3   12.41    0.63
  -5 -14   3    5.96    0.78
  -4 -14   3   21.81    0.98
  -3 -14   3    1.47    0.30
   2  14  -3   24.40    0.98
  -2 -14   3   27.61    1.07
   1  14  -3    0.62    0.19
  -1 -14   3    0.52    0.19
   0  14  -3   23.90    0.96
   0 -14   3   22.73    0.94
  -1  14  -3    6.37    0.47
   1 -14   3    6.19    0.47
  -2  14  -3   15.14    0.75
   2 -14   3   17.63    0.79
  -3  14  -3    0.72    0.22
   3 -14   3    0.63    0.21
  -4  14  -3   14.10    0.72
   4 -14   3   14.59    0.70
  -5  14  -3    1.97    0.32
   5 -14   3    2.58    0.33
  -6  14  -3   17.23    0.83
   6 -14   3   16.34    0.78
   6 -14   3   16.78    0.75
  -7  14  -3    1.38    0.28
   7 -14   3    1.66    0.29
  -8  14  -3    6.58    0.53
   8 -14   3    6.63    0.50
   9 -14   3    1.66    0.31
   7  13  -3   28.60    1.03
   6  13  -3    1.17    0.24
  -6 -13   3    1.09    0.27
   5  13  -3   21.57    0.81
  -5 -13   3   20.56    0.94
   4  13  -3    0.06    0.11
  -4 -13   3   -0.06    0.13
   3  13  -3   28.96    1.03
  -3 -13   3   28.99    1.10
   2  13  -3    0.02    0.10
  -2 -13   3   -0.07    0.11
   1  13  -3   30.20    1.07
  -1 -13   3   28.93    1.07
   0  13  -3    3.68    0.34
   0 -13   3    3.83    0.36
  -1  13  -3   55.18    1.68
   1 -13   3   56.46    1.67
  -2  13  -3    3.19    0.34
   2 -13   3    3.08    0.34
  -3  13  -3   40.13    1.32
   3 -13   3   38.82    1.27
  -4  13  -3    4.71    0.40
   4 -13   3    3.85    0.36
  -5  13  -3   36.58    1.27
   5 -13   3   36.61    1.19
   5 -13   3   37.36    1.23
  -6  13  -3    1.13    0.24
   6 -13   3    1.20    0.22
   6 -13   3    1.13    0.24
  -7  13  -3   27.19    1.07
   7 -13   3   27.32    1.01
   7 -13   3   28.83    1.04
  -8  13  -3    1.53    0.29
   8 -13   3    1.93    0.30
  -9  13  -3   32.40    1.23
   9 -13   3   32.70    1.20
 -10  13  -3   -0.05    0.15
  10 -13   3    0.30    0.20
   8  12  -3   27.73    1.00
  -8 -12   3   25.07    1.13
   7  12  -3    0.19    0.14
  -7 -12   3    0.08    0.16
   6  12  -3   35.60    1.17
  -6 -12   3   38.76    1.34
   5  12  -3    0.05    0.11
  -5 -12   3    0.27    0.15
   4  12  -3   46.44    1.40
   4  12  -3   47.72    1.33
  -4 -12   3   43.92    1.47
   3  12  -3    5.40    0.34
   3  12  -3    5.63    0.39
  -3 -12   3    5.24    0.41
   2  12  -3   58.17    1.66
  -2 -12   3   55.17    1.67
   1  12  -3    6.55    0.43
  -1 -12   3    5.80    0.41
   0  12  -3   58.67    1.71
   0 -12   3   60.80    1.73
  -1  12  -3    0.08    0.11
   1 -12   3    0.04    0.11
  -2  12  -3   67.42    1.91
   2 -12   3   67.98    1.88
  -3  12  -3    0.23    0.14
   3 -12   3    0.09    0.11
   3 -12   3    0.14    0.10
  -4  12  -3   79.46    2.27
   4 -12   3   86.67    2.19
   4 -12   3   85.62    2.25
  -5  12  -3    0.16    0.13
   5 -12   3    0.55    0.17
   5 -12   3    0.05    0.12
  -6  12  -3   59.35    1.78
   6 -12   3   61.36    1.73
   6 -12   3   60.88    1.74
  -7  12  -3    0.30    0.16
   7 -12   3    0.06    0.13
   7 -12   3    0.05    0.13
  -8  12  -3   39.91    1.34
   8 -12   3   40.39    1.32
   8 -12   3   37.34    1.27
  -9  12  -3    0.17    0.15
   9 -12   3    0.12    0.15
   9 -12   3   -0.09    0.14
 -10  12  -3   36.52    1.32
  10 -12   3   37.33    1.32
 -11  12  -3    2.26    0.35
  11 -12   3    2.14    0.37
   9  11  -3   39.90    1.31
  -9 -11   3   40.13    1.47
   8  11  -3    0.58    0.18
  -8 -11   3    0.37    0.20
   7  11  -3   47.97    1.41
  -7 -11   3   45.09    1.53
   6  11  -3    1.30    0.22
  -6 -11   3    1.08    0.23
   5  11  -3   73.78    2.02
   5  11  -3   76.19    1.98
  -5 -11   3   75.66    2.13
   4  11  -3    0.75    0.17
   4  11  -3    0.58    0.15
  -4 -11   3    0.23    0.14
   3  11  -3  131.53    3.24
   3  11  -3  134.38    3.14
  -3 -11   3  128.29    3.30
   2  11  -3    4.66    0.34
   2  11  -3    4.89    0.29
  -2 -11   3    5.29    0.38
   1  11  -3  106.02    2.70
  -1 -11   3  105.52    2.70
   0  11  -3    0.13    0.10
   0 -11   3    0.28    0.13
  -1  11  -3  150.75    3.71
   1 -11   3  152.67    3.69
  -2  11  -3    0.24    0.13
   2 -11   3    0.18    0.12
   2 -11   3    0.21    0.10
  -3  11  -3  104.95    2.69
   3 -11   3  104.93    2.65
   3 -11   3  104.49    2.58
  -4  11  -3    8.77    0.49
   4 -11   3    8.67    0.47
   4 -11   3    8.88    0.44
  -5  11  -3  121.58    3.14
   5 -11   3  125.86    3.11
   5 -11   3  127.08    3.09
  -6  11  -3    0.05    0.11
   6 -11   3    0.12    0.12
   6 -11   3    0.17    0.13
  -7  11  -3   75.98    2.07
   7 -11   3   72.60    2.02
   7 -11   3   73.15    2.03
  -8  11  -3    0.09    0.13
   8 -11   3    0.12    0.13
   8 -11   3    0.28    0.15
  -9  11  -3   39.50    1.34
   9 -11   3   41.85    1.32
   9 -11   3   40.82    1.34
 -10  11  -3    0.66    0.21
  10 -11   3    1.01    0.24
  10 -11   3    0.42    0.19
 -11  11  -3   32.88    1.22
  11 -11   3   33.55    1.24
 -12  11  -3    1.56    0.30
  10  10  -3   43.55    1.41
 -10 -10   3   44.89    1.57
   9  10  -3   11.79    0.60
  -9 -10   3   11.02    0.67
   8  10  -3   50.61    1.51
  -8 -10   3   52.99    1.67
   7  10  -3    5.63    0.39
  -7 -10   3    5.72    0.45
   6  10  -3   54.15    1.50
   6  10  -3   54.42    1.52
  -6 -10   3   52.53    1.62
   5  10  -3   -0.03    0.08
   5  10  -3    0.07    0.11
  -5 -10   3    0.09    0.12
   4  10  -3   74.48    1.98
   4  10  -3   77.00    1.92
  -4 -10   3   74.10    2.05
   3  10  -3   -0.03    0.07
   3  10  -3    0.18    0.09
  -3 -10   3   -0.06    0.09
   2  10  -3  139.39    3.34
   2  10  -3  136.69    3.21
  -2 -10   3  135.96    3.36
   1  10  -3   14.85    0.50
   1  10  -3   15.37    0.62
  -1 -10   3   14.44    0.61
   0  10  -3  275.28    6.26
   0  10  -3  274.04    6.39
   0 -10   3  282.42    6.38
  -1  10  -3   12.34    0.56
   1 -10   3   12.78    0.55
   1 -10   3   13.54    0.48
  -2  10  -3  101.67    2.60
   2 -10   3  101.62    2.57
   2 -10   3  104.53    2.49
  -3  10  -3   15.46    0.63
   3 -10   3   14.68    0.60
   3 -10   3   15.26    0.56
  -4  10  -3  114.62    2.89
   4 -10   3  117.18    2.86
   4 -10   3  115.24    2.82
  -5  10  -3    0.24    0.12
   5 -10   3    0.29    0.12
   5 -10   3    0.38    0.12
  -6  10  -3   46.51    1.39
   6 -10   3   44.64    1.34
   6 -10   3   47.06    1.36
  -7  10  -3    1.22    0.21
   7 -10   3    0.90    0.17
   7 -10   3    0.97    0.20
  -8  10  -3   34.71    1.18
   8 -10   3   35.49    1.18
   8 -10   3   37.69    1.17
  -9  10  -3   -0.06    0.10
   9 -10   3    0.12    0.13
   9 -10   3    0.14    0.15
 -10  10  -3   32.27    1.18
  10 -10   3   36.50    1.24
  10 -10   3   35.54    1.19
 -11  10  -3    0.15    0.15
  11 -10   3    0.31    0.17
  11 -10   3    0.42    0.19
 -12  10  -3   11.13    0.64
  12 -10   3   10.98    0.67
 -13  10  -3    0.24    0.18
  11   9  -3   25.35    0.98
 -11  -9   3   24.39    1.08
  10   9  -3    1.84    0.29
 -10  -9   3    1.70    0.30
   9   9  -3   26.40    0.94
  -9  -9   3   26.42    1.05
   8   9  -3    1.11    0.21
  -8  -9   3    0.96    0.23
   7   9  -3   56.23    1.56
  -7  -9   3   56.40    1.68
   6   9  -3    0.17    0.11
   6   9  -3    0.13    0.09
  -6  -9   3   -0.02    0.10
   5   9  -3   48.29    1.33
   5   9  -3   49.85    1.38
  -5  -9   3   48.32    1.44
   4   9  -3    1.93    0.21
   4   9  -3    2.06    0.20
  -4  -9   3    2.27    0.25
   3   9  -3   53.41    1.46
   3   9  -3   54.65    1.39
  -3  -9   3   52.62    1.50
   2   9  -3    0.88    0.15
   2   9  -3    1.19    0.14
  -2  -9   3    1.02    0.17
   1   9  -3   61.95    1.51
   1   9  -3   63.48    1.65
  -1  -9   3   58.39    1.63
   0   9  -3    4.24    0.29
   0   9  -3    4.84    0.22
   0  -9   3    4.86    0.24
   0  -9   3    4.45    0.29
  -1   9  -3   72.42    1.87
  -1   9  -3   71.62    1.72
   1  -9   3   71.40    1.75
   1  -9   3   69.87    1.84
  -2   9  -3    1.86    0.20
   2  -9   3    1.95    0.20
   2  -9   3    2.06    0.18
  -3   9  -3   37.93    1.14
   3  -9   3   37.66    1.11
   3  -9   3   38.09    1.06
  -4   9  -3    3.69    0.28
   4  -9   3    3.86    0.26
   4  -9   3    3.62    0.26
  -5   9  -3   69.00    1.87
   5  -9   3   70.10    1.83
   5  -9   3   71.54    1.85
  -6   9  -3    1.17    0.20
   6  -9   3    0.95    0.17
   6  -9   3    1.16    0.19
  -7   9  -3   18.75    0.72
   7  -9   3   18.55    0.71
   7  -9   3   18.47    0.72
  -8   9  -3    0.48    0.14
   8  -9   3    0.57    0.17
   8  -9   3    0.23    0.13
  -9   9  -3   26.53    0.94
   9  -9   3   24.36    0.94
   9  -9   3   26.97    0.95
 -10   9  -3    1.49    0.25
  10  -9   3    1.14    0.23
  10  -9   3    0.95    0.22
 -11   9  -3   11.51    0.60
  11  -9   3   11.85    0.62
  11  -9   3   11.78    0.64
 -12   9  -3    0.20    0.15
  12  -9   3   -0.03    0.14
  12  -9   3    0.11    0.17
  13  -9   3    8.86    0.64
  12   8  -3   11.30    0.63
 -12  -8   3   10.41    0.69
  11   8  -3   -0.04    0.14
 -11  -8   3    0.10    0.18
  10   8  -3   25.39    0.92
 -10  -8   3   25.35    1.02
   9   8  -3    0.07    0.12
  -9  -8   3   -0.04    0.12
   8   8  -3   48.54    1.37
  -8  -8   3   46.87    1.48
   7   8  -3    1.86    0.22
   7   8  -3    1.83    0.22
  -7  -8   3    2.13    0.29
   6   8  -3   28.16    0.88
   6   8  -3   27.60    0.86
  -6  -8   3   26.24    0.94
   5   8  -3    0.00    0.07
   5   8  -3    0.01    0.07
  -5  -8   3    0.01    0.08
   4   8  -3   88.61    2.19
   4   8  -3   88.22    2.13
  -4  -8   3   84.90    2.22
   3   8  -3    0.34    0.09
   3   8  -3    0.13    0.08
  -3  -8   3    0.25    0.10
   2   8  -3   49.92    1.36
   2   8  -3   51.44    1.27
  -2  -8   3   49.86    1.38
   1   8  -3    6.85    0.28
   1   8  -3    7.19    0.35
  -1  -8   3    6.94    0.26
  -1  -8   3    6.77    0.35
   0   8  -3   82.60    2.06
   0   8  -3   82.39    1.91
   0  -8   3   82.33    1.94
   0  -8   3   80.11    2.04
  -1   8  -3    2.17    0.20
  -1   8  -3    2.42    0.13
   1  -8   3    2.35    0.17
   1  -8   3    2.35    0.20
  -2   8  -3   21.06    0.71
   2  -8   3   21.33    0.70
   2  -8   3   20.89    0.64
  -3   8  -3    4.42    0.29
   3  -8   3    5.15    0.28
   3  -8   3    4.98    0.27
  -4   8  -3   74.17    1.85
   4  -8   3   69.03    1.79
   4  -8   3   69.11    1.81
  -5   8  -3    0.77    0.14
   5  -8   3    0.67    0.14
   5  -8   3    0.95    0.16
  -6   8  -3   32.34    0.99
   6  -8   3   31.94    0.98
   6  -8   3   29.42    0.96
  -7   8  -3    0.09    0.07
   7  -8   3    0.09    0.08
   7  -8   3    0.05    0.09
  -8   8  -3   20.36    0.75
   8  -8   3   19.42    0.76
   8  -8   3   19.62    0.75
  -9   8  -3    2.77    0.27
   9  -8   3    2.23    0.28
   9  -8   3    2.65    0.28
 -10   8  -3   26.66    0.94
  10  -8   3   27.81    0.99
  10  -8   3   27.36    1.00
 -11   8  -3    1.35    0.23
  11  -8   3    1.54    0.28
  11  -8   3    2.01    0.30
 -12   8  -3   12.89    0.82
  12  -8   3   13.85    0.70
  12  -8   3   14.81    0.75
 -13   8  -3    0.11    0.15
  13  -8   3    0.02    0.16
 -13  -7   3   10.16    0.67
  12   7  -3   -0.07    0.12
 -12  -7   3   -0.25    0.12
  11   7  -3   18.67    0.76
 -11  -7   3   17.34    0.83
  10   7  -3    0.59    0.16
 -10  -7   3    0.70    0.20
   9   7  -3   55.82    1.54
  -9  -7   3   53.59    1.64
   8   7  -3    0.16    0.11
   8   7  -3    0.37    0.12
  -8  -7   3    0.32    0.13
   7   7  -3   33.40    1.00
   7   7  -3   32.27    0.98
  -7  -7   3   33.73    1.08
   6   7  -3    1.16    0.17
   6   7  -3    0.82    0.14
  -6  -7   3    1.05    0.18
   5   7  -3   93.79    2.30
   5   7  -3   95.12    2.34
  -5  -7   3   97.29    2.41
   4   7  -3    0.91    0.14
   4   7  -3    1.17    0.14
  -4  -7   3    0.78    0.13
   3   7  -3   27.24    0.81
   3   7  -3   26.19    0.74
  -3  -7   3   25.30    0.81
   2   7  -3    0.09    0.06
   2   7  -3   -0.05    0.04
  -2  -7   3    0.00    0.03
  -2  -7   3   -0.01    0.05
   1   7  -3  169.79    3.96
   1   7  -3  173.93    3.85
  -1  -7   3  170.32    3.96
  -1  -7   3  170.15    3.82
   0   7  -3   39.05    1.07
   0   7  -3   39.26    0.94
   0  -7   3   37.55    0.96
   0  -7   3   37.88    1.05
  -1   7  -3  109.58    2.46
   1  -7   3  111.10    2.54
   1  -7   3  107.33    2.60
  -2   7  -3    4.37    0.15
  -2   7  -3    4.54    0.26
   2  -7   3    4.26    0.22
   2  -7   3    3.90    0.24
  -3   7  -3   11.28    0.45
   3  -7   3   10.78    0.41
   3  -7   3   11.69    0.44
  -4   7  -3    3.14    0.23
   4  -7   3    2.59    0.20
   4  -7   3    2.99    0.22
  -5   7  -3   54.49    1.43
   5  -7   3   53.20    1.42
   5  -7   3   51.58    1.42
  -6   7  -3    8.10    0.39
   6  -7   3    8.33    0.40
   6  -7   3    9.06    0.42
  -7   7  -3   60.56    1.60
   7  -7   3   59.28    1.62
   7  -7   3   57.88    1.61
  -8   7  -3   19.47    0.71
   8  -7   3   19.75    0.74
   8  -7   3   20.17    0.74
  -9   7  -3   66.88    1.78
   9  -7   3   63.35    1.82
   9  -7   3   67.84    1.83
 -10   7  -3    0.73    0.16
  10  -7   3    0.73    0.19
  10  -7   3    0.55    0.18
 -11   7  -3   38.11    1.21
  11  -7   3   40.29    1.29
  11  -7   3   38.90    1.30
 -12   7  -3    0.51    0.19
  12  -7   3    0.52    0.20
 -13   7  -3   25.39    1.04
  13  -7   3   25.50    1.01
 -14   7  -3    2.43    0.42
  14  -7   3    2.20    0.33
  13   6  -3    0.21    0.18
 -13  -6   3    0.13    0.18
  12   6  -3   19.49    0.81
 -12  -6   3   19.81    0.89
  11   6  -3    0.01    0.11
 -11  -6   3   -0.20    0.11
  10   6  -3   46.53    1.36
 -10  -6   3   45.82    1.45
   9   6  -3    0.06    0.10
   9   6  -3    0.10    0.10
  -9  -6   3    0.02    0.11
   8   6  -3   60.98    1.65
   8   6  -3   64.58    1.67
  -8  -6   3   62.33    1.74
   7   6  -3    1.82    0.19
   7   6  -3    1.82    0.19
  -7  -6   3    2.15    0.23
   6   6  -3  152.18    3.52
   6   6  -3  149.07    3.49
  -6  -6   3  147.76    3.57
   5   6  -3    0.67    0.12
   5   6  -3    0.56    0.11
  -5  -6   3    0.58    0.13
   4   6  -3  170.74    3.96
   4   6  -3  171.99    3.91
  -4  -6   3  172.38    4.00
   3   6  -3    1.28    0.12
   3   6  -3    1.28    0.14
  -3  -6   3    1.06    0.14
   2   6  -3  195.01    4.43
   2   6  -3  188.69    4.34
  -2  -6   3  193.46    4.43
  -2  -6   3  198.20    4.26
   1   6  -3    6.33    0.24
  -1  -6   3    6.39    0.30
  -1  -6   3    6.70    0.22
   0   6  -3  291.52    6.70
   0   6  -3  310.58    6.58
   0  -6   3  295.62    6.69
   0  -6   3  298.98    6.60
  -1   6  -3    0.77    0.06
   1  -6   3    0.79    0.09
   1  -6   3    0.82    0.12
  -2   6  -3  193.00    4.42
   2  -6   3  193.49    4.41
   2  -6   3  193.91    4.37
  -3   6  -3    0.08    0.06
   3  -6   3    0.29    0.08
   3  -6   3    0.22    0.08
  -4   6  -3  144.50    3.59
   4  -6   3  157.38    3.61
   4  -6   3  163.63    3.61
  -5   6  -3    7.77    0.35
   5  -6   3    7.32    0.35
   5  -6   3    7.55    0.35
  -6   6  -3  153.49    3.56
   6  -6   3  152.32    3.60
   6  -6   3  150.37    3.59
  -7   6  -3   16.00    0.59
   7  -6   3   16.87    0.63
  -8   6  -3   78.45    1.96
   8  -6   3   75.50    2.01
   8  -6   3   75.31    2.00
  -9   6  -3   13.90    0.56
   9  -6   3   13.66    0.61
   9  -6   3   13.49    0.60
 -10   6  -3   90.88    2.35
  10  -6   3   92.16    2.45
  10  -6   3   94.56    2.45
 -11   6  -3    2.23    0.29
  11  -6   3    2.12    0.29
 -12   6  -3   44.30    1.47
  12  -6   3   47.19    1.47
 -13   6  -3    1.47    0.30
  13  -6   3    1.47    0.27
 -14   6  -3   18.16    0.87
  14  -6   3   19.10    0.88
  15  -6   3    1.70    0.34
  14   5  -3    3.00    0.38
 -14  -5   3    3.37    0.40
  13   5  -3   31.16    1.09
 -13  -5   3   31.02    1.18
  12   5  -3    5.42    0.41
 -12  -5   3    5.79    0.45
  11   5  -3   47.05    1.39
 -11  -5   3   47.53    1.48
  10   5  -3    1.93    0.24
 -10  -5   3    1.33    0.23
   9   5  -3   97.75    2.42
   9   5  -3   95.78    2.41
  -9  -5   3   96.81    2.50
   8   5  -3    8.47    0.39
   8   5  -3    7.91    0.39
  -8  -5   3    8.42    0.44
   7   5  -3  122.18    2.93
   7   5  -3  120.93    2.91
  -7  -5   3  124.59    3.00
   6   5  -3    2.18    0.18
   6   5  -3    2.13    0.18
  -6  -5   3    1.75    0.19
   5   5  -3  359.56    7.86
   5   5  -3  346.40    7.82
  -5  -5   3  348.55    7.88
   4   5  -3   13.57    0.48
  -4  -5   3   14.64    0.51
   3   5  -3  204.48    4.64
   3   5  -3  208.98    4.70
  -3  -5   3  207.94    4.70
   2   5  -3    7.79    0.32
   2   5  -3    7.77    0.28
  -2  -5   3    8.20    0.33
   1   5  -3  604.28   13.18
   1   5  -3  592.86   13.09
  -1  -5   3  595.47   13.18
  -1  -5   3  605.54   13.11
   0   5  -3    4.78    0.17
   0   5  -3    4.52    0.24
   0  -5   3    4.61    0.19
  -1   5  -3  407.29    8.69
  -1   5  -3  388.02    8.82
   1  -5   3  399.29    8.76
   1  -5   3  398.70    8.81
  -2   5  -3   17.63    0.57
   2  -5   3   19.23    0.55
   2  -5   3   19.59    0.58
  -3   5  -3  196.37    4.63
   3  -5   3  208.14    4.64
   3  -5   3  210.47    4.65
  -4   5  -3    8.13    0.34
   4  -5   3    8.34    0.35
  -5   5  -3  224.87    5.30
   5  -5   3  240.25    5.35
   5  -5   3  239.39    5.35
  -6   5  -3    1.34    0.15
   6  -5   3    1.84    0.18
   6  -5   3    1.41    0.17
  -7   5  -3  150.01    3.50
   7  -5   3  153.64    3.58
   7  -5   3  145.77    3.55
  -8   5  -3   16.78    0.58
   8  -5   3   16.11    0.64
   8  -5   3   15.97    0.63
  -9   5  -3  103.08    2.49
  -9   5  -3  100.95    2.57
   9  -5   3   99.72    2.57
   9  -5   3  100.46    2.59
 -10   5  -3    0.09    0.09
 -10   5  -3    0.22    0.13
  10  -5   3    0.20    0.12
 -11   5  -3   60.32    1.71
  11  -5   3   55.42    1.68
 -12   5  -3    4.06    0.38
  12  -5   3    3.39    0.36
 -13   5  -3   30.44    1.16
  13  -5   3   31.13    1.14
 -14   5  -3    5.72    0.49
  14  -5   3    6.00    0.50
  15  -5   3   12.31    0.74
 -15  -4   3    0.39    0.22
  14   4  -3   31.84    1.12
 -14  -4   3   30.58    1.19
  13   4  -3    3.97    0.38
 -13  -4   3    4.64    0.42
  12   4  -3   54.47    1.57
 -12  -4   3   54.60    1.65
  11   4  -3    2.55    0.28
 -11  -4   3    2.34    0.29
  10   4  -3  140.63    3.43
  10   4  -3  143.84    3.43
 -10  -4   3  144.08    3.52
   9   4  -3   13.95    0.54
   9   4  -3   13.15    0.53
  -9  -4   3   13.07    0.57
   8   4  -3  103.16    2.47
   8   4  -3  100.07    2.45
  -8  -4   3   99.71    2.51
   7   4  -3   11.44    0.45
   7   4  -3   11.18    0.43
  -7  -4   3   10.89    0.46
   6   4  -3  345.28    7.75
   6   4  -3  343.81    7.71
  -6  -4   3  343.39    7.77
  -6  -4   3  352.10    7.60
   5   4  -3    0.25    0.07
  -5  -4   3    0.34    0.05
  -5  -4   3    0.10    0.07
   4   4  -3  133.78    3.10
  -4  -4   3  134.12    3.10
   3   4  -3   -0.05    0.05
   3   4  -3   -0.10    0.04
  -3  -4   3   -0.11    0.04
   2   4  -3  381.62    8.67
   2   4  -3  393.65    8.61
  -2  -4   3  401.80    8.67
   1   4  -3    1.60    0.13
   1   4  -3    1.29    0.07
   1   4  -3    1.34    0.09
  -1  -4   3    1.61    0.12
   0   4  -3  338.32    7.28
   0  -4   3  327.52    7.36
   0  -4   3  332.80    7.30
  -1   4  -3    0.31    0.07
   1  -4   3    0.20    0.03
   1  -4   3    0.21    0.06
  -2   4  -3  394.69    9.51
   2  -4   3  442.73    9.53
   2  -4   3  458.81    9.52
  -3   4  -3    1.93    0.14
   3  -4   3    2.16    0.16
   3  -4   3    2.44    0.16
  -4   4  -3  244.72    5.49
   4  -4   3  248.51    5.53
   4  -4   3  242.55    5.53
  -5   4  -3    4.09    0.22
   5  -4   3    4.03    0.24
   5  -4   3    4.53    0.15
  -6   4  -3  131.06    3.07
   6  -4   3  130.76    3.14
   6  -4   3  136.54    2.95
   6  -4   3  130.09    3.13
  -7   4  -3   11.08    0.47
  -7   4  -3   10.79    0.41
   7  -4   3   10.60    0.33
   7  -4   3   10.81    0.47
  -8   4  -3   52.98    1.45
  -8   4  -3   49.98    1.34
   8  -4   3   51.89    1.45
  -9   4  -3    9.17    0.46
  -9   4  -3    8.56    0.38
   9  -4   3    8.28    0.44
 -10   4  -3   32.21    1.07
  10  -4   3   32.06    1.07
 -11   4  -3    0.51    0.16
  11  -4   3    0.91    0.20
 -12   4  -3   25.95    1.00
  12  -4   3   26.02    0.99
 -13   4  -3    7.53    0.52
  13  -4   3    6.66    0.49
 -14   4  -3   16.03    0.80
  14  -4   3   17.38    0.82
  15  -4   3    0.24    0.29
  15   3  -3   23.45    0.93
  14   3  -3    4.34    0.40
 -14  -3   3    3.84    0.40
  13   3  -3   33.64    1.11
 -13  -3   3   34.05    1.19
  12   3  -3    2.88    0.29
 -12  -3   3    2.38    0.30
  11   3  -3   64.28    1.75
  11   3  -3   65.22    1.75
 -11  -3   3   65.95    1.83
  10   3  -3    0.08    0.09
  10   3  -3    0.16    0.10
 -10  -3   3    0.08    0.09
   9   3  -3   71.88    1.83
   9   3  -3   70.60    1.84
  -9  -3   3   72.44    1.89
   8   3  -3   24.06    0.75
   8   3  -3   24.77    0.78
  -8  -3   3   25.34    0.80
   7   3  -3  101.43    2.51
   7   3  -3  106.17    2.50
  -7  -3   3  105.40    2.41
  -7  -3   3  107.09    2.54
   6   3  -3    1.02    0.12
   6   3  -3    1.62    0.15
  -6  -3   3    1.20    0.10
  -6  -3   3    1.19    0.14
   5   3  -3  165.25    3.76
   5   3  -3  167.00    3.79
  -5  -3   3  164.21    3.78
   4   3  -3    0.35    0.07
   4   3  -3    0.32    0.04
   4   3  -3    0.69    0.10
  -4  -3   3    0.33    0.07
   3   3  -3  169.06    3.86
   3   3  -3  169.71    3.82
  -3  -3   3  173.71    3.85
   2   3  -3    5.92    0.24
   2   3  -3    5.94    0.21
  -2  -3   3    6.06    0.23
   1   3  -3  363.54    7.82
   1   3  -3  352.01    7.87
   1   3  -3  350.31    7.79
  -1  -3   3  362.62    7.86
   0   3  -3    2.72    0.12
   0   3  -3    2.47    0.14
   0  -3   3    2.52    0.11
   0  -3   3    2.48    0.14
  -1   3  -3  185.44    4.02
  -1   3  -3  179.96    4.03
   1  -3   3  180.25    3.96
   1  -3   3  175.72    4.03
  -2   3  -3    1.47    0.11
   2  -3   3    1.51    0.07
   2  -3   3    1.32    0.12
  -3   3  -3  101.54    2.32
  -3   3  -3   95.41    2.35
   3  -3   3  103.63    2.37
   3  -3   3  103.81    2.25
  -4   3  -3    5.58    0.23
  -4   3  -3    4.85    0.25
   4  -3   3    5.26    0.18
   4  -3   3    5.10    0.25
  -5   3  -3   53.41    1.38
  -5   3  -3   56.39    1.31
   5  -3   3   52.35    1.24
   5  -3   3   50.73    1.37
  -6   3  -3    9.56    0.35
  -6   3  -3   10.11    0.42
   6  -3   3    9.37    0.41
   6  -3   3    9.67    0.31
  -7   3  -3   60.18    1.63
  -7   3  -3   62.23    1.53
   7  -3   3   63.94    1.48
   7  -3   3   61.64    1.64
  -8   3  -3    0.36    0.11
  -8   3  -3    0.47    0.10
   8  -3   3    0.48    0.13
   8  -3   3    0.58    0.09
  -9   3  -3   19.36    0.73
   9  -3   3   19.51    0.74
 -10   3  -3    0.25    0.12
  10  -3   3    0.15    0.11
 -11   3  -3   15.33    0.67
  11  -3   3   13.68    0.65
 -12   3  -3    2.55    0.31
  12  -3   3    2.35    0.31
 -13   3  -3   13.42    0.69
  13  -3   3   13.35    0.69
 -14   3  -3    1.27    0.27
  14  -3   3    0.93    0.25
 -15   3  -3    4.46    0.47
  15   2  -3    0.25    0.18
  14   2  -3   25.87    0.94
  13   2  -3    3.16    0.31
 -13  -2   3    3.57    0.35
  12   2  -3   28.17    1.02
  12   2  -3   27.90    0.92
 -12  -2   3   26.86    0.97
  11   2  -3    0.04    0.09
  11   2  -3    0.07    0.10
 -11  -2   3    0.05    0.10
  10   2  -3   37.15    1.10
  10   2  -3   36.28    1.07
 -10  -2   3   38.10    1.13
   9   2  -3    9.29    0.40
   9   2  -3    8.73    0.41
  -9  -2   3    9.23    0.43
   8   2  -3   34.92    0.93
   8   2  -3   34.54    1.00
   8   2  -3   34.91    0.98
  -8  -2   3   35.65    1.01
   7   2  -3   15.16    0.51
   7   2  -3   16.09    0.54
   7   2  -3   15.45    0.47
  -7  -2   3   15.13    0.53
   6   2  -3   96.54    2.22
   6   2  -3   95.82    2.31
   6   2  -3   97.81    2.27
  -6  -2   3   95.55    2.28
   5   2  -3    5.07    0.19
   5   2  -3    4.66    0.24
  -5  -2   3    5.20    0.23
   4   2  -3   62.34    1.54
   4   2  -3   64.27    1.45
   4   2  -3   63.49    1.50
  -4  -2   3   62.93    1.50
   3   2  -3   23.41    0.66
   3   2  -3   24.14    0.58
  -3  -2   3   24.97    0.63
   2   2  -3   30.79    0.72
   2   2  -3   29.89    0.79
  -2  -2   3   32.06    0.76
  -2  -2   3   29.72    0.76
   1   2  -3    3.39    0.14
   1   2  -3    3.32    0.16
  -1  -2   3    3.62    0.15
  -1  -2   3    3.51    0.14
   0   2  -3   21.80    0.55
   0   2  -3   21.23    0.55
   0  -2   3   20.36    0.55
   0  -2   3   20.65    0.52
  -1   2  -3    1.01    0.09
  -1   2  -3    1.00    0.09
   1  -2   3    1.10    0.08
   1  -2   3    0.94    0.09
  -2   2  -3   43.29    1.08
  -2   2  -3   42.76    1.03
   2  -2   3   43.37    1.08
   2  -2   3   44.03    1.02
  -3   2  -3    1.82    0.14
  -3   2  -3    1.72    0.11
   3  -2   3    2.04    0.11
   3  -2   3    1.86    0.14
  -4   2  -3   65.85    1.64
  -4   2  -3   69.02    1.56
   4  -2   3   65.57    1.65
   4  -2   3   66.72    1.55
  -5   2  -3   10.25    0.40
  -5   2  -3    9.63    0.32
   5  -2   3   10.01    0.32
   5  -2   3    9.47    0.39
  -6   2  -3   35.15    0.89
  -6   2  -3   35.19    1.00
   6  -2   3   33.83    1.00
   6  -2   3   35.64    0.89
  -7   2  -3    2.94    0.23
  -7   2  -3    2.77    0.17
   7  -2   3    2.89    0.23
   7  -2   3    2.94    0.17
  -8   2  -3   52.06    1.46
   8  -2   3   54.58    1.34
   8  -2   3   53.01    1.48
  -9   2  -3    2.71    0.26
   9  -2   3    2.46    0.19
   9  -2   3    2.54    0.26
 -10   2  -3   36.14    1.12
  10  -2   3   34.01    0.98
  10  -2   3   32.51    1.11
 -11   2  -3    1.87    0.25
  11  -2   3    1.81    0.27
 -12   2  -3   16.36    0.72
  12  -2   3   14.65    0.72
 -13   2  -3    0.93    0.23
  13  -2   3    0.55    0.20
 -14   2  -3   11.69    0.67
  14  -2   3   11.27    0.69
  14   1  -3    3.34    0.33
  13   1  -3   18.45    0.71
 -13  -1   3   17.35    0.84
  12   1  -3    0.01    0.10
  12   1  -3    0.08    0.11
 -12  -1   3    0.22    0.12
  11   1  -3   37.53    1.09
  11   1  -3   34.25    1.23
  11   1  -3   37.73    1.13
 -11  -1   3   38.94    1.15
  10   1  -3    7.46    0.36
  10   1  -3    7.31    0.35
  10   1  -3    7.32    0.39
 -10  -1   3    7.63    0.39
   9   1  -3   21.98    0.73
   9   1  -3   22.22    0.69
   9   1  -3   21.71    0.69
  -9  -1   3   22.22    0.73
   8   1  -3    0.50    0.10
   8   1  -3    0.39    0.09
   8   1  -3    0.47    0.11
  -8  -1   3    0.46    0.11
   7   1  -3   29.28    0.80
   7   1  -3   29.28    0.82
   7   1  -3   29.76    0.86
  -7  -1   3   29.82    0.83
   6   1  -3    1.16    0.11
   6   1  -3    1.20    0.12
   6   1  -3    1.15    0.13
  -6  -1   3    1.02    0.12
   5   1  -3  166.69    3.69
   5   1  -3  161.38    3.71
   5   1  -3  160.77    3.75
  -5  -1   3  169.18    3.71
   3   1  -3  138.84    3.19
   3   1  -3  142.32    3.13
  -3  -1   3  148.51    3.13
  -3  -1   3  132.40    3.15
   2   1  -3   -0.28    0.03
   2   1  -3   -0.20    0.04
  -2  -1   3   -0.24    0.04
   1   1  -3  138.68    3.11
   1   1  -3  133.51    3.11
  -1  -1   3  139.34    3.07
  -1  -1   3  144.93    3.10
   0   1  -3  141.03    3.33
   0   1  -3  152.08    3.30
   0  -1   3  149.44    3.30
   0  -1   3  152.47    3.31
  -1   1  -3   84.60    1.82
  -1   1  -3   83.99    1.89
   1  -1   3   79.21    1.86
   1  -1   3   76.38    1.84
  -2   1  -3   42.61    0.99
  -2   1  -3   43.74    1.08
   2  -1   3   42.96    1.07
   2  -1   3   43.70    1.03
  -3   1  -3   73.63    1.73
  -3   1  -3   73.18    1.62
   3  -1   3   69.14    1.72
   3  -1   3   71.91    1.67
  -4   1  -3    5.47    0.18
  -4   1  -3    5.06    0.25
   4  -1   3    5.31    0.22
   4  -1   3    5.38    0.26
  -5   1  -3  136.51    2.99
  -5   1  -3  130.26    3.12
   5  -1   3  136.02    3.05
   5  -1   3  131.81    3.14
  -6   1  -3    6.23    0.31
  -6   1  -3    5.98    0.22
   6  -1   3    6.76    0.33
   6  -1   3    6.05    0.26
  -7   1  -3  166.40    3.78
   7  -1   3  160.23    3.67
   7  -1   3  155.19    3.79
  -8   1  -3    0.22    0.10
   8  -1   3    0.09    0.10
   8  -1   3    0.25    0.08
  -9   1  -3   66.22    1.76
   9  -1   3   63.30    1.63
   9  -1   3   64.28    1.78
 -10   1  -3    0.41    0.14
  10  -1   3    0.09    0.10
  10  -1   3    0.10    0.12
 -11   1  -3   25.93    0.94
  11  -1   3   25.32    0.95
  11  -1   3   25.64    0.82
 -12   1  -3    2.58    0.31
  12  -1   3    2.74    0.35
 -13   1  -3   27.37    1.06
  13  -1   3   27.87    1.09
  14  -1   3    2.16    0.34
  13   0  -3    0.63    0.18
 -13   0   3    0.78    0.16
  12   0  -3   42.51    1.26
  12   0  -3   44.01    1.30
 -12   0   3   42.17    1.36
 -12   0   3   41.20    1.21
  11   0  -3    0.18    0.12
  11   0  -3    0.24    0.10
  11   0  -3    0.28    0.12
 -11   0   3    0.20    0.11
  10   0  -3  121.10    2.86
  10   0  -3  119.49    2.93
  10   0  -3  119.40    2.89
 -10   0   3  118.04    2.89
   9   0  -3   26.92    0.79
   9   0  -3   27.15    0.81
   9   0  -3   25.29    0.83
   8   0  -3  135.00    3.23
   8   0  -3  143.33    3.27
   8   0  -3  140.63    3.31
   8   0  -3  141.05    3.24
   7   0  -3   21.48    0.64
   7   0  -3   21.03    0.62
   7   0  -3   21.92    0.69
  -7   0   3   22.35    0.64
   6   0  -3   96.08    2.27
   6   0  -3   98.48    2.32
  -6   0   3   96.40    2.26
   5   0  -3  106.31    2.45
   5   0  -3  104.72    2.49
  -5   0   3  108.55    2.42
  -5   0   3  106.10    2.44
   4   0  -3   58.95    1.44
   4   0  -3   57.53    1.40
  -4   0   3   59.18    1.36
  -4   0   3   61.04    1.40
   3   0  -3   10.61    0.33
  -3   0   3   11.00    0.28
  -3   0   3   11.31    0.33
   2   0  -3  177.65    3.92
   2   0  -3  178.57    3.91
  -2   0   3  170.94    3.90
   1   0  -3   14.80    0.43
   1   0  -3   14.88    0.41
  -1   0   3   15.29    0.42
  -1   0   3   15.13    0.37
   0   0  -3   55.74    1.21
   0   0  -3   53.77    1.28
   0   0   3   50.14    1.24
   0   0   3   51.63    1.22
  -1   0  -3   47.98    1.14
   1   0   3   44.42    1.10
   1   0   3   45.34    1.10
  -2   0  -3  190.08    4.51
   2   0   3  203.85    4.47
   2   0   3  208.28    4.50
  -3   0  -3   43.05    1.11
   3   0   3   43.22    1.11
   3   0   3   43.33    1.07
  -4   0  -3  161.77    3.63
   4   0   3  155.78    3.63
   4   0   3  155.96    3.57
  -5   0  -3   26.30    0.78
   5   0   3   25.61    0.79
   5   0   3   27.51    0.74
  -6   0  -3  180.22    4.15
   6   0   3  178.76    4.07
   6   0   3  177.45    4.16
  -7   0  -3    7.84    0.38
   7   0   3    6.89    0.37
   7   0   3    8.13    0.34
  -8   0  -3  111.84    2.74
   8   0   3  111.97    2.64
   8   0   3  108.09    2.75
  -9   0  -3    5.14    0.35
   9   0   3    4.69    0.35
   9   0   3    4.78    0.29
 -10   0  -3   85.11    2.22
  10   0   3   82.23    2.24
  10   0   3   83.14    2.11
 -11   0  -3    8.85    0.50
  11   0   3    9.18    0.45
  11   0   3    8.98    0.53
 -12   0  -3   18.84    0.80
  12   0   3   18.93    0.83
  12   0   3   19.47    0.74
  13   0   3    0.59    0.21
  14   0   3   28.08    1.25
  13  -1  -3   40.17    1.26
 -13   1   3   40.97    1.30
  12  -1  -3    0.01    0.12
  12  -1  -3   -0.04    0.11
 -12   1   3    0.04    0.09
  11  -1  -3   70.25    1.90
  11  -1  -3   71.37    1.82
  11  -1  -3   71.99    1.88
 -11   1   3   69.23    1.79
  10  -1  -3    8.92    0.44
  10  -1  -3    9.44    0.41
  10  -1  -3    9.56    0.46
 -10   1   3    9.28    0.39
   9  -1  -3   63.16    1.69
   9  -1  -3   64.42    1.66
   9  -1  -3   64.93    1.61
  -9   1   3   64.28    1.61
   8  -1  -3    0.63    0.12
   8  -1  -3    0.60    0.12
   8  -1  -3    0.72    0.11
  -8   1   3    0.67    0.11
   7  -1  -3  170.70    3.86
   7  -1  -3  171.70    3.92
   7  -1  -3  172.66    3.97
  -7   1   3  168.26    3.87
   6  -1  -3    0.06    0.06
   6  -1  -3    0.14    0.07
   6  -1  -3    0.40    0.07
  -6   1   3    0.26    0.07
   5  -1  -3  309.24    6.87
   5  -1  -3  303.71    6.90
   5  -1  -3  315.18    6.79
  -5   1   3  308.35    6.83
   4  -1  -3    8.02    0.30
   4  -1  -3    8.18    0.23
  -4   1   3    8.24    0.28
   3  -1  -3  327.83    7.08
   3  -1  -3  323.51    7.09
  -3   1   3  308.51    7.04
   2  -1  -3   67.58    1.66
   2  -1  -3   70.42    1.65
  -2   1   3   73.31    1.64
   1  -1  -3  684.45   15.15
   1  -1  -3  679.75   15.27
   1  -1  -3  721.25   15.43
  -1   1   3  696.08   15.43
   0  -1  -3   16.33    0.49
   0  -1  -3   16.57    0.43
   0   1   3   16.82    0.44
   0   1   3   15.76    0.46
  -1  -1  -3  461.48   10.26
   1   1   3  467.80   10.22
   1   1   3  467.15   10.21
  -2  -1  -3   31.10    0.84
   2   1   3   30.76    0.80
   2   1   3   29.94    0.81
  -3  -1  -3  332.70    7.52
   3   1   3  339.60    7.48
   3   1   3  339.96    7.51
  -4  -1  -3   19.96    0.62
   4   1   3   18.99    0.58
  -5  -1  -3  162.16    3.79
   5   1   3  166.59    3.74
   5   1   3  160.83    3.80
  -6  -1  -3    9.40    0.41
   6   1   3    8.94    0.37
  -7  -1  -3  133.74    3.24
   7   1   3  133.62    3.27
   7   1   3  139.63    3.19
  -8  -1  -3    9.78    0.45
   8   1   3    9.85    0.49
   8   1   3    9.52    0.42
  -9  -1  -3  107.27    2.66
   9   1   3  104.90    2.58
   9   1   3  103.72    2.70
 -10  -1  -3    9.79    0.50
  10   1   3    9.10    0.53
  10   1   3   10.48    0.48
 -11  -1  -3   29.82    1.04
  11   1   3   29.97    0.98
  11   1   3   29.39    1.07
  12   1   3    5.79    0.46
  12   1   3    5.22    0.39
 -13  -1  -3   25.59    1.09
  13   1   3   28.77    1.14
  14  -2  -3   29.33    1.06
 -14   2   3   29.85    1.08
  13  -2  -3    0.27    0.16
 -13   2   3    0.14    0.14
  12  -2  -3   73.13    2.02
 -12   2   3   77.26    2.07
  11  -2  -3   14.84    0.61
  11  -2  -3   13.22    0.59
 -11   2   3   14.08    0.52
  10  -2  -3  155.10    3.69
  10  -2  -3  156.84    3.60
  10  -2  -3  151.72    3.71
 -10   2   3  154.31    3.58
   9  -2  -3    6.61    0.36
   9  -2  -3    7.06    0.32
   9  -2  -3    6.78    0.38
  -9   2   3    6.97    0.31
   8  -2  -3  171.28    4.08
   8  -2  -3  176.42    3.99
   8  -2  -3  181.07    4.12
  -8   2   3  174.11    3.99
   7  -2  -3    3.51    0.23
   7  -2  -3    4.01    0.26
   7  -2  -3    3.64    0.19
  -7   2   3    4.01    0.20
   6  -2  -3  147.41    3.41
   6  -2  -3  149.65    3.30
   6  -2  -3  148.74    3.44
  -6   2   3  142.43    3.33
   5  -2  -3   20.95    0.66
   5  -2  -3   22.31    0.55
   5  -2  -3   20.53    0.63
  -5   2   3   21.55    0.59
   4  -2  -3  499.08   10.84
   4  -2  -3  480.23   10.82
  -4   2   3  493.38   10.77
   3  -2  -3   35.98    0.96
  -3   2   3   38.10    0.93
   2  -2  -3  445.81    9.67
   2  -2  -3  447.50    9.79
   2  -2  -3  437.76    9.76
  -2   2   3  445.94    9.76
   1  -2  -3   13.15    0.42
   1  -2  -3   12.81    0.35
  -1   2   3   12.79    0.40
  -1   2   3   12.48    0.38
   0  -2  -3  227.52    5.18
   0  -2  -3  227.22    5.12
   0   2   3  234.61    5.15
   0   2   3  234.88    5.10
  -1  -2  -3   66.09    1.64
  -1  -2  -3   66.29    1.61
   1   2   3   65.79    1.61
   1   2   3   70.58    1.53
  -2  -2  -3  423.78    9.41
   2   2   3  419.67    9.38
   2   2   3  430.40    9.38
  -3  -2  -3   47.99    1.26
   3   2   3   49.44    1.23
   3   2   3   48.01    1.25
  -4  -2  -3  221.50    5.03
   4   2   3  220.93    5.03
   4   2   3  220.21    4.99
  -5  -2  -3    7.36    0.35
   5   2   3    7.60    0.36
   5   2   3    7.41    0.33
  -6  -2  -3  107.38    2.59
   6   2   3  105.80    2.54
   6   2   3  104.85    2.61
  -7  -2  -3    0.27    0.11
   7   2   3    0.09    0.08
   7   2   3    0.12    0.09
  -8  -2  -3  109.22    2.70
   8   2   3  106.61    2.74
   8   2   3  109.58    2.65
  -9  -2  -3    9.84    0.49
   9   2   3    9.12    0.45
   9   2   3    9.54    0.51
 -10  -2  -3   23.14    0.86
 -10  -2  -3   23.21    0.93
  10   2   3   26.07    0.86
 -11  -2  -3    0.42    0.19
  11   2   3    0.62    0.17
 -12  -2  -3   32.27    1.22
  12   2   3   32.16    1.08
 -13  -2  -3    0.12    0.15
  13   2   3    0.19    0.16
  15  -3  -3   31.86    1.18
  14  -3  -3    2.76    0.36
 -14   3   3    2.48    0.34
  13  -3  -3   18.14    0.78
 -13   3   3   18.50    0.79
  12  -3  -3    7.40    0.45
 -12   3   3    6.91    0.45
  11  -3  -3   53.39    1.52
 -11   3   3   52.05    1.54
  10  -3  -3    4.48    0.32
 -10   3   3    4.91    0.35
 -10   3   3    4.77    0.26
   9  -3  -3   30.39    0.86
   9  -3  -3   29.41    0.94
  -9   3   3   30.56    0.83
  -9   3   3   28.81    0.96
   8  -3  -3    0.95    0.16
   8  -3  -3    0.98    0.12
  -8   3   3    1.06    0.12
  -8   3   3    0.98    0.16
   7  -3  -3   99.45    2.47
   7  -3  -3  103.89    2.36
  -7   3   3  101.06    2.37
  -7   3   3  103.43    2.52
   6  -3  -3    1.95    0.17
   6  -3  -3    2.18    0.13
  -6   3   3    2.18    0.15
  -6   3   3    2.42    0.20
   5  -3  -3   98.09    2.51
   5  -3  -3  108.80    2.40
  -5   3   3  111.54    2.56
  -5   3   3  106.89    2.45
   4  -3  -3    5.77    0.19
  -4   3   3    5.51    0.23
  -4   3   3    5.32    0.27
   3  -3  -3  232.01    5.07
   3  -3  -3  228.25    5.20
  -3   3   3  228.87    5.19
  -3   3   3  233.55    5.15
   2  -3  -3   27.67    0.68
   2  -3  -3   26.37    0.77
  -2   3   3   27.73    0.75
  -2   3   3   28.92    0.75
   1  -3  -3  238.38    5.39
   1  -3  -3  246.90    5.47
  -1   3   3  244.94    5.44
  -1   3   3  244.05    5.42
   0  -3  -3   44.69    1.13
   0  -3  -3   43.69    1.08
   0   3   3   41.41    1.05
   0   3   3   43.30    1.10
  -1  -3  -3  118.28    2.72
  -1  -3  -3  114.62    2.75
   1   3   3  118.95    2.64
   1   3   3  117.01    2.72
  -2  -3  -3    1.89    0.16
  -2  -3  -3    2.09    0.16
   2   3   3    1.86    0.10
   2   3   3    1.69    0.15
  -3  -3  -3   19.27    0.63
  -3  -3  -3   20.18    0.65
   3   3   3   19.58    0.61
  -4  -3  -3    0.85    0.14
  -4  -3  -3    0.99    0.16
   4   3   3    0.82    0.13
  -5  -3  -3   61.48    1.60
  -5  -3  -3   61.35    1.64
   5   3   3   60.20    1.56
  -6  -3  -3    0.38    0.12
  -6  -3  -3    0.26    0.12
   6   3   3    0.23    0.09
  -7  -3  -3   48.69    1.42
  -7  -3  -3   47.39    1.35
   7   3   3   47.89    1.33
  -8  -3  -3    0.51    0.14
  -8  -3  -3    0.44    0.15
   8   3   3    0.37    0.12
  -9  -3  -3   24.59    0.86
  -9  -3  -3   21.89    0.90
   9   3   3   24.22    0.83
 -10  -3  -3    0.01    0.11
  10   3   3    0.13    0.12
 -11  -3  -3   10.71    0.64
  11   3   3   10.62    0.54
 -12  -3  -3    1.46    0.30
  12   3   3    2.06    0.29
  13   3   3    5.55    0.44
  16  -4  -3   14.02    0.98
  15  -4  -3    1.20    0.28
 -15   4   3    0.95    0.26
  14  -4  -3   12.85    0.68
 -14   4   3   12.26    0.67
  13  -4  -3    1.09    0.23
 -13   4   3    0.93    0.23
  12  -4  -3   27.93    0.99
 -12   4   3   26.05    0.98
  11  -4  -3    5.33    0.37
 -11   4   3    4.61    0.37
  10  -4  -3   52.40    1.49
 -10   4   3   51.19    1.51
   9  -4  -3    3.93    0.30
  -9   4   3    3.75    0.26
  -9   4   3    3.45    0.30
   8  -4  -3   24.04    0.82
  -8   4   3   25.44    0.85
  -8   4   3   24.78    0.70
   7  -4  -3    1.10    0.11
   7  -4  -3    1.39    0.17
  -7   4   3    1.11    0.12
  -7   4   3    0.89    0.16
   6  -4  -3   80.59    2.09
   6  -4  -3   86.73    1.97
  -6   4   3   86.96    2.01
   5  -4  -3    5.14    0.20
   5  -4  -3    5.75    0.29
  -5   4   3    5.08    0.28
  -5   4   3    5.01    0.23
   4  -4  -3   42.85    1.18
   4  -4  -3   43.46    1.06
  -4   4   3   45.29    1.12
  -4   4   3   45.74    1.19
   3  -4  -3    0.35    0.06
   3  -4  -3    0.31    0.09
  -3   4   3    0.26    0.08
  -3   4   3    0.27    0.08
   2  -4  -3   75.86    1.84
   2  -4  -3   74.34    1.73
  -2   4   3   73.06    1.80
  -2   4   3   74.91    1.78
   1  -4  -3    3.85    0.19
   1  -4  -3    3.75    0.22
  -1   4   3    4.00    0.20
  -1   4   3    4.00    0.21
   0  -4  -3  148.35    3.58
   0  -4  -3  156.92    3.54
   0   4   3  155.36    3.52
   0   4   3  160.16    3.56
  -1  -4  -3    1.26    0.14
  -1  -4  -3    1.56    0.16
   1   4   3    1.74    0.15
   1   4   3    1.63    0.12
  -2  -4  -3   93.01    2.25
  -2  -4  -3   89.73    2.24
   2   4   3   94.74    2.23
   2   4   3   92.90    2.12
  -3  -4  -3    0.05    0.07
  -3  -4  -3    0.15    0.08
   3   4   3    0.13    0.07
  -4  -4  -3   76.46    1.90
  -4  -4  -3   73.53    1.93
   4   4   3   74.61    1.87
  -5  -4  -3    3.25    0.27
  -5  -4  -3    3.29    0.25
  -6  -4  -3    8.52    0.41
  -6  -4  -3    8.21    0.45
   6   4   3    8.27    0.40
  -7  -4  -3    1.74    0.21
  -7  -4  -3    1.56    0.23
   7   4   3    1.58    0.22
  -8  -4  -3   29.59    1.04
  -8  -4  -3   30.65    1.08
   8   4   3   30.41    0.97
  -9  -4  -3    2.41    0.31
   9   4   3    2.02    0.27
 -10  -4  -3   28.90    1.13
  10   4   3   31.44    1.04
 -11  -4  -3    0.56    0.22
  11   4   3    0.91    0.22
 -12  -4  -3   22.66    1.03
  12   4   3   22.58    0.90
  15  -5  -3    8.97    0.61
 -15   5   3    8.38    0.61
  14  -5  -3    1.97    0.32
 -14   5   3    1.94    0.32
  13  -5  -3   15.42    0.74
 -13   5   3   16.32    0.77
  12  -5  -3    1.34    0.26
 -12   5   3    1.41    0.26
  11  -5  -3   16.22    0.71
 -11   5   3   16.88    0.73
  10  -5  -3   13.30    0.60
 -10   5   3   13.16    0.62
   9  -5  -3   21.98    0.81
  -9   5   3   23.48    0.84
   8  -5  -3    2.39    0.24
  -8   5   3    2.62    0.25
   7  -5  -3   37.09    1.11
  -7   5   3   37.26    1.00
  -7   5   3   39.83    1.15
   6  -5  -3    2.55    0.15
   6  -5  -3    2.50    0.22
  -6   5   3    2.80    0.18
  -6   5   3    2.21    0.22
   5  -5  -3   33.42    0.84
  -5   5   3   31.88    0.88
  -5   5   3   33.54    0.98
   4  -5  -3    4.64    0.28
   4  -5  -3    5.04    0.21
  -4   5   3    4.58    0.24
  -4   5   3    5.16    0.28
   3  -5  -3   95.06    2.32
   3  -5  -3   95.32    2.20
  -3   5   3   95.63    2.30
  -3   5   3   94.71    2.25
   2  -5  -3    6.13    0.25
   2  -5  -3    6.39    0.32
  -2   5   3    6.23    0.29
  -2   5   3    6.32    0.28
   1  -5  -3  194.56    4.42
   1  -5  -3  201.04    4.49
  -1   5   3  198.36    4.45
  -1   5   3  188.76    4.44
   0  -5  -3    3.62    0.21
   0  -5  -3    3.72    0.24
   0   5   3    3.53    0.22
   0   5   3    3.42    0.20
  -1  -5  -3   27.32    0.82
  -1  -5  -3   28.51    0.85
   1   5   3   28.29    0.77
   1   5   3   28.03    0.82
  -2  -5  -3   21.44    0.69
  -2  -5  -3   20.82    0.70
   2   5   3   21.29    0.67
   2   5   3   21.48    0.60
  -3  -5  -3  106.41    2.63
  -3  -5  -3  105.80    2.60
   3   5   3  108.72    2.59
  -4  -5  -3    0.88    0.15
  -4  -5  -3    0.66    0.14
   4   5   3    0.65    0.13
  -5  -5  -3   51.89    1.51
  -5  -5  -3   54.66    1.46
   5   5   3   52.20    1.44
  -6  -5  -3    0.03    0.09
  -6  -5  -3    0.04    0.10
   6   5   3    0.07    0.09
  -7  -5  -3   39.59    1.29
   7   5   3   40.55    1.21
  -8  -5  -3    0.14    0.13
   8   5   3    0.38    0.14
  -9  -5  -3   27.79    1.07
   9   5   3   27.48    0.96
 -10  -5  -3    1.80    0.31
  10   5   3    2.00    0.29
 -11  -5  -3   18.09    0.90
  11   5   3   19.21    0.81
  15  -6  -3    0.52    0.32
 -15   6   3    0.86    0.28
  14  -6  -3    8.14    0.58
 -14   6   3    8.17    0.59
  13  -6  -3    2.12    0.33
 -13   6   3    1.83    0.31
  12  -6  -3   18.96    0.83
 -12   6   3   19.49    0.86
  11  -6  -3    2.39    0.30
 -11   6   3    1.87    0.29
  10  -6  -3   21.98    0.86
 -10   6   3   23.62    0.89
   9  -6  -3    0.59    0.17
  -9   6   3    0.33    0.14
   8  -6  -3   32.12    1.05
  -8   6   3   33.66    1.08
   7  -6  -3    1.42    0.21
  -7   6   3    1.80    0.22
   6  -6  -3   58.57    1.61
  -6   6   3   63.08    1.50
  -6   6   3   57.83    1.62
   5  -6  -3    1.96    0.21
   5  -6  -3    1.89    0.14
  -5   6   3    2.56    0.18
  -5   6   3    2.01    0.20
   4  -6  -3   53.04    1.43
   4  -6  -3   53.53    1.30
  -4   6   3   49.24    1.33
  -4   6   3   55.43    1.44
   3  -6  -3    0.08    0.07
   3  -6  -3    0.01    0.04
  -3   6   3    0.04    0.06
  -3   6   3    0.04    0.06
   2  -6  -3   68.10    1.65
   2  -6  -3   67.07    1.74
  -2   6   3   65.78    1.67
  -2   6   3   69.57    1.72
   1  -6  -3    1.74    0.16
   1  -6  -3    1.88    0.19
  -1   6   3    1.75    0.17
  -1   6   3    1.51    0.15
   0  -6  -3   58.27    1.55
   0  -6  -3   60.21    1.52
   0   6   3   59.72    1.49
   0   6   3   57.74    1.51
  -1  -6  -3   13.35    0.50
  -1  -6  -3   12.25    0.49
   1   6   3   13.02    0.48
   1   6   3   12.88    0.45
  -2  -6  -3   96.18    2.37
  -2  -6  -3   93.05    2.35
   2   6   3   96.08    2.34
   2   6   3   95.44    2.25
  -3  -6  -3   21.03    0.72
  -3  -6  -3   21.78    0.76
   3   6   3   21.45    0.72
  -4  -6  -3  109.29    2.74
  -4  -6  -3  108.33    2.66
   4   6   3  107.83    2.66
  -5  -6  -3    3.15    0.31
  -5  -6  -3    2.99    0.27
   5   6   3    3.28    0.28
  -6  -6  -3   69.13    1.94
   6   6   3   68.54    1.84
  -7  -6  -3    7.08    0.48
   7   6   3    6.75    0.41
  -8  -6  -3   52.76    1.64
   8   6   3   51.07    1.51
  -9  -6  -3    4.72    0.46
   9   6   3    5.59    0.42
 -10  -6  -3   32.30    1.26
  10   6   3   34.44    1.17
  11   6   3    2.12    0.42
  14  -7  -3    1.34    0.32
 -14   7   3    0.67    0.25
  13  -7  -3   23.04    1.00
 -13   7   3   25.95    1.05
  12  -7  -3    0.06    0.14
 -12   7   3   -0.15    0.14
  11  -7  -3   34.83    1.23
 -11   7   3   37.57    1.27
  10  -7  -3    1.17    0.24
 -10   7   3    1.23    0.24
   9  -7  -3   70.50    1.98
  -9   7   3   72.34    2.01
   8  -7  -3    0.57    0.16
  -8   7   3    0.41    0.15
   7  -7  -3  109.06    2.76
  -7   7   3  110.15    2.79
   6  -7  -3    1.50    0.22
  -6   7   3    0.96    0.19
   5  -7  -3   79.41    2.14
  -5   7   3   85.78    2.18
  -5   7   3   86.82    2.04
   4  -7  -3    0.72    0.11
   4  -7  -3    0.60    0.14
  -4   7   3    0.31    0.11
  -4   7   3    0.39    0.10
   3  -7  -3  129.54    3.17
   3  -7  -3  129.28    3.06
  -3   7   3  130.86    3.08
  -3   7   3  137.52    3.18
   2  -7  -3    2.79    0.24
   2  -7  -3    2.70    0.20
  -2   7   3    2.89    0.22
  -2   7   3    2.59    0.21
   1  -7  -3  131.60    3.23
   1  -7  -3  131.36    3.17
  -1   7   3  141.67    3.20
  -1   7   3  134.08    3.17
   0  -7  -3    9.81    0.44
   0  -7  -3    9.15    0.41
   0   7   3    9.87    0.41
   0   7   3    9.20    0.39
  -1  -7  -3   85.51    2.19
  -1  -7  -3   89.19    2.20
   1   7   3   86.13    2.12
   1   7   3   86.58    2.16
  -2  -7  -3   17.83    0.68
  -2  -7  -3   18.15    0.66
   2   7   3   19.09    0.66
  -3  -7  -3  131.17    3.22
  -3  -7  -3  131.91    3.16
   3   7   3  127.81    3.14
  -4  -7  -3    6.70    0.42
  -4  -7  -3    5.96    0.36
   4   7   3    6.29    0.37
  -5  -7  -3  102.25    2.70
   5   7   3  103.55    2.60
  -6  -7  -3   17.79    0.78
   6   7   3   18.02    0.71
  -7  -7  -3   61.77    1.87
   7   7   3   62.92    1.76
  -8  -7  -3    2.47    0.36
   8   7   3    1.77    0.26
  -9  -7  -3   46.66    1.60
   9   7   3   47.57    1.48
 -10  -7  -3    2.86    0.42
  10   7   3    2.41    0.37
  13  -8  -3    1.36    0.29
 -13   8   3    1.26    0.30
  12  -8  -3   48.32    1.58
 -12   8   3   47.91    1.60
  11  -8  -3    0.57    0.22
 -11   8   3    0.52    0.22
  10  -8  -3   43.32    1.39
 -10   8   3   40.11    1.38
   9  -8  -3    1.75    0.29
  -9   8   3    1.20    0.24
   8  -8  -3   81.03    2.18
  -8   8   3   78.91    2.19
   7  -8  -3    0.32    0.15
  -7   8   3    0.20    0.13
   6  -8  -3   93.43    2.46
  -6   8   3   98.10    2.50
   5  -8  -3    0.31    0.14
  -5   8   3    0.02    0.09
   4  -8  -3   93.93    2.48
  -4   8   3   99.21    2.49
  -4   8   3  100.88    2.37
   3  -8  -3    0.84    0.14
   3  -8  -3    0.65    0.15
  -3   8   3    0.58    0.13
  -3   8   3    0.75    0.15
   2  -8  -3  121.04    2.89
   2  -8  -3  125.56    2.98
  -2   8   3  119.96    2.95
  -2   8   3  118.19    2.89
   1  -8  -3    0.28    0.12
   1  -8  -3    0.32    0.10
  -1   8   3    0.35    0.11
  -1   8   3    0.66    0.14
   0  -8  -3   82.98    2.13
   0  -8  -3   82.41    2.11
   0   8   3   81.39    2.07
   0   8   3   83.56    2.08
  -1  -8  -3    7.51    0.41
  -1  -8  -3    8.16    0.43
   1   8   3    8.32    0.40
  -2  -8  -3   85.79    2.18
  -2  -8  -3   81.04    2.21
   2   8   3   86.51    2.16
  -3  -8  -3    0.51    0.14
  -3  -8  -3    0.40    0.15
   3   8   3    0.45    0.14
  -4  -8  -3   81.11    2.22
   4   8   3   81.82    2.13
  -5  -8  -3    5.14    0.42
   5   8   3    6.35    0.40
  -6  -8  -3   41.48    1.40
   6   8   3   43.53    1.33
  -7  -8  -3    1.69    0.31
   7   8   3    1.94    0.27
  -8  -8  -3   20.63    0.96
   8   8   3   22.14    0.88
  -9  -8  -3    2.48    0.39
   9   8   3    1.68    0.34
  12  -9  -3    1.01    0.29
 -12   9   3    1.11    0.28
  11  -9  -3   26.86    1.08
 -11   9   3   26.87    1.09
  10  -9  -3    1.14    0.26
 -10   9   3    1.05    0.24
   9  -9  -3   26.91    1.02
  -9   9   3   26.33    1.03
   8  -9  -3    0.42    0.18
  -8   9   3    0.44    0.18
   7  -9  -3   61.61    1.78
  -7   9   3   62.36    1.80
   6  -9  -3    6.70    0.44
  -6   9   3    6.47    0.43
   5  -9  -3   70.43    1.95
  -5   9   3   72.18    1.96
   4  -9  -3    0.82    0.18
  -4   9   3    0.88    0.18
   3  -9  -3  100.36    2.65
  -3   9   3  110.33    2.57
  -3   9   3  104.05    2.65
   2  -9  -3    0.06    0.09
   2  -9  -3    0.30    0.12
  -2   9   3    0.19    0.09
  -2   9   3    0.19    0.10
   1  -9  -3   59.99    1.64
   1  -9  -3   60.99    1.68
  -1   9   3   60.12    1.65
  -1   9   3   62.09    1.62
   0  -9  -3    0.08    0.10
   0  -9  -3    0.13    0.10
   0   9   3    0.27    0.11
   0   9   3    0.19    0.09
  -1  -9  -3   27.44    0.96
  -1  -9  -3   29.26    0.96
   1   9   3   29.54    0.93
  -2  -9  -3    0.17    0.12
   2   9   3    0.18    0.12
  -3  -9  -3   48.77    1.49
   3   9   3   47.59    1.40
  -4  -9  -3    0.36    0.15
   4   9   3    0.14    0.12
  -5  -9  -3   33.15    1.19
   5   9   3   32.95    1.10
  -6  -9  -3    0.53    0.19
   6   9   3    0.48    0.18
  -7  -9  -3   26.80    1.10
   7   9   3   25.85    0.98
  -8  -9  -3    0.87    0.28
  11 -10  -3    0.21    0.20
 -11  10   3    0.32    0.20
  10 -10  -3   16.78    0.81
 -10  10   3   16.44    0.82
   9 -10  -3    0.20    0.18
  -9  10   3    0.07    0.16
   8 -10  -3   22.72    0.92
  -8  10   3   20.29    0.89
   7 -10  -3   -0.03    0.13
  -7  10   3   -0.06    0.11
   6 -10  -3   25.51    0.96
  -6  10   3   25.60    0.97
   5 -10  -3    0.43    0.17
  -5  10   3    0.64    0.18
   4 -10  -3   34.07    1.11
  -4  10   3   30.70    1.07
   3 -10  -3    1.36    0.24
  -3  10   3    1.16    0.21
   2 -10  -3   68.77    1.87
  -2  10   3   65.84    1.84
   1 -10  -3    5.04    0.37
  -1  10   3    5.25    0.33
  -1  10   3    4.85    0.34
   0 -10  -3   28.70    0.99
   0 -10  -3   28.55    0.98
   0  10   3   29.58    0.94
  -1 -10  -3    2.41    0.28
   1  10   3    1.59    0.22
  -2 -10  -3   27.19    1.00
   2  10   3   27.87    0.94
  -3 -10  -3    0.83    0.21
   3  10   3    1.21    0.22
  -4 -10  -3   14.75    0.73
   4  10   3   14.62    0.66
  -5 -10  -3    0.41    0.19
   5  10   3    0.46    0.17
  -6 -10  -3   21.85    0.99
   6  10   3   23.79    0.92
  -7 -10  -3    0.01    0.16
  10 -11  -3    3.16    0.43
 -10  11   3    3.31    0.42
   9 -11  -3   19.13    0.89
  -9  11   3   19.61    0.91
   8 -11  -3    0.24    0.17
  -8  11   3    0.28    0.16
   7 -11  -3   21.95    0.92
  -7  11   3   21.44    0.91
   6 -11  -3    0.94    0.23
  -6  11   3    1.14    0.24
   5 -11  -3   24.06    0.94
  -5  11   3   24.43    0.95
   4 -11  -3    2.89    0.33
  -4  11   3    3.23    0.33
   3 -11  -3   19.62    0.80
  -3  11   3   18.71    0.78
   2 -11  -3    1.99    0.29
  -2  11   3    2.35    0.28
   1 -11  -3   13.85    0.64
   0  11   3    0.00    0.10
  -1 -11  -3   20.74    0.85
   1  11   3   20.41    0.78
  -2 -11  -3    0.24    0.16
   2  11   3    0.15    0.13
  -3 -11  -3   24.73    1.00
   3  11   3   24.74    0.91
  -4 -11  -3    0.70    0.23
   4  11   3    0.97    0.23
  -5 -11  -3   30.43    1.19
   5  11   3   28.73    1.06
  -6 -11  -3   -0.18    0.26
   9 -12  -3    0.13    0.24
  -9  12   3    0.13    0.23
   8 -12  -3   12.89    0.73
  -8  12   3   11.39    0.70
   7 -12  -3    0.49    0.23
  -7  12   3    0.36    0.18
   6 -12  -3   27.76    1.08
  -6  12   3   27.98    1.09
   5 -12  -3    0.91    0.25
  -5  12   3    0.92    0.24
   4 -12  -3   27.79    1.05
  -4  12   3   27.36    1.04
   3 -12  -3    0.02    0.15
  -3  12   3    0.01    0.14
   1  12   3    1.00    0.22
   2  12   3   36.94    1.21
  -3 -12  -3    1.21    0.28
   3  12   3    1.42    0.26
  -4 -12  -3   25.67    1.09
   4  12   3   24.32    1.07
   7 -13  -3   15.52    0.85
  -7  13   3   16.07    0.96
   6 -13  -3   -0.10    0.18
  -6  13   3    0.00    0.14
   5 -13  -3   19.70    0.89
  -5  13   3   18.38    0.87
   4 -13  -3    4.24    0.44
  -4  13   3    4.27    0.42
   2  16  -4   32.99    1.25
   1  16  -4    0.29    0.20
   0  16  -4   36.34    1.35
   0 -16   4   38.12    1.54
  -1  16  -4    3.12    0.41
   1 -16   4    2.43    0.38
  -2  16  -4   19.74    1.20
   2 -16   4   23.01    0.99
   3 -16   4   -0.03    0.17
   4 -16   4   26.68    1.10
   5 -16   4   -0.06    0.16
   3  15  -4   29.25    1.13
  -3 -15   4   28.12    1.17
   2  15  -4    0.34    0.17
  -2 -15   4    0.59    0.24
   1  15  -4   36.51    1.30
  -1 -15   4   35.47    1.31
   0  15  -4    0.45    0.19
   0 -15   4    0.62    0.23
  -1  15  -4   28.72    1.13
   1 -15   4   29.10    1.12
  -2  15  -4    0.16    0.17
   2 -15   4    0.27    0.18
  -3  15  -4   16.79    0.83
   3 -15   4   19.21    0.85
  -4  15  -4   -0.14    0.13
   4 -15   4    0.12    0.15
  -5  15  -4   15.83    0.82
   5 -15   4   17.39    0.81
  -6  15  -4    0.47    0.22
   6 -15   4    0.84    0.24
   8 -15   4    1.03    0.27
   6  14  -4   17.48    0.75
  -5 -14   4    0.42    0.22
   4  14  -4   33.19    1.37
  -4 -14   4   33.36    1.26
   3  14  -4   -0.05    0.12
  -3 -14   4    0.04    0.14
   2  14  -4   23.81    0.95
  -2 -14   4   22.67    0.95
   1  14  -4   -0.10    0.10
  -1 -14   4   -0.02    0.13
   0  14  -4   18.76    0.83
   0 -14   4   18.74    0.84
  -1  14  -4    1.63    0.27
   1 -14   4    1.94    0.31
  -2  14  -4   10.03    0.59
   2 -14   4    8.79    0.55
  -3  14  -4    2.14    0.32
   3 -14   4    1.75    0.29
  -4  14  -4   15.21    0.74
   4 -14   4   12.78    0.67
  -5  14  -4    1.16    0.26
   5 -14   4    1.48    0.27
  -6  14  -4   12.75    0.71
   6 -14   4   13.81    0.71
   6 -14   4   14.18    0.70
  -7  14  -4    1.92    0.32
   7 -14   4    1.63    0.28
   7 -14   4    2.19    0.31
  -8  14  -4    9.97    0.64
   8 -14   4   10.91    0.63
   8 -14   4   10.47    0.62
   9 -14   4    0.08    0.15
   7  13  -4   11.09    0.59
  -7 -13   4   10.52    0.70
   6  13  -4    1.06    0.21
  -6 -13   4    0.70    0.22
   5  13  -4   21.22    0.78
  -5 -13   4   19.81    0.90
   4  13  -4    0.01    0.11
  -4 -13   4    0.07    0.13
   3  13  -4   15.82    0.71
  -3 -13   4   16.67    0.76
   2  13  -4    0.11    0.12
  -2 -13   4   -0.02    0.12
   1  13  -4   26.14    0.99
  -1 -13   4   28.54    1.04
   0  13  -4    1.29    0.24
   0 -13   4    1.14    0.23
  -1  13  -4    4.58    0.39
   1 -13   4    4.73    0.40
  -2  13  -4    3.80    0.35
   2 -13   4    3.76    0.35
  -3  13  -4   14.25    0.70
   3 -13   4   15.06    0.69
  -4  13  -4    1.53    0.26
   4 -13   4    1.27    0.22
  -5  13  -4   25.51    0.99
   5 -13   4   25.24    0.91
   5 -13   4   25.31    0.95
  -6  13  -4    3.73    0.38
   6 -13   4    3.38    0.36
   6 -13   4    3.76    0.35
  -7  13  -4   19.96    0.88
   7 -13   4   21.25    0.85
   7 -13   4   20.38    0.86
  -8  13  -4    1.13    0.25
   8 -13   4    0.47    0.19
   8 -13   4    1.01    0.24
  -9  13  -4   12.44    0.68
   9 -13   4   11.73    0.66
   9 -13   4   12.00    0.67
 -10  13  -4    0.30    0.19
  10 -13   4    0.74    0.24
   8  12  -4   30.12    1.06
  -8 -12   4   28.80    1.18
   7  12  -4    0.28    0.15
  -7 -12   4   -0.07    0.14
   6  12  -4   29.23    0.98
  -6 -12   4   29.21    1.12
   5  12  -4    0.08    0.11
   5  12  -4    0.13    0.12
  -5 -12   4    0.09    0.12
   4  12  -4   33.66    1.14
   4  12  -4   36.08    1.06
  -4 -12   4   34.94    1.21
   3  12  -4    0.09    0.11
   3  12  -4   -0.04    0.07
  -3 -12   4   -0.15    0.10
   2  12  -4   67.74    1.88
  -2 -12   4   66.12    1.90
   1  12  -4    0.24    0.13
  -1 -12   4    0.16    0.12
   0  12  -4   79.38    2.15
   0 -12   4   78.49    2.14
  -1  12  -4    0.65    0.18
   1 -12   4    0.60    0.17
  -2  12  -4   68.17    1.89
   2 -12   4   64.07    1.84
  -3  12  -4    0.72    0.18
   3 -12   4    0.66    0.18
  -4  12  -4   79.66    2.17
   4 -12   4   76.19    2.05
   4 -12   4   80.08    2.14
  -5  12  -4    0.99    0.21
   5 -12   4    1.46    0.23
   5 -12   4    1.93    0.28
  -6  12  -4   42.88    1.40
   6 -12   4   43.93    1.35
   6 -12   4   44.72    1.38
  -7  12  -4    0.56    0.18
   7 -12   4    0.68    0.19
   7 -12   4    0.62    0.19
  -8  12  -4   37.08    1.29
   8 -12   4   39.46    1.29
   8 -12   4   37.68    1.28
  -9  12  -4    0.72    0.20
   9 -12   4    0.21    0.18
   9 -12   4    0.37    0.18
 -10  12  -4   28.15    1.11
  10 -12   4   29.67    1.13
  10 -12   4   29.57    1.11
 -11  12  -4    1.70    0.30
  11 -12   4    0.74    0.24
   9  11  -4   50.82    1.54
  -9 -11   4   50.08    1.68
   8  11  -4   10.23    0.54
  -8 -11   4    8.86    0.60
   7  11  -4   56.19    1.59
  -7 -11   4   55.39    1.73
   6  11  -4    2.72    0.28
   6  11  -4    2.64    0.28
  -6 -11   4    2.72    0.33
   5  11  -4   46.37    1.32
   5  11  -4   46.88    1.40
  -5 -11   4   46.67    1.47
   4  11  -4    6.92    0.36
   4  11  -4    6.40    0.40
  -4 -11   4    5.81    0.42
   3  11  -4   80.71    2.16
   3  11  -4   82.28    2.03
  -3 -11   4   81.82    2.20
   2  11  -4    0.17    0.11
   2  11  -4    0.13    0.08
  -2 -11   4    0.00    0.10
   1  11  -4  112.94    2.81
  -1 -11   4  108.39    2.80
   0  11  -4    0.11    0.11
   0 -11   4    0.21    0.12
  -1  11  -4   91.01    2.37
   1 -11   4   89.93    2.35
  -2  11  -4    1.24    0.23
   2 -11   4    1.54    0.18
   2 -11   4    1.82    0.23
  -3  11  -4  139.34    3.39
   3 -11   4  132.41    3.33
   3 -11   4  135.74    3.25
  -4  11  -4    1.58    0.24
   4 -11   4    1.72    0.25
   4 -11   4    1.92    0.22
  -5  11  -4   97.97    2.54
   5 -11   4   97.80    2.47
   5 -11   4   94.50    2.50
  -6  11  -4    3.26    0.32
   6 -11   4    3.23    0.31
   6 -11   4    3.13    0.30
  -7  11  -4   66.50    1.92
   7 -11   4   69.23    1.90
   7 -11   4   67.89    1.90
  -8  11  -4    0.13    0.13
   8 -11   4    0.18    0.13
   8 -11   4    0.07    0.13
  -9  11  -4   58.87    1.80
   9 -11   4   64.82    1.84
   9 -11   4   61.86    1.83
 -10  11  -4    0.87    0.22
  10 -11   4    0.64    0.21
  10 -11   4    1.12    0.25
 -11  11  -4   28.88    1.12
  11 -11   4   30.94    1.18
  11 -11   4   31.44    1.15
 -12  11  -4    0.02    0.15
  10  10  -4   50.99    1.58
 -10 -10   4   53.62    1.74
   9  10  -4    5.06    0.41
  -9 -10   4    5.80    0.48
   8  10  -4   26.82    0.95
  -8 -10   4   28.02    1.07
   7  10  -4    0.65    0.17
   7  10  -4    0.37    0.14
  -7 -10   4    0.71    0.20
   6  10  -4   62.53    1.68
   6  10  -4   61.50    1.72
  -6 -10   4   63.31    1.81
   5  10  -4    0.82    0.17
   5  10  -4    0.82    0.15
  -5 -10   4    0.65    0.17
   4  10  -4  142.91    3.51
   4  10  -4  144.22    3.41
  -4 -10   4  147.42    3.57
   3  10  -4    1.42    0.17
   3  10  -4    0.95    0.17
  -3 -10   4    1.06    0.19
   2  10  -4  133.35    3.26
   2  10  -4  134.09    3.11
  -2 -10   4  132.82    3.27
   1  10  -4    5.23    0.25
   1  10  -4    4.93    0.33
  -1 -10   4    4.66    0.33
   0  10  -4  109.40    2.74
   0 -10   4  108.90    2.73
  -1  10  -4    0.75    0.16
   1 -10   4    0.75    0.12
   1 -10   4    0.44    0.13
  -2  10  -4   96.41    2.45
   2 -10   4   95.97    2.42
   2 -10   4   94.95    2.33
  -3  10  -4   12.85    0.58
   3 -10   4   14.56    0.54
   3 -10   4   14.37    0.58
  -4  10  -4   93.47    2.39
   4 -10   4   91.29    2.36
   4 -10   4   92.52    2.32
  -5  10  -4    2.68    0.28
   5 -10   4    3.20    0.28
   5 -10   4    2.96    0.26
  -6  10  -4   84.40    2.24
   6 -10   4   85.00    2.22
   6 -10   4   83.77    2.20
  -7  10  -4    0.33    0.13
   7 -10   4    0.70    0.16
   7 -10   4    0.29    0.14
  -8  10  -4   47.99    1.46
   8 -10   4   48.06    1.46
   8 -10   4   48.02    1.46
  -9  10  -4    3.61    0.34
   9 -10   4    2.66    0.33
   9 -10   4    3.45    0.34
 -10  10  -4   25.93    0.98
  10 -10   4   25.78    1.00
  10 -10   4   28.44    1.05
 -11  10  -4    1.42    0.26
  11 -10   4    1.65    0.29
  11 -10   4    1.56    0.31
 -12  10  -4   21.04    0.91
  12 -10   4   22.89    0.97
  12 -10   4   23.26    1.00
  11   9  -4   43.50    1.39
 -11  -9   4   41.75    1.49
  10   9  -4    1.90    0.28
 -10  -9   4    2.48    0.36
   9   9  -4   86.83    2.29
  -9  -9   4   86.80    2.43
   8   9  -4    1.71    0.24
   8   9  -4    1.86    0.28
  -8  -9   4    1.84    0.29
   7   9  -4   95.58    2.44
   7   9  -4   97.92    2.41
  -7  -9   4   92.38    2.52
   6   9  -4   14.44    0.57
   6   9  -4   15.36    0.61
  -6  -9   4   15.18    0.66
   5   9  -4   77.19    1.96
   5   9  -4   78.36    2.04
  -5  -9   4   78.07    2.08
   4   9  -4    6.76    0.38
   4   9  -4    7.00    0.33
  -4  -9   4    7.68    0.42
   3   9  -4   44.72    1.27
   3   9  -4   43.46    1.17
  -3  -9   4   45.46    1.30
   2   9  -4    0.25    0.10
   2   9  -4    0.28    0.08
  -2  -9   4    0.33    0.11
   1   9  -4   79.81    2.06
   1   9  -4   80.50    1.90
  -1  -9   4   79.50    2.05
   0   9  -4    3.68    0.18
   0   9  -4    3.11    0.25
   0  -9   4    3.90    0.21
   0  -9   4    3.21    0.25
  -1   9  -4   99.47    2.48
   1  -9   4   98.14    2.45
   1  -9   4   98.70    2.35
  -2   9  -4    0.25    0.10
   2  -9   4    0.22    0.09
   2  -9   4    0.11    0.07
  -3   9  -4   72.45    1.87
   3  -9   4   71.91    1.80
   3  -9   4   68.71    1.84
  -4   9  -4    3.31    0.27
   4  -9   4    2.40    0.21
   4  -9   4    2.75    0.24
  -5   9  -4   65.38    1.75
   5  -9   4   64.48    1.73
   5  -9   4   63.38    1.70
  -6   9  -4    8.12    0.43
   6  -9   4    8.64    0.44
   6  -9   4    9.45    0.46
  -7   9  -4   50.39    1.45
   7  -9   4   49.19    1.45
   7  -9   4   50.71    1.46
  -8   9  -4    3.07    0.29
   8  -9   4    3.45    0.31
   8  -9   4    2.58    0.28
  -9   9  -4   37.22    1.21
   9  -9   4   38.86    1.25
   9  -9   4   39.73    1.26
 -10   9  -4   -0.04    0.10
  10  -9   4    0.04    0.12
  10  -9   4    0.11    0.14
 -11   9  -4   17.21    0.74
  11  -9   4   17.04    0.78
  11  -9   4   16.28    0.79
 -12   9  -4    0.54    0.20
  12  -9   4    0.76    0.23
  13  -9   4   10.64    0.66
  12   8  -4   25.11    0.98
 -12  -8   4   25.09    1.06
  11   8  -4    0.54    0.19
 -11  -8   4    0.37    0.18
  10   8  -4   30.96    1.04
 -10  -8   4   29.46    1.12
   9   8  -4    4.14    0.34
  -9  -8   4    4.00    0.37
   8   8  -4   17.43    0.67
   8   8  -4   16.98    0.66
  -8  -8   4   16.18    0.72
   7   8  -4    0.29    0.12
   7   8  -4    0.09    0.10
  -7  -8   4   -0.04    0.09
   6   8  -4   70.33    1.82
   6   8  -4   67.71    1.77
  -6  -8   4   68.43    1.86
   5   8  -4    0.12    0.08
   5   8  -4    0.04    0.07
  -5  -8   4    0.08    0.08
   4   8  -4   73.01    1.90
   4   8  -4   74.81    1.83
  -4  -8   4   74.37    1.93
   3   8  -4    1.87    0.16
   3   8  -4    1.82    0.18
  -3  -8   4    1.54    0.19
   2   8  -4   43.17    1.07
   2   8  -4   40.53    1.17
  -2  -8   4   41.29    1.18
   1   8  -4   23.13    0.63
  -1  -8   4   22.76    0.61
   0   8  -4   37.25    0.92
   0   8  -4   36.47    1.07
   0  -8   4   35.89    0.94
   0  -8   4   37.81    1.06
  -1   8  -4    1.94    0.11
  -1   8  -4    1.89    0.19
   1  -8   4    1.77    0.18
   1  -8   4    2.09    0.16
  -2   8  -4    7.49    0.38
   2  -8   4    8.55    0.38
   2  -8   4    8.04    0.34
  -3   8  -4    0.07    0.07
   3  -8   4    0.11    0.07
   3  -8   4    0.05    0.07
  -4   8  -4   17.30    0.63
   4  -8   4   16.83    0.60
   4  -8   4   18.47    0.64
  -5   8  -4    3.62    0.27
   5  -8   4    3.83    0.27
   5  -8   4    4.03    0.27
  -6   8  -4   30.85    0.96
   6  -8   4   29.99    0.96
   6  -8   4   30.59    0.98
  -7   8  -4    1.46    0.19
   7  -8   4    1.19    0.20
   7  -8   4    1.01    0.18
  -8   8  -4   18.52    0.70
   8  -8   4   18.40    0.73
   8  -8   4   19.37    0.74
  -9   8  -4    2.22    0.25
   9  -8   4    2.32    0.27
   9  -8   4    2.32    0.29
 -10   8  -4   11.49    0.56
  10  -8   4   12.88    0.63
  10  -8   4   12.18    0.62
 -11   8  -4    0.66    0.20
  11  -8   4    0.83    0.20
 -12   8  -4   13.64    0.72
  12  -8   4   14.28    0.72
 -13   8  -4    0.96    0.26
  13  -8   4    0.69    0.23
  14  -8   4    8.94    0.63
  13   7  -4    9.53    0.59
 -13  -7   4    8.69    0.62
  12   7  -4    0.45    0.18
 -12  -7   4    0.19    0.18
  11   7  -4   19.27    0.78
 -11  -7   4   19.37    0.85
  10   7  -4    0.13    0.11
 -10  -7   4    0.14    0.13
   9   7  -4   19.64    0.73
   9   7  -4   18.79    0.71
  -9  -7   4   18.89    0.78
   8   7  -4    1.03    0.18
   8   7  -4    1.07    0.18
  -8  -7   4    1.00    0.19
   7   7  -4   31.59    0.97
   7   7  -4   33.28    1.00
  -7  -7   4   32.22    1.04
   6   7  -4    0.33    0.10
   6   7  -4    0.24    0.10
  -6  -7   4    0.22    0.10
   5   7  -4   54.83    1.43
   5   7  -4   55.66    1.49
  -5  -7   4   56.49    1.52
   4   7  -4    0.00    0.05
   4   7  -4   -0.02    0.05
  -4  -7   4    0.09    0.08
   3   7  -4   33.73    0.97
   3   7  -4   33.66    0.90
  -3  -7   4   32.83    0.97
   2   7  -4    5.57    0.24
   2   7  -4    6.02    0.31
  -2  -7   4    5.71    0.30
  -2  -7   4    6.04    0.19
   1   7  -4   37.98    0.92
   1   7  -4   35.10    1.02
  -1  -7   4   36.58    0.89
  -1  -7   4   35.88    1.02
   0   7  -4   11.12    0.34
   0   7  -4   11.58    0.45
   0  -7   4   11.62    0.37
   0  -7   4   10.86    0.43
  -1   7  -4   87.98    1.98
  -1   7  -4   89.96    2.16
   1  -7   4   86.33    2.14
   1  -7   4   85.91    2.06
  -2   7  -4    0.40    0.10
   2  -7   4    0.48    0.09
   2  -7   4    0.65    0.05
   2  -7   4    0.57    0.11
  -3   7  -4   39.98    1.11
   3  -7   4   39.52    1.08
   3  -7   4   39.61    1.11
  -4   7  -4    9.93    0.42
   4  -7   4   10.11    0.43
   4  -7   4   10.06    0.42
  -5   7  -4   89.50    2.10
   5  -7   4   81.71    2.08
   5  -7   4   78.58    2.09
  -6   7  -4    0.11    0.08
   6  -7   4    0.31    0.10
   6  -7   4    0.20    0.10
  -7   7  -4   40.85    1.18
   7  -7   4   40.90    1.23
   7  -7   4   41.49    1.22
  -8   7  -4   11.61    0.50
   8  -7   4   11.32    0.54
   8  -7   4   11.49    0.54
  -9   7  -4   43.93    1.28
   9  -7   4   44.20    1.37
   9  -7   4   45.45    1.37
 -10   7  -4    1.83    0.22
 -10   7  -4    2.02    0.30
  10  -7   4    1.41    0.25
 -11   7  -4   32.38    1.15
  11  -7   4   31.96    1.14
 -12   7  -4    1.16    0.27
  12  -7   4    0.69    0.21
 -13   7  -4   28.57    1.12
  13  -7   4   27.43    1.10
  14  -7   4    0.11    0.18
 -14  -6   4    7.98    0.59
  13   6  -4    0.83    0.21
 -13  -6   4    1.26    0.26
  12   6  -4   27.21    0.99
 -12  -6   4   27.84    1.06
  11   6  -4    0.00    0.12
 -11  -6   4    0.00    0.12
  10   6  -4   30.11    0.98
  10   6  -4   29.99    0.98
 -10  -6   4   28.83    1.03
   9   6  -4    2.22    0.23
   9   6  -4    2.30    0.24
  -9  -6   4    2.00    0.25
   8   6  -4   21.13    0.74
   8   6  -4   21.38    0.72
  -8  -6   4   20.89    0.78
   7   6  -4   -0.01    0.07
   7   6  -4    0.10    0.07
  -7  -6   4    0.10    0.08
   6   6  -4  106.92    2.58
   6   6  -4  110.17    2.64
  -6  -6   4  107.05    2.65
   5   6  -4    0.15    0.07
   5   6  -4    0.08    0.06
  -5  -6   4    0.23    0.08
   4   6  -4   55.95    1.47
   4   6  -4   56.74    1.41
  -4  -6   4   56.48    1.47
   3   6  -4    1.33    0.14
   3   6  -4    1.50    0.13
  -3  -6   4    1.71    0.16
   2   6  -4  168.31    3.85
   2   6  -4  165.74    3.75
  -2  -6   4  166.06    3.84
   1   6  -4    1.28    0.10
   1   6  -4    1.30    0.13
  -1  -6   4    1.42    0.09
  -1  -6   4    1.05    0.13
   0   6  -4  261.14    5.83
   0   6  -4  258.60    5.70
   0  -6   4  257.01    5.82
   0  -6   4  257.54    5.72
  -1   6  -4    0.21    0.07
   1  -6   4    0.30    0.05
   1  -6   4    0.31    0.07
   1  -6   4    0.22    0.07
   2  -6   4  195.42    4.47
   2  -6   4  200.26    4.52
  -3   6  -4    8.68    0.36
   3  -6   4    7.92    0.36
   3  -6   4    8.56    0.35
  -4   6  -4   98.66    2.36
   4  -6   4   99.00    2.38
   4  -6   4   95.12    2.35
  -5   6  -4    0.08    0.06
   5  -6   4    0.07    0.07
   5  -6   4    0.16    0.09
  -6   6  -4  175.05    4.11
   6  -6   4  177.65    4.16
   6  -6   4  179.32    4.17
  -7   6  -4    5.49    0.30
   7  -6   4    4.51    0.32
  -8   6  -4   68.24    1.74
  -8   6  -4   64.64    1.80
   8  -6   4   66.98    1.82
  -9   6  -4    0.56    0.16
  -9   6  -4    0.68    0.14
   9  -6   4    0.62    0.16
 -10   6  -4   34.10    1.15
  10  -6   4   35.46    1.17
 -11   6  -4    2.61    0.33
  11  -6   4    3.00    0.34
 -12   6  -4   43.09    1.43
  12  -6   4   43.34    1.43
 -13   6  -4    7.90    0.57
  13  -6   4    9.09    0.59
 -14   6  -4   20.25    1.08
  14  -6   4   19.69    0.91
  14   5  -4    2.30    0.32
 -14  -5   4    3.66    0.42
  13   5  -4   20.06    0.83
 -13  -5   4   20.51    0.89
  12   5  -4    6.61    0.44
 -12  -5   4    6.17    0.45
  11   5  -4   50.53    1.46
 -11  -5   4   49.29    1.51
  10   5  -4    3.17    0.29
  10   5  -4    2.99    0.28
 -10  -5   4    3.11    0.30
   9   5  -4   35.20    1.07
   9   5  -4   36.23    1.10
  -9  -5   4   37.54    1.15
   8   5  -4    3.20    0.25
   8   5  -4    3.56    0.27
  -8  -5   4    4.00    0.29
   7   5  -4  157.83    3.69
   7   5  -4  159.48    3.73
  -7  -5   4  156.99    3.74
   6   5  -4    0.22    0.09
   6   5  -4    0.48    0.11
  -6  -5   4    0.38    0.10
   5   5  -4  198.98    4.62
   5   5  -4  203.83    4.57
  -5  -5   4  201.90    4.62
   4   5  -4    0.01    0.05
   4   5  -4    0.08    0.05
  -4  -5   4    0.06    0.06
   3   5  -4  159.53    3.72
   3   5  -4  163.59    3.65
  -3  -5   4  161.01    3.70
   2   5  -4    0.43    0.09
   2   5  -4    0.42    0.07
  -2  -5   4    0.54    0.10
   1   5  -4  114.39    2.63
   1   5  -4  115.33    2.75
   1   5  -4  121.46    2.66
  -1  -5   4  120.11    2.74
   0   5  -4   16.10    0.54
   0   5  -4   18.75    0.49
   0  -5   4   16.44    0.53
   0  -5   4   17.36    0.46
  -1   5  -4  454.06    9.61
  -1   5  -4  444.98    9.66
   1  -5   4  405.02    9.64
   1  -5   4  445.63    9.61
   1  -5   4  433.99    9.53
  -2   5  -4   37.03    0.98
   2  -5   4   35.74    0.96
   2  -5   4   36.58    0.98
   2  -5   4   37.41    0.85
  -3   5  -4  294.74    6.46
   3  -5   4  282.94    6.46
   3  -5   4  288.11    6.48
  -4   5  -4    8.18    0.34
   4  -5   4    8.77    0.37
   4  -5   4    8.40    0.37
  -5   5  -4  450.41   10.05
  -5   5  -4  460.92   10.10
   5  -5   4  454.60   10.11
   5  -5   4  448.46   10.11
  -6   5  -4    5.01    0.30
  -6   5  -4    5.26    0.27
   6  -5   4    4.84    0.30
  -7   5  -4  127.34    3.12
  -7   5  -4  128.45    3.02
   7  -5   4  129.07    3.13
  -8   5  -4   10.14    0.43
  -8   5  -4   10.39    0.50
   8  -5   4   10.77    0.51
  -9   5  -4   55.22    1.56
   9  -5   4   52.16    1.54
 -10   5  -4    5.79    0.41
  10  -5   4    5.83    0.41
 -11   5  -4   45.17    1.44
  11  -5   4   45.08    1.43
 -12   5  -4   10.09    0.60
  12  -5   4   10.64    0.60
 -13   5  -4   30.78    1.16
  13  -5   4   28.85    1.13
 -14   5  -4    5.60    0.50
  14  -5   4    6.03    0.50
  14   4  -4   42.35    1.35
 -14  -4   4   39.86    1.42
  13   4  -4    5.33    0.41
 -13  -4   4    5.40    0.44
  12   4  -4   64.04    1.80
 -12  -4   4   67.19    1.89
  11   4  -4    6.63    0.40
  11   4  -4    6.03    0.39
 -11  -4   4    6.60    0.42
  10   4  -4   63.11    1.68
  10   4  -4   63.82    1.70
 -10  -4   4   60.35    1.71
   9   4  -4    6.96    0.38
   9   4  -4    6.68    0.36
  -9  -4   4    7.28    0.40
   8   4  -4   60.68    1.58
   8   4  -4   61.48    1.61
  -8  -4   4   60.25    1.61
   7   4  -4    1.93    0.19
   7   4  -4    2.05    0.18
  -7  -4   4    1.97    0.19
   6   4  -4  261.26    5.93
   6   4  -4  264.09    5.98
  -6  -4   4  266.30    5.97
   5   4  -4    2.34    0.17
   5   4  -4    2.52    0.19
  -5  -4   4    2.28    0.18
   4   4  -4  241.62    5.41
   4   4  -4  244.81    5.36
  -4  -4   4  231.73    5.37
   3   4  -4    0.64    0.11
   3   4  -4    0.78    0.10
  -3  -4   4    0.75    0.11
   2   4  -4  756.29   17.02
   2   4  -4  819.02   17.14
   2   4  -4  750.38   17.06
  -2  -4   4  802.83   17.28
   1   4  -4    5.75    0.20
   1   4  -4    5.64    0.25
  -1  -4   4    5.65    0.24
  -1  -4   4    5.87    0.21
   0   4  -4  632.02   13.10
   0   4  -4  584.36   13.15
   0  -4   4  609.99   13.15
   0  -4   4  571.56   13.07
  -1   4  -4    0.47    0.09
  -1   4  -4    0.44    0.08
   1  -4   4    0.56    0.06
   1  -4   4    0.52    0.09
  -2   4  -4  274.96    6.23
  -2   4  -4  283.60    6.23
   2  -4   4  280.61    6.13
  -3   4  -4    6.09    0.28
  -3   4  -4    6.45    0.27
   3  -4   4    6.63    0.20
   3  -4   4    6.83    0.30
  -4   4  -4  257.42    5.67
  -4   4  -4  248.56    5.73
   4  -4   4  249.01    5.73
   4  -4   4  259.53    5.57
  -5   4  -4    1.28    0.15
  -5   4  -4    1.30    0.13
   5  -4   4    1.40    0.16
   5  -4   4    1.56    0.09
  -6   4  -4  126.54    3.04
  -6   4  -4  126.64    2.94
   6  -4   4  128.12    2.85
   6  -4   4  125.04    3.04
  -7   4  -4    1.36    0.18
  -7   4  -4    1.51    0.15
   7  -4   4    1.70    0.20
   7  -4   4    1.62    0.12
  -8   4  -4   78.87    2.06
  -8   4  -4   78.70    1.92
   8  -4   4   77.88    2.06
  -9   4  -4    9.86    0.51
   9  -4   4    9.76    0.50
 -10   4  -4   53.65    1.57
  10  -4   4   52.86    1.57
 -11   4  -4    3.53    0.35
  11  -4   4    3.60    0.35
 -12   4  -4   44.79    1.44
  12  -4   4   42.68    1.42
 -13   4  -4    6.19    0.48
  13  -4   4    6.68    0.50
 -14   4  -4   13.45    0.75
  14  -4   4   15.27    0.78
  15   3  -4   17.44    0.78
  14   3  -4    6.02    0.46
  13   3  -4   43.15    1.34
 -13  -3   4   44.57    1.40
  12   3  -4    4.11    0.34
  12   3  -4    4.12    0.33
 -12  -3   4    3.33    0.33
  11   3  -4   64.24    1.73
  11   3  -4   60.08    1.69
 -11  -3   4   64.78    1.75
  10   3  -4    5.70    0.35
  10   3  -4    6.88    0.38
 -10  -3   4    6.28    0.37
   9   3  -4   62.76    1.63
   9   3  -4   63.68    1.67
  -9  -3   4   60.94    1.65
   8   3  -4    0.21    0.07
   8   3  -4    0.17    0.08
   8   3  -4    0.17    0.09
  -8  -3   4    0.07    0.08
   7   3  -4  171.02    4.00
   7   3  -4  171.98    3.96
   7   3  -4  173.74    3.86
  -7  -3   4  172.10    3.98
   6   3  -4    5.87    0.21
   6   3  -4    5.53    0.29
  -6  -3   4    5.20    0.27
   5   3  -4  140.84    3.08
   5   3  -4  136.70    3.22
   5   3  -4  139.33    3.17
  -5  -3   4  136.29    3.18
   4   3  -4    9.51    0.34
   4   3  -4   10.23    0.38
   4   3  -4   10.16    0.27
  -4  -3   4    9.98    0.35
   3   3  -4  300.27    6.75
   3   3  -4  297.25    6.71
   3   3  -4  309.90    6.63
  -3  -3   4  306.19    6.71
   2   3  -4   -0.05    0.03
   2   3  -4   -0.09    0.04
  -2  -3   4   -0.07    0.04
  -2  -3   4   -0.11    0.04
   1   3  -4  371.89    8.56
   1   3  -4  386.68    8.51
  -1  -3   4  400.11    8.54
  -1  -3   4  395.78    8.57
   0   3  -4    4.30    0.19
   0   3  -4    4.38    0.18
   0  -3   4    4.08    0.15
   0  -3   4    3.65    0.18
  -1   3  -4  226.04    5.09
  -1   3  -4  233.56    5.11
   1  -3   4  229.80    5.05
   1  -3   4  228.08    5.12
  -2   3  -4    0.51    0.09
  -2   3  -4    0.54    0.08
   2  -3   4    0.56    0.09
   2  -3   4    0.69    0.07
  -3   3  -4  176.17    3.98
  -3   3  -4  186.15    4.05
   3  -3   4  177.76    4.05
   3  -3   4  170.51    3.93
  -4   3  -4   10.39    0.35
  -4   3  -4   11.04    0.42
   4  -3   4   11.19    0.33
   4  -3   4   11.16    0.42
  -5   3  -4  149.48    3.58
  -5   3  -4  163.12    3.49
   5  -3   4  150.44    3.59
   5  -3   4  152.02    3.45
  -6   3  -4    3.52    0.19
  -6   3  -4    4.00    0.26
   6  -3   4    3.57    0.25
   6  -3   4    3.69    0.18
  -7   3  -4   58.87    1.41
  -7   3  -4   52.83    1.52
   7  -3   4   58.77    1.39
   7  -3   4   56.77    1.55
  -8   3  -4    2.35    0.24
   8  -3   4    2.75    0.18
   8  -3   4    2.69    0.25
  -9   3  -4   39.56    1.21
   9  -3   4   37.58    1.20
 -10   3  -4    1.02    0.22
  10  -3   4    1.41    0.23
 -11   3  -4   26.54    0.98
  11  -3   4   25.53    0.97
 -12   3  -4    0.86    0.22
  12  -3   4    0.65    0.20
 -13   3  -4   12.31    0.68
  13  -3   4   13.74    0.72
 -14   3  -4    0.95    0.26
  14  -3   4    0.75    0.24
 -15  -2   4    1.28    0.24
  14   2  -4   24.15    0.90
  13   2  -4    1.72    0.30
  13   2  -4    1.34    0.23
  12   2  -4   40.36    1.20
  12   2  -4   41.03    1.24
 -12  -2   4   37.77    1.22
  11   2  -4    1.13    0.19
  11   2  -4    1.32    0.20
 -11  -2   4    1.40    0.21
  10   2  -4   27.89    0.88
  10   2  -4   28.81    0.93
 -10  -2   4   29.09    0.91
   9   2  -4    2.79    0.19
   9   2  -4    3.03    0.25
   9   2  -4    2.97    0.23
  -9  -2   4    2.94    0.23
   8   2  -4   84.67    2.05
   8   2  -4   84.65    2.00
   8   2  -4   82.52    2.10
  -8  -2   4   83.26    2.06
   7   2  -4    0.79    0.12
   7   2  -4    1.06    0.11
   7   2  -4    0.80    0.13
  -7  -2   4    0.76    0.12
   6   2  -4   90.27    2.17
   6   2  -4   91.37    2.22
   6   2  -4   95.03    2.12
  -6  -2   4   89.69    2.16
   5   2  -4    1.85    0.14
   5   2  -4    1.76    0.11
   5   2  -4    1.96    0.16
  -5  -2   4    1.98    0.13
   4   2  -4  222.32    5.12
   4   2  -4  230.48    5.02
  -4  -2   4  234.58    5.08
  -4  -2   4  223.38    5.05
   3   2  -4    0.86    0.10
   3   2  -4    1.04    0.08
  -3  -2   4    0.78    0.08
  -3  -2   4    0.77    0.09
   2   2  -4   76.25    1.80
   2   2  -4   76.18    1.75
  -2  -2   4   78.50    1.75
  -2  -2   4   75.80    1.77
   1   2  -4    8.39    0.29
   1   2  -4    8.99    0.30
  -1  -2   4    9.33    0.28
  -1  -2   4    9.01    0.28
   0   2  -4   11.22    0.35
   0   2  -4   12.16    0.38
   0  -2   4   11.82    0.34
   0  -2   4   11.48    0.35
  -1   2  -4    0.70    0.10
  -1   2  -4    0.75    0.08
   1  -2   4    0.63    0.08
   1  -2   4    0.56    0.08
  -2   2  -4    5.08    0.18
  -2   2  -4    4.75    0.23
   2  -2   4    4.67    0.19
  -3   2  -4   53.45    1.33
  -3   2  -4   54.73    1.23
   3  -2   4   49.40    1.32
   3  -2   4   52.10    1.25
  -4   2  -4  141.51    3.11
  -4   2  -4  133.86    3.23
   4  -2   4  139.89    3.24
   4  -2   4  139.95    3.14
  -5   2  -4    1.30    0.15
  -5   2  -4    1.41    0.10
   5  -2   4    1.51    0.16
   5  -2   4    1.28    0.11
  -6   2  -4  100.83    2.45
  -6   2  -4  104.18    2.29
   6  -2   4   96.05    2.45
   6  -2   4   97.81    2.32
  -7   2  -4    3.46    0.26
   7  -2   4    3.35    0.26
   7  -2   4    3.61    0.20
  -8   2  -4   66.92    1.78
   8  -2   4   64.58    1.79
   8  -2   4   67.02    1.64
  -9   2  -4    0.36    0.14
   9  -2   4    0.40    0.14
   9  -2   4    0.48    0.11
 -10   2  -4   41.64    1.31
  10  -2   4   41.78    1.32
 -11   2  -4   -0.01    0.11
  11  -2   4    0.06    0.12
 -12   2  -4    7.81    0.52
  12  -2   4    8.07    0.53
 -13   2  -4    0.38    0.19
  13  -2   4    0.10    0.15
 -14   2  -4   21.19    0.95
  14  -2   4   20.03    0.98
 -14  -1   4    1.40    0.23
  13   1  -4   13.58    0.63
 -13  -1   4   13.54    0.58
  12   1  -4    0.44    0.15
 -12  -1   4    0.87    0.16
  11   1  -4   13.97    0.60
 -11  -1   4   14.41    0.58
 -11  -1   4   13.99    0.55
  10   1  -4    0.90    0.15
  10   1  -4    0.89    0.17
 -10  -1   4    0.68    0.14
 -10  -1   4    0.86    0.15
   9   1  -4   73.83    1.81
   9   1  -4   69.54    1.87
  -9  -1   4   73.08    1.82
  -9  -1   4   72.49    1.81
   8   1  -4    3.46    0.21
   8   1  -4    3.33    0.24
  -8  -1   4    3.44    0.22
  -8  -1   4    3.33    0.21
   7   1  -4   50.11    1.35
   7   1  -4   51.11    1.28
  -7  -1   4   50.64    1.28
  -7  -1   4   51.55    1.30
   6   1  -4   14.49    0.45
   6   1  -4   14.32    0.51
  -6  -1   4   14.54    0.45
  -6  -1   4   15.24    0.48
   5   1  -4   46.53    1.14
   5   1  -4   44.03    1.20
  -5  -1   4   47.60    1.12
  -5  -1   4   47.31    1.16
   4   1  -4   43.30    1.04
   4   1  -4   41.79    1.10
  -4  -1   4   43.64    1.01
  -4  -1   4   40.99    1.05
   3   1  -4   14.20    0.42
   3   1  -4   13.86    0.45
  -3  -1   4   14.87    0.43
  -3  -1   4   15.10    0.38
   2   1  -4    7.05    0.26
   2   1  -4    6.97    0.27
  -2  -1   4    7.46    0.22
  -2  -1   4    7.06    0.25
   1   1  -4   92.04    2.13
   1   1  -4   92.16    2.15
  -1  -1   4   93.47    2.10
  -1  -1   4   94.56    2.13
   0   1  -4    5.74    0.25
   0   1  -4    6.17    0.21
   0  -1   4    5.61    0.21
   0  -1   4    6.13    0.22
  -1   1  -4   47.02    1.13
  -1   1  -4   43.97    1.03
   1  -1   4   42.69    1.08
   1  -1   4   42.48    1.07
  -2   1  -4    2.74    0.17
   2  -1   4    2.41    0.16
   2  -1   4    2.44    0.14
  -3   1  -4  139.04    3.24
   3  -1   4  143.21    3.17
   3  -1   4  136.68    3.22
  -4   1  -4    1.11    0.14
   4  -1   4    0.83    0.12
   4  -1   4    0.94    0.10
  -5   1  -4    9.72    0.41
   5  -1   4   11.06    0.43
   5  -1   4    9.43    0.35
  -6   1  -4    3.57    0.25
   6  -1   4    3.44    0.25
   6  -1   4    3.20    0.20
  -7   1  -4   27.61    0.88
   7  -1   4   26.93    0.89
   7  -1   4   27.30    0.79
  -8   1  -4    3.87    0.30
   8  -1   4    4.37    0.25
   8  -1   4    4.06    0.31
  -9   1  -4   75.66    2.03
   9  -1   4   73.53    2.03
   9  -1   4   76.56    1.90
 -10   1  -4    2.69    0.29
  10  -1   4    2.83    0.25
  10  -1   4    2.92    0.31
 -11   1  -4   22.36    0.88
  11  -1   4   22.25    0.89
 -12   1  -4   -0.02    0.13
  12  -1   4   -0.09    0.13
 -13   1  -4   21.46    0.92
  13  -1   4   20.46    0.93
  14   0  -4    8.27    0.51
  13   0  -4    0.92    0.21
 -13   0   4    1.27    0.21
  12   0  -4   40.19    1.26
 -12   0   4   40.37    1.18
  11   0  -4    2.08    0.23
  11   0  -4    1.97    0.24
 -11   0   4    1.74    0.20
  10   0  -4   61.66    1.69
  10   0  -4   65.56    1.65
 -10   0   4   61.67    1.61
 -10   0   4   60.93    1.62
   9   0  -4    3.48    0.24
   9   0  -4    4.15    0.29
  -9   0   4    3.60    0.23
  -9   0   4    3.95    0.24
   8   0  -4   48.62    1.34
   8   0  -4   49.15    1.28
  -8   0   4   49.24    1.27
  -8   0   4   48.78    1.25
   7   0  -4    4.78    0.27
   7   0  -4    4.08    0.23
  -7   0   4    4.62    0.22
  -7   0   4    4.65    0.23
   6   0  -4   40.62    1.05
   6   0  -4   39.27    1.10
  -6   0   4   42.20    1.05
  -6   0   4   40.33    1.00
   5   0  -4    0.00    0.04
   5   0  -4    0.01    0.05
  -5   0   4   -0.02    0.03
  -5   0   4   -0.06    0.04
   4   0  -4  243.67    5.42
   4   0  -4  238.80    5.46
  -4   0   4  238.39    5.40
  -4   0   4  251.57    5.32
   3   0  -4    8.76    0.32
   3   0  -4    9.06    0.31
  -3   0   4    8.91    0.30
   2   0  -4  119.86    2.76
   2   0  -4  122.40    2.78
  -2   0   4  122.28    2.76
   1   0  -4   14.36    0.40
   1   0  -4   13.35    0.43
  -1   0   4   13.81    0.36
  -1   0   4   14.28    0.42
   0   0  -4  114.21    2.51
   0   0  -4  104.88    2.41
   0   0   4  106.41    2.42
   0   0   4  104.13    2.46
  -1   0  -4   10.84    0.39
  -1   0  -4   10.66    0.28
   1   0   4   10.31    0.34
   1   0   4   10.02    0.34
  -2   0  -4  234.19    5.31
   2   0   4  235.52    5.25
   2   0   4  235.77    5.27
  -3   0  -4   67.67    1.72
   3   0   4   69.97    1.70
   3   0   4   70.08    1.66
  -4   0  -4  167.24    3.90
   4   0   4  167.56    3.89
   4   0   4  169.90    3.83
  -5   0  -4    0.68    0.13
   5   0   4    0.72    0.11
   5   0   4    0.90    0.14
  -6   0  -4  167.96    3.99
   6   0   4  168.98    3.91
   6   0   4  173.77    4.01
  -7   0  -4    0.52    0.13
   7   0   4    0.64    0.14
   7   0   4    0.98    0.14
  -8   0  -4   72.73    1.90
   8   0   4   69.52    1.79
   8   0   4   70.84    1.92
  -9   0  -4   12.41    0.57
   9   0   4   12.39    0.59
   9   0   4   11.63    0.49
 -10   0  -4   56.49    1.65
  10   0   4   55.40    1.67
  10   0   4   58.80    1.55
 -11   0  -4    3.74    0.35
  11   0   4    3.78    0.31
  11   0   4    3.36    0.36
 -12   0  -4   30.45    1.12
  12   0   4   31.76    1.16
  13   0   4    6.69    0.52
 -14   1   4    3.92    0.40
  13  -1  -4    5.87    0.46
  13  -1  -4    5.70    0.41
  12  -1  -4    5.21    0.36
  12  -1  -4    4.88    0.38
 -12   1   4    5.68    0.33
  11  -1  -4   30.91    1.03
  11  -1  -4   31.13    0.99
 -11   1   4   31.49    0.94
  10  -1  -4    3.81    0.28
  10  -1  -4    4.11    0.32
 -10   1   4    4.13    0.26
   9  -1  -4  109.21    2.77
   9  -1  -4  117.01    2.74
  -9   1   4  111.67    2.67
   8  -1  -4    3.79    0.25
   8  -1  -4    4.18    0.28
  -8   1   4    3.80    0.22
   7  -1  -4  187.43    4.27
   7  -1  -4  186.80    4.31
  -7   1   4  184.45    4.22
   6  -1  -4    0.27    0.08
   6  -1  -4    0.10    0.07
  -6   1   4    0.09    0.06
   5  -1  -4  377.98    8.56
   5  -1  -4  380.17    8.59
  -5   1   4  391.89    8.52
  -5   1   4  394.39    8.43
   4  -1  -4   15.29    0.49
   4  -1  -4   14.64    0.49
  -4   1   4   15.59    0.46
   3  -1  -4  380.96    8.39
   3  -1  -4  384.15    8.39
  -3   1   4  372.54    8.36
   2  -1  -4   14.41    0.46
   2  -1  -4   14.18    0.43
  -2   1   4   13.97    0.43
   1  -1  -4  400.76    8.82
   1  -1  -4  404.23    8.88
  -1   1   4  385.87    8.85
  -1   1   4  415.55    8.78
   0  -1  -4   18.22    0.47
   0  -1  -4   17.24    0.55
   0   1   4   18.00    0.49
   0   1   4   17.10    0.52
  -1  -1  -4  377.34    8.51
   1   1   4  390.58    8.44
   1   1   4  380.46    8.46
  -2  -1  -4    0.30    0.10
   2   1   4    0.29    0.08
   2   1   4    0.54    0.10
  -3  -1  -4  314.80    7.18
   3   1   4  321.16    7.15
   3   1   4  323.69    7.13
  -4  -1  -4    1.45    0.17
   4   1   4    1.79    0.17
   4   1   4    1.51    0.15
  -5  -1  -4  141.73    3.42
   5   1   4  144.91    3.43
   5   1   4  147.22    3.36
  -6  -1  -4    6.94    0.36
   6   1   4    6.78    0.36
   6   1   4    6.48    0.32
  -7  -1  -4   82.03    2.11
   7   1   4   80.53    2.12
   7   1   4   83.20    2.04
  -8  -1  -4   10.67    0.51
   8   1   4   10.58    0.46
   8   1   4    9.57    0.51
  -9  -1  -4  112.03    2.84
   9   1   4  113.13    2.75
   9   1   4  109.92    2.86
 -10  -1  -4    8.68    0.49
  10   1   4    6.95    0.48
  10   1   4    8.42    0.44
 -11  -1  -4   29.89    1.08
  11   1   4   31.26    1.13
  11   1   4   31.06    1.02
  12   1   4    5.50    0.46
  12   1   4    4.40    0.38
 -13  -1  -4   30.83    1.26
 -15   2   4    0.92    0.26
  14  -2  -4   28.43    1.12
 -14   2   4   29.88    1.10
  13  -2  -4    2.54    0.29
 -13   2   4    1.93    0.30
  12  -2  -4   57.20    1.63
  12  -2  -4   56.25    1.64
  11  -2  -4    4.75    0.34
  11  -2  -4    4.92    0.36
 -11   2   4    4.68    0.28
  10  -2  -4   62.31    1.72
  10  -2  -4   61.46    1.67
 -10   2   4   62.00    1.58
   9  -2  -4    2.43    0.24
   9  -2  -4    2.92    0.25
  -9   2   4    2.81    0.20
   8  -2  -4   70.47    1.65
   8  -2  -4   66.10    1.80
   8  -2  -4   70.89    1.78
  -8   2   4   69.22    1.69
   7  -2  -4    0.22    0.06
   7  -2  -4    0.40    0.11
   7  -2  -4    0.28    0.10
  -7   2   4    0.26    0.08
   6  -2  -4  225.17    5.09
   6  -2  -4  220.86    5.06
   6  -2  -4  225.40    4.90
  -6   2   4  218.30    4.99
   5  -2  -4    2.57    0.18
   5  -2  -4    2.31    0.18
  -5   2   4    2.34    0.15
   4  -2  -4  285.41    6.42
   4  -2  -4  278.24    6.41
  -4   2   4  295.06    6.37
   3  -2  -4   15.74    0.49
   3  -2  -4   15.23    0.50
  -3   2   4   14.39    0.46
   2  -2  -4  417.89    8.80
   2  -2  -4  390.52    8.94
   2  -2  -4  405.37    8.90
  -2   2   4  398.97    8.91
   1  -2  -4    7.04    0.31
   1  -2  -4    6.92    0.24
  -1   2   4    6.65    0.26
  -1   2   4    7.50    0.30
   0  -2  -4  336.84    7.69
   0  -2  -4  350.30    7.77
   0   2   4  347.49    7.73
   0   2   4  359.27    7.66
  -1  -2  -4   28.07    0.84
   1   2   4   29.82    0.81
   1   2   4   30.20    0.72
   1   2   4   29.51    0.79
  -2  -2  -4  153.34    3.64
   2   2   4  155.37    3.60
   2   2   4  161.18    3.60
  -3  -2  -4    1.34    0.16
   3   2   4    1.18    0.14
   3   2   4    1.33    0.14
  -4  -2  -4  160.93    3.77
   4   2   4  157.07    3.75
   4   2   4  164.09    3.72
  -5  -2  -4   22.79    0.75
   5   2   4   22.22    0.75
   5   2   4   22.90    0.71
  -6  -2  -4   76.97    2.04
   6   2   4   80.85    1.99
   6   2   4   80.66    2.06
  -7  -2  -4    7.87    0.42
   7   2   4    6.47    0.40
   7   2   4    7.27    0.37
  -8  -2  -4  117.42    2.96
   8   2   4  119.95    2.90
   8   2   4  118.39    2.99
  -9  -2  -4    9.44    0.50
   9   2   4    9.67    0.53
   9   2   4    8.67    0.45
 -10  -2  -4   47.26    1.46
 -10  -2  -4   48.55    1.54
  10   2   4   47.96    1.40
 -11  -2  -4    0.50    0.21
  11   2   4    0.48    0.17
 -12  -2  -4   20.75    0.95
  12   2   4   20.99    0.84
  13   2   4    4.19    0.41
  15  -3  -4   25.99    1.35
 -15   3   4   26.16    1.06
  14  -3  -4   -0.06    0.15
 -14   3   4    0.06    0.16
  13  -3  -4   25.41    0.95
 -13   3   4   25.30    0.98
  12  -3  -4    3.30    0.32
 -12   3   4    2.81    0.33
  11  -3  -4   93.55    2.43
 -11   3   4   94.72    2.49
  10  -3  -4    1.05    0.19
 -10   3   4    0.67    0.13
 -10   3   4    0.78    0.20
   9  -3  -4  113.20    2.77
  -9   3   4  114.24    2.65
  -9   3   4  108.89    2.81
   8  -3  -4    2.29    0.21
   8  -3  -4    1.89    0.21
  -8   3   4    1.87    0.16
   7  -3  -4  135.85    3.21
   7  -3  -4  135.18    3.23
  -7   3   4  133.56    3.11
   6  -3  -4    1.75    0.18
   6  -3  -4    1.46    0.16
   6  -3  -4    1.85    0.10
  -6   3   4    1.52    0.14
   5  -3  -4  206.94    4.88
   5  -3  -4  218.83    4.90
  -5   3   4  210.03    4.91
  -5   3   4  221.08    4.83
   4  -3  -4    3.76    0.23
  -4   3   4    3.67    0.20
  -4   3   4    3.79    0.23
   3  -3  -4  240.05    5.51
  -3   3   4  236.45    5.46
  -3   3   4  254.62    5.50
   2  -3  -4   13.02    0.47
   2  -3  -4   12.91    0.37
  -2   3   4   13.43    0.44
  -2   3   4   12.68    0.44
   1  -3  -4  169.45    3.90
   1  -3  -4  174.76    3.80
  -1   3   4  167.01    3.83
  -1   3   4  165.94    3.86
   0  -3  -4    1.12    0.11
   0  -3  -4    1.12    0.14
   0   3   4    1.16    0.10
   0   3   4    1.06    0.13
  -1  -3  -4  338.38    7.92
  -1  -3  -4  374.65    7.89
   1   3   4  347.59    7.89
   1   3   4  355.81    7.78
  -2  -3  -4    0.07    0.07
  -2  -3  -4    0.19    0.08
   2   3   4    0.28    0.09
  -3  -3  -4  277.38    6.30
  -3  -3  -4  283.16    6.32
   3   3   4  273.03    6.26
  -4  -3  -4    5.01    0.30
  -4  -3  -4    4.53    0.30
   4   3   4    5.31    0.29
  -5  -3  -4   63.29    1.69
  -5  -3  -4   63.59    1.72
   5   3   4   63.69    1.64
  -6  -3  -4    8.43    0.42
  -6  -3  -4    7.97    0.45
   6   3   4    8.53    0.40
  -7  -3  -4   33.96    1.06
  -7  -3  -4   32.78    1.11
   7   3   4   34.33    1.03
  -8  -3  -4    7.65    0.44
  -8  -3  -4    7.58    0.48
   8   3   4    8.37    0.43
  -9  -3  -4   22.44    0.86
  -9  -3  -4   25.17    0.97
   9   3   4   23.92    0.84
 -10  -3  -4    3.92    0.40
  10   3   4    4.28    0.35
 -11  -3  -4   24.24    1.05
  11   3   4   27.20    0.97
 -12  -3  -4    1.76    0.31
  12   3   4    1.85    0.29
  15  -4  -4    1.04    0.27
 -15   4   4    0.85    0.24
  14  -4  -4   23.61    0.96
 -14   4   4   24.21    1.00
  13  -4  -4    0.49    0.19
 -13   4   4    0.53    0.20
  12  -4  -4   25.20    0.94
 -12   4   4   25.79    0.98
  11  -4  -4    2.03    0.27
 -11   4   4    2.28    0.31
  10  -4  -4   69.18    1.87
 -10   4   4   67.92    1.91
   9  -4  -4    7.22    0.41
  -9   4   4    7.04    0.42
  -9   4   4    6.33    0.31
   8  -4  -4   51.93    1.42
  -8   4   4   48.74    1.43
  -8   4   4   49.86    1.29
   7  -4  -4   10.68    0.47
  -7   4   4   10.97    0.40
  -7   4   4   11.12    0.49
   6  -4  -4  146.56    3.46
  -6   4   4  146.35    3.36
  -6   4   4  144.15    3.47
   5  -4  -4    7.16    0.35
  -5   4   4    6.87    0.30
  -5   4   4    6.56    0.34
   4  -4  -4   36.72    0.87
   4  -4  -4   33.91    1.02
  -4   4   4   38.03    1.03
  -4   4   4   36.22    0.97
   3  -4  -4    2.31    0.12
   3  -4  -4    2.12    0.19
  -3   4   4    2.45    0.18
  -3   4   4    1.98    0.16
   2  -4  -4   72.11    1.83
   2  -4  -4   73.76    1.71
  -2   4   4   72.17    1.78
  -2   4   4   73.67    1.79
   1  -4  -4    1.17    0.15
   1  -4  -4    1.42    0.12
  -1   4   4    1.24    0.12
  -1   4   4    1.69    0.15
   0  -4  -4   78.70    2.01
   0  -4  -4   80.21    1.94
   0   4   4   82.56    1.98
   0   4   4   82.05    1.91
  -1  -4  -4    1.17    0.15
  -1  -4  -4    1.18    0.13
   1   4   4    1.18    0.14
   1   4   4    0.97    0.10
  -2  -4  -4   60.27    1.58
  -2  -4  -4   60.69    1.55
   2   4   4   59.24    1.54
   2   4   4   58.77    1.40
  -3  -4  -4    3.17    0.24
  -3  -4  -4    3.04    0.24
   3   4   4    3.12    0.23
  -4  -4  -4   73.54    1.94
  -4  -4  -4   74.48    1.92
   4   4   4   74.35    1.89
  -5  -4  -4   10.22    0.47
  -5  -4  -4    8.94    0.47
   5   4   4    9.79    0.44
  -6  -4  -4   61.84    1.76
  -6  -4  -4   63.80    1.71
   6   4   4   62.32    1.68
  -7  -4  -4    1.19    0.22
  -7  -4  -4    1.04    0.19
   7   4   4    1.32    0.20
  -8  -4  -4   30.12    1.04
  -8  -4  -4   33.21    1.15
   8   4   4   32.75    1.04
  -9  -4  -4    5.77    0.45
   9   4   4    5.46    0.39
 -10  -4  -4   23.58    1.00
  10   4   4   23.52    0.89
 -11  -4  -4    0.05    0.17
  11   4   4    0.64    0.20
  12   4   4   11.77    0.69
  15  -5  -4   10.15    0.63
 -15   5   4    8.52    0.61
  14  -5  -4    3.34    0.43
 -14   5   4    2.57    0.39
  13  -5  -4   17.46    0.79
 -13   5   4   16.85    0.81
  12  -5  -4    0.88    0.21
 -12   5   4    0.71    0.21
  11  -5  -4   16.84    0.74
 -11   5   4   18.71    0.79
  10  -5  -4    1.20    0.22
 -10   5   4    1.29    0.23
   9  -5  -4   13.92    0.62
  -9   5   4   15.43    0.66
   8  -5  -4    3.65    0.29
  -8   5   4    4.19    0.32
  -8   5   4    4.00    0.24
   7  -5  -4   34.89    1.06
  -7   5   4   34.57    0.96
  -7   5   4   34.09    1.08
   6  -5  -4    9.02    0.43
  -6   5   4    9.81    0.45
  -6   5   4    8.98    0.37
   5  -5  -4   75.75    1.94
  -5   5   4   76.18    1.94
  -5   5   4   74.22    1.84
   4  -5  -4    2.14    0.20
   4  -5  -4    1.99    0.12
  -4   5   4    2.35    0.18
  -4   5   4    2.14    0.19
   3  -5  -4   22.18    0.61
   3  -5  -4   22.05    0.73
  -3   5   4   23.57    0.72
  -3   5   4   22.61    0.69
   2  -5  -4   19.79    0.67
   2  -5  -4   19.58    0.57
  -2   5   4   19.11    0.62
  -2   5   4   18.97    0.62
   1  -5  -4   51.57    1.42
   1  -5  -4   55.64    1.35
  -1   5   4   52.40    1.36
  -1   5   4   53.40    1.38
   0  -5  -4    6.10    0.29
   0  -5  -4    5.96    0.32
   0   5   4    6.15    0.27
   0   5   4    6.27    0.31
  -1  -5  -4   36.63    1.07
  -1  -5  -4   37.22    1.05
   1   5   4   37.02    0.96
   1   5   4   36.82    1.04
  -2  -5  -4    2.98    0.24
  -2  -5  -4    3.03    0.24
   2   5   4    3.48    0.24
  -3  -5  -4   59.77    1.62
  -3  -5  -4   61.15    1.61
   3   5   4   58.39    1.58
  -4  -5  -4    1.95    0.23
  -4  -5  -4    2.71    0.24
   4   5   4    2.41    0.23
  -5  -5  -4   67.51    1.80
  -5  -5  -4   66.36    1.85
   5   5   4   67.01    1.78
  -6  -5  -4    0.08    0.11
  -6  -5  -4    0.11    0.10
   6   5   4    0.07    0.10
  -7  -5  -4   32.59    1.13
  -7  -5  -4   29.10    1.28
   7   5   4   33.11    1.04
  -8  -5  -4    0.17    0.14
   8   5   4    0.34    0.14
  -9  -5  -4   31.27    1.19
   9   5   4   33.25    1.10
 -10  -5  -4    0.18    0.18
  10   5   4    0.37    0.16
  11   5   4   19.59    0.85
  14  -6  -4   14.77    0.78
 -14   6   4   15.37    0.81
  13  -6  -4    0.86    0.23
 -13   6   4    0.20    0.20
  12  -6  -4   26.59    1.03
 -12   6   4   27.29    1.06
  11  -6  -4    0.20    0.14
 -11   6   4    0.55    0.19
  10  -6  -4   28.71    1.03
 -10   6   4   31.65    1.09
   9  -6  -4   17.49    0.72
  -9   6   4   16.20    0.72
   8  -6  -4   62.69    1.76
  -8   6   4   63.90    1.78
   7  -6  -4    0.13    0.11
  -7   6   4    0.43    0.15
  -7   6   4    0.22    0.12
   6  -6  -4   51.54    1.45
  -6   6   4   47.87    1.44
  -6   6   4   54.48    1.35
   5  -6  -4    7.53    0.40
  -5   6   4    7.55    0.39
  -5   6   4    7.34    0.34
   4  -6  -4   29.96    0.96
  -4   6   4   31.57    0.90
  -4   6   4   31.42    0.96
   3  -6  -4    4.09    0.28
   3  -6  -4    4.24    0.21
  -3   6   4    4.08    0.27
  -3   6   4    4.04    0.25
   2  -6  -4   84.12    2.10
   2  -6  -4   82.47    1.98
  -2   6   4   80.63    2.03
  -2   6   4   82.17    2.05
   1  -6  -4    5.85    0.34
   1  -6  -4    6.33    0.30
  -1   6   4    5.88    0.31
  -1   6   4    5.71    0.30
   0  -6  -4   68.80    1.74
   0  -6  -4   67.56    1.80
   0   6   4   69.97    1.76
   0   6   4   68.35    1.71
  -1  -6  -4    0.85    0.15
  -1  -6  -4    1.12    0.18
   1   6   4    1.10    0.13
   1   6   4    1.03    0.16
  -2  -6  -4   63.25    1.68
  -2  -6  -4   62.64    1.68
   2   6   4   61.50    1.64
  -3  -6  -4    1.58    0.21
  -3  -6  -4    1.48    0.21
   3   6   4    1.96    0.22
  -4  -6  -4  164.98    3.96
  -4  -6  -4  169.46    4.03
   4   6   4  163.98    3.94
  -5  -6  -4    1.72    0.23
  -5  -6  -4    1.41    0.23
   5   6   4    1.89    0.24
  -6  -6  -4   48.47    1.51
   6   6   4   48.90    1.43
  -7  -6  -4    0.29    0.16
   7   6   4    0.39    0.16
  -8  -6  -4   42.35    1.45
   8   6   4   43.33    1.34
  -9  -6  -4    0.40    0.20
   9   6   4   -0.04    0.14
 -10  -6  -4   24.97    1.09
  10   6   4   25.83    0.99
  14  -7  -4    1.12    0.32
 -14   7   4    0.73    0.42
  13  -7  -4   18.08    0.86
 -13   7   4   17.88    0.88
  12  -7  -4    0.18    0.18
 -12   7   4    0.07    0.17
  11  -7  -4   32.04    1.16
 -11   7   4   33.00    1.20
  10  -7  -4    2.06    0.30
 -10   7   4    1.47    0.26
   9  -7  -4   34.42    1.17
  -9   7   4   35.33    1.19
   8  -7  -4    0.73    0.19
  -8   7   4    0.68    0.19
   7  -7  -4  105.22    2.65
  -7   7   4  100.70    2.65
   6  -7  -4    1.38    0.23
  -6   7   4    2.04    0.24
   5  -7  -4   52.31    1.46
  -5   7   4   47.51    1.43
  -5   7   4   51.62    1.34
   4  -7  -4    5.19    0.34
  -4   7   4    4.63    0.31
  -4   7   4    4.76    0.28
   3  -7  -4   94.99    2.41
  -3   7   4   93.61    2.32
  -3   7   4   95.83    2.37
   2  -7  -4    4.23    0.31
   2  -7  -4    4.86    0.27
  -2   7   4    5.34    0.30
  -2   7   4    4.67    0.29
   1  -7  -4   90.14    2.35
   1  -7  -4   96.63    2.29
  -1   7   4   90.42    2.29
  -1   7   4   93.82    2.29
   0  -7  -4    0.46    0.12
   0  -7  -4    0.44    0.13
   0   7   4    0.58    0.12
   0   7   4    0.68    0.14
  -1  -7  -4  103.17    2.64
  -1  -7  -4  105.82    2.63
   1   7   4  108.54    2.61
  -2  -7  -4    5.10    0.34
  -2  -7  -4    4.97    0.33
   2   7   4    4.44    0.31
  -3  -7  -4   76.48    2.13
  -3  -7  -4   83.42    2.12
   3   7   4   80.84    2.09
  -4  -7  -4    0.42    0.16
  -4  -7  -4    0.89    0.18
   4   7   4    0.75    0.18
  -5  -7  -4   62.92    1.83
   5   7   4   62.26    1.74
  -6  -7  -4    2.88    0.34
   6   7   4    3.27    0.32
  -7  -7  -4   31.83    1.20
   7   7   4   33.22    1.12
  -8  -7  -4    4.77    0.46
   8   7   4    4.18    0.39
  -9  -7  -4   27.28    1.14
   9   7   4   27.87    1.05
  13  -8  -4    0.06    0.18
 -13   8   4   -0.25    0.16
  12  -8  -4   27.67    1.12
 -12   8   4   28.47    1.15
  11  -8  -4    0.91    0.25
 -11   8   4    1.12    0.27
  10  -8  -4   34.74    1.23
 -10   8   4   35.03    1.25
   9  -8  -4   -0.03    0.14
  -9   8   4    0.16    0.15
   8  -8  -4   62.41    1.80
  -8   8   4   62.05    1.82
   7  -8  -4    6.47    0.44
  -7   8   4    6.56    0.44
   6  -8  -4   71.20    1.97
  -6   8   4   72.73    1.98
   5  -8  -4    2.10    0.26
  -5   8   4    1.55    0.23
   4  -8  -4  140.12    3.50
  -4   8   4  144.84    3.50
  -4   8   4  144.55    3.39
   3  -8  -4    5.47    0.37
  -3   8   4    5.55    0.32
  -3   8   4    5.82    0.36
   2  -8  -4  160.83    3.89
  -2   8   4  160.28    3.81
  -2   8   4  163.39    3.85
   1  -8  -4    1.19    0.21
   1  -8  -4    0.86    0.16
  -1   8   4    1.18    0.19
  -1   8   4    0.86    0.16
   0  -8  -4  106.63    2.60
   0  -8  -4  102.23    2.64
   0   8   4  102.66    2.57
  -1  -8  -4    0.19    0.11
  -1  -8  -4    0.48    0.14
   1   8   4    0.58    0.15
  -2  -8  -4   61.32    1.67
  -2  -8  -4   56.43    1.66
   2   8   4   60.04    1.64
  -3  -8  -4    3.61    0.31
  -3  -8  -4    4.45    0.35
   3   8   4    4.26    0.33
  -4  -8  -4   72.20    2.06
   4   8   4   74.19    1.99
  -5  -8  -4    1.91    0.31
   5   8   4    2.57    0.29
  -6  -8  -4   34.80    1.26
   6   8   4   36.34    1.19
  -7  -8  -4    7.02    0.54
   7   8   4    6.70    0.47
  -8  -8  -4   32.58    1.27
   8   8   4   32.22    1.16
  12  -9  -4    0.23    0.23
 -12   9   4    0.38    0.22
  11  -9  -4   27.60    1.12
 -11   9   4   30.32    1.18
  10  -9  -4   -0.14    0.15
 -10   9   4    0.11    0.14
   9  -9  -4   42.16    1.42
  -9   9   4   44.18    1.45
   8  -9  -4    0.13    0.15
  -8   9   4   -0.02    0.13
   7  -9  -4   68.07    1.92
  -7   9   4   64.90    1.91
   6  -9  -4   -0.04    0.12
  -6   9   4   -0.02    0.11
   5  -9  -4   59.41    1.72
  -5   9   4   58.73    1.70
   4  -9  -4    0.05    0.12
  -4   9   4    0.02    0.09
   3  -9  -4   62.87    1.81
  -3   9   4   66.12    1.80
  -3   9   4   66.29    1.72
   2  -9  -4    0.94    0.21
  -2   9   4    1.04    0.19
  -2   9   4    1.13    0.19
   1  -9  -4  104.92    2.73
  -1   9   4  103.37    2.64
  -1   9   4  111.97    2.69
   0  -9  -4    0.20    0.13
   0  -9  -4    0.07    0.10
   0   9   4    0.10    0.10
  -1  -9  -4   64.42    1.82
  -1  -9  -4   64.05    1.81
   1   9   4   66.96    1.78
  -2  -9  -4    0.01    0.13
  -2  -9  -4    0.16    0.12
   2   9   4   -0.05    0.10
  -3  -9  -4   60.97    1.78
   3   9   4   58.74    1.69
  -4  -9  -4    0.39    0.17
   4   9   4    0.61    0.18
  -5  -9  -4   25.15    1.02
   5   9   4   26.52    0.97
  -6  -9  -4    0.56    0.21
   6   9   4    0.47    0.19
  -7  -9  -4   18.25    0.90
   7   9   4   18.84    0.89
  11 -10  -4    0.84    0.30
 -11  10   4    0.80    0.25
  10 -10  -4   23.85    1.02
 -10  10   4   24.08    1.04
   9 -10  -4    0.38    0.21
  -9  10   4    0.55    0.20
   8 -10  -4   33.06    1.21
  -8  10   4   33.30    1.22
   7 -10  -4    0.42    0.19
  -7  10   4    0.71    0.21
   6 -10  -4   41.55    1.36
  -6  10   4   40.95    1.35
   5 -10  -4    0.40    0.18
  -5  10   4    0.39    0.15
   4 -10  -4   31.15    1.10
  -4  10   4   31.88    1.09
   3 -10  -4    0.51    0.18
  -3  10   4    0.62    0.17
   2 -10  -4   41.24    1.32
  -2  10   4   43.29    1.29
  -2  10   4   40.93    1.22
   1 -10  -4    2.11    0.28
  -1  10   4    1.75    0.25
   0 -10  -4   19.86    0.80
   0  10   4   19.61    0.74
   1  10   4    0.84    0.19
  -2 -10  -4   28.91    1.06
   2  10   4   30.15    1.02
  -3 -10  -4    0.39    0.17
   3  10   4    0.13    0.14
  -4 -10  -4   27.77    1.09
   4  10   4   28.22    1.01
  -5 -10  -4    1.45    0.30
   5  10   4    1.34    0.26
  -6 -10  -4   16.84    0.86
   9 -11  -4   21.79    0.97
  -9  11   4   20.42    0.95
   8 -11  -4    2.18    0.36
  -8  11   4    1.75    0.31
   7 -11  -4   17.06    0.83
  -7  11   4   18.70    0.84
   6 -11  -4    5.20    0.45
  -6  11   4    4.60    0.42
   5 -11  -4   19.63    0.85
  -5  11   4   18.28    0.81
   4 -11  -4    2.12    0.32
  -4  11   4    1.38    0.25
   3 -11  -4   18.82    0.81
  -3  11   4   18.29    0.77
   2 -11  -4    0.09    0.14
   1 -11  -4   33.99    1.18
   0  11   4    1.34    0.23
   1  11   4   23.06    0.87
   2  11   4    0.00    0.12
  -3 -11  -4   26.84    1.41
   3  11   4   27.52    1.01
  -4 -11  -4    2.96    0.40
   4  11   4    2.81    0.35
  -5 -11  -4   12.96    0.75
   8 -12  -4   10.42    0.82
  -8  12   4   11.29    0.71
   7 -12  -4    1.11    0.28
  -7  12   4    0.74    0.22
   6 -12  -4   15.64    0.80
  -6  12   4   15.96    0.79
   5 -12  -4   -0.15    0.14
  -5  12   4   -0.05    0.12
   4 -12  -4   14.31    0.73
  -4  12   4   13.62    0.69
   3 -12  -4    0.06    0.16
   2 -12  -4   27.60    1.51
   1  12   4    0.35    0.18
   2  12   4   28.40    1.04
  -6  13   4    0.81    0.25
   5 -13  -4   25.42    1.07
  -5  13   4   24.93    1.04
   4 -13  -4    0.02    0.17
   3  16  -5    0.14    0.20
   2  16  -5   44.77    1.53
   1  16  -5    2.92    0.40
   0  16  -5   35.10    1.31
   0 -16   5   34.09    1.32
  -1  16  -5   -0.10    0.15
   1 -16   5    0.00    0.17
  -2  16  -5   32.61    1.43
   2 -16   5   34.74    1.29
   3 -16   5    0.12    0.19
   4 -16   5   33.73    1.27
   5 -16   5    1.10    0.28
   6 -16   5   45.91    1.62
   4  15  -5    1.41    0.28
   3  15  -5   42.28    1.42
  -3 -15   5   40.53    1.45
   2  15  -5    0.07    0.14
  -2 -15   5   -0.10    0.15
   1  15  -5   36.73    1.32
  -1 -15   5   37.73    1.35
   0  15  -5    0.05    0.13
   0 -15   5   -0.18    0.15
  -1  15  -5   43.35    1.47
   1 -15   5   42.08    1.46
  -2  15  -5    0.58    0.21
   2 -15   5   -0.02    0.15
  -3  15  -5   25.76    1.06
   3 -15   5   24.92    1.02
  -4  15  -5   -0.06    0.13
   4 -15   5    0.25    0.18
  -5  15  -5   22.71    1.01
   5 -15   5   24.11    0.99
  -6  15  -5    1.22    0.28
   6 -15   5    0.90    0.25
   7 -15   5   11.06    0.68
   8 -15   5    0.86    0.25
   8 -15   5    0.73    0.24
   7  14  -5   -0.06    0.14
   5  14  -5    0.04    0.12
  -5 -14   5    0.00    0.17
   4  14  -5   16.01    0.75
  -4 -14   5   15.73    0.79
   3  14  -5    0.23    0.15
  -3 -14   5    0.17    0.17
   2  14  -5   21.25    0.87
  -2 -14   5   19.84    0.89
   1  14  -5    3.11    0.35
  -1 -14   5    3.12    0.36
   0  14  -5   21.27    0.90
   0 -14   5   21.12    0.90
  -1  14  -5    3.87    0.38
   1 -14   5    2.86    0.35
  -2  14  -5   16.00    0.77
   2 -14   5   17.04    0.77
  -3  14  -5    1.87    0.31
   3 -14   5    2.28    0.31
  -4  14  -5   19.47    0.88
   4 -14   5   20.09    0.85
  -5  14  -5    2.06    0.31
   5 -14   5    2.94    0.35
  -6  14  -5   21.22    0.93
   6 -14   5   21.04    0.90
  -7  14  -5    0.65    0.21
   7 -14   5    0.60    0.20
   7 -14   5    0.37    0.18
  -8  14  -5    6.36    0.51
   8 -14   5    6.65    0.52
   8 -14   5    7.80    0.53
   9 -14   5    0.21    0.18
   9 -14   5    0.08    0.14
   8  13  -5    2.39    0.32
   7  13  -5   13.74    0.65
  -7 -13   5   13.77    0.76
   6  13  -5    0.46    0.17
  -6 -13   5    0.26    0.17
   5  13  -5   15.33    0.71
   5  13  -5   15.60    0.64
  -5 -13   5   16.05    0.78
   4  13  -5    0.38    0.16
  -4 -13   5    0.68    0.21
   3  13  -5   20.43    0.83
  -3 -13   5   19.02    0.84
   2  13  -5    2.72    0.30
  -2 -13   5    2.62    0.31
   1  13  -5   15.94    0.73
  -1 -13   5   16.85    0.75
   0  13  -5    7.80    0.50
   0 -13   5    8.46    0.52
  -1  13  -5   39.91    1.33
   1 -13   5   41.19    1.33
  -2  13  -5    0.03    0.11
   2 -13   5    0.25    0.14
  -3  13  -5   35.12    1.23
   3 -13   5   37.01    1.22
  -4  13  -5    3.05    0.34
   4 -13   5    3.43    0.34
  -5  13  -5   28.83    1.06
   5 -13   5   26.35    1.01
   5 -13   5   27.87    0.97
  -6  13  -5    0.14    0.12
   6 -13   5    0.02    0.13
   6 -13   5    0.04    0.11
  -7  13  -5   16.85    0.78
   7 -13   5   16.56    0.74
   7 -13   5   16.91    0.78
  -8  13  -5   -0.13    0.13
   8 -13   5    0.14    0.17
   8 -13   5    0.22    0.14
  -9  13  -5   11.94    0.67
   9 -13   5   12.80    0.70
   9 -13   5   11.07    0.65
 -10  13  -5    0.48    0.20
  10 -13   5    1.03    0.24
  10 -13   5    0.69    0.24
   9  12  -5    0.34    0.18
  -9 -12   5    0.39    0.32
   8  12  -5   14.68    0.68
  -8 -12   5   14.79    0.78
   7  12  -5    0.23    0.14
  -7 -12   5    0.13    0.16
   6  12  -5   19.86    0.75
   6  12  -5   19.29    0.80
  -6 -12   5   20.09    0.88
   5  12  -5    2.07    0.26
   5  12  -5    1.98    0.24
  -5 -12   5    1.56    0.28
   4  12  -5   29.28    1.05
   4  12  -5   31.98    0.96
  -4 -12   5   31.51    1.11
   3  12  -5    0.04    0.11
   3  12  -5   -0.08    0.09
  -3 -12   5   -0.02    0.09
   2  12  -5   35.89    1.19
  -2 -12   5   37.36    1.21
   1  12  -5    6.42    0.42
  -1 -12   5    6.42    0.43
   0  12  -5   67.68    1.89
   0 -12   5   65.81    1.87
  -1  12  -5    0.19    0.12
   1 -12   5    0.03    0.10
  -2  12  -5   32.51    1.08
   2 -12   5   28.50    1.02
  -3  12  -5    0.14    0.12
   3 -12   5    0.10    0.13
  -4  12  -5   60.59    1.75
   4 -12   5   58.79    1.72
   4 -12   5   61.11    1.66
  -5  12  -5    0.54    0.17
   5 -12   5    0.47    0.17
   5 -12   5    0.59    0.17
  -6  12  -5   36.09    1.19
   6 -12   5   34.30    1.13
   6 -12   5   33.56    1.16
  -7  12  -5    0.92    0.21
   7 -12   5    0.48    0.17
   7 -12   5    0.66    0.20
  -8  12  -5   21.22    0.87
   8 -12   5   19.85    0.84
   8 -12   5   20.81    0.87
  -9  12  -5    1.47    0.26
   9 -12   5    1.94    0.31
   9 -12   5    1.43    0.27
 -10  12  -5   29.46    1.10
  10 -12   5   28.41    1.11
  10 -12   5   26.93    1.09
 -11  12  -5    1.42    0.28
  11 -12   5    1.00    0.40
  11 -12   5    1.59    0.33
  12 -12   5   16.90    1.08
  10  11  -5    0.18    0.17
 -10 -11   5    0.39    0.22
   9  11  -5   22.11    0.87
  -9 -11   5   23.54    1.01
   8  11  -5    0.18    0.14
  -8 -11   5    0.12    0.16
   7  11  -5   42.59    1.28
   7  11  -5   42.95    1.34
  -7 -11   5   41.25    1.40
   6  11  -5    1.41    0.23
   6  11  -5    1.42    0.22
  -6 -11   5    1.83    0.28
   5  11  -5   37.74    1.21
   5  11  -5   38.32    1.12
  -5 -11   5   38.34    1.26
   4  11  -5   -0.01    0.09
   4  11  -5    0.19    0.10
  -4 -11   5    0.24    0.14
   3  11  -5   64.70    1.65
   3  11  -5   64.57    1.79
  -3 -11   5   64.06    1.81
   2  11  -5    2.83    0.28
   2  11  -5    2.91    0.21
  -2 -11   5    2.56    0.27
   1  11  -5  123.31    3.08
  -1 -11   5  123.25    3.09
   0  11  -5    2.89    0.28
   0 -11   5    3.03    0.29
  -1  11  -5  139.74    3.50
   1 -11   5  144.72    3.49
  -2  11  -5    1.31    0.20
   2 -11   5    1.00    0.18
  -3  11  -5  106.70    2.81
   3 -11   5  111.63    2.70
   3 -11   5  112.24    2.80
  -4  11  -5    6.01    0.40
   4 -11   5    6.16    0.36
   4 -11   5    6.15    0.40
  -5  11  -5   95.59    2.49
   5 -11   5   93.91    2.47
   5 -11   5   94.17    2.42
  -6  11  -5    1.65    0.25
   6 -11   5    1.75    0.26
   6 -11   5    1.86    0.25
  -7  11  -5   69.34    1.95
   7 -11   5   67.67    1.94
   7 -11   5   70.30    1.93
  -8  11  -5    0.53    0.17
   8 -11   5    0.38    0.17
   8 -11   5    0.51    0.17
  -9  11  -5   56.59    1.68
   9 -11   5   52.39    1.67
   9 -11   5   57.00    1.71
 -10  11  -5    2.52    0.33
  10 -11   5    2.93    0.37
  10 -11   5    3.07    0.37
 -11  11  -5   34.69    1.26
 -11  11  -5   33.33    1.20
  11 -11   5   33.42    1.25
  12 -11   5    0.01    0.19
  11  10  -5    2.16    0.38
 -11 -10   5    2.50    0.39
  10  10  -5   31.76    1.13
 -10 -10   5   32.77    1.24
   9  10  -5    0.17    0.14
  -9 -10   5    0.28    0.16
   8  10  -5  110.71    2.81
   8  10  -5  110.14    2.85
  -8 -10   5  112.91    2.95
   7  10  -5    0.60    0.16
   7  10  -5    0.66    0.17
  -7 -10   5    0.33    0.16
   6  10  -5  147.18    3.53
   6  10  -5  147.38    3.61
  -6 -10   5  148.03    3.67
   5  10  -5    2.41    0.26
   5  10  -5    2.40    0.23
  -5 -10   5    1.89    0.25
   4  10  -5  169.41    4.06
   4  10  -5  168.27    3.94
  -4 -10   5  170.60    4.09
   3  10  -5   28.95    0.83
   3  10  -5   27.63    0.94
  -3 -10   5   28.49    0.96
   2  10  -5  110.75    2.61
   2  10  -5  111.49    2.78
  -2 -10   5  110.08    2.77
   1  10  -5    0.04    0.09
   1  10  -5    0.13    0.07
  -1 -10   5    0.11    0.10
   0  10  -5  135.11    3.29
   0 -10   5  133.23    3.27
  -1  10  -5    2.27    0.24
   1 -10   5    2.25    0.24
   1 -10   5    2.51    0.20
  -2  10  -5  116.07    2.88
   2 -10   5  112.12    2.85
   2 -10   5  116.84    2.76
  -3  10  -5    1.07    0.19
   3 -10   5    1.52    0.18
   3 -10   5    1.34    0.21
  -4  10  -5  204.86    4.77
   4 -10   5  203.46    4.69
   4 -10   5  195.38    4.74
  -5  10  -5    0.30    0.13
   5 -10   5    0.47    0.14
   5 -10   5    0.37    0.13
  -6  10  -5   78.10    2.10
   6 -10   5   79.57    2.12
   6 -10   5   78.16    2.08
  -7  10  -5    1.21    0.22
   7 -10   5    1.29    0.23
   7 -10   5    0.90    0.19
  -8  10  -5   64.88    1.78
   8 -10   5   63.91    1.79
   8 -10   5   56.61    1.75
  -9  10  -5    8.78    0.51
   9 -10   5    9.06    0.54
   9 -10   5    9.71    0.55
 -10  10  -5   49.85    1.51
  10 -10   5   47.12    1.55
  10 -10   5   50.52    1.58
 -11  10  -5    1.00    0.23
 -11  10  -5    1.12    0.27
  11 -10   5    1.71    0.30
 -12  10  -5   26.71    1.11
  12 -10   5   29.11    1.13
  13 -10   5    0.73    0.26
 -12  -9   5    1.58    0.32
  11   9  -5   46.31    1.44
 -11  -9   5   43.27    1.51
  10   9  -5    3.29    0.36
 -10  -9   5    3.59    0.39
   9   9  -5   53.34    1.59
   9   9  -5   54.98    1.56
  -9  -9   5   51.58    1.63
   8   9  -5    3.35    0.30
   8   9  -5    3.09    0.30
  -8  -9   5    2.62    0.32
   7   9  -5   55.88    1.57
   7   9  -5   59.38    1.64
  -7  -9   5   58.05    1.68
   6   9  -5    5.59    0.33
   6   9  -5    6.30    0.38
  -6  -9   5    5.95    0.40
   5   9  -5  126.78    3.08
   5   9  -5  123.68    2.98
  -5  -9   5  124.23    3.10
   4   9  -5    0.12    0.08
   4   9  -5    0.00    0.08
  -4  -9   5   -0.04    0.07
   3   9  -5  119.99    2.92
   3   9  -5  119.44    2.79
  -3  -9   5  116.48    2.91
   2   9  -5    0.02    0.07
   2   9  -5    0.09    0.06
  -2  -9   5    0.43    0.13
   1   9  -5  169.76    3.93
   1   9  -5  164.64    3.75
  -1  -9   5  161.92    3.91
   0   9  -5    4.14    0.29
   0   9  -5    4.62    0.21
   0  -9   5    4.82    0.31
   0  -9   5    4.82    0.23
  -1   9  -5  127.98    3.07
   1  -9   5  128.65    2.94
   1  -9   5  120.65    3.04
  -2   9  -5    0.55    0.13
   2  -9   5    0.99    0.15
   2  -9   5    1.10    0.14
  -3   9  -5   66.29    1.74
   3  -9   5   64.11    1.67
   3  -9   5   64.82    1.73
  -4   9  -5    0.52    0.13
   4  -9   5    0.70    0.14
   4  -9   5    0.76    0.15
  -5   9  -5   35.08    1.07
   5  -9   5   33.58    1.04
   5  -9   5   33.86    1.07
  -6   9  -5    0.74    0.16
   6  -9   5    0.79    0.17
   6  -9   5    1.02    0.19
  -7   9  -5   50.10    1.42
   7  -9   5   47.47    1.44
   7  -9   5   48.34    1.43
  -8   9  -5   16.38    0.68
   8  -9   5   17.54    0.73
   8  -9   5   17.55    0.74
  -9   9  -5   28.03    0.95
   9  -9   5   26.44    1.00
   9  -9   5   27.39    1.01
 -10   9  -5    0.51    0.19
 -10   9  -5    0.33    0.14
  10  -9   5    0.46    0.18
 -11   9  -5   30.61    1.15
  11  -9   5   31.13    1.16
 -12   9  -5    0.06    0.16
  12  -9   5    0.09    0.17
  13  -9   5   13.06    0.74
 -13  -8   5    1.18    0.29
  12   8  -5   26.00    1.01
 -12  -8   5   27.11    1.10
  11   8  -5    0.39    0.17
 -11  -8   5    0.31    0.18
  10   8  -5   34.44    1.14
 -10  -8   5   36.38    1.24
   9   8  -5    1.21    0.22
   9   8  -5    1.43    0.23
  -9  -8   5    1.07    0.23
   8   8  -5   90.07    2.26
   8   8  -5   88.08    2.30
  -8  -8   5   86.25    2.34
   7   8  -5    0.24    0.11
   7   8  -5    0.08    0.09
  -7  -8   5    0.07    0.10
   6   8  -5   78.62    1.95
   6   8  -5   77.24    2.01
  -6  -8   5   74.43    2.02
   5   8  -5    0.03    0.06
   5   8  -5    0.14    0.09
  -5  -8   5    0.05    0.09
   4   8  -5  105.57    2.52
   4   8  -5  106.96    2.62
  -4  -8   5  104.79    2.61
   3   8  -5    0.67    0.13
   3   8  -5    0.70    0.11
  -3  -8   5    0.61    0.14
   2   8  -5   72.00    1.69
   2   8  -5   67.97    1.80
  -2  -8   5   69.58    1.80
   1   8  -5    0.56    0.12
   1   8  -5    0.57    0.09
  -1  -8   5    0.49    0.08
  -1  -8   5    0.57    0.12
   0   8  -5  144.95    3.32
   0   8  -5  144.60    3.50
   0  -8   5  148.72    3.49
   0  -8   5  152.33    3.36
  -1   8  -5    0.03    0.06
   1  -8   5    0.15    0.06
   1  -8   5    0.28    0.09
   1  -8   5    0.04    0.04
  -2   8  -5   42.27    1.19
   2  -8   5   42.37    1.12
   2  -8   5   40.64    1.17
  -3   8  -5    0.98    0.16
   3  -8   5    0.75    0.13
   3  -8   5    0.82    0.15
  -4   8  -5   54.19    1.46
   4  -8   5   52.93    1.47
   4  -8   5   54.67    1.44
  -5   8  -5    0.20    0.09
   5  -8   5    0.02    0.07
   5  -8   5    0.07    0.08
  -6   8  -5   31.63    0.95
   6  -8   5   30.00    0.96
   6  -8   5   28.06    0.96
  -7   8  -5    6.14    0.36
   7  -8   5    5.79    0.38
   7  -8   5    6.69    0.40
  -8   8  -5   18.53    0.74
  -8   8  -5   19.13    0.70
   8  -8   5   18.50    0.75
  -9   8  -5    1.96    0.27
  -9   8  -5    2.32    0.25
   9  -8   5    2.74    0.30
 -10   8  -5   19.11    0.81
  10  -8   5   19.36    0.82
 -11   8  -5    0.91    0.22
  11  -8   5    0.63    0.21
 -12   8  -5   16.28    0.79
  12  -8   5   16.75    0.81
 -13   8  -5    1.63    0.36
  13  -8   5    2.15    0.35
 -14  -7   5    1.47    0.45
  13   7  -5   17.45    0.78
 -13  -7   5   16.41    0.82
  12   7  -5    1.02    0.22
 -12  -7   5    0.81    0.23
  11   7  -5   20.61    0.81
 -11  -7   5   20.81    0.87
  10   7  -5    2.55    0.28
  10   7  -5    1.92    0.26
 -10  -7   5    2.39    0.30
   9   7  -5   17.37    0.66
   9   7  -5   16.45    0.68
  -9  -7   5   16.43    0.71
   8   7  -5    3.82    0.29
   8   7  -5    3.88    0.30
  -8  -7   5    3.79    0.31
   7   7  -5   52.06    1.38
   7   7  -5   50.67    1.43
  -7  -7   5   48.69    1.43
   6   7  -5    2.21    0.20
   6   7  -5    2.14    0.21
  -6  -7   5    2.18    0.22
   5   7  -5   87.04    2.15
   5   7  -5   88.02    2.22
  -5  -7   5   90.29    2.23
   4   7  -5    1.13    0.15
   4   7  -5    1.20    0.14
  -4  -7   5    1.42    0.17
   3   7  -5   11.58    0.46
   3   7  -5   11.00    0.39
  -3  -7   5   11.20    0.45
   2   7  -5    2.89    0.22
   2   7  -5    3.51    0.19
   2   7  -5    3.36    0.13
  -2  -7   5    3.31    0.23
   1   7  -5   53.00    1.27
   1   7  -5   54.04    1.29
  -1  -7   5   53.12    1.40
   0   7  -5    7.88    0.37
   0   7  -5    8.30    0.29
   0  -7   5    7.41    0.35
   0  -7   5    7.71    0.27
  -1   7  -5   85.34    2.26
   1  -7   5   95.54    2.10
   1  -7   5   96.16    2.19
   1  -7   5   93.15    2.26
  -2   7  -5   19.40    0.65
   2  -7   5   19.89    0.61
   2  -7   5   19.32    0.48
   2  -7   5   19.12    0.64
  -3   7  -5   57.10    1.52
   3  -7   5   59.42    1.49
   3  -7   5   57.03    1.52
  -4   7  -5   12.53    0.50
   4  -7   5   13.11    0.50
  -5   7  -5  101.74    2.42
   5  -7   5   98.07    2.44
   5  -7   5   94.93    2.44
  -6   7  -5    2.18    0.22
  -6   7  -5    2.17    0.21
   6  -7   5    2.17    0.23
  -7   7  -5   16.82    0.67
  -7   7  -5   17.72    0.63
   7  -7   5   16.64    0.67
  -8   7  -5    2.38    0.23
  -8   7  -5    2.23    0.25
   8  -7   5    2.52    0.27
  -9   7  -5   35.41    1.08
  -9   7  -5   35.43    1.17
   9  -7   5   36.60    1.19
 -10   7  -5    1.64    0.28
  10  -7   5    1.31    0.24
 -11   7  -5   18.05    0.80
  11  -7   5   18.23    0.81
 -12   7  -5    0.05    0.15
  12  -7   5   -0.04    0.14
 -13   7  -5    7.60    0.57
  13  -7   5    8.66    0.60
 -14  -6   5    9.38    0.63
  13   6  -5    0.45    0.19
 -13  -6   5    0.93    0.26
  12   6  -5   16.75    0.71
 -12  -6   5   15.19    0.74
  11   6  -5    0.36    0.15
  11   6  -5    0.41    0.16
 -11  -6   5    0.22    0.15
  10   6  -5   23.94    0.85
  10   6  -5   22.29    0.82
 -10  -6   5   23.76    0.87
   9   6  -5    2.97    0.26
   9   6  -5    2.56    0.26
  -9  -6   5    2.63    0.26
   8   6  -5   19.14    0.67
   8   6  -5   19.45    0.71
  -8  -6   5   18.05    0.70
   7   6  -5    0.28    0.09
   7   6  -5    0.08    0.08
  -7  -6   5    0.19    0.09
   6   6  -5   73.23    1.90
   6   6  -5   75.03    1.85
  -6  -6   5   73.92    1.90
   5   6  -5    3.12    0.21
   5   6  -5    3.10    0.23
  -5  -6   5    3.11    0.23
   4   6  -5   47.40    1.20
   4   6  -5   44.75    1.25
  -4  -6   5   46.83    1.24
   3   6  -5    0.91    0.13
   3   6  -5    0.84    0.10
  -3  -6   5    0.59    0.11
   2   6  -5  162.45    3.81
   2   6  -5  168.50    3.72
   2   6  -5  165.54    3.64
  -2  -6   5  162.46    3.79
   1   6  -5    0.19    0.07
   1   6  -5    0.18    0.05
  -1  -6   5    0.14    0.07
  -1  -6   5    0.12    0.05
   0   6  -5   33.04    0.81
   0   6  -5   29.81    0.89
   0  -6   5   31.72    0.78
   0  -6   5   30.41    0.88
  -1   6  -5    4.11    0.21
  -1   6  -5    4.50    0.25
   1  -6   5    4.55    0.17
   1  -6   5    4.50    0.24
  -2   6  -5   92.89    2.17
  -2   6  -5   92.12    2.21
   2  -6   5   91.57    2.04
   2  -6   5   87.12    2.20
  -3   6  -5   18.09    0.59
  -3   6  -5   18.45    0.60
  -4   6  -5   98.45    2.38
  -4   6  -5   95.59    2.35
   4  -6   5   98.55    2.40
  -5   6  -5    1.05    0.16
  -5   6  -5    1.24    0.15
   5  -6   5    1.25    0.17
  -6   6  -5   92.67    2.32
  -6   6  -5   92.86    2.25
   6  -6   5   89.75    2.32
  -7   6  -5    3.96    0.30
  -7   6  -5    3.46    0.24
   7  -6   5    3.40    0.29
  -8   6  -5   48.74    1.31
  -8   6  -5   45.46    1.41
   8  -6   5   49.44    1.44
  -9   6  -5    0.94    0.20
   9  -6   5    1.23    0.23
 -10   6  -5   27.85    1.02
  10  -6   5   27.60    1.02
 -11   6  -5    7.30    0.50
  11  -6   5    6.26    0.47
 -12   6  -5   25.29    1.02
  12  -6   5   24.27    1.00
 -13   6  -5    5.83    0.50
  13  -6   5    6.19    0.51
  14   5  -5    0.15    0.18
  13   5  -5   33.73    1.13
 -13  -5   5   31.89    1.16
  12   5  -5   -0.01    0.13
 -12  -5   5    0.09    0.13
  11   5  -5   48.34    1.41
  11   5  -5   50.44    1.46
 -11  -5   5   47.27    1.45
  10   5  -5    0.20    0.11
  10   5  -5    0.15    0.12
 -10  -5   5    0.36    0.14
   9   5  -5   61.83    1.68
   9   5  -5   58.92    1.62
  -9  -5   5   62.27    1.68
   8   5  -5   12.96    0.55
   8   5  -5   13.19    0.52
  -8  -5   5   13.01    0.53
   7   5  -5   86.53    2.19
   7   5  -5   87.18    2.13
  -7  -5   5   85.45    2.16
   6   5  -5    0.02    0.06
   6   5  -5    0.15    0.07
  -6  -5   5    0.08    0.06
   5   5  -5  107.89    2.65
  -5  -5   5  111.90    2.62
   4   5  -5    0.04    0.05
   4   5  -5    0.00    0.05
  -4  -5   5    0.09    0.06
   3   5  -5  173.32    4.03
   3   5  -5  177.86    3.96
  -3  -5   5  174.88    4.00
   2   5  -5   14.28    0.49
   2   5  -5   14.19    0.38
  -2  -5   5   13.24    0.46
  -2  -5   5   14.82    0.43
   1   5  -5  438.41    9.79
   1   5  -5  450.51    9.90
  -1  -5   5  448.99    9.88
  -1  -5   5  450.08    9.80
   0   5  -5    7.66    0.27
   0   5  -5    7.57    0.32
   0  -5   5    7.55    0.25
   0  -5   5    6.98    0.30
  -1   5  -5  552.90   11.70
  -1   5  -5  488.19   11.64
   1  -5   5  529.16   11.69
   1  -5   5  550.35   11.58
  -2   5  -5    0.02    0.05
  -2   5  -5   -0.04    0.05
   2  -5   5   -0.05    0.05
   2  -5   5    0.02    0.03
  -3   5  -5  199.69    4.41
  -3   5  -5  195.85    4.43
   3  -5   5  186.88    4.28
   3  -5   5  194.50    4.45
  -4   5  -5    0.12    0.07
  -4   5  -5    0.13    0.07
   4  -5   5    0.11    0.04
   4  -5   5    0.03    0.06
  -5   5  -5  181.11    4.25
  -5   5  -5  186.91    4.18
   5  -5   5  176.30    4.26
   5  -5   5  187.28    4.05
  -6   5  -5    1.06    0.14
  -6   5  -5    1.11    0.17
   6  -5   5    0.76    0.14
  -7   5  -5   97.33    2.26
  -7   5  -5   91.34    2.37
   7  -5   5   90.26    2.37
  -8   5  -5   12.43    0.58
   8  -5   5   12.91    0.58
  -9   5  -5   94.98    2.47
   9  -5   5   92.17    2.46
 -10   5  -5    0.53    0.18
  10  -5   5    0.73    0.18
 -11   5  -5   49.52    1.55
  11  -5   5   47.67    1.53
 -12   5  -5    7.35    0.53
  12  -5   5    7.51    0.53
 -13   5  -5   28.32    1.12
  13  -5   5   26.91    1.09
  15   4  -5    2.18    0.40
  14   4  -5   29.54    1.07
  13   4  -5    3.60    0.36
  12   4  -5   40.57    1.27
  12   4  -5   39.39    1.24
 -12  -4   5   39.84    1.28
  11   4  -5    2.04    0.25
  11   4  -5    2.28    0.27
 -11  -4   5    1.56    0.23
  10   4  -5  113.72    2.86
  10   4  -5  114.04    2.81
 -10  -4   5  115.41    2.85
   9   4  -5   10.45    0.46
   9   4  -5   10.21    0.49
  -9  -4   5   10.89    0.48
   8   4  -5   97.48    2.46
   8   4  -5   96.51    2.40
  -8  -4   5  101.15    2.43
   7   4  -5    0.67    0.13
   7   4  -5    0.89    0.16
  -7  -4   5    0.88    0.13
   6   4  -5  304.02    6.49
   6   4  -5  297.16    6.70
   6   4  -5  291.81    6.63
  -6  -4   5  290.73    6.64
   5   4  -5    1.19    0.13
   5   4  -5    1.64    0.16
  -5  -4   5    1.29    0.14
   4   4  -5  296.74    6.35
   4   4  -5  283.24    6.54
   4   4  -5  292.58    6.48
  -4  -4   5  290.80    6.49
   3   4  -5    0.02    0.07
   3   4  -5   -0.02    0.04
  -3  -4   5   -0.04    0.06
  -3  -4   5   -0.03    0.05
   2   4  -5  327.05    7.10
   2   4  -5  318.79    7.21
  -2  -4   5  321.15    7.14
  -2  -4   5  325.81    7.17
   1   4  -5    9.05    0.34
   1   4  -5    8.97    0.30
  -1  -4   5    9.15    0.30
  -1  -4   5    8.61    0.32
   0   4  -5  469.36   10.44
   0   4  -5  485.63   10.48
   0  -4   5  463.23   10.40
   0  -4   5  483.90   10.48
  -1   4  -5   -0.01    0.06
  -1   4  -5    0.00    0.06
   1  -4   5   -0.02    0.04
   1  -4   5   -0.05    0.05
  -2   4  -5  259.13    5.74
  -2   4  -5  241.76    5.71
   2  -4   5  263.30    5.65
   2  -4   5  259.75    5.76
  -3   4  -5    7.27    0.29
  -3   4  -5    7.04    0.31
   3  -4   5    6.69    0.31
   3  -4   5    6.88    0.23
  -4   4  -5  301.80    6.82
  -4   4  -5  291.38    6.90
   4  -4   5  328.08    6.76
   4  -4   5  305.66    6.91
  -5   4  -5   13.59    0.52
  -5   4  -5   13.78    0.45
   5  -4   5   13.13    0.52
   5  -4   5   13.57    0.40
  -6   4  -5  139.58    3.22
  -6   4  -5  140.57    3.35
   6  -4   5  135.36    3.34
   6  -4   5  143.16    3.16
  -7   4  -5   12.59    0.52
  -7   4  -5   13.49    0.57
   7  -4   5   14.71    0.59
  -8   4  -5  130.76    3.20
   8  -4   5  127.26    3.19
  -9   4  -5    5.04    0.37
   9  -4   5    5.49    0.39
 -10   4  -5   53.92    1.63
  10  -4   5   55.89    1.65
 -11   4  -5    1.81    0.29
  11  -4   5    1.88    0.28
 -12   4  -5   26.96    1.05
  12  -4   5   25.86    1.03
 -13   4  -5    1.59    0.30
  13  -4   5    1.79    0.32
 -14   4  -5   17.20    1.27
 -15  -3   5   26.47    1.00
 -14  -3   5    1.37    0.26
  13   3  -5   44.97    1.35
  13   3  -5   42.89    1.37
  12   3  -5    0.14    0.13
  12   3  -5    0.07    0.14
  11   3  -5   81.03    2.16
  11   3  -5   80.81    2.10
 -11  -3   5   82.15    2.13
  10   3  -5    5.46    0.34
  10   3  -5    5.07    0.35
 -10  -3   5    5.48    0.34
   9   3  -5  114.18    2.88
   9   3  -5  116.07    2.82
  -9  -3   5  120.75    2.84
   8   3  -5    0.92    0.16
   8   3  -5    1.05    0.15
  -8  -3   5    0.97    0.15
   7   3  -5  190.83    4.49
   7   3  -5  190.29    4.43
   7   3  -5  198.05    4.34
  -7  -3   5  195.44    4.43
   6   3  -5   21.20    0.56
   6   3  -5   20.53    0.68
   6   3  -5   20.36    0.64
  -6  -3   5   21.96    0.63
  -6  -3   5   20.89    0.64
   5   3  -5  304.85    6.95
   5   3  -5  325.54    6.80
  -5  -3   5  314.11    6.89
  -5  -3   5  292.37    6.86
   4   3  -5    3.87    0.23
   4   3  -5    4.08    0.16
  -4  -3   5    3.98    0.19
  -4  -3   5    4.29    0.21
   3   3  -5  183.11    4.13
   3   3  -5  182.07    4.02
  -3  -3   5  175.92    4.08
  -3  -3   5  184.97    4.07
   2   3  -5    0.80    0.08
   2   3  -5    0.79    0.10
  -2  -3   5    0.78    0.09
  -2  -3   5    0.79    0.09
   1   3  -5  409.59    9.09
   1   3  -5  400.13    9.06
  -1  -3   5  423.01    9.05
  -1  -3   5  415.83    9.06
   0   3  -5   48.72    1.23
   0   3  -5   49.53    1.22
   0  -3   5   51.10    1.20
   0  -3   5   50.85    1.23
  -1   3  -5  159.82    3.81
  -1   3  -5  174.12    3.78
   1  -3   5  167.96    3.75
   1  -3   5  169.79    3.81
  -2   3  -5    0.05    0.04
  -2   3  -5    0.05    0.05
   2  -3   5    0.13    0.04
   2  -3   5    0.13    0.06
  -3   3  -5  168.86    3.92
  -3   3  -5  172.94    3.82
   3  -3   5  169.24    3.91
   3  -3   5  170.38    3.81
  -4   3  -5   12.27    0.39
  -4   3  -5   12.58    0.47
   4  -3   5   12.74    0.39
   4  -3   5   12.83    0.48
  -5   3  -5   94.18    2.42
  -5   3  -5  103.72    2.30
   5  -3   5   98.80    2.44
   5  -3   5  100.10    2.30
  -6   3  -5    5.62    0.24
  -6   3  -5    5.61    0.33
   6  -3   5    5.76    0.33
   6  -3   5    5.41    0.24
  -7   3  -5  101.36    2.50
   7  -3   5   99.51    2.32
   7  -3   5   95.85    2.49
  -8   3  -5    4.08    0.32
   8  -3   5    4.55    0.24
   8  -3   5    3.95    0.31
  -9   3  -5  107.43    2.74
   9  -3   5  104.88    2.73
 -10   3  -5    0.27    0.15
  10  -3   5    0.32    0.16
 -11   3  -5   23.20    0.93
  11  -3   5   23.75    0.94
 -12   3  -5    0.13    0.16
  12  -3   5    0.34    0.17
 -13   3  -5   16.62    0.82
  13  -3   5   15.56    0.80
 -14   3  -5    0.14    0.19
 -15  -2   5    0.66    0.22
 -14  -2   5   22.76    0.86
  13   2  -5    0.11    0.13
 -13  -2   5    0.17    0.11
  12   2  -5   62.82    1.76
 -12  -2   5   60.89    1.68
  11   2  -5    0.29    0.13
 -11  -2   5    0.14    0.11
  10   2  -5  127.95    3.18
 -10  -2   5  130.59    3.11
 -10  -2   5  130.68    3.12
   9   2  -5   10.02    0.47
   9   2  -5    9.98    0.39
  -9  -2   5    9.93    0.42
  -9  -2   5    9.82    0.42
   8   2  -5  106.74    2.67
   8   2  -5  108.22    2.54
  -8  -2   5  110.98    2.61
  -8  -2   5  109.13    2.58
   7   2  -5    1.96    0.15
   7   2  -5    2.01    0.19
  -7  -2   5    1.95    0.16
  -7  -2   5    2.08    0.17
   6   2  -5   81.96    2.10
   6   2  -5   86.11    1.99
  -6  -2   5   83.72    2.05
  -6  -2   5   89.57    2.02
   5   2  -5   51.17    1.36
   5   2  -5   52.67    1.26
  -5  -2   5   51.19    1.30
  -5  -2   5   54.87    1.27
   4   2  -5   49.40    1.29
   4   2  -5   49.95    1.21
  -4  -2   5   51.61    1.21
  -4  -2   5   51.36    1.25
   3   2  -5    0.27    0.06
   3   2  -5    0.14    0.06
  -3  -2   5    0.28    0.06
  -3  -2   5    0.22    0.05
   2   2  -5   41.14    1.07
   2   2  -5   42.09    1.04
  -2  -2   5   44.24    1.04
  -2  -2   5   41.85    1.01
   1   2  -5    0.56    0.08
   1   2  -5    0.62    0.09
  -1  -2   5    0.53    0.08
  -1  -2   5    0.33    0.07
   0   2  -5  131.53    3.05
   0   2  -5  128.67    2.99
   0  -2   5  135.09    3.01
   0  -2   5  136.08    3.01
  -1   2  -5    0.03    0.04
  -1   2  -5   -0.02    0.05
   1  -2   5   -0.01    0.04
   1  -2   5    0.06    0.05
  -2   2  -5   95.52    2.38
  -2   2  -5  103.42    2.27
   2  -2   5  100.24    2.36
   2  -2   5  102.15    2.31
  -3   2  -5   20.94    0.54
  -3   2  -5   20.30    0.65
   3  -2   5   20.52    0.58
   3  -2   5   21.29    0.64
  -4   2  -5  146.82    3.21
  -4   2  -5  144.20    3.38
   4  -2   5  140.54    3.37
   4  -2   5  143.65    3.28
  -5   2  -5    1.04    0.09
  -5   2  -5    1.21    0.16
   5  -2   5    0.97    0.15
   5  -2   5    1.17    0.12
  -6   2  -5   41.87    1.21
   6  -2   5   41.41    1.20
   6  -2   5   41.80    1.08
  -7   2  -5    1.07    0.18
   7  -2   5    1.20    0.13
   7  -2   5    1.06    0.17
  -8   2  -5   31.67    1.06
   8  -2   5   32.42    1.06
   8  -2   5   34.11    0.93
  -9   2  -5    0.31    0.14
   9  -2   5    0.42    0.11
   9  -2   5    0.28    0.13
 -10   2  -5   21.67    0.84
  10  -2   5   18.93    0.81
 -11   2  -5    0.42    0.17
  11  -2   5    0.54    0.17
 -12   2  -5    8.79    0.56
  12  -2   5    8.50    0.57
 -13   2  -5   -0.03    0.15
  13  -2   5    0.02    0.17
 -14   2  -5   11.72    0.72
  14   1  -5    0.30    0.17
 -14  -1   5    0.28    0.15
  13   1  -5    9.77    0.54
 -13  -1   5    9.45    0.49
  12   1  -5    0.06    0.12
 -12  -1   5    0.59    0.15
  11   1  -5   45.64    1.38
 -11  -1   5   47.84    1.32
  10   1  -5    1.14    0.19
  10   1  -5    0.86    0.15
 -10  -1   5    1.05    0.17
   9   1  -5   67.43    1.68
   9   1  -5   66.15    1.78
  -9  -1   5   66.68    1.67
  -9  -1   5   66.21    1.70
   8   1  -5    0.10    0.08
   8   1  -5    0.05    0.06
  -8  -1   5    0.11    0.06
  -8  -1   5   -0.01    0.05
   7   1  -5   95.41    2.37
   7   1  -5   97.20    2.27
  -7  -1   5   95.79    2.24
  -7  -1   5   95.81    2.29
   6   1  -5   36.21    1.05
   6   1  -5   38.05    0.99
  -6  -1   5   38.09    1.01
  -6  -1   5   39.35    0.95
   5   1  -5  130.90    3.14
   5   1  -5  132.68    3.07
  -5  -1   5  133.22    3.09
  -5  -1   5  141.11    3.02
   4   1  -5    4.10    0.20
  -4  -1   5    4.27    0.16
  -4  -1   5    3.92    0.20
   3   1  -5   16.57    0.50
   3   1  -5   17.01    0.53
  -3  -1   5   17.43    0.43
  -3  -1   5   16.89    0.50
   2   1  -5    6.23    0.25
   2   1  -5    6.18    0.25
  -2  -1   5    6.13    0.20
  -2  -1   5    6.20    0.24
   1   1  -5  127.96    2.98
   1   1  -5  133.35    3.03
  -1  -1   5  130.46    3.00
  -1  -1   5  135.06    2.95
   0   1  -5   24.78    0.71
   0   1  -5   23.79    0.63
   0  -1   5   24.69    0.65
   0  -1   5   24.92    0.67
  -1   1  -5   48.72    1.14
  -1   1  -5   49.77    1.27
   1  -1   5   48.65    1.21
   1  -1   5   48.50    1.21
  -2   1  -5   10.56    0.29
  -2   1  -5   10.22    0.41
   2  -1   5   10.30    0.36
   2  -1   5   10.25    0.38
  -3   1  -5   77.35    1.96
   3  -1   5   82.88    1.89
   3  -1   5   77.28    1.93
  -4   1  -5    2.12    0.19
   4  -1   5    2.52    0.17
   4  -1   5    2.17    0.18
  -5   1  -5   32.01    0.97
   5  -1   5   32.68    0.97
   5  -1   5   32.90    0.90
  -6   1  -5    0.27    0.10
   6  -1   5    0.26    0.08
   6  -1   5    0.13    0.08
  -7   1  -5   36.95    1.12
   7  -1   5   38.04    1.02
   7  -1   5   34.86    1.11
  -8   1  -5    1.73    0.22
   8  -1   5    1.73    0.24
   8  -1   5    1.50    0.18
  -9   1  -5   57.28    1.65
   9  -1   5   56.79    1.51
   9  -1   5   57.55    1.66
 -10   1  -5    1.46    0.25
  10  -1   5    1.25    0.23
  10  -1   5    1.53    0.21
 -11   1  -5   11.06    0.60
  11  -1   5   10.47    0.59
 -12   1  -5    0.00    0.14
  12  -1   5    0.36    0.18
 -13   1  -5   19.41    0.90
  13  -1   5   19.09    0.91
  15   0  -5    1.95    0.30
  14   0  -5   18.01    0.79
 -14   0   5   15.79    0.90
  13   0  -5    3.94    0.37
 -13   0   5    3.97    0.31
  12   0  -5   13.31    0.63
 -12   0   5   13.81    0.56
  11   0  -5   14.85    0.59
  11   0  -5   14.29    0.64
 -11   0   5   15.02    0.57
  10   0  -5   17.36    0.62
  10   0  -5   17.11    0.68
 -10   0   5   17.27    0.61
   9   0  -5    0.35    0.10
   9   0  -5    0.29    0.11
  -9   0   5    0.25    0.09
   8   0  -5   18.25    0.61
   8   0  -5   18.12    0.66
  -8   0   5   18.84    0.60
  -8   0   5   19.43    0.68
   7   0  -5    1.15    0.16
   7   0  -5    1.07    0.13
  -7   0   5    1.16    0.10
  -7   0   5    0.88    0.13
   6   0  -5   58.82    1.47
   6   0  -5   58.62    1.52
  -6   0   5   59.38    1.37
  -6   0   5   57.85    1.45
   5   0  -5   21.11    0.68
   5   0  -5   21.55    0.65
  -5   0   5   24.22    0.55
  -5   0   5   21.84    0.64
   4   0  -5  102.63    2.45
   4   0  -5  107.57    2.43
  -4   0   5  100.98    2.41
   3   0  -5    7.37    0.30
   3   0  -5    7.32    0.30
  -3   0   5    7.67    0.29
   2   0  -5  190.31    4.27
   2   0  -5  186.20    4.29
  -2   0   5  186.77    4.27
  -2   0   5  196.10    4.17
   1   0  -5    0.12    0.07
   1   0  -5    0.16    0.06
  -1   0   5    0.10    0.05
  -1   0   5    0.28    0.08
   0   0  -5  194.00    4.60
   0   0  -5  208.22    4.49
   0   0   5  198.64    4.55
   0   0   5  209.42    4.52
  -1   0  -5   34.11    0.94
  -1   0  -5   34.23    0.80
   1   0   5   32.01    0.87
   1   0   5   33.03    0.88
  -2   0  -5  180.03    4.01
   2   0   5  170.75    3.94
   2   0   5  168.22    3.93
  -3   0  -5    0.51    0.12
   3   0   5    0.65    0.12
   3   0   5    0.69    0.11
  -4   0  -5   96.37    2.36
   4   0   5   95.70    2.34
   4   0   5   95.04    2.29
  -5   0  -5    0.22    0.10
   5   0   5    0.32    0.08
   5   0   5    0.43    0.11
  -6   0  -5   34.17    1.05
   6   0   5   34.08    1.05
   6   0   5   34.61    0.97
  -7   0  -5    0.33    0.13
   7   0   5    0.51    0.14
   7   0   5    0.51    0.12
  -8   0  -5   69.74    1.92
   8   0   5   70.23    1.93
   8   0   5   71.18    1.81
  -9   0  -5    2.12    0.27
   9   0   5    2.32    0.24
   9   0   5    2.46    0.29
 -10   0  -5   20.03    0.83
  10   0   5   21.03    0.85
  10   0   5   20.24    0.74
 -11   0  -5    0.50    0.19
  11   0   5    0.85    0.22
  11   0   5    0.64    0.17
 -12   0  -5   21.32    0.91
  12   0   5   19.93    0.91
 -15   1   5   12.70    0.71
  14  -1  -5    0.11    0.15
  13  -1  -5    9.27    0.54
 -13   1   5    9.35    0.54
  12  -1  -5    2.81    0.28
  12  -1  -5    3.17    0.33
 -12   1   5    3.06    0.26
  11  -1  -5   61.98    1.70
  11  -1  -5   61.99    1.76
 -11   1   5   63.48    1.64
  10  -1  -5    0.50    0.13
  10  -1  -5    0.52    0.16
 -10   1   5    0.14    0.08
   9  -1  -5   24.10    0.79
   9  -1  -5   25.36    0.85
  -9   1   5   24.30    0.75
   8  -1  -5    1.57    0.19
   8  -1  -5    1.08    0.16
  -8   1   5    1.66    0.16
   7  -1  -5   90.54    2.28
   7  -1  -5   93.06    2.23
  -7   1   5   91.08    2.18
   6  -1  -5    0.43    0.10
   6  -1  -5    0.50    0.11
  -6   1   5    0.27    0.08
   5  -1  -5  123.38    2.91
   5  -1  -5  121.02    2.88
  -5   1   5  125.01    2.85
   4  -1  -5    3.42    0.21
   4  -1  -5    2.76    0.19
  -4   1   5    3.07    0.18
   3  -1  -5  210.67    4.82
   3  -1  -5  214.06    4.81
  -3   1   5  214.40    4.79
   2  -1  -5   35.31    0.90
   2  -1  -5   33.20    0.94
  -2   1   5   34.74    0.92
   1  -1  -5  248.09    5.70
   1  -1  -5  257.63    5.63
  -1   1   5  253.73    5.58
  -1   1   5  254.13    5.68
   0  -1  -5   18.08    0.60
   0  -1  -5   19.41    0.50
   0   1   5   18.07    0.56
   0   1   5   18.35    0.52
  -1  -1  -5  263.05    6.02
   1   1   5  271.01    5.93
   1   1   5  263.65    5.96
  -2  -1  -5   22.14    0.71
   2   1   5   22.25    0.66
  -3  -1  -5  170.70    3.87
   3   1   5  165.73    3.79
   3   1   5  158.24    3.80
  -4  -1  -5    0.72    0.15
   4   1   5    0.66    0.12
   4   1   5    1.25    0.16
  -5  -1  -5   85.47    2.21
   5   1   5   88.26    2.15
   5   1   5   88.51    2.21
  -6  -1  -5    2.62    0.25
   6   1   5    3.44    0.27
   6   1   5    2.41    0.21
  -7  -1  -5   61.99    1.73
   7   1   5   62.79    1.73
   7   1   5   63.53    1.65
  -8  -1  -5   27.86    0.98
   8   1   5   30.57    0.93
   8   1   5   29.37    1.01
  -9  -1  -5   42.66    1.37
   9   1   5   46.07    1.30
   9   1   5   45.68    1.41
 -10  -1  -5    9.30    0.54
  10   1   5    8.61    0.54
  10   1   5    9.04    0.47
 -11  -1  -5   38.32    1.32
  11   1   5   39.65    1.23
  11   1   5   40.29    1.36
  12   1   5    7.62    0.48
  12   1   5    8.04    0.56
 -16   2   5   28.30    1.23
 -15   2   5    2.01    0.34
 -14   2   5   23.36    0.97
  13  -2  -5    2.40    0.31
 -13   2   5    3.11    0.36
  12  -2  -5   44.13    1.37
  12  -2  -5   42.38    1.32
  11  -2  -5    5.71    0.42
  11  -2  -5    6.51    0.40
 -11   2   5    6.93    0.35
  10  -2  -5   99.03    2.48
  10  -2  -5   98.52    2.54
 -10   2   5   97.39    2.38
   9  -2  -5    0.67    0.16
   9  -2  -5    0.93    0.17
  -9   2   5    0.88    0.14
   8  -2  -5  114.34    2.76
   8  -2  -5  112.69    2.81
  -8   2   5  113.88    2.68
   7  -2  -5    4.01    0.28
   7  -2  -5    3.92    0.26
  -7   2   5    3.98    0.23
   6  -2  -5  188.33    4.32
   6  -2  -5  188.15    4.30
  -6   2   5  181.51    4.23
   5  -2  -5    0.79    0.13
   5  -2  -5    0.89    0.13
  -5   2   5    0.83    0.12
   4  -2  -5  151.91    3.60
   4  -2  -5  158.57    3.60
  -4   2   5  154.93    3.56
   3  -2  -5   25.12    0.73
   3  -2  -5   24.55    0.75
  -3   2   5   25.58    0.73
   2  -2  -5  330.00    7.33
   2  -2  -5  322.40    7.16
   2  -2  -5  322.05    7.26
  -2   2   5  333.08    7.29
   1  -2  -5    5.58    0.30
   1  -2  -5    6.29    0.23
   1  -2  -5    6.32    0.25
  -1   2   5    6.60    0.29
   0  -2  -5  381.68    8.29
   0  -2  -5  370.76    8.17
   0   2   5  369.67    8.23
   0   2   5  356.80    8.13
  -1  -2  -5    3.04    0.23
   1   2   5    2.96    0.14
   1   2   5    2.58    0.19
   1   2   5    2.46    0.17
  -2  -2  -5  312.83    7.02
   2   2   5  304.37    6.95
   2   2   5  312.60    6.94
  -3  -2  -5    9.84    0.45
   3   2   5   11.01    0.43
   3   2   5   10.60    0.42
  -4  -2  -5  237.49    5.39
   4   2   5  233.35    5.35
   4   2   5  228.33    5.31
  -5  -2  -5    0.88    0.17
   5   2   5    1.09    0.17
   5   2   5    0.98    0.15
  -6  -2  -5   88.45    2.30
   6   2   5   89.25    2.24
   6   2   5   91.57    2.31
  -7  -2  -5   10.22    0.50
   7   2   5    9.87    0.51
   7   2   5   10.18    0.47
  -8  -2  -5   62.49    1.75
   8   2   5   62.29    1.77
   8   2   5   60.86    1.67
  -9  -2  -5    1.27    0.24
   9   2   5    1.26    0.23
   9   2   5    1.10    0.21
 -10  -2  -5   28.58    1.04
 -10  -2  -5   28.32    1.10
  10   2   5   28.16    0.97
 -11  -2  -5    9.34    0.62
  11   2   5    9.01    0.52
 -12  -2  -5   19.43    1.03
  12   2   5   23.26    0.88
  13   2   5    5.38    0.59
 -15   3   5   25.27    1.07
  14  -3  -5    2.02    0.32
 -14   3   5    1.34    0.29
  13  -3  -5   41.13    1.34
 -13   3   5   41.85    1.40
  12  -3  -5    0.51    0.17
 -12   3   5    0.09    0.15
  11  -3  -5   56.63    1.62
 -11   3   5   56.99    1.68
  10  -3  -5    2.35    0.26
  10  -3  -5    1.86    0.25
 -10   3   5    1.93    0.20
 -10   3   5    2.19    0.30
   9  -3  -5   80.00    2.14
   9  -3  -5   80.73    2.11
  -9   3   5   83.13    2.00
   8  -3  -5    1.47    0.20
   8  -3  -5    1.12    0.19
  -8   3   5    1.17    0.15
   7  -3  -5  199.70    4.69
   7  -3  -5  200.32    4.67
  -7   3   5  202.86    4.58
   6  -3  -5    4.14    0.27
   6  -3  -5    4.36    0.28
  -6   3   5    4.53    0.24
   5  -3  -5  191.31    4.28
   5  -3  -5  178.83    4.27
  -5   3   5  183.19    4.21
   4  -3  -5    0.17    0.08
  -4   3   5    0.20    0.08
  -4   3   5    0.26    0.09
   3  -3  -5  150.66    3.57
  -3   3   5  153.88    3.53
  -3   3   5  154.11    3.54
   2  -3  -5    2.76    0.14
   2  -3  -5    2.67    0.21
  -2   3   5    2.67    0.18
  -2   3   5    3.08    0.20
   1  -3  -5  243.32    5.89
   1  -3  -5  275.17    5.78
  -1   3   5  262.59    5.86
  -1   3   5  256.96    5.80
   0  -3  -5    7.54    0.36
   0  -3  -5    7.70    0.31
   0   3   5    7.58    0.28
   0   3   5    7.26    0.33
  -1  -3  -5   61.40    1.59
  -1  -3  -5   62.06    1.66
   1   3   5   66.80    1.50
   1   3   5   63.97    1.62
  -2  -3  -5    0.21    0.08
  -2  -3  -5    0.25    0.10
   2   3   5    0.14    0.08
  -3  -3  -5  143.60    3.39
  -3  -3  -5  139.74    3.35
   3   3   5  138.92    3.33
  -4  -3  -5    1.27    0.20
  -4  -3  -5    1.65    0.20
   4   3   5    1.18    0.17
  -5  -3  -5   46.11    1.33
  -5  -3  -5   45.44    1.32
   5   3   5   43.41    1.26
  -6  -3  -5    6.82    0.41
  -6  -3  -5    6.40    0.42
   6   3   5    6.34    0.37
  -7  -3  -5   47.28    1.40
  -7  -3  -5   45.85    1.44
   7   3   5   47.41    1.35
  -8  -3  -5    6.52    0.43
  -8  -3  -5    7.30    0.48
   8   3   5    6.47    0.40
  -9  -3  -5   36.77    1.20
  -9  -3  -5   34.45    1.26
   9   3   5   36.36    1.15
 -10  -3  -5    1.50    0.28
  10   3   5    1.84    0.27
 -11  -3  -5   30.67    1.22
  11   3   5   32.18    1.11
  12   3   5    0.74    0.21
  15  -4  -5    0.89    0.25
 -15   4   5    0.95    0.27
  14  -4  -5   28.10    1.07
 -14   4   5   26.82    1.09
  13  -4  -5    0.00    0.15
 -13   4   5    0.35    0.20
  12  -4  -5   45.64    1.44
 -12   4   5   47.36    1.51
  11  -4  -5    3.63    0.35
 -11   4   5    3.59    0.36
  10  -4  -5   55.69    1.62
 -10   4   5   57.83    1.68
   9  -4  -5    0.45    0.14
  -9   4   5    0.38    0.11
  -9   4   5    0.31    0.13
   8  -4  -5   37.96    1.17
  -8   4   5   41.24    1.09
  -8   4   5   38.84    1.21
   7  -4  -5    0.56    0.14
  -7   4   5    0.38    0.10
  -7   4   5    0.44    0.13
   6  -4  -5   54.91    1.50
  -6   4   5   54.38    1.51
  -6   4   5   55.63    1.42
   5  -4  -5    0.50    0.12
  -5   4   5    0.79    0.13
  -5   4   5    0.39    0.11
   4  -4  -5   99.06    2.43
  -4   4   5   96.98    2.37
  -4   4   5   99.93    2.41
   3  -4  -5    0.50    0.13
   3  -4  -5    0.62    0.07
  -3   4   5    0.70    0.12
  -3   4   5    0.58    0.11
   2  -4  -5  163.26    3.59
   2  -4  -5  162.22    3.75
  -2   4   5  157.65    3.69
  -2   4   5  153.44    3.66
   1  -4  -5    1.95    0.15
   1  -4  -5    1.92    0.20
  -1   4   5    2.21    0.19
  -1   4   5    2.31    0.16
   0  -4  -5   32.63    0.91
   0  -4  -5   32.48    0.99
   0   4   5   34.00    0.88
   0   4   5   32.34    0.94
  -1  -4  -5    0.44    0.10
  -1  -4  -5    0.58    0.14
   1   4   5    0.52    0.12
   1   4   5    0.40    0.07
  -2  -4  -5   80.62    2.02
  -2  -4  -5   80.77    2.07
   2   4   5   79.37    2.02
  -3  -4  -5   29.42    0.92
  -3  -4  -5   28.28    0.93
   3   4   5   29.70    0.90
  -4  -4  -5   86.90    2.19
  -4  -4  -5   81.57    2.17
   4   4   5   83.25    2.13
  -5  -4  -5    0.38    0.15
  -5  -4  -5    0.45    0.15
   5   4   5    0.62    0.15
  -6  -4  -5   52.46    1.54
  -6  -4  -5   53.13    1.58
   6   4   5   55.06    1.51
  -7  -4  -5    0.00    0.10
  -7  -4  -5    0.13    0.12
   7   4   5    0.30    0.13
  -8  -4  -5   37.61    1.27
  -8  -4  -5   34.96    1.18
   8   4   5   36.05    1.15
  -9  -4  -5    1.65    0.29
   9   4   5    1.97    0.27
 -10  -4  -5   13.31    0.74
  10   4   5   13.13    0.65
  11   4   5    0.07    0.16
  15  -5  -5   10.74    0.67
  14  -5  -5    1.72    0.31
 -14   5   5    1.43    0.31
  13  -5  -5   19.61    0.86
 -13   5   5   19.50    0.89
  12  -5  -5    0.28    0.17
 -12   5   5    0.02    0.15
  11  -5  -5   19.55    0.81
 -11   5   5   19.83    0.84
  10  -5  -5    9.72    0.52
 -10   5   5   10.06    0.56
   9  -5  -5   68.47    1.89
  -9   5   5   68.53    1.91
   8  -5  -5    2.16    0.24
  -8   5   5    2.01    0.19
  -8   5   5    1.89    0.25
   7  -5  -5   71.26    1.92
  -7   5   5   73.76    1.95
  -7   5   5   72.02    1.82
   6  -5  -5   15.88    0.63
  -6   5   5   16.45    0.64
  -6   5   5   16.22    0.56
   5  -5  -5   30.18    0.96
  -5   5   5   30.67    0.95
  -5   5   5   30.41    0.89
   4  -5  -5    4.38    0.29
  -4   5   5    4.54    0.28
  -4   5   5    3.79    0.24
   3  -5  -5   40.61    1.18
  -3   5   5   40.45    1.14
  -3   5   5   41.16    1.13
   2  -5  -5    2.62    0.17
   2  -5  -5    2.53    0.23
  -2   5   5    2.45    0.19
  -2   5   5    2.51    0.20
   1  -5  -5   62.41    1.50
   1  -5  -5   58.37    1.60
  -1   5   5   57.74    1.54
  -1   5   5   58.20    1.50
   0  -5  -5    5.29    0.33
   0  -5  -5    5.95    0.30
   0   5   5    5.30    0.30
   0   5   5    5.46    0.26
  -1  -5  -5   28.06    0.90
  -1  -5  -5   26.97    0.84
   1   5   5   27.85    0.86
  -2  -5  -5    3.44    0.27
  -2  -5  -5    3.52    0.26
   2   5   5    2.96    0.25
  -3  -5  -5   46.88    1.35
  -3  -5  -5   46.98    1.37
   3   5   5   47.44    1.33
  -4  -5  -5    9.84    0.50
  -4  -5  -5    9.67    0.50
   4   5   5   10.34    0.48
  -5  -5  -5   32.30    1.09
  -5  -5  -5   32.53    1.06
   5   5   5   32.23    1.03
  -6  -5  -5    7.59    0.45
  -6  -5  -5    6.76    0.45
   6   5   5    7.40    0.43
  -7  -5  -5   37.22    1.26
  -7  -5  -5   36.68    1.21
   7   5   5   35.84    1.17
  -8  -5  -5    0.22    0.15
   8   5   5    0.26    0.14
  -9  -5  -5   24.77    1.04
   9   5   5   24.99    0.94
 -10  -5  -5    0.02    0.17
  10   5   5    0.26    0.17
  14  -6  -5    7.41    0.56
 -14   6   5    7.93    0.62
  13  -6  -5    0.40    0.20
 -13   6   5    0.20    0.19
  12  -6  -5   22.33    0.93
 -12   6   5   22.15    0.96
  11  -6  -5    2.01    0.31
 -11   6   5    1.72    0.30
  10  -6  -5   16.85    0.75
 -10   6   5   17.42    0.78
   9  -6  -5    8.30    0.48
  -9   6   5    7.79    0.49
   8  -6  -5   18.21    0.73
  -8   6   5   17.60    0.74
   7  -6  -5    4.48    0.34
  -7   6   5    3.66    0.32
  -7   6   5    4.29    0.27
   6  -6  -5   15.81    0.66
  -6   6   5   16.38    0.66
  -6   6   5   17.31    0.59
   5  -6  -5    5.94    0.36
  -5   6   5    5.55    0.35
  -5   6   5    5.01    0.30
   4  -6  -5   40.99    1.21
  -4   6   5   38.74    1.12
  -4   6   5   40.81    1.18
   3  -6  -5    0.12    0.10
  -3   6   5    0.23    0.10
  -3   6   5    0.16    0.08
   2  -6  -5   54.92    1.55
  -2   6   5   56.66    1.48
  -2   6   5   55.51    1.48
   1  -6  -5    9.49    0.39
   1  -6  -5    9.34    0.46
  -1   6   5    8.78    0.42
  -1   6   5    9.99    0.41
   0  -6  -5   45.25    1.26
   0  -6  -5   46.09    1.33
   0   6   5   46.42    1.22
   0   6   5   45.38    1.28
  -1  -6  -5    1.51    0.22
  -1  -6  -5    1.42    0.19
   1   6   5    1.07    0.17
  -2  -6  -5   28.78    0.95
  -2  -6  -5   28.64    0.93
   2   6   5   26.94    0.89
  -3  -6  -5    2.60    0.27
  -3  -6  -5    2.30    0.26
   3   6   5    2.04    0.24
  -4  -6  -5   30.82    1.06
  -4  -6  -5   30.59    1.03
   4   6   5   31.45    1.01
  -5  -6  -5    2.74    0.28
  -5  -6  -5    2.76    0.31
   5   6   5    2.20    0.27
  -6  -6  -5   24.18    0.94
   6   6   5   23.32    0.87
  -7  -6  -5    0.68    0.21
   7   6   5    0.70    0.19
  -8  -6  -5   20.94    0.93
   8   6   5   20.58    0.84
  -9  -6  -5    0.38    0.20
   9   6   5    0.71    0.21
  13  -7  -5   12.10    0.71
 -13   7   5   12.64    0.75
  12  -7  -5   -0.08    0.15
 -12   7   5    0.17    0.17
  11  -7  -5   20.94    0.90
 -11   7   5   22.82    0.96
  10  -7  -5    1.81    0.30
 -10   7   5    1.43    0.26
   9  -7  -5   28.90    1.04
  -9   7   5   28.03    1.05
   8  -7  -5    0.05    0.12
  -8   7   5   -0.04    0.11
   7  -7  -5   69.73    1.94
  -7   7   5   69.19    1.94
   6  -7  -5    3.67    0.33
  -6   7   5    4.22    0.34
  -6   7   5    3.92    0.27
   5  -7  -5   36.11    1.16
  -5   7   5   37.86    1.08
  -5   7   5   36.85    1.15
   4  -7  -5    0.67    0.17
  -4   7   5    0.46    0.13
  -4   7   5    0.62    0.15
   3  -7  -5  118.78    3.02
  -3   7   5  120.08    2.93
  -3   7   5  124.83    2.97
   2  -7  -5    0.69    0.17
  -2   7   5    1.05    0.17
  -2   7   5    0.68    0.14
   1  -7  -5   85.55    2.29
  -1   7   5   88.31    2.23
  -1   7   5   90.37    2.20
   0  -7  -5    0.03    0.08
   0  -7  -5    0.05    0.10
   0   7   5    0.05    0.10
  -1  -7  -5   61.03    1.71
  -1  -7  -5   62.12    1.67
   1   7   5   59.84    1.65
  -2  -7  -5   -0.04    0.09
  -2  -7  -5    0.19    0.12
   2   7   5    0.05    0.09
  -3  -7  -5   67.52    1.86
  -3  -7  -5   65.31    1.84
   3   7   5   65.80    1.81
  -4  -7  -5    1.67    0.25
  -4  -7  -5    1.17    0.23
   4   7   5    1.42    0.23
  -5  -7  -5   33.03    1.17
   5   7   5   33.25    1.10
  -6  -7  -5   15.76    0.76
   6   7   5   15.67    0.70
  -7  -7  -5   25.52    1.06
   7   7   5   26.64    0.98
  -8  -7  -5    4.61    0.47
   8   7   5    4.25    0.40
  12  -8  -5   22.55    0.99
 -12   8   5   20.65    0.98
  11  -8  -5   -0.07    0.16
 -11   8   5    0.17    0.16
  10  -8  -5   32.47    1.19
 -10   8   5   32.07    1.20
   9  -8  -5    0.01    0.14
  -9   8   5    0.29    0.16
   8  -8  -5   53.12    1.63
  -8   8   5   53.91    1.64
   7  -8  -5    0.37    0.18
  -7   8   5    0.21    0.15
   6  -8  -5   68.34    1.95
  -6   8   5   71.00    1.95
   5  -8  -5    0.04    0.13
  -5   8   5    0.01    0.14
  -5   8   5    0.13    0.13
   4  -8  -5   75.09    2.09
  -4   8   5   78.55    1.99
  -4   8   5   77.97    2.06
   3  -8  -5    1.89    0.27
  -3   8   5    1.98    0.23
  -3   8   5    2.43    0.25
   2  -8  -5  121.36    3.08
  -2   8   5  120.80    2.98
  -2   8   5  123.80    3.00
   1  -8  -5    0.06    0.12
  -1   8   5    0.28    0.12
   0  -8  -5   61.81    1.74
   0   8   5   59.69    1.66
  -1  -8  -5    1.35    0.21
  -1  -8  -5    1.42    0.23
   1   8   5    1.31    0.21
  -2  -8  -5   67.54    1.85
  -2  -8  -5   66.36    1.83
   2   8   5   61.13    1.77
  -3  -8  -5    2.69    0.31
  -3  -8  -5    2.50    0.29
   3   8   5    1.65    0.24
  -4  -8  -5   30.05    1.08
   4   8   5   27.85    1.00
  -5  -8  -5   12.78    0.69
   5   8   5   13.61    0.65
  -6  -8  -5   50.56    1.64
   6   8   5   49.84    1.55
  -7  -8  -5    4.85    0.48
   7   8   5    4.78    0.44
  11  -9  -5   21.79    0.98
 -11   9   5   22.36    1.01
  10  -9  -5    0.76    0.25
 -10   9   5    0.72    0.25
   9  -9  -5   43.08    1.47
  -9   9   5   44.90    1.49
   8  -9  -5    0.51    0.20
  -8   9   5    0.32    0.17
   7  -9  -5   42.34    1.40
  -7   9   5   43.15    1.40
   6  -9  -5    0.18    0.16
  -6   9   5    0.13    0.13
   5  -9  -5   49.38    1.52
  -5   9   5   48.05    1.48
   4  -9  -5    2.37    0.30
  -4   9   5    2.27    0.27
   3  -9  -5   57.45    1.70
  -3   9   5   56.10    1.63
  -3   9   5   59.80    1.60
   2  -9  -5    1.16    0.23
  -2   9   5    1.16    0.21
   1  -9  -5   44.79    1.42
  -1   9   5   47.52    1.36
   0  -9  -5    2.99    0.32
   0   9   5    3.38    0.30
  -1  -9  -5   47.29    1.48
   1   9   5   48.52    1.43
  -2  -9  -5    1.53    0.27
  -2  -9  -5    1.46    0.27
   2   9   5    1.48    0.24
  -3  -9  -5   39.08    1.33
   3   9   5   40.86    1.29
  -4  -9  -5    5.61    0.46
   4   9   5    6.55    0.45
  -5  -9  -5   33.44    1.24
   5   9   5   34.53    1.19
  -6  -9  -5    1.16    0.29
   6   9   5    0.87    0.29
  10 -10  -5   25.51    1.09
 -10  10   5   25.12    1.09
   9 -10  -5    0.02    0.19
  -9  10   5   -0.04    0.15
   8 -10  -5   30.87    1.15
  -8  10   5   28.47    1.13
   7 -10  -5    1.29    0.28
  -7  10   5    1.21    0.25
   6 -10  -5   44.89    1.47
  -6  10   5   44.21    1.45
   5 -10  -5    1.38    0.28
  -5  10   5    1.01    0.22
   4 -10  -5   22.45    0.89
  -4  10   5   20.39    0.84
   3 -10  -5    0.05    0.13
  -3  10   5    0.16    0.11
   2 -10  -5   40.83    1.35
  -2  10   5   41.29    1.25
   1 -10  -5    0.06    0.14
  -1  10   5    0.13    0.13
   0 -10  -5   34.56    1.19
   0  10   5   34.22    1.13
   1  10   5    1.12    0.22
   2  10   5   38.09    1.24
   3  10   5    0.14    0.14
  -4 -10  -5   18.54    0.88
   4  10   5   19.54    0.83
  -5 -10  -5   -0.08    0.14
  -9  11   5   10.16    0.76
   8 -11  -5    2.55    0.40
  -8  11   5    2.74    0.37
   7 -11  -5   16.27    0.80
  -7  11   5   14.06    0.75
   6 -11  -5    0.85    0.24
  -6  11   5    0.64    0.20
   5 -11  -5   10.49    0.62
  -5  11   5   10.85    0.61
   4 -11  -5    0.44    0.19
  -4  11   5    0.63    0.20
   3 -11  -5   21.06    0.90
   2 -11  -5    0.84    0.23
   1 -11  -5   21.59    0.90
  -1  11   5   18.56    0.98
   0  11   5    0.11    0.14
   1  11   5   30.81    1.09
   2  11   5    0.79    0.21
   3  11   5   15.32    0.79
  -7  12   5    2.87    0.39
   6 -12  -5   14.70    0.79
  -6  12   5   13.48    0.74
   5 -12  -5    0.67    0.25
  -5  12   5    0.09    0.15
   4 -12  -5   14.78    0.78
   3 -12  -5    0.52    0.22
   2 -12  -5   15.70    1.08
   1  12   5    0.38    0.20
   3  16  -6    0.35    0.24
   2  16  -6   45.79    1.59
   1  16  -6    0.18    0.17
   0  16  -6   67.65    2.06
   0 -16   6   64.26    2.06
  -1  16  -6    0.45    0.23
   1 -16   6    0.42    0.22
  -2  16  -6   37.17    1.48
   2 -16   6   37.96    1.37
   3 -16   6    0.34    0.21
   4 -16   6   40.07    1.44
   5 -16   6   -0.14    0.16
   5  15  -6   44.24    1.50
   4  15  -6    2.34    0.35
  -4 -15   6    1.67    0.48
   3  15  -6   37.94    1.34
  -3 -15   6   38.18    1.38
   2  15  -6    0.08    0.15
  -2 -15   6    0.09    0.18
   1  15  -6   50.69    1.66
  -1 -15   6   53.04    1.70
   0  15  -6    0.37    0.19
   0 -15   6    0.47    0.22
  -1  15  -6   28.78    1.13
   1 -15   6   28.13    1.11
  -2  15  -6    0.03    0.15
   2 -15   6    0.11    0.16
  -3  15  -6   39.17    1.39
   3 -15   6   39.28    1.37
  -4  15  -6    0.52    0.24
   4 -15   6    0.38    0.19
  -5  15  -6   43.65    1.50
   5 -15   6   41.43    1.45
  -6  15  -6    1.53    0.29
   6 -15   6    1.30    0.27
   7 -15   6   23.94    1.03
   8 -15   6    0.42    0.21
   8 -15   6    0.68    0.37
   7  14  -6    1.37    0.27
   6  14  -6   23.03    0.96
  -6 -14   6   22.80    1.06
   5  14  -6    1.88    0.31
  -5 -14   6    1.51    0.30
   4  14  -6   23.32    0.95
  -4 -14   6   24.01    1.00
   3  14  -6    0.20    0.13
  -3 -14   6   -0.08    0.12
   2  14  -6   36.52    1.26
  -2 -14   6   36.10    1.28
   1  14  -6    2.57    0.33
  -1 -14   6    2.89    0.38
   0  14  -6   35.10    1.22
   0 -14   6   33.40    1.21
  -1  14  -6   -0.10    0.11
   1 -14   6   -0.03    0.12
  -2  14  -6   35.77    1.25
   2 -14   6   33.60    1.21
  -3  14  -6    0.17    0.14
   3 -14   6   -0.22    0.11
  -4  14  -6   29.46    1.13
   4 -14   6   31.17    1.13
  -5  14  -6    0.04    0.13
   5 -14   6    0.05    0.14
  -6  14  -6    9.21    0.60
   6 -14   6    9.03    0.57
  -7  14  -6    0.05    0.14
   7 -14   6    0.24    0.16
   7 -14   6    0.37    0.17
  -8  14  -6    9.78    0.63
   8 -14   6   10.74    0.67
   8 -14   6   11.59    0.64
   9 -14   6    0.14    0.19
   9 -14   6    0.58    0.21
   8  13  -6    1.73    0.29
   7  13  -6   13.03    0.63
  -7 -13   6   12.96    0.73
   6  13  -6    0.21    0.15
   6  13  -6    0.45    0.17
  -6 -13   6    0.18    0.16
   5  13  -6   13.37    0.58
   5  13  -6   13.12    0.66
  -5 -13   6   13.36    0.70
   4  13  -6   -0.12    0.10
  -4 -13   6   -0.06    0.13
   3  13  -6   12.01    0.62
  -3 -13   6   13.42    0.66
   2  13  -6    2.84    0.31
  -2 -13   6    2.32    0.33
   1  13  -6   30.95    1.11
  -1 -13   6   32.46    1.13
   0  13  -6    1.17    0.23
   0 -13   6    1.36    0.25
  -1  13  -6   11.21    0.60
   1 -13   6   11.54    0.60
  -2  13  -6    0.00    0.11
   2 -13   6   -0.02    0.11
  -3  13  -6   20.46    0.85
   3 -13   6   19.69    0.82
  -4  13  -6    0.06    0.12
   4 -13   6    0.21    0.14
  -5  13  -6   10.19    0.59
   5 -13   6    9.68    0.52
   5 -13   6    9.31    0.56
  -6  13  -6    0.87    0.22
   6 -13   6    1.01    0.22
   6 -13   6    1.31    0.24
  -7  13  -6   12.31    0.65
   7 -13   6   10.36    0.60
   7 -13   6   10.40    0.58
  -8  13  -6    0.16    0.15
   8 -13   6    0.28    0.17
   8 -13   6    0.20    0.15
  -9  13  -6    9.81    0.60
   9 -13   6    9.84    0.61
   9 -13   6    9.49    0.61
 -10  13  -6    0.09    0.17
 -10  13  -6   -0.01    0.12
  10 -13   6    0.15    0.17
   9  12  -6    0.32    0.17
  -9 -12   6    0.00    0.16
   8  12  -6   12.08    0.61
  -8 -12   6   12.41    0.70
   7  12  -6    1.60    0.25
   7  12  -6    1.81    0.28
  -7 -12   6    1.44    0.28
   6  12  -6   25.60    0.96
   6  12  -6   25.19    0.88
  -6 -12   6   25.14    1.00
   5  12  -6   -0.01    0.10
   5  12  -6    0.12    0.12
  -5 -12   6    0.04    0.12
   4  12  -6   23.89    0.92
   4  12  -6   25.86    0.82
  -4 -12   6   24.96    0.95
   3  12  -6    0.25    0.13
  -3 -12   6    0.11    0.13
   2  12  -6   23.89    0.90
  -2 -12   6   24.74    0.92
   1  12  -6    3.43    0.32
  -1 -12   6    3.43    0.32
   0  12  -6   25.43    0.94
   0 -12   6   25.59    0.94
  -1  12  -6    0.12    0.11
   1 -12   6    0.06    0.10
  -2  12  -6   40.72    1.32
   2 -12   6   42.00    1.31
  -3  12  -6    8.02    0.48
   3 -12   6    8.49    0.49
  -4  12  -6   25.83    0.97
   4 -12   6   27.17    0.97
   4 -12   6   26.78    0.90
  -5  12  -6    2.99    0.31
   5 -12   6    2.99    0.28
   5 -12   6    3.19    0.33
  -6  12  -6   27.57    1.01
   6 -12   6   26.49    0.95
   6 -12   6   26.33    1.00
  -7  12  -6    2.73    0.31
   7 -12   6    2.18    0.29
   7 -12   6    2.14    0.31
  -8  12  -6   36.93    1.25
   8 -12   6   35.80    1.26
   8 -12   6   36.36    1.24
  -9  12  -6    3.22    0.35
  -9  12  -6    2.41    0.32
   9 -12   6    2.64    0.37
   9 -12   6    2.85    0.36
 -10  12  -6   23.44    0.95
 -10  12  -6   21.14    0.94
  10 -12   6   22.51    0.98
 -11  12  -6    0.19    0.16
  11 -12   6    0.03    0.16
  10  11  -6    1.37    0.26
 -10 -11   6    1.41    0.30
   9  11  -6   21.65    0.86
  -9 -11   6   22.98    0.98
   8  11  -6    1.00    0.21
   8  11  -6    0.96    0.20
  -8 -11   6    0.85    0.22
   7  11  -6   40.34    1.33
   7  11  -6   43.09    1.28
  -7 -11   6   43.53    1.40
   6  11  -6    0.16    0.12
   6  11  -6    0.01    0.11
  -6 -11   6   -0.03    0.10
   5  11  -6   69.97    1.96
   5  11  -6   70.37    1.83
  -5 -11   6   70.87    1.98
   4  11  -6    2.10    0.21
   4  11  -6    1.67    0.24
  -4 -11   6    1.94    0.26
   3  11  -6   55.42    1.61
   3  11  -6   57.34    1.47
  -3 -11   6   55.69    1.62
   2  11  -6    0.44    0.15
   2  11  -6    0.24    0.15
  -2 -11   6    0.71    0.17
   1  11  -6   73.95    1.99
  -1 -11   6   71.74    1.97
   0  11  -6    0.35    0.13
   0 -11   6    0.24    0.12
  -1  11  -6   54.41    1.58
   1 -11   6   54.41    1.56
  -2  11  -6    0.15    0.11
   2 -11   6    0.28    0.13
  -3  11  -6   92.63    2.41
   3 -11   6   91.43    2.29
   3 -11   6   90.38    2.39
  -4  11  -6    0.27    0.14
   4 -11   6    0.29    0.13
   4 -11   6    0.32    0.12
  -5  11  -6   78.61    2.08
   5 -11   6   72.80    2.06
   5 -11   6   76.20    2.02
  -6  11  -6    0.82    0.18
   6 -11   6    0.52    0.15
   6 -11   6    0.57    0.17
  -7  11  -6   63.52    1.82
   7 -11   6   63.95    1.86
   7 -11   6   65.08    1.83
  -8  11  -6    3.27    0.34
   8 -11   6    3.58    0.36
   8 -11   6    3.37    0.36
  -9  11  -6   33.53    1.16
  -9  11  -6   30.95    1.11
   9 -11   6   31.77    1.17
 -10  11  -6    0.71    0.23
 -10  11  -6    1.08    0.24
  10 -11   6    1.71    0.31
 -11  11  -6   30.96    1.19
  11 -11   6   30.41    1.20
  12 -11   6    2.58    0.40
  11  10  -6    0.43    0.19
 -11 -10   6    0.35    0.22
  10  10  -6   56.13    1.66
 -10 -10   6   56.11    1.77
   9  10  -6    3.04    0.33
   9  10  -6    3.16    0.33
  -9 -10   6    3.93    0.39
   8  10  -6   52.24    1.51
   8  10  -6   52.36    1.56
  -8 -10   6   52.41    1.62
   7  10  -6   10.60    0.50
   7  10  -6   10.20    0.54
  -7 -10   6   10.20    0.56
   6  10  -6   79.26    2.02
   6  10  -6   78.57    2.12
  -6 -10   6   77.84    2.14
   5  10  -6    6.25    0.40
   5  10  -6    6.54    0.35
  -5 -10   6    5.66    0.39
   4  10  -6   89.35    2.32
   4  10  -6   87.83    2.18
  -4 -10   6   88.75    2.32
   3  10  -6   -0.08    0.08
   3  10  -6    0.23    0.09
  -3 -10   6    0.08    0.10
   2  10  -6  114.56    2.84
   2  10  -6  112.13    2.66
  -2 -10   6  112.75    2.82
   1  10  -6    1.84    0.16
   1  10  -6    2.36    0.24
  -1 -10   6    1.76    0.23
   0  10  -6  195.85    4.61
   0 -10   6  193.41    4.59
  -1  10  -6   -0.09    0.07
   1 -10   6   -0.07    0.07
  -2  10  -6   70.18    1.90
   2 -10   6   69.18    1.87
   2 -10   6   71.55    1.79
  -3  10  -6    3.31    0.30
   3 -10   6    3.42    0.26
   3 -10   6    2.84    0.27
  -4  10  -6   63.83    1.76
   4 -10   6   63.36    1.77
   4 -10   6   64.38    1.71
  -5  10  -6   10.52    0.52
   5 -10   6    9.90    0.48
   5 -10   6   10.32    0.52
  -6  10  -6   73.97    2.07
   6 -10   6   78.36    2.08
   6 -10   6   81.33    2.13
  -7  10  -6    6.81    0.43
  -7  10  -6    6.43    0.42
   7 -10   6    5.86    0.41
   7 -10   6    6.41    0.43
  -8  10  -6   77.04    2.12
  -8  10  -6   77.91    2.10
   8 -10   6   76.04    2.15
  -9  10  -6    3.33    0.33
  -9  10  -6    3.42    0.35
   9 -10   6    4.44    0.39
 -10  10  -6   32.48    1.20
 -10  10  -6   33.45    1.16
  10 -10   6   36.75    1.25
 -11  10  -6    1.87    0.34
  11 -10   6    1.89    0.33
  12 -10   6   26.17    1.10
 -12  -9   6    1.42    0.31
  11   9  -6   46.01    1.45
 -11  -9   6   46.36    1.53
  10   9  -6    8.56    0.53
  10   9  -6    8.79    0.51
 -10  -9   6    8.62    0.55
   9   9  -6   42.50    1.34
   9   9  -6   42.75    1.30
  -9  -9   6   42.36    1.38
   8   9  -6    0.20    0.12
   8   9  -6    0.19    0.12
  -8  -9   6    0.17    0.12
   7   9  -6  122.20    3.10
   7   9  -6  125.85    3.03
  -7  -9   6  123.73    3.13
   6   9  -6    3.00    0.28
   6   9  -6    3.24    0.26
  -6  -9   6    3.50    0.31
   5   9  -6  169.73    4.00
   5   9  -6  172.16    4.11
  -5  -9   6  174.01    4.12
   4   9  -6    2.32    0.20
   4   9  -6    2.40    0.24
  -4  -9   6    2.30    0.24
   3   9  -6  130.61    3.19
   3   9  -6  131.68    3.05
  -3  -9   6  129.92    3.18
   2   9  -6    1.15    0.18
   2   9  -6    0.78    0.12
  -2  -9   6    1.04    0.17
   1   9  -6  200.11    4.41
   1   9  -6  195.90    4.60
  -1  -9   6  191.22    4.57
   0   9  -6    0.48    0.13
   0   9  -6    0.63    0.10
   0  -9   6    0.74    0.09
   0  -9   6    0.69    0.14
  -1   9  -6  150.12    3.48
  -1   9  -6  146.90    3.61
   1  -9   6  155.09    3.61
  -2   9  -6    0.04    0.08
   2  -9   6    0.19    0.10
   2  -9   6    0.33    0.10
  -3   9  -6  169.89    4.11
   3  -9   6  174.05    4.04
   3  -9   6  175.48    4.11
  -4   9  -6    0.33    0.12
   4  -9   6    0.32    0.12
   4  -9   6    0.66    0.14
  -5   9  -6  124.90    2.95
  -5   9  -6  114.00    2.95
   5  -9   6  120.72    2.96
  -6   9  -6    1.60    0.23
  -6   9  -6    2.02    0.24
   6  -9   6    1.44    0.23
  -7   9  -6   50.03    1.46
  -7   9  -6   52.62    1.51
   7  -9   6   50.31    1.51
  -8   9  -6    5.77    0.38
  -8   9  -6    5.06    0.39
   8  -9   6    5.15    0.40
  -9   9  -6   37.02    1.17
  -9   9  -6   35.69    1.23
   9  -9   6   37.60    1.26
 -10   9  -6    1.07    0.24
  10  -9   6    1.09    0.24
 -11   9  -6   22.02    0.95
  11  -9   6   23.07    0.97
 -12   9  -6    1.00    0.26
  12  -9   6    0.86    0.24
 -13  -8   6    2.35    0.37
  12   8  -6   48.11    1.52
 -12  -8   6   49.86    1.61
  11   8  -6    0.38    0.17
 -11  -8   6    0.44    0.17
  10   8  -6   43.12    1.37
  10   8  -6   42.88    1.33
 -10  -8   6   45.43    1.42
   9   8  -6   12.19    0.56
   9   8  -6   12.19    0.59
  -9  -8   6   12.29    0.60
   8   8  -6   58.37    1.64
   8   8  -6   56.51    1.57
  -8  -8   6   56.08    1.63
   7   8  -6    5.74    0.37
   7   8  -6    6.15    0.35
  -7  -8   6    5.72    0.37
   6   8  -6   87.55    2.21
   6   8  -6   89.14    2.30
  -6  -8   6   90.69    2.30
   5   8  -6    4.48    0.27
   5   8  -6    4.57    0.31
  -5  -8   6    4.30    0.30
   4   8  -6   75.71    1.82
   4   8  -6   72.26    1.92
  -4  -8   6   71.79    1.89
   3   8  -6    2.81    0.19
   3   8  -6    2.93    0.24
  -3  -8   6    3.06    0.24
   2   8  -6   94.40    2.39
   2   8  -6   98.07    2.26
  -2  -8   6   95.74    2.37
   1   8  -6    2.32    0.21
   1   8  -6    2.70    0.15
  -1  -8   6    2.66    0.22
  -1  -8   6    2.45    0.15
   0   8  -6  137.48    3.05
   0   8  -6  127.98    3.17
   0  -8   6  132.27    3.00
   0  -8   6  132.46    3.17
  -1   8  -6    0.04    0.05
  -1   8  -6    0.07    0.07
   1  -8   6    0.02    0.07
   1  -8   6    0.23    0.05
  -2   8  -6   42.30    1.10
  -2   8  -6   38.56    1.14
   2  -8   6   39.59    1.15
  -3   8  -6    6.25    0.32
  -3   8  -6    5.55    0.33
   3  -8   6    6.40    0.35
  -4   8  -6   38.40    1.10
  -4   8  -6   36.69    1.09
  -5   8  -6    2.04    0.22
  -5   8  -6    3.15    0.26
   5  -8   6    2.31    0.24
  -6   8  -6   66.32    1.80
  -6   8  -6   66.21    1.77
   6  -8   6   67.21    1.83
  -7   8  -6    2.42    0.24
  -7   8  -6    2.89    0.27
   7  -8   6    2.03    0.25
  -8   8  -6   29.22    0.95
  -8   8  -6   29.97    1.02
   8  -8   6   28.43    1.02
  -9   8  -6    0.19    0.13
   9  -8   6    0.02    0.11
 -10   8  -6   10.95    0.61
  10  -8   6   10.56    0.61
 -11   8  -6    0.92    0.23
  11  -8   6    0.29    0.17
 -12   8  -6   14.14    0.76
  12  -8   6   16.05    0.81
  13  -8   6    0.27    0.21
  13   7  -6   19.23    0.83
 -13  -7   6   19.23    0.88
  12   7  -6    1.93    0.29
 -12  -7   6    1.81    0.30
  11   7  -6   29.22    1.07
  11   7  -6   32.18    1.06
 -11  -7   6   30.48    1.09
  10   7  -6    2.93    0.31
  10   7  -6    2.80    0.29
 -10  -7   6    3.13    0.32
   9   7  -6    9.49    0.47
   9   7  -6    9.97    0.52
  -9  -7   6    9.42    0.50
   8   7  -6    0.08    0.09
   8   7  -6    0.03    0.09
  -8  -7   6    0.02    0.09
   7   7  -6   24.65    0.78
   7   7  -6   23.00    0.82
  -7  -7   6   23.49    0.81
   6   7  -6    1.36    0.16
   6   7  -6    1.31    0.19
  -6  -7   6    1.35    0.19
   5   7  -6   21.86    0.75
   5   7  -6   22.92    0.69
  -5  -7   6   21.39    0.73
   4   7  -6    8.43    0.40
   4   7  -6    7.95    0.34
  -4  -7   6    8.47    0.39
   3   7  -6   43.42    1.11
  -3  -7   6   42.64    1.18
   2   7  -6    6.32    0.27
   2   7  -6    6.59    0.22
   2   7  -6    6.32    0.33
  -2  -7   6    6.15    0.32
  -2  -7   6    6.45    0.27
   1   7  -6   71.29    1.68
   1   7  -6   73.08    1.83
  -1  -7   6   71.38    1.81
  -1  -7   6   70.95    1.70
   0   7  -6    1.78    0.18
   0   7  -6    1.64    0.13
   0  -7   6    2.10    0.13
   0  -7   6    1.70    0.17
  -1   7  -6   66.78    1.67
  -1   7  -6   69.18    1.75
   1  -7   6   70.19    1.59
   1  -7   6   67.56    1.74
  -2   7  -6   12.48    0.49
  -2   7  -6   13.52    0.47
   2  -7   6   12.56    0.36
   2  -7   6   13.41    0.51
  -3   7  -6   17.03    0.61
  -3   7  -6   19.56    0.62
   3  -7   6   17.66    0.63
  -4   7  -6    0.26    0.09
  -4   7  -6    0.16    0.09
   4  -7   6    0.25    0.10
  -5   7  -6   78.56    2.20
  -5   7  -6   92.87    2.20
   5  -7   6   92.19    2.26
  -6   7  -6    0.27    0.11
  -6   7  -6    0.39    0.11
   6  -7   6    0.30    0.12
  -7   7  -6   14.72    0.63
  -7   7  -6   16.36    0.60
   7  -7   6   15.79    0.66
  -8   7  -6    2.32    0.22
  -8   7  -6    2.45    0.27
   8  -7   6    2.06    0.26
  -9   7  -6   11.47    0.60
   9  -7   6   12.10    0.61
 -10   7  -6   -0.10    0.11
  10  -7   6    0.03    0.13
 -11   7  -6    3.73    0.39
  11  -7   6    3.55    0.39
 -12   7  -6    4.97    0.46
  12  -7   6    4.35    0.44
  13  -7   6    5.62    0.52
  13   6  -6    0.50    0.20
  12   6  -6   24.31    0.91
  12   6  -6   25.37    0.95
 -12  -6   6   23.79    0.93
  11   6  -6    0.11    0.13
  11   6  -6    0.30    0.15
 -11  -6   6    0.38    0.16
  10   6  -6   25.51    0.88
  10   6  -6   25.54    0.92
 -10  -6   6   26.18    0.92
   9   6  -6    0.60    0.16
   9   6  -6    0.49    0.14
  -9  -6   6    0.78    0.16
   8   6  -6   15.39    0.63
   8   6  -6   15.00    0.58
  -8  -6   6   15.69    0.61
   7   6  -6    4.65    0.28
   7   6  -6    4.22    0.30
  -7  -6   6    4.64    0.29
   6   6  -6   89.68    2.27
   6   6  -6   89.87    2.19
  -6  -6   6   89.93    2.23
   5   6  -6    2.30    0.18
   5   6  -6    2.25    0.20
  -5  -6   6    1.87    0.18
   4   6  -6    3.81    0.26
   4   6  -6    3.90    0.22
  -4  -6   6    3.81    0.24
   3   6  -6    0.16    0.08
  -3  -6   6    0.25    0.09
  -3  -6   6    0.39    0.08
   2   6  -6  113.29    2.79
   2   6  -6  116.66    2.65
  -2  -6   6  119.81    2.71
  -2  -6   6  119.29    2.78
   1   6  -6    0.38    0.10
   1   6  -6    0.38    0.07
  -1  -6   6    0.29    0.09
  -1  -6   6    0.44    0.08
   0   6  -6  166.97    4.00
   0   6  -6  175.33    3.93
   0  -6   6  173.69    4.00
   0  -6   6  178.23    3.88
  -1   6  -6    0.07    0.06
  -1   6  -6    0.34    0.09
   1  -6   6    0.10    0.04
   1  -6   6    0.15    0.07
  -2   6  -6   55.52    1.38
  -2   6  -6   53.87    1.36
   2  -6   6   51.44    1.24
   2  -6   6   50.03    1.38
  -3   6  -6    2.22    0.18
  -3   6  -6    2.25    0.18
   3  -6   6    1.80    0.18
   3  -6   6    2.27    0.11
  -4   6  -6   74.58    1.94
  -4   6  -6   79.50    1.91
   4  -6   6   75.69    1.96
  -5   6  -6    4.38    0.29
  -5   6  -6    4.50    0.26
   5  -6   6    4.03    0.28
  -6   6  -6   27.77    0.91
  -6   6  -6   28.23    0.83
   6  -6   6   26.35    0.90
  -7   6  -6   16.30    0.66
  -7   6  -6   16.49    0.58
   7  -6   6   15.01    0.64
  -8   6  -6   46.23    1.37
   8  -6   6   42.79    1.35
  -9   6  -6    1.48    0.25
   9  -6   6    1.12    0.22
 -10   6  -6   48.64    1.52
  10  -6   6   46.83    1.50
 -11   6  -6    3.71    0.38
  11  -6   6    2.86    0.36
 -12   6  -6   28.83    1.14
  12  -6   6   29.78    1.15
 -13   6  -6    0.26    0.20
  13  -6   6    0.14    0.18
  14   5  -6    0.51    0.21
 -14  -5   6    0.62    0.20
  13   5  -6   15.33    0.71
  12   5  -6    1.24    0.23
  12   5  -6    1.51    0.26
 -12  -5   6    1.74    0.28
  11   5  -6   32.44    1.08
  11   5  -6   35.57    1.15
 -11  -5   6   33.93    1.11
  10   5  -6    5.47    0.36
  10   5  -6    6.26    0.41
 -10  -5   6    5.97    0.37
   9   5  -6   21.65    0.80
   9   5  -6   21.66    0.75
  -9  -5   6   21.93    0.76
   8   5  -6    1.00    0.18
   8   5  -6    1.09    0.17
  -8  -5   6    1.05    0.17
   7   5  -6   50.89    1.43
   7   5  -6   52.01    1.37
  -7  -5   6   51.73    1.38
   6   5  -6    0.05    0.07
   6   5  -6    0.32    0.09
  -6  -5   6    0.28    0.09
   5   5  -6   48.79    1.35
   5   5  -6   50.89    1.30
  -5  -5   6   50.56    1.31
   4   5  -6   12.76    0.49
  -4  -5   6   12.66    0.45
  -4  -5   6   12.46    0.43
   3   5  -6  181.41    4.22
   3   5  -6  183.66    4.05
  -3  -5   6  186.75    4.18
  -3  -5   6  181.90    4.15
   2   5  -6   -0.08    0.03
   2   5  -6   -0.01    0.05
  -2  -5   6    0.06    0.06
  -2  -5   6   -0.04    0.04
   1   5  -6  265.28    5.86
   1   5  -6  262.18    5.94
  -1  -5   6  262.44    5.91
  -1  -5   6  264.98    5.85
   0   5  -6    2.81    0.19
   0   5  -6    3.06    0.17
   0  -5   6    2.67    0.18
   0  -5   6    2.93    0.15
  -1   5  -6   87.44    2.08
  -1   5  -6   82.87    2.06
   1  -5   6   89.06    1.99
   1  -5   6   86.44    2.09
  -2   5  -6    5.74    0.27
  -2   5  -6    5.96    0.28
   2  -5   6    5.90    0.29
   2  -5   6    5.52    0.21
  -3   5  -6  184.47    4.13
  -3   5  -6  179.82    4.08
   3  -5   6  179.25    4.14
   3  -5   6  171.17    3.97
  -4   5  -6   13.06    0.52
  -4   5  -6   13.90    0.48
   4  -5   6   13.79    0.53
   4  -5   6   13.76    0.40
  -5   5  -6   95.50    2.36
  -5   5  -6   91.97    2.25
   5  -5   6   95.42    2.16
   5  -5   6   94.70    2.37
  -6   5  -6    3.13    0.21
  -6   5  -6    3.08    0.26
   6  -5   6    3.43    0.27
  -7   5  -6   90.71    2.35
   7  -5   6   91.15    2.36
  -8   5  -6    4.90    0.37
   8  -5   6    5.45    0.38
  -9   5  -6   62.59    1.80
   9  -5   6   61.45    1.79
 -10   5  -6    7.99    0.51
  10  -5   6    8.30    0.52
 -11   5  -6   34.25    1.22
  11  -5   6   32.62    1.20
 -12   5  -6    4.11    0.43
  12  -5   6    3.36    0.40
 -13   5  -6   16.31    0.84
  13  -5   6   17.19    0.85
 -15  -4   6    1.87    0.40
 -14  -4   6   15.54    0.71
  13   4  -6    0.21    0.16
 -13  -4   6    0.26    0.15
  12   4  -6   30.20    1.06
 -12  -4   6   29.41    1.00
  11   4  -6   -0.13    0.10
  11   4  -6    0.01    0.12
 -11  -4   6    0.20    0.11
  10   4  -6   65.30    1.75
  10   4  -6   66.51    1.82
 -10  -4   6   64.62    1.75
   9   4  -6    0.00    0.10
   9   4  -6    0.02    0.09
  -9  -4   6   -0.10    0.06
   8   4  -6  134.22    3.31
   8   4  -6  135.11    3.24
  -8  -4   6  138.97    3.24
  -8  -4   6  137.36    3.23
   7   4  -6    1.65    0.20
  -7  -4   6    1.70    0.18
  -7  -4   6    1.64    0.17
   6   4  -6  178.47    3.87
   6   4  -6  169.29    4.07
  -6  -4   6  170.58    4.00
  -6  -4   6  177.72    3.99
   5   4  -6   19.00    0.48
   5   4  -6   17.78    0.62
  -5  -4   6   17.97    0.56
   4   4  -6  267.95    5.73
   4   4  -6  257.97    5.89
  -4  -4   6  261.17    5.82
  -4  -4   6  253.30    5.82
   3   4  -6    0.97    0.09
   3   4  -6    1.16    0.14
  -3  -4   6    1.08    0.11
  -3  -4   6    1.03    0.11
   2   4  -6  204.37    4.59
   2   4  -6  196.18    4.51
  -2  -4   6  204.21    4.55
  -2  -4   6  203.71    4.53
   1   4  -6    0.66    0.10
   1   4  -6    0.17    0.07
  -1  -4   6    0.21    0.06
  -1  -4   6    0.14    0.06
   0   4  -6  229.93    5.08
   0   4  -6  216.07    5.07
   0  -4   6  223.48    5.07
   0  -4   6  232.70    5.02
  -1   4  -6   28.70    0.82
  -1   4  -6   30.09    0.80
   1  -4   6   29.34    0.82
   1  -4   6   28.96    0.76
  -2   4  -6  140.06    3.33
  -2   4  -6  140.91    3.28
   2  -4   6  146.68    3.34
   2  -4   6  146.34    3.24
  -3   4  -6   57.74    1.46
  -3   4  -6   54.82    1.37
   3  -4   6   55.33    1.45
   3  -4   6   54.25    1.33
  -4   4  -6  288.15    6.37
  -4   4  -6  283.32    6.25
   4  -4   6  276.99    6.21
   4  -4   6  272.48    6.36
  -5   4  -6   21.35    0.74
  -5   4  -6   22.05    0.64
   5  -4   6   22.19    0.74
   5  -4   6   21.37    0.60
  -6   4  -6  125.50    3.11
   6  -4   6  129.22    2.92
   6  -4   6  127.15    3.11
  -7   4  -6    7.90    0.43
   7  -4   6    8.35    0.45
  -8   4  -6  143.79    3.56
   8  -4   6  144.56    3.56
  -9   4  -6    8.92    0.52
   9  -4   6    8.46    0.50
 -10   4  -6   60.13    1.79
  10  -4   6   60.17    1.78
 -11   4  -6    5.16    0.44
  11  -4   6    6.00    0.47
 -12   4  -6   31.80    1.21
  12  -4   6   31.76    1.19
 -13   4  -6    5.80    0.52
  13  -4   6    5.85    0.51
 -15  -3   6   24.21    0.95
  14   3  -6    1.74    0.29
 -14  -3   6    1.47    0.27
  13   3  -6   29.04    1.05
 -13  -3   6   28.25    0.98
  12   3  -6    1.81    0.28
 -12  -3   6    1.92    0.25
  11   3  -6   92.30    2.42
 -11  -3   6   91.86    2.35
  10   3  -6    1.83    0.25
 -10  -3   6    1.55    0.23
 -10  -3   6    2.53    0.24
   9   3  -6  158.23    3.94
  -9  -3   6  166.47    3.87
  -9  -3   6  169.34    3.85
   8   3  -6    2.21    0.23
  -8  -3   6    1.67    0.17
  -8  -3   6    1.54    0.18
   7   3  -6  184.93    4.08
   7   3  -6  180.28    4.25
  -7  -3   6  176.93    4.13
  -7  -3   6  182.42    4.18
   6   3  -6   19.52    0.53
   6   3  -6   18.62    0.65
  -6  -3   6   18.68    0.57
  -6  -3   6   18.01    0.59
   5   3  -6  291.24    6.62
   5   3  -6  298.91    6.47
  -5  -3   6  293.74    6.51
  -5  -3   6  287.61    6.55
   4   3  -6    0.10    0.08
   4   3  -6   -0.06    0.04
  -4  -3   6   -0.11    0.04
  -4  -3   6   -0.11    0.04
   3   3  -6  189.54    4.31
   3   3  -6  190.47    4.23
  -3  -3   6  192.16    4.24
  -3  -3   6  183.62    4.25
   2   3  -6    2.02    0.15
   2   3  -6    1.62    0.13
  -2  -3   6    1.68    0.13
  -2  -3   6    1.78    0.13
   1   3  -6  236.03    5.35
   1   3  -6  241.44    5.36
  -1  -3   6  238.68    5.32
  -1  -3   6  240.10    5.33
   0   3  -6    3.32    0.20
   0   3  -6    3.12    0.18
   0  -3   6    3.44    0.17
   0  -3   6    3.49    0.19
  -1   3  -6  171.92    3.97
  -1   3  -6  176.36    3.91
   1  -3   6  172.10    3.94
   1  -3   6  173.11    3.90
  -2   3  -6   19.41    0.56
  -2   3  -6   21.54    0.65
   2  -3   6   19.52    0.57
   2  -3   6   20.23    0.62
  -3   3  -6  270.77    6.51
  -3   3  -6  303.60    6.39
   3  -3   6  290.56    6.41
   3  -3   6  289.20    6.50
  -4   3  -6   21.64    0.59
  -4   3  -6   21.85    0.72
   4  -3   6   21.11    0.62
   4  -3   6   21.60    0.71
  -5   3  -6   82.49    2.10
   5  -3   6   81.24    1.96
   5  -3   6   83.68    2.09
  -6   3  -6   17.57    0.66
   6  -3   6   17.60    0.65
   6  -3   6   15.67    0.52
  -7   3  -6   97.30    2.52
   7  -3   6   99.96    2.35
   7  -3   6   98.26    2.52
  -8   3  -6    9.51    0.50
   8  -3   6    8.76    0.49
  -9   3  -6   74.91    2.07
   9  -3   6   73.07    2.05
 -10   3  -6    5.01    0.41
  10  -3   6    5.24    0.42
 -11   3  -6   28.20    1.07
  11  -3   6   26.89    1.06
 -12   3  -6    0.08    0.15
  12  -3   6    0.07    0.14
 -13   3  -6   19.62    0.93
  13  -3   6   18.88    0.99
 -15  -2   6    0.56    0.19
  14   2  -6   21.59    0.90
 -14  -2   6   21.08    0.82
  13   2  -6    0.28    0.16
 -13  -2   6    0.52    0.17
  12   2  -6   43.97    1.38
 -12  -2   6   44.01    1.30
  11   2  -6    4.24    0.35
 -11  -2   6    4.12    0.31
  10   2  -6   84.89    2.25
 -10  -2   6   86.80    2.17
   9   2  -6    0.25    0.11
   9   2  -6   -0.05    0.06
  -9  -2   6    0.04    0.08
   8   2  -6  107.61    2.68
   8   2  -6  108.95    2.54
  -8  -2   6  107.73    2.55
  -8  -2   6  108.46    2.60
   7   2  -6    7.25    0.29
   7   2  -6    6.99    0.36
  -7  -2   6    6.85    0.32
  -7  -2   6    7.19    0.29
   6   2  -6  151.63    3.43
   6   2  -6  146.56    3.54
  -6  -2   6  150.91    3.48
  -6  -2   6  152.74    3.41
   5   2  -6    2.12    0.18
   5   2  -6    2.04    0.14
  -5  -2   6    2.06    0.16
  -5  -2   6    2.11    0.13
   4   2  -6  241.71    5.36
   4   2  -6  241.65    5.45
  -4  -2   6  233.71    5.38
  -4  -2   6  244.63    5.32
   3   2  -6   13.45    0.47
   3   2  -6   13.67    0.43
  -3  -2   6   14.40    0.39
  -3  -2   6   13.04    0.43
   2   2  -6  187.94    4.25
   2   2  -6  186.64    4.25
  -2  -2   6  186.13    4.23
  -2  -2   6  190.98    4.18
   1   2  -6    0.19    0.07
   1   2  -6    0.15    0.05
  -1  -2   6    0.06    0.05
  -1  -2   6    0.17    0.05
   0   2  -6  105.82    2.70
   0   2  -6  116.71    2.64
   0  -2   6  122.31    2.66
   0  -2   6  117.33    2.67
  -1   2  -6    2.82    0.20
  -1   2  -6    2.82    0.14
   1  -2   6    2.70    0.16
   1  -2   6    2.90    0.18
  -2   2  -6  159.41    3.49
  -2   2  -6  157.27    3.64
   2  -2   6  153.16    3.55
   2  -2   6  155.32    3.60
  -3   2  -6    0.16    0.08
  -3   2  -6    0.23    0.05
   3  -2   6    0.19    0.08
   3  -2   6    0.22    0.07
  -4   2  -6   47.91    1.33
   4  -2   6   48.72    1.23
   4  -2   6   48.29    1.31
  -5   2  -6    0.17    0.09
   5  -2   6    0.19    0.08
   5  -2   6    0.08    0.06
  -6   2  -6   56.05    1.54
   6  -2   6   55.71    1.41
   6  -2   6   54.04    1.52
  -7   2  -6    0.29    0.12
   7  -2   6    0.28    0.11
   7  -2   6    0.26    0.08
  -8   2  -6   49.04    1.49
   8  -2   6   51.53    1.50
   8  -2   6   50.50    1.34
  -9   2  -6    6.35    0.43
   9  -2   6    6.26    0.34
   9  -2   6    5.81    0.42
 -10   2  -6   24.44    0.95
  10  -2   6   24.65    0.96
 -11   2  -6    1.11    0.26
  11  -2   6    1.19    0.24
 -12   2  -6   15.12    0.77
  12  -2   6   15.01    0.78
 -13   2  -6    2.48    0.38
  15   1  -6   19.85    0.89
 -15  -1   6   19.27    0.80
  14   1  -6    0.70    0.20
 -14  -1   6    0.89    0.20
  13   1  -6   23.79    0.93
 -13  -1   6   24.13    0.85
  12   1  -6    4.11    0.36
 -12  -1   6    4.41    0.32
  11   1  -6   41.57    1.29
 -11  -1   6   41.25    1.20
  10   1  -6    0.52    0.12
  10   1  -6    0.85    0.17
 -10  -1   6    0.44    0.12
   9   1  -6   28.67    0.85
   9   1  -6   27.77    0.94
  -9  -1   6   29.79    0.88
   8   1  -6    2.87    0.20
   8   1  -6    2.54    0.23
  -8  -1   6    3.14    0.21
   7   1  -6   35.78    1.07
   7   1  -6   36.65    0.99
  -7  -1   6   37.81    0.94
  -7  -1   6   36.55    1.01
   6   1  -6    2.48    0.17
   6   1  -6    2.35    0.21
  -6  -1   6    2.38    0.18
  -6  -1   6    2.67    0.14
   5   1  -6  157.82    3.74
   5   1  -6  163.29    3.68
  -5  -1   6  156.18    3.68
  -5  -1   6  167.01    3.58
   4   1  -6   18.27    0.56
  -4  -1   6   17.52    0.55
  -4  -1   6   18.75    0.46
   3   1  -6  144.65    3.35
   3   1  -6  146.28    3.34
  -3  -1   6  145.58    3.22
   2   1  -6    8.44    0.34
   2   1  -6    8.89    0.33
  -2  -1   6    9.30    0.27
  -2  -1   6    8.72    0.33
   1   1  -6   41.35    1.10
   1   1  -6   40.77    1.03
  -1  -1   6   40.34    1.06
  -1  -1   6   41.73    1.00
   0   1  -6   26.05    0.79
   0   1  -6   27.11    0.70
   0  -1   6   27.45    0.72
   0  -1   6   26.80    0.75
  -1   1  -6   57.77    1.38
  -1   1  -6   60.21    1.53
   1  -1   6   57.72    1.45
   1  -1   6   60.15    1.46
  -2   1  -6   19.21    0.64
   2  -1   6   19.09    0.58
   2  -1   6   19.00    0.60
  -3   1  -6   95.25    2.35
   3  -1   6   93.53    2.29
   3  -1   6   95.90    2.26
  -4   1  -6    0.21    0.10
   4  -1   6    0.43    0.09
   4  -1   6    0.28    0.10
  -5   1  -6   35.60    1.07
   5  -1   6   34.89    0.97
   5  -1   6   34.30    1.04
  -6   1  -6    1.33    0.21
   6  -1   6    1.57    0.16
   6  -1   6    1.22    0.19
  -7   1  -6   27.74    0.94
   7  -1   6   27.02    0.92
   7  -1   6   26.36    0.82
  -8   1  -6    0.18    0.13
   8  -1   6   -0.03    0.10
   8  -1   6    0.11    0.09
  -9   1  -6   23.77    0.92
   9  -1   6   24.72    0.92
   9  -1   6   24.68    0.81
 -10   1  -6    0.21    0.14
  10  -1   6    0.21    0.12
  10  -1   6   -0.05    0.13
 -11   1  -6   15.77    0.77
  11  -1   6   16.35    0.78
 -12   1  -6    0.23    0.19
  12  -1   6    0.35    0.19
 -13   1  -6   20.01    0.94
  16   0  -6   13.35    0.77
  15   0  -6    4.05    0.43
  14   0  -6    2.89    0.36
 -14   0   6    3.01    0.30
  13   0  -6    1.30    0.24
 -13   0   6    1.48    0.22
  12   0  -6   10.52    0.57
 -12   0   6   11.32    0.50
  11   0  -6    4.12    0.30
  11   0  -6    3.89    0.34
 -11   0   6    4.47    0.30
  10   0  -6   20.37    0.78
  10   0  -6   20.75    0.71
 -10   0   6   20.11    0.69
   9   0  -6    0.08    0.09
   9   0  -6    0.04    0.08
  -9   0   6    0.00    0.07
   8   0  -6   16.89    0.58
   8   0  -6   16.04    0.63
  -8   0   6   16.44    0.56
   7   0  -6    0.31    0.10
   7   0  -6    0.51    0.11
  -7   0   6    0.68    0.12
   6   0  -6   42.08    1.12
   6   0  -6   41.09    1.16
  -6   0   6   42.14    1.10
   5   0  -6    4.18    0.23
   5   0  -6    4.12    0.25
  -5   0   6    4.42    0.23
   4   0  -6   58.98    1.47
   4   0  -6   57.51    1.46
  -4   0   6   56.91    1.44
   3   0  -6   51.51    1.34
   3   0  -6   53.40    1.36
  -3   0   6   54.46    1.34
   2   0  -6  113.53    2.64
   2   0  -6  108.22    2.58
  -2   0   6  111.99    2.60
  -2   0   6  112.05    2.49
   1   0  -6    9.66    0.39
   1   0  -6    8.90    0.32
  -1   0   6    9.27    0.30
  -1   0   6    8.89    0.35
   0   0  -6   98.37    2.44
   0   0  -6  101.06    2.31
   0   0   6  101.79    2.39
   0   0   6  102.25    2.33
  -1   0  -6    2.01    0.11
  -1   0  -6    2.23    0.20
   1   0   6    2.19    0.17
   1   0   6    1.91    0.15
  -2   0  -6  102.84    2.58
   2   0   6  107.69    2.52
   2   0   6  108.54    2.52
  -3   0  -6    4.77    0.30
   3   0   6    5.43    0.27
   3   0   6    5.15    0.28
  -4   0  -6   32.83    1.02
   4   0   6   32.92    0.98
   4   0   6   34.76    0.96
  -5   0  -6    3.18    0.27
   5   0   6    2.78    0.21
   5   0   6    3.05    0.25
  -6   0  -6   76.86    2.02
   6   0   6   74.11    1.90
   6   0   6   75.49    1.99
  -7   0  -6    1.57    0.23
   7   0   6    1.11    0.19
   7   0   6    1.21    0.18
  -8   0  -6   44.64    1.38
   8   0   6   43.29    1.36
   8   0   6   45.63    1.27
  -9   0  -6    2.02    0.29
   9   0   6    1.64    0.26
   9   0   6    1.60    0.22
 -10   0  -6   21.19    0.88
  10   0   6   22.07    0.91
  10   0   6   21.55    0.78
 -11   0  -6    0.77    0.23
  11   0   6    0.64    0.20
  11   0   6    0.78    0.22
 -12   0  -6   14.27    0.77
  12   0   6   16.17    0.81
 -15   1   6   13.83    0.77
  14  -1  -6    0.06    0.15
  13  -1  -6   23.64    0.95
 -13   1   6   24.65    0.84
  12  -1  -6    3.73    0.36
  12  -1  -6    4.37    0.34
 -12   1   6    4.53    0.31
  11  -1  -6   36.12    1.21
  11  -1  -6   38.74    1.16
 -11   1   6   37.73    1.10
  10  -1  -6    2.75    0.29
  10  -1  -6    3.05    0.26
 -10   1   6    3.21    0.24
   9  -1  -6   37.50    1.17
   9  -1  -6   37.89    1.11
  -9   1   6   38.27    1.07
   8  -1  -6    0.81    0.15
   8  -1  -6    0.99    0.16
  -8   1   6    0.72    0.13
   7  -1  -6   71.41    1.87
   7  -1  -6   73.16    1.83
  -7   1   6   72.22    1.79
   6  -1  -6    1.10    0.16
   6  -1  -6    1.03    0.15
  -6   1   6    1.09    0.13
   5  -1  -6  101.76    2.43
   5  -1  -6  101.72    2.45
  -5   1   6   99.82    2.40
   4  -1  -6   28.73    0.86
   4  -1  -6   30.78    0.88
  -4   1   6   30.96    0.85
   3  -1  -6  160.83    3.79
   3  -1  -6  167.05    3.77
  -3   1   6  164.31    3.76
   2  -1  -6    3.84    0.24
   2  -1  -6    3.88    0.21
  -2   1   6    3.87    0.22
  -2   1   6    3.73    0.14
   1  -1  -6   47.88    1.17
   1  -1  -6   47.46    1.27
  -1   1   6   47.25    1.23
  -1   1   6   47.53    1.14
   0  -1  -6    2.81    0.15
   0   1   6    3.09    0.20
   0   1   6    2.70    0.16
  -1  -1  -6  155.76    3.65
   1   1   6  154.67    3.58
   1   1   6  153.17    3.54
  -2  -1  -6    8.88    0.42
   2   1   6    9.53    0.38
   2   1   6    9.63    0.39
  -3  -1  -6  160.51    3.77
   3   1   6  157.27    3.69
   3   1   6  157.09    3.69
  -4  -1  -6   10.08    0.47
   4   1   6   10.07    0.43
   4   1   6    9.82    0.44
  -5  -1  -6  109.98    2.72
   5   1   6  107.26    2.63
   5   1   6  107.42    2.68
  -6  -1  -6    0.22    0.12
   6   1   6    0.35    0.13
   6   1   6    0.20    0.11
  -7  -1  -6   72.70    1.99
   7   1   6   72.95    1.89
   7   1   6   72.15    1.97
  -8  -1  -6    6.39    0.43
   8   1   6    5.93    0.43
   8   1   6    6.39    0.38
  -9  -1  -6   46.08    1.45
   9   1   6   45.51    1.34
   9   1   6   45.56    1.45
 -10  -1  -6    2.31    0.34
  10   1   6    3.16    0.36
  10   1   6    2.22    0.27
 -11  -1  -6   29.41    1.16
  11   1   6   33.60    1.09
  11   1   6   31.98    1.20
 -15   2   6    2.08    0.35
 -14   2   6   13.29    0.72
  13  -2  -6   -0.01    0.13
  13  -2  -6    0.20    0.15
  12  -2  -6   35.18    1.21
  12  -2  -6   36.26    1.16
 -12   2   6   33.80    1.05
  11  -2  -6    1.58    0.24
  11  -2  -6    1.63    0.25
 -11   2   6    1.71    0.22
  10  -2  -6   55.75    1.62
  10  -2  -6   55.24    1.56
 -10   2   6   55.83    1.47
   9  -2  -6    0.89    0.17
   9  -2  -6    0.67    0.16
  -9   2   6    0.85    0.14
   8  -2  -6   72.63    1.88
   8  -2  -6   73.23    1.93
  -8   2   6   71.79    1.81
   7  -2  -6    0.12    0.09
   7  -2  -6    0.04    0.08
  -7   2   6    0.04    0.07
   6  -2  -6  169.90    4.00
   6  -2  -6  168.61    3.98
  -6   2   6  173.24    3.93
   5  -2  -6    0.15    0.08
   5  -2  -6    0.20    0.09
  -5   2   6    0.10    0.07
   4  -2  -6  129.23    3.11
   4  -2  -6  131.34    3.08
  -4   2   6  131.30    3.06
   3  -2  -6    0.07    0.06
   3  -2  -6    0.03    0.06
  -3   2   6    0.09    0.07
   2  -2  -6  187.59    4.16
   2  -2  -6  181.25    4.06
  -2   2   6  179.67    4.19
   1  -2  -6    1.75    0.19
   1  -2  -6    1.86    0.13
   1  -2  -6    1.85    0.14
  -1   2   6    1.74    0.17
   0  -2  -6  129.16    2.92
   0  -2  -6  126.03    3.04
   0   2   6  126.31    2.87
   0   2   6  122.30    2.97
  -1  -2  -6   22.83    0.76
   1   2   6   22.33    0.71
   1   2   6   22.42    0.67
  -2  -2  -6  181.27    4.25
   2   2   6  179.69    4.18
   2   2   6  180.66    4.15
  -3  -2  -6   20.94    0.75
   3   2   6   21.02    0.70
   3   2   6   21.81    0.70
  -4  -2  -6  128.35    3.09
   4   2   6  123.23    3.02
   4   2   6  123.79    3.00
  -5  -2  -6    1.85    0.24
   5   2   6    1.65    0.21
   5   2   6    2.01    0.22
  -6  -2  -6  124.65    3.12
   6   2   6  123.56    3.10
   6   2   6  126.83    3.05
  -7  -2  -6   14.47    0.64
   7   2   6   13.45    0.57
   7   2   6   12.68    0.61
  -8  -2  -6   34.09    1.16
   8   2   6   35.02    1.17
   8   2   6   34.72    1.09
  -9  -2  -6    2.55    0.32
   9   2   6    2.36    0.28
   9   2   6    2.91    0.33
 -10  -2  -6   38.87    1.38
 -10  -2  -6   37.66    1.32
  10   2   6   40.60    1.25
 -11  -2  -6    7.19    0.58
  11   2   6    7.41    0.49
  12   2   6   24.91    0.97
 -15   3   6   21.72    1.01
  14  -3  -6    0.18    0.16
 -14   3   6   -0.01    0.15
  13  -3  -6   54.54    1.64
 -13   3   6   53.87    1.71
  12  -3  -6    0.25    0.16
 -12   3   6    0.41    0.19
  11  -3  -6   61.77    1.75
 -11   3   6   58.11    1.63
 -11   3   6   65.19    1.83
  10  -3  -6    5.55    0.39
  10  -3  -6    4.39    0.36
 -10   3   6    5.45    0.31
   9  -3  -6   99.83    2.58
   9  -3  -6  100.94    2.55
  -9   3   6  100.08    2.44
   8  -3  -6    7.54    0.41
   8  -3  -6    6.78    0.40
  -8   3   6    6.72    0.34
   7  -3  -6   98.79    2.48
   7  -3  -6   98.33    2.46
  -7   3   6   98.33    2.38
   6  -3  -6    0.07    0.08
   6  -3  -6    0.03    0.07
  -6   3   6    0.17    0.08
   5  -3  -6  173.98    4.10
   5  -3  -6  175.39    4.07
  -5   3   6  174.17    4.03
   4  -3  -6   14.28    0.56
   4  -3  -6   14.53    0.53
  -4   3   6   14.85    0.52
   3  -3  -6  216.17    5.00
  -3   3   6  215.86    4.94
  -3   3   6  217.13    4.94
   2  -3  -6    1.05    0.17
   2  -3  -6    0.78    0.10
  -2   3   6    1.20    0.14
  -2   3   6    0.80    0.14
   1  -3  -6  194.73    4.32
   1  -3  -6  192.24    4.48
  -1   3   6  187.76    4.34
  -1   3   6  192.33    4.42
   0  -3  -6    8.52    0.41
   0  -3  -6    8.77    0.34
   0   3   6    7.74    0.37
   0   3   6    8.40    0.31
  -1  -3  -6   97.38    2.46
  -1  -3  -6   99.97    2.37
   1   3   6   96.94    2.40
  -2  -3  -6   18.80    0.64
  -2  -3  -6   18.02    0.68
  -3  -3  -6   91.14    2.34
  -3  -3  -6   95.81    2.40
   3   3   6   93.65    2.34
  -4  -3  -6   62.26    1.71
  -4  -3  -6   64.48    1.74
   4   3   6   61.24    1.66
  -5  -3  -6  154.13    3.81
  -5  -3  -6  157.81    3.81
   5   3   6  158.39    3.75
  -6  -3  -6   21.27    0.83
  -6  -3  -6   21.31    0.82
   6   3   6   21.60    0.77
  -7  -3  -6  100.86    2.68
  -7  -3  -6  107.69    2.74
   7   3   6  101.21    2.61
  -8  -3  -6    0.49    0.19
  -8  -3  -6    0.69    0.20
   8   3   6    0.63    0.17
  -9  -3  -6   59.43    1.76
  -9  -3  -6   59.31    1.83
   9   3   6   57.01    1.68
 -10  -3  -6    0.33    0.20
  10   3   6    0.54    0.18
  11   3   6   23.09    0.92
  15  -4  -6    1.43    0.31
  14  -4  -6   33.88    1.23
 -14   4   6   34.37    1.30
  13  -4  -6    0.15    0.17
 -13   4   6    0.00    0.17
  12  -4  -6   44.74    1.41
 -12   4   6   43.12    1.45
  11  -4  -6    1.42    0.26
 -11   4   6    1.18    0.24
  10  -4  -6   45.88    1.40
 -10   4   6   45.84    1.44
   9  -4  -6    6.74    0.42
  -9   4   6    6.18    0.42
  -9   4   6    5.97    0.33
   8  -4  -6  116.28    2.90
  -8   4   6  117.04    2.79
  -8   4   6  114.86    2.93
   7  -4  -6    0.33    0.13
  -7   4   6    0.44    0.12
  -7   4   6    0.33    0.13
   6  -4  -6   98.50    2.48
  -6   4   6   97.54    2.48
  -6   4   6   98.58    2.40
   5  -4  -6    0.18    0.10
  -5   4   6    0.31    0.10
  -5   4   6    0.23    0.10
   4  -4  -6   59.43    1.66
  -4   4   6   64.13    1.63
  -4   4   6   62.37    1.60
   3  -4  -6    0.08    0.09
  -3   4   6    0.23    0.08
  -3   4   6    0.10    0.07
   2  -4  -6  123.84    2.94
   2  -4  -6  105.13    2.84
  -2   4   6  125.29    2.84
  -2   4   6  125.14    2.88
   1  -4  -6   13.26    0.43
   1  -4  -6   11.01    0.50
  -1   4   6   11.42    0.43
  -1   4   6   11.48    0.47
   0  -4  -6  118.16    2.77
   0  -4  -6  112.81    2.87
   0   4   6  113.77    2.81
   0   4   6  121.27    2.72
  -1  -4  -6    1.76    0.21
  -1  -4  -6    2.22    0.19
   1   4   6    1.97    0.20
  -2  -4  -6   73.10    1.82
  -2  -4  -6   69.18    1.87
   2   4   6   67.08    1.81
  -3  -4  -6    3.87    0.30
  -3  -4  -6    4.36    0.33
   3   4   6    4.14    0.30
  -4  -4  -6  141.36    3.42
  -4  -4  -6  140.83    3.44
   4   4   6  136.52    3.37
  -5  -4  -6    0.18    0.12
  -5  -4  -6    0.13    0.10
   5   4   6    0.70    0.16
  -6  -4  -6   29.68    1.05
  -6  -4  -6   30.12    1.04
   6   4   6   28.69    0.98
  -7  -4  -6    0.02    0.11
  -7  -4  -6    0.21    0.14
   7   4   6    0.26    0.13
  -8  -4  -6   28.70    1.10
  -8  -4  -6   28.59    1.05
   8   4   6   29.44    1.02
  -9  -4  -6    0.40    0.19
   9   4   6    0.31    0.16
 -10  -4  -6   21.12    0.99
  10   4   6   23.51    0.91
  14  -5  -6    0.11    0.18
 -14   5   6    0.20    0.19
  13  -5  -6   25.19    1.01
 -13   5   6   23.53    1.03
  12  -5  -6   -0.19    0.13
 -12   5   6   -0.02    0.15
  11  -5  -6   38.22    1.29
 -11   5   6   38.74    1.32
  10  -5  -6    4.20    0.36
 -10   5   6    4.33    0.39
   9  -5  -6   32.70    1.11
  -9   5   6   34.06    1.15
   8  -5  -6    0.46    0.15
  -8   5   6    0.49    0.16
  -8   5   6    0.59    0.14
   7  -5  -6   40.58    1.25
  -7   5   6   41.46    1.26
  -7   5   6   41.36    1.16
   6  -5  -6    6.99    0.41
  -6   5   6    6.73    0.35
  -6   5   6    7.25    0.41
   5  -5  -6   15.01    0.62
  -5   5   6   15.20    0.56
  -5   5   6   14.24    0.59
   4  -5  -6    5.24    0.34
  -4   5   6    4.86    0.31
  -4   5   6    5.08    0.30
   3  -5  -6   77.55    2.08
  -3   5   6   79.22    2.01
  -3   5   6   81.55    2.02
   2  -5  -6    0.06    0.09
  -2   5   6    0.03    0.07
  -2   5   6    0.03    0.06
   1  -5  -6   34.15    1.08
   1  -5  -6   35.97    0.99
  -1   5   6   34.60    0.98
  -1   5   6   34.67    1.03
   0  -5  -6    0.35    0.13
   0  -5  -6    0.38    0.10
   0   5   6    0.26    0.10
  -1  -5  -6   41.21    1.25
  -1  -5  -6   41.35    1.17
   1   5   6   40.41    1.19
  -2  -5  -6    0.18    0.12
  -2  -5  -6    0.34    0.12
   2   5   6    0.36    0.13
  -3  -5  -6   44.22    1.31
  -3  -5  -6   45.41    1.34
   3   5   6   42.35    1.28
  -4  -5  -6    0.27    0.14
  -4  -5  -6    0.16    0.11
   4   5   6    0.05    0.09
  -5  -5  -6   33.36    1.11
  -5  -5  -6   33.63    1.13
   5   5   6   31.59    1.06
  -6  -5  -6    0.50    0.17
  -6  -5  -6    0.61    0.19
   6   5   6    0.59    0.18
  -7  -5  -6   13.65    0.70
  -7  -5  -6   14.87    0.69
   7   5   6   15.60    0.68
  -8  -5  -6    0.41    0.19
   8   5   6    0.70    0.21
  -9  -5  -6   23.71    1.03
   9   5   6   23.57    0.93
  14  -6  -6   13.65    0.78
  13  -6  -6    0.25    0.19
 -13   6   6    0.20    0.19
  12  -6  -6    8.12    0.56
 -12   6   6    8.74    0.60
  11  -6  -6    2.39    0.35
 -11   6   6    2.32    0.34
  10  -6  -6   12.39    0.64
 -10   6   6   12.37    0.66
   9  -6  -6    0.28    0.16
  -9   6   6    0.10    0.14
   8  -6  -6   58.92    1.71
  -8   6   6   58.65    1.72
   7  -6  -6    0.92    0.20
  -7   6   6    1.15    0.22
  -7   6   6    0.78    0.16
   6  -6  -6   28.98    1.00
  -6   6   6   28.75    0.98
  -6   6   6   30.57    0.92
   5  -6  -6    0.18    0.11
  -5   6   6    0.21    0.11
  -5   6   6    0.12    0.10
   4  -6  -6   67.70    1.83
  -4   6   6   63.44    1.75
  -4   6   6   66.02    1.73
   3  -6  -6    0.96    0.19
  -3   6   6    0.75    0.15
  -3   6   6    0.63    0.14
   2  -6  -6   66.59    1.87
  -2   6   6   70.29    1.78
  -2   6   6   68.82    1.80
   1  -6  -6    1.91    0.25
  -1   6   6    1.78    0.21
  -1   6   6    2.24    0.20
   0  -6  -6   63.16    1.78
   0  -6  -6   64.51    1.77
   0   6   6   64.39    1.72
  -1  -6  -6    8.19    0.46
  -1  -6  -6    7.72    0.41
   1   6   6    6.91    0.40
  -2  -6  -6   40.15    1.21
  -2  -6  -6   39.68    1.25
   2   6   6   38.97    1.19
  -3  -6  -6    0.85    0.18
  -3  -6  -6    1.25    0.23
   3   6   6    0.95    0.19
  -4  -6  -6   61.15    1.78
  -4  -6  -6   61.35    1.77
   4   6   6   63.11    1.74
  -5  -6  -6    0.29    0.15
  -5  -6  -6    0.42    0.16
   5   6   6    0.42    0.16
  -6  -6  -6   20.48    1.19
  -6  -6  -6   22.95    0.93
   6   6   6   22.26    0.86
  -7  -6  -6    0.14    0.15
   7   6   6    0.11    0.13
  -8  -6  -6   23.54    1.03
   8   6   6   25.01    0.97
  13  -7  -6    8.53    0.62
  12  -7  -6    2.09    0.36
 -12   7   6    1.60    0.31
  11  -7  -6   13.88    0.72
 -11   7   6   12.88    0.72
  10  -7  -6    0.50    0.19
 -10   7   6    0.54    0.19
   9  -7  -6   10.17    0.58
  -9   7   6   11.14    0.61
   8  -7  -6    0.86    0.21
  -8   7   6    0.39    0.17
   7  -7  -6   35.60    1.20
  -7   7   6   35.51    1.19
   6  -7  -6    0.80    0.21
  -6   7   6    0.98    0.18
  -6   7   6    0.94    0.20
   5  -7  -6   54.25    1.60
  -5   7   6   52.83    1.56
  -5   7   6   56.49    1.50
   4  -7  -6   -0.05    0.10
  -4   7   6   -0.12    0.08
  -4   7   6    0.10    0.11
   3  -7  -6   68.40    1.88
  -3   7   6   65.00    1.77
  -3   7   6   67.01    1.79
   2  -7  -6    1.08    0.22
  -2   7   6    1.39    0.20
  -2   7   6    1.27    0.19
   1  -7  -6   66.33    1.85
  -1   7   6   65.16    1.77
   0  -7  -6    0.89    0.20
   0   7   6    0.50    0.15
  -1  -7  -6   45.15    1.39
   1   7   6   44.25    1.33
  -2  -7  -6    0.49    0.16
  -2  -7  -6    0.44    0.16
   2   7   6    0.43    0.16
  -3  -7  -6   40.66    1.29
  -3  -7  -6   41.27    1.32
   3   7   6   40.44    1.27
  -4  -7  -6    0.20    0.16
  -4  -7  -6    0.55    0.19
   4   7   6    0.32    0.15
  -5  -7  -6   24.21    0.98
   5   7   6   25.55    0.94
  -6  -7  -6    0.50    0.21
   6   7   6    0.60    0.20
  -7  -7  -6   22.14    0.98
   7   7   6   22.33    0.91
  -8  -7  -6    3.62    0.52
  12  -8  -6   12.23    0.74
 -12   8   6   10.54    0.91
  11  -8  -6   -0.03    0.16
 -11   8   6   -0.05    0.16
  10  -8  -6   20.11    0.91
 -10   8   6   20.77    0.93
   9  -8  -6    0.69    0.23
  -9   8   6    0.43    0.19
   8  -8  -6   48.51    1.55
  -8   8   6   48.74    1.55
   7  -8  -6   -0.06    0.12
  -7   8   6    0.12    0.14
   6  -8  -6   39.83    1.32
  -6   8   6   40.23    1.29
   5  -8  -6    0.74    0.22
  -5   8   6    0.93    0.20
  -5   8   6    1.02    0.19
   4  -8  -6   37.67    1.28
  -4   8   6   39.43    1.23
  -4   8   6   41.37    1.20
   3  -8  -6    0.19    0.15
  -3   8   6    0.09    0.11
  -3   8   6    0.14    0.11
   2  -8  -6   61.56    1.79
  -2   8   6   62.62    1.71
   1  -8  -6    7.88    0.49
  -1   8   6    7.50    0.44
   0  -8  -6   49.21    1.49
   0   8   6   46.35    1.41
  -1  -8  -6    5.00    0.41
   1   8   6    5.63    0.38
  -2  -8  -6   62.53    1.82
   2   8   6   61.78    1.77
  -3  -8  -6    7.41    0.48
  -3  -8  -6    7.34    0.48
   3   8   6    7.72    0.48
  -4  -8  -6   61.30    1.85
   4   8   6   61.37    1.79
  -5  -8  -6    1.11    0.26
   5   8   6    2.58    0.34
  -6  -8  -6   25.49    1.05
   6   8   6   23.85    0.98
  -7  -8  -6    3.45    0.44
 -11   9   6   22.63    1.51
  10  -9  -6    0.14    0.20
 -10   9   6   -0.05    0.16
   9  -9  -6   34.87    1.28
  -9   9   6   33.78    1.26
   8  -9  -6    0.20    0.18
  -8   9   6    0.08    0.14
   7  -9  -6   50.00    1.60
  -7   9   6   50.00    1.58
   6  -9  -6    0.72    0.21
  -6   9   6    0.73    0.21
   5  -9  -6   63.72    1.88
  -5   9   6   62.64    1.82
   4  -9  -6    0.32    0.17
  -4   9   6    0.39    0.26
  -4   9   6    0.52    0.17
   3  -9  -6   52.50    1.62
  -3   9   6   52.80    1.51
   2  -9  -6    0.78    0.22
  -2   9   6    0.40    0.16
   1  -9  -6   55.52    1.71
  -1   9   6   59.11    1.65
   0  -9  -6    2.81    0.34
   0   9   6    3.16    0.31
  -1  -9  -6   53.32    1.63
   1   9   6   51.23    1.56
  -2  -9  -6    4.08    0.40
   2   9   6    4.69    0.39
   3   9   6   59.74    1.76
   4   9   6    0.46    0.20
  -5  -9  -6   27.90    1.12
  -6  -9  -6    0.55    0.22
   9 -10  -6    0.85    0.26
  -9  10   6    0.56    0.21
   8 -10  -6   25.36    1.08
  -8  10   6   28.03    1.10
   7 -10  -6    0.57    0.22
  -7  10   6    0.35    0.18
   6 -10  -6   29.50    1.14
  -6  10   6   28.64    1.09
   5 -10  -6    0.07    0.16
  -5  10   6    0.12    0.13
   4 -10  -6   29.79    1.13
   3 -10  -6    0.98    0.23
   2 -10  -6   36.18    1.27
  -2  10   6   35.91    1.17
   1 -10  -6    0.14    0.16
  -1  10   6    0.14    0.14
   0 -10  -6   34.53    1.24
   0  10   6   35.43    1.18
   1  10   6    0.35    0.16
   2  10   6   36.25    1.24
   3  10   6    0.17    0.16
  -8  11   6    0.39    0.20
   7 -11  -6   21.81    1.13
  -7  11   6   24.97    1.03
   6 -11  -6    0.18    0.17
  -6  11   6    0.02    0.14
   5 -11  -6   30.27    1.19
   4 -11  -6    1.16    0.29
   3 -11  -6   18.37    0.86
   2 -11  -6    0.59    0.23
   1 -11  -6   24.83    1.02
  -1  11   6   23.63    0.97
   0  11   6    0.06    0.15
   1  11   6   20.77    0.87
   3 -12  -6    1.99    0.40
   2  16  -7   36.34    1.49
   1  16  -7    0.21    0.17
   0  16  -7   40.38    1.44
   0 -16   7   37.95    1.43
  -1  16  -7   -0.08    0.14
   1 -16   7   -0.25    0.14
  -2  16  -7   43.99    1.77
   2 -16   7   44.49    1.54
   3 -16   7    0.70    0.24
   4 -16   7   42.81    1.53
   6  15  -7    1.34    0.29
   5  15  -7   38.01    1.36
   4  15  -7    3.21    0.40
  -4 -15   7    3.09    0.44
   3  15  -7   46.26    1.55
  -3 -15   7   46.36    1.58
   2  15  -7    0.45    0.20
  -2 -15   7    0.28    0.20
   1  15  -7   46.09    1.54
  -1 -15   7   47.00    1.57
   0  15  -7    2.16    0.33
   0 -15   7    1.75    0.31
  -1  15  -7   45.92    1.56
   1 -15   7   48.10    1.56
  -2  15  -7    0.52    0.22
   2 -15   7    0.72    0.24
  -3  15  -7   58.39    1.87
   3 -15   7   62.35    1.88
  -4  15  -7    2.11    0.35
   4 -15   7    2.50    0.36
  -5  15  -7   51.61    1.72
   5 -15   7   53.68    1.72
  -6  15  -7    0.45    0.21
   6 -15   7    0.43    0.20
   7 -15   7   26.32    1.10
  -8  15  -7   -0.03    0.17
   7  14  -7    0.09    0.16
   7  14  -7    0.18    0.15
   6  14  -7   34.71    1.25
  -6 -14   7   33.87    1.29
   5  14  -7    0.27    0.17
  -5 -14   7   -0.10    0.15
   4  14  -7   26.00    1.02
  -4 -14   7   24.92    1.03
   3  14  -7   -0.01    0.12
  -3 -14   7    0.01    0.15
   2  14  -7   52.73    1.64
  -2 -14   7   51.04    1.64
   1  14  -7    0.83    0.21
  -1 -14   7    0.61    0.20
   0  14  -7   43.68    1.45
   0 -14   7   43.26    1.44
  -1  14  -7    0.37    0.18
   1 -14   7    0.40    0.18
  -2  14  -7   37.71    1.30
   2 -14   7   35.63    1.26
  -3  14  -7    0.51    0.20
   3 -14   7    0.37    0.17
  -4  14  -7   26.57    1.05
   4 -14   7   27.26    1.05
  -5  14  -7    0.70    0.22
   5 -14   7    0.57    0.21
  -6  14  -7   18.77    0.88
   6 -14   7   20.97    0.90
  -7  14  -7    2.49    0.32
  -7  14  -7    2.20    0.34
   7 -14   7    3.15    0.38
  -8  14  -7   11.46    0.64
  -8  14  -7   10.54    0.66
   8 -14   7   12.94    0.71
  -9  14  -7    0.78    0.24
   9 -14   7    1.17    0.34
   8  13  -7    0.41    0.19
  -8 -13   7    0.23    0.20
   7  13  -7   25.33    0.92
   7  13  -7   23.83    0.97
  -7 -13   7   24.96    1.04
   6  13  -7    0.64    0.18
   6  13  -7    0.24    0.15
  -6 -13   7    0.37    0.19
   5  13  -7   21.79    1.08
   5  13  -7   24.21    0.95
  -5 -13   7   24.14    0.97
   4  13  -7    0.14    0.14
  -4 -13   7    0.29    0.16
   3  13  -7   36.11    1.24
  -3 -13   7   37.28    1.27
   2  13  -7    0.69    0.19
  -2 -13   7    0.54    0.19
   1  13  -7   26.67    1.00
  -1 -13   7   27.06    1.01
   0  13  -7    0.36    0.16
   0 -13   7    0.39    0.16
  -1  13  -7   17.13    0.77
   1 -13   7   17.89    0.77
  -2  13  -7    2.17    0.29
   2 -13   7    2.81    0.32
  -3  13  -7   28.80    1.06
   3 -13   7   27.63    1.03
  -4  13  -7    1.16    0.24
   4 -13   7    1.68    0.28
  -5  13  -7   19.62    0.84
   5 -13   7   19.73    0.85
  -6  13  -7   -0.08    0.11
  -6  13  -7   -0.07    0.10
   6 -13   7    0.20    0.13
   6 -13   7    0.19    0.16
  -7  13  -7   13.59    0.66
  -7  13  -7   13.12    0.69
   7 -13   7   14.18    0.73
  -8  13  -7    0.23    0.16
  -8  13  -7    0.23    0.15
   8 -13   7    0.43    0.18
  -9  13  -7    7.06    0.51
  -9  13  -7    6.51    0.50
   9 -13   7    8.38    0.59
 -10  13  -7    1.33    0.27
  10 -13   7    1.98    0.39
   9  12  -7    0.33    0.18
  -9 -12   7    0.30    0.18
   8  12  -7   20.06    0.86
   8  12  -7   19.92    0.80
  -8 -12   7   19.86    0.90
   7  12  -7    0.01    0.13
   7  12  -7    0.26    0.14
  -7 -12   7    0.02    0.14
   6  12  -7   23.05    0.92
   6  12  -7   24.12    0.83
  -6 -12   7   23.34    0.95
   5  12  -7    0.87    0.17
   5  12  -7    0.88    0.20
  -5 -12   7    0.89    0.22
   4  12  -7   18.35    0.66
   4  12  -7   19.74    0.80
  -4 -12   7   19.14    0.80
   3  12  -7    1.07    0.22
  -3 -12   7    1.31    0.23
   2  12  -7   20.41    0.82
  -2 -12   7   20.33    0.82
   1  12  -7    0.16    0.11
  -1 -12   7    0.09    0.11
   0  12  -7   17.40    0.74
   0 -12   7   17.08    0.73
  -1  12  -7    0.00    0.09
   1 -12   7    0.11    0.11
  -2  12  -7    7.55    0.47
   2 -12   7    7.90    0.47
  -3  12  -7    3.50    0.33
   3 -12   7    3.64    0.34
  -4  12  -7   29.92    1.03
  -4  12  -7   29.73    0.94
   4 -12   7   24.18    0.90
   4 -12   7   27.82    1.01
  -5  12  -7    0.89    0.21
  -5  12  -7    0.57    0.16
   5 -12   7    1.01    0.22
  -6  12  -7   28.87    1.00
  -6  12  -7   28.10    1.04
   6 -12   7   29.76    1.07
  -7  12  -7    0.16    0.14
  -7  12  -7    0.43    0.17
   7 -12   7    0.31    0.17
  -8  12  -7   15.96    0.74
  -8  12  -7   15.42    0.73
   8 -12   7   16.38    0.78
  -9  12  -7    0.83    0.22
  -9  12  -7    0.82    0.21
   9 -12   7    1.12    0.26
 -10  12  -7   14.16    0.74
 -10  12  -7   14.34    0.71
  10 -12   7   14.30    0.78
  10  11  -7    0.39    0.18
 -10 -11   7    0.43    0.20
   9  11  -7   11.34    0.58
   9  11  -7   11.53    0.63
  -9 -11   7   12.03    0.67
   8  11  -7    2.18    0.29
   8  11  -7    1.85    0.29
  -8 -11   7    1.64    0.29
   7  11  -7   26.09    0.88
   7  11  -7   23.70    0.93
  -7 -11   7   25.46    0.97
   6  11  -7    0.21    0.11
   6  11  -7    0.25    0.13
  -6 -11   7    0.22    0.14
   5  11  -7   47.31    1.46
   5  11  -7   48.75    1.34
  -5 -11   7   48.06    1.47
   4  11  -7    0.04    0.11
   4  11  -7    0.09    0.08
  -4 -11   7    0.19    0.12
   3  11  -7   41.40    1.30
   3  11  -7   42.55    1.15
  -3 -11   7   41.26    1.29
   2  11  -7    0.02    0.09
  -2 -11   7    0.00    0.09
   1  11  -7   65.80    1.79
  -1 -11   7   60.53    1.75
   0  11  -7    0.57    0.17
   0 -11   7    0.49    0.15
  -1  11  -7   51.47    1.50
   1 -11   7   49.48    1.47
  -2  11  -7    5.73    0.38
  -2  11  -7    4.69    0.35
   2 -11   7    6.05    0.39
  -3  11  -7   60.54    1.66
  -3  11  -7   54.83    1.53
   3 -11   7   54.17    1.62
  -4  11  -7    0.96    0.19
  -4  11  -7    0.77    0.16
   4 -11   7    1.03    0.21
  -5  11  -7   22.78    0.86
  -5  11  -7   23.33    0.83
   5 -11   7   21.74    0.86
  -6  11  -7    0.77    0.19
  -6  11  -7    0.85    0.19
   6 -11   7    0.67    0.17
  -7  11  -7   41.55    1.34
  -7  11  -7   45.07    1.37
   7 -11   7   42.55    1.39
  -8  11  -7   10.58    0.58
  -8  11  -7   12.06    0.62
   8 -11   7   11.89    0.65
  -9  11  -7   22.56    0.91
  -9  11  -7   26.34    1.00
   9 -11   7   24.55    1.00
 -10  11  -7    4.22    0.42
  10 -11   7    3.61    0.42
 -11  11  -7   35.40    1.48
  11 -11   7   36.61    1.36
  11  10  -7    0.05    0.16
 -11 -10   7    0.35    0.19
  10  10  -7   31.84    1.09
  10  10  -7   31.97    1.14
 -10 -10   7   28.63    1.13
   9  10  -7    1.85    0.28
   9  10  -7    1.59    0.26
  -9 -10   7    2.24    0.32
   8  10  -7   71.40    2.02
   8  10  -7   73.21    1.94
  -8 -10   7   70.93    2.03
   7  10  -7    0.79    0.19
   7  10  -7    0.84    0.17
  -7 -10   7    0.97    0.21
   6  10  -7   63.55    1.79
   6  10  -7   63.25    1.68
  -6 -10   7   62.54    1.78
   5  10  -7    1.16    0.17
   5  10  -7    1.18    0.21
  -5 -10   7    1.34    0.22
   4  10  -7  132.87    3.12
   4  10  -7  130.40    3.27
  -4 -10   7  131.72    3.25
   3  10  -7    0.04    0.10
   3  10  -7    0.33    0.10
  -3 -10   7    0.29    0.13
   2  10  -7  106.31    2.51
   2  10  -7  106.81    2.70
  -2 -10   7  105.12    2.67
   1  10  -7    4.29    0.32
  -1 -10   7    4.69    0.23
  -1 -10   7    4.11    0.32
   0  10  -7  166.66    4.07
   0 -10   7  172.67    4.07
  -1  10  -7    1.95    0.24
  -1  10  -7    2.56    0.20
   1 -10   7    2.21    0.25
  -2  10  -7  100.18    2.51
  -2  10  -7   96.68    2.38
   2 -10   7   95.61    2.49
  -3  10  -7    0.11    0.10
  -3  10  -7    0.23    0.10
   3 -10   7    0.35    0.13
  -4  10  -7  145.66    3.54
  -4  10  -7  150.85    3.61
   4 -10   7  145.78    3.61
  -5  10  -7    2.34    0.28
  -5  10  -7    3.56    0.29
   5 -10   7    2.79    0.29
  -6  10  -7  125.43    3.09
  -6  10  -7  123.33    3.08
   6 -10   7  121.02    3.13
  -7  10  -7    5.22    0.39
  -7  10  -7    5.24    0.38
   7 -10   7    5.51    0.42
  -8  10  -7   55.86    1.58
  -8  10  -7   47.25    1.57
   8 -10   7   56.16    1.66
  -9  10  -7    2.82    0.34
  -9  10  -7    3.65    0.36
   9 -10   7    3.19    0.38
 -10  10  -7   48.45    1.61
  10 -10   7   52.83    1.67
 -11  10  -7    0.83    0.25
  11 -10   7    0.47    0.21
  12   9  -7    1.73    0.35
 -12  -9   7    1.88    0.32
  11   9  -7   32.83    1.25
  11   9  -7   33.67    1.16
 -11  -9   7   34.25    1.22
  10   9  -7    0.52    0.19
  10   9  -7    0.40    0.17
 -10  -9   7    0.51    0.19
   9   9  -7   45.42    1.45
   9   9  -7   46.71    1.39
  -9  -9   7   47.45    1.46
   8   9  -7    4.40    0.36
   8   9  -7    3.95    0.32
  -8  -9   7    4.65    0.37
   7   9  -7   92.51    2.40
   7   9  -7   91.26    2.29
  -7  -9   7   87.91    2.37
   6   9  -7    2.72    0.28
   6   9  -7    2.45    0.23
  -6  -9   7    2.75    0.28
   5   9  -7  191.81    4.58
   5   9  -7  192.28    4.45
  -5  -9   7  193.17    4.55
   4   9  -7   -0.03    0.07
   4   9  -7    0.06    0.09
  -4  -9   7   -0.05    0.07
   3   9  -7  111.74    2.84
   3   9  -7  115.57    2.71
  -3  -9   7  116.26    2.83
   2   9  -7    2.66    0.24
  -2  -9   7    2.11    0.23
  -2  -9   7    2.43    0.17
   1   9  -7  206.71    5.00
  -1  -9   7  212.12    4.99
  -1  -9   7  223.85    4.83
   0   9  -7    0.08    0.07
   0   9  -7    0.04    0.08
   0  -9   7    0.14    0.09
   0  -9   7    0.06    0.05
  -1   9  -7  160.51    3.70
  -1   9  -7  147.54    3.55
   1  -9   7  152.29    3.66
  -2   9  -7   22.30    0.79
  -2   9  -7   23.35    0.73
   2  -9   7   22.20    0.78
  -3   9  -7   96.52    2.44
  -3   9  -7   99.79    2.39
   3  -9   7   92.89    2.45
  -4   9  -7    1.36    0.20
  -4   9  -7    1.53    0.22
   4  -9   7    1.72    0.22
  -5   9  -7  144.23    3.49
  -5   9  -7  146.40    3.49
   5  -9   7  140.31    3.52
  -6   9  -7    1.70    0.24
  -6   9  -7    1.84    0.24
   6  -9   7    2.05    0.26
  -7   9  -7   53.18    1.61
  -7   9  -7   59.51    1.60
   7  -9   7   55.84    1.67
  -8   9  -7    0.25    0.13
  -8   9  -7    0.44    0.17
   8  -9   7    0.55    0.17
  -9   9  -7   39.86    1.33
   9  -9   7   39.40    1.34
 -10   9  -7    2.64    0.35
  10  -9   7    2.50    0.36
 -11   9  -7   18.51    0.87
  11  -9   7   18.65    0.88
  12  -9   7    4.83    0.49
 -13  -8   7    2.29    0.53
  12   8  -7   53.36    1.61
 -12  -8   7   51.16    1.64
  11   8  -7    3.12    0.35
  11   8  -7    3.33    0.36
 -11  -8   7    2.89    0.35
  10   8  -7   51.01    1.55
  10   8  -7   49.10    1.48
 -10  -8   7   51.08    1.54
   9   8  -7    2.81    0.32
   9   8  -7    2.88    0.29
  -9  -8   7    3.01    0.31
   8   8  -7   64.83    1.75
   8   8  -7   64.86    1.83
  -8  -8   7   66.07    1.81
   7   8  -7    0.29    0.12
   7   8  -7    0.08    0.10
  -7  -8   7    0.16    0.11
   6   8  -7   98.25    2.42
   6   8  -7   98.73    2.52
  -6  -8   7   98.02    2.48
   5   8  -7    2.33    0.21
   5   8  -7    2.47    0.25
  -5  -8   7    2.88    0.25
   4   8  -7   64.98    1.76
   4   8  -7   66.90    1.65
  -4  -8   7   64.89    1.72
   3   8  -7    0.06    0.07
  -3  -8   7    0.13    0.07
  -3  -8   7    0.09    0.08
   2   8  -7  139.12    3.42
  -2  -8   7  145.74    3.41
  -2  -8   7  143.65    3.29
   1   8  -7    7.66    0.39
   1   8  -7    8.12    0.30
  -1  -8   7    8.53    0.40
  -1  -8   7    7.78    0.30
   0   8  -7  128.49    2.93
   0   8  -7  124.21    3.05
   0  -8   7  123.51    3.03
   0  -8   7  128.16    2.88
  -1   8  -7    8.99    0.36
  -1   8  -7    8.28    0.40
   1  -8   7    8.08    0.40
   1  -8   7    8.44    0.29
  -2   8  -7  129.54    3.24
  -2   8  -7  141.22    3.20
   2  -8   7  135.03    3.25
  -3   8  -7    2.62    0.22
  -3   8  -7    2.93    0.24
   3  -8   7    2.62    0.24
  -4   8  -7   95.73    2.47
  -4   8  -7  105.81    2.50
   4  -8   7   97.76    2.51
  -5   8  -7    9.95    0.47
  -5   8  -7    8.73    0.43
   5  -8   7    8.76    0.46
  -6   8  -7   57.93    1.57
  -6   8  -7   59.74    1.64
   6  -8   7   55.38    1.63
  -7   8  -7    9.51    0.46
  -7   8  -7    9.72    0.51
   7  -8   7   10.35    0.54
  -8   8  -7   42.67    1.35
   8  -8   7   41.71    1.35
  -9   8  -7   -0.02    0.13
   9  -8   7    0.05    0.13
 -10   8  -7   39.57    1.36
  10  -8   7   40.26    1.38
 -11   8  -7    0.04    0.14
  11  -8   7    0.13    0.15
 -12   8  -7    5.64    0.51
  12  -8   7    6.57    0.53
  13   7  -7   27.88    1.05
  12   7  -7    0.32    0.17
  12   7  -7    0.28    0.17
 -12  -7   7    0.30    0.17
  11   7  -7   43.11    1.42
  11   7  -7   46.21    1.39
 -11  -7   7   44.88    1.41
  10   7  -7    0.42    0.15
  10   7  -7    0.43    0.16
 -10  -7   7    0.67    0.18
   9   7  -7   44.81    1.30
   9   7  -7   44.54    1.38
  -9  -7   7   44.31    1.33
   8   7  -7    9.03    0.49
   8   7  -7    9.58    0.45
  -8  -7   7    9.05    0.46
   7   7  -7   58.37    1.64
   7   7  -7   59.99    1.56
  -7  -7   7   55.97    1.57
   6   7  -7    0.33    0.11
   6   7  -7    0.35    0.11
  -6  -7   7    0.38    0.11
   5   7  -7   83.53    2.07
   5   7  -7   84.48    2.17
  -5  -7   7   85.23    2.12
   4   7  -7    0.95    0.15
  -4  -7   7    0.90    0.14
  -4  -7   7    1.32    0.14
  -3  -7   7   81.29    2.02
  -3  -7   7   80.79    1.95
   2   7  -7    0.52    0.12
   2   7  -7    0.29    0.07
  -2  -7   7    0.29    0.07
  -2  -7   7    0.36    0.10
   1   7  -7   90.32    2.26
   1   7  -7   93.17    2.14
  -1  -7   7   90.64    2.24
  -1  -7   7   90.71    2.13
   0   7  -7    0.18    0.07
   0   7  -7    0.10    0.08
   0  -7   7    0.07    0.07
   0  -7   7    0.07    0.04
  -1   7  -7  101.02    2.41
  -1   7  -7   98.25    2.46
   1  -7   7  102.77    2.32
   1  -7   7  102.27    2.48
  -2   7  -7    0.12    0.07
  -2   7  -7   -0.01    0.05
   2  -7   7    0.03    0.03
   2  -7   7    0.11    0.07
  -3   7  -7   53.66    1.44
  -3   7  -7   54.06    1.44
   3  -7   7   55.02    1.48
  -4   7  -7    5.92    0.33
  -4   7  -7    6.09    0.34
   4  -7   7    6.10    0.36
  -5   7  -7   61.10    1.57
  -5   7  -7   52.37    1.47
   5  -7   7   54.49    1.56
  -6   7  -7    7.87    0.38
  -6   7  -7    7.65    0.42
   6  -7   7    7.76    0.43
  -7   7  -7   14.87    0.59
  -7   7  -7   15.06    0.65
   7  -7   7   13.52    0.63
  -8   7  -7    0.39    0.16
   8  -7   7    1.18    0.22
  -9   7  -7   12.29    0.63
   9  -7   7   11.81    0.63
 -10   7  -7    2.97    0.35
  10  -7   7    2.99    0.36
 -11   7  -7   14.36    0.75
  11  -7   7   14.58    0.75
 -12   7  -7    1.78    0.33
  12  -7   7    1.38    0.28
  13   6  -7   -0.04    0.12
 -13  -6   7    0.00    0.13
  12   6  -7    9.43    0.53
  12   6  -7    9.29    0.56
  11   6  -7   -0.02    0.11
  11   6  -7    0.19    0.13
 -11  -6   7    0.28    0.15
  10   6  -7   48.33    1.41
  10   6  -7   49.13    1.49
 -10  -6   7   49.12    1.43
   9   6  -7    0.05    0.10
   9   6  -7   -0.03    0.09
  -9  -6   7    0.01    0.08
   8   6  -7   17.15    0.69
   8   6  -7   16.43    0.62
  -8  -6   7   16.03    0.62
   7   6  -7    1.83    0.22
   7   6  -7    1.99    0.20
  -7  -6   7    2.00    0.20
  -7  -6   7    2.17    0.20
   6   6  -7   41.51    1.24
  -6  -6   7   43.18    1.17
  -6  -6   7   42.63    1.18
   5   6  -7   16.27    0.62
  -5  -6   7   16.68    0.57
  -5  -6   7   16.04    0.55
   4   6  -7   14.69    0.56
  -4  -6   7   13.92    0.50
  -4  -6   7   15.88    0.53
   3   6  -7    1.68    0.18
   3   6  -7    1.91    0.11
  -3  -6   7    1.84    0.17
  -3  -6   7    1.68    0.14
   2   6  -7   18.07    0.52
   2   6  -7   16.91    0.61
  -2  -6   7   18.65    0.55
  -2  -6   7   18.60    0.60
   1   6  -7    1.10    0.14
   1   6  -7    0.96    0.11
  -1  -6   7    0.78    0.13
  -1  -6   7    0.73    0.10
   0   6  -7   53.20    1.33
   0   6  -7   54.28    1.39
   0  -6   7   51.70    1.27
   0  -6   7   51.28    1.37
  -1   6  -7    0.00    0.05
  -1   6  -7    0.02    0.06
   1  -6   7   -0.05    0.04
   1  -6   7    0.07    0.07
  -2   6  -7   43.28    1.16
  -2   6  -7   42.77    1.17
   2  -6   7   43.85    1.06
   2  -6   7   42.02    1.18
  -3   6  -7    2.80    0.21
  -3   6  -7    3.12    0.23
   3  -6   7    2.67    0.22
   3  -6   7    2.95    0.15
  -4   6  -7   38.07    1.15
  -4   6  -7   42.06    1.12
   4  -6   7   41.17    1.18
  -5   6  -7    2.87    0.22
  -5   6  -7    3.40    0.27
   5  -6   7    3.19    0.26
  -6   6  -7   30.41    0.88
  -6   6  -7   29.32    0.97
   6  -6   7   28.66    0.97
  -7   6  -7    0.77    0.17
   7  -6   7    0.67    0.17
  -8   6  -7   54.79    1.63
   8  -6   7   56.46    1.65
  -9   6  -7    0.19    0.14
   9  -6   7    0.25    0.16
 -10   6  -7   28.37    1.06
  10  -6   7   25.83    1.03
 -11   6  -7    0.12    0.16
  11  -6   7    0.00    0.14
 -12   6  -7   11.71    0.69
  12  -6   7   11.24    0.69
 -14  -5   7   -0.01    0.14
  13   5  -7    9.78    0.57
 -13  -5   7    8.97    0.52
  12   5  -7    0.55    0.19
 -12  -5   7    0.62    0.18
  11   5  -7   20.19    0.82
 -11  -5   7   19.99    0.76
  10   5  -7    0.47    0.16
 -10  -5   7    0.65    0.15
 -10  -5   7    0.78    0.17
   9   5  -7   21.18    0.81
  -9  -5   7   22.68    0.76
  -9  -5   7   20.57    0.73
   8   5  -7    6.38    0.39
  -8  -5   7    5.84    0.32
  -8  -5   7    6.15    0.34
   7   5  -7   91.01    2.35
  -7  -5   7   93.19    2.26
  -7  -5   7   92.24    2.27
   6   5  -7    1.08    0.17
  -6  -5   7    0.87    0.13
  -6  -5   7    0.76    0.13
   5   5  -7  157.54    3.81
  -5  -5   7  165.03    3.74
  -5  -5   7  162.29    3.73
   4   5  -7    2.49    0.21
   4   5  -7    2.63    0.13
  -4  -5   7    2.26    0.17
  -4  -5   7    2.71    0.19
   3   5  -7   56.48    1.50
   3   5  -7   58.86    1.37
  -3  -5   7   58.17    1.45
  -3  -5   7   57.30    1.43
   2   5  -7   20.71    0.58
   2   5  -7   20.16    0.65
  -2  -5   7   20.26    0.62
  -2  -5   7   19.86    0.59
   1   5  -7   87.04    2.06
   1   5  -7   84.40    2.10
  -1  -5   7   90.53    2.03
  -1  -5   7   84.37    2.08
   0   5  -7   22.93    0.70
   0   5  -7   22.38    0.69
   0  -5   7   24.04    0.64
   0  -5   7   23.61    0.70
  -1   5  -7   68.41    1.74
  -1   5  -7   69.83    1.73
   1  -5   7   71.30    1.66
   1  -5   7   70.48    1.75
  -2   5  -7    2.58    0.18
  -2   5  -7    2.68    0.20
   2  -5   7    2.54    0.20
   2  -5   7    2.46    0.15
  -3   5  -7  158.58    3.47
  -3   5  -7  145.20    3.54
   3  -5   7  149.00    3.39
   3  -5   7  147.31    3.53
  -4   5  -7   18.49    0.66
  -4   5  -7   18.73    0.59
   4  -5   7   17.69    0.53
   4  -5   7   18.69    0.66
  -5   5  -7  102.02    2.60
  -5   5  -7  108.89    2.48
   5  -5   7  103.19    2.59
   5  -5   7  101.78    2.45
  -6   5  -7    0.16    0.11
   6  -5   7    0.03    0.09
  -7   5  -7   79.33    2.12
   7  -5   7   78.54    2.12
  -8   5  -7    6.94    0.45
   8  -5   7    6.92    0.45
  -9   5  -7   56.81    1.72
   9  -5   7   58.09    1.72
 -10   5  -7    2.00    0.31
  10  -5   7    2.43    0.33
 -11   5  -7   35.61    1.29
  11  -5   7   34.25    1.26
 -12   5  -7    2.91    0.39
  12  -5   7    2.87    0.40
  14   4  -7   14.03    0.72
 -14  -4   7   13.56    0.67
  13   4  -7    1.02    0.23
 -13  -4   7    0.91    0.22
  12   4  -7   34.44    1.18
 -12  -4   7   33.90    1.11
  11   4  -7    1.09    0.22
 -11  -4   7    0.62    0.16
  10   4  -7   86.83    2.35
 -10  -4   7   90.56    2.27
   9   4  -7    1.94    0.25
  -9  -4   7    1.75    0.22
  -9  -4   7    1.71    0.19
   8   4  -7  101.69    2.58
  -8  -4   7  103.26    2.51
  -8  -4   7  101.19    2.46
   7   4  -7    2.51    0.24
  -7  -4   7    2.68    0.20
  -7  -4   7    2.67    0.21
   6   4  -7  135.39    3.00
   6   4  -7  132.01    3.21
  -6  -4   7  136.40    3.09
  -6  -4   7  127.48    3.11
   5   4  -7   35.22    0.86
   5   4  -7   33.60    1.00
  -5  -4   7   32.99    0.91
  -5  -4   7   33.58    0.94
   4   4  -7  178.82    4.18
   4   4  -7  181.78    4.04
  -4  -4   7  179.18    4.11
  -4  -4   7  181.44    4.08
   3   4  -7    1.44    0.12
   3   4  -7    1.79    0.17
  -3  -4   7    1.52    0.13
  -3  -4   7    1.56    0.13
   2   4  -7  128.26    2.96
   2   4  -7  126.24    2.91
  -2  -4   7  124.76    2.90
  -2  -4   7  124.94    2.90
   1   4  -7    4.57    0.23
   1   4  -7    3.72    0.22
  -1  -4   7    3.55    0.19
  -1  -4   7    3.66    0.20
   0   4  -7  198.85    4.41
   0   4  -7  191.46    4.37
   0  -4   7  193.68    4.34
   0  -4   7  186.34    4.37
  -1   4  -7    2.69    0.18
  -1   4  -7    3.06    0.21
   1  -4   7    3.36    0.18
   1  -4   7    2.87    0.20
  -2   4  -7  245.40    5.43
  -2   4  -7  249.69    5.53
   2  -4   7  238.77    5.50
   2  -4   7  235.01    5.41
  -3   4  -7   32.01    0.97
  -3   4  -7   33.69    0.87
   3  -4   7   32.97    0.96
   3  -4   7   32.13    0.86
  -4   4  -7  190.78    4.53
  -4   4  -7  197.69    4.39
   4  -4   7  198.65    4.39
   4  -4   7  190.21    4.52
  -5   4  -7    5.95    0.36
   5  -4   7    6.69    0.28
   5  -4   7    6.84    0.37
  -6   4  -7   93.85    2.44
   6  -4   7   96.64    2.25
   6  -4   7   93.88    2.42
  -7   4  -7    3.44    0.31
   7  -4   7    3.13    0.30
  -8   4  -7  114.13    2.94
   8  -4   7  113.74    2.92
  -9   4  -7    9.43    0.55
   9  -4   7    9.03    0.53
 -10   4  -7   38.94    1.35
  10  -4   7   41.65    1.36
 -11   4  -7    2.85    0.36
  11  -4   7    2.24    0.34
 -12   4  -7   28.26    1.15
  12  -4   7   28.74    1.15
  15   3  -7   24.58    1.02
 -15  -3   7   23.27    0.92
  14   3  -7    0.18    0.17
 -14  -3   7    0.16    0.15
  13   3  -7   34.41    1.23
 -13  -3   7   37.13    1.17
  12   3  -7    0.68    0.19
 -12  -3   7    1.24    0.22
  11   3  -7   63.74    1.83
 -11  -3   7   65.25    1.75
  10   3  -7    6.12    0.41
 -10  -3   7    5.69    0.35
   9   3  -7   99.40    2.53
  -9  -3   7   97.41    2.43
   8   3  -7    3.47    0.28
  -8  -3   7    3.65    0.25
  -8  -3   7    3.45    0.25
   7   3  -7  154.22    3.77
   7   3  -7  157.90    3.60
  -7  -3   7  158.46    3.69
  -7  -3   7  162.97    3.63
   6   3  -7    8.73    0.41
   6   3  -7    8.51    0.31
  -6  -3   7    8.57    0.32
   5   3  -7  302.87    6.44
   5   3  -7  293.21    6.58
  -5  -3   7  276.15    6.49
  -5  -3   7  287.11    6.43
   4   3  -7    1.74    0.13
   4   3  -7    1.51    0.17
  -4  -3   7    1.87    0.15
  -4  -3   7    1.46    0.12
   3   3  -7  297.57    6.68
   3   3  -7  300.27    6.75
  -3  -3   7  311.60    6.66
  -3  -3   7  292.66    6.70
   2   3  -7   21.90    0.65
   2   3  -7   21.80    0.66
  -2  -3   7   22.02    0.63
  -2  -3   7   21.50    0.61
   1   3  -7  184.53    4.15
   1   3  -7  180.86    4.12
  -1  -3   7  184.08    4.09
  -1  -3   7  175.75    4.10
   0   3  -7    1.41    0.13
   0   3  -7    1.55    0.16
   0  -3   7    1.49    0.13
   0  -3   7    1.15    0.12
  -1   3  -7  277.15    6.23
  -1   3  -7  282.24    6.12
   1  -3   7  268.15    6.17
   1  -3   7  272.58    6.14
  -2   3  -7   25.54    0.68
  -2   3  -7   25.67    0.79
   2  -3   7   23.73    0.75
   2  -3   7   24.77    0.71
  -3   3  -7  263.87    5.52
  -3   3  -7  246.24    5.70
   3  -3   7  240.49    5.57
   3  -3   7  242.99    5.65
  -4   3  -7    7.31    0.37
   4  -3   7    6.29    0.29
   4  -3   7    6.73    0.35
  -5   3  -7  131.77    3.25
   5  -3   7  131.29    3.23
   5  -3   7  137.22    3.11
  -6   3  -7    0.81    0.16
   6  -3   7    0.78    0.17
   6  -3   7    0.58    0.11
  -7   3  -7   69.71    1.94
   7  -3   7   71.89    1.93
   7  -3   7   70.79    1.77
  -8   3  -7   10.26    0.56
   8  -3   7   11.05    0.56
  -9   3  -7   47.62    1.49
   9  -3   7   46.66    1.47
 -10   3  -7    8.90    0.56
  10  -3   7    8.01    0.53
 -11   3  -7   20.58    0.93
  11  -3   7   22.00    0.93
 -12   3  -7    7.14    0.55
  12  -3   7    5.45    0.49
  15   2  -7    1.86    0.33
 -15  -2   7    1.28    0.26
  14   2  -7   39.02    1.35
 -14  -2   7   39.78    1.26
  13   2  -7    2.72    0.34
 -13  -2   7    2.60    0.29
  12   2  -7   46.93    1.46
 -12  -2   7   44.92    1.34
  11   2  -7    8.50    0.51
 -11  -2   7    8.76    0.44
  10   2  -7   85.26    2.23
 -10  -2   7   81.13    2.11
   9   2  -7    3.98    0.31
  -9  -2   7    4.24    0.28
   8   2  -7   81.44    2.14
   8   2  -7   84.32    2.01
  -8  -2   7   82.13    2.05
   7   2  -7    2.54    0.18
   7   2  -7    2.46    0.23
  -7  -2   7    2.29    0.19
   6   2  -7  146.44    3.57
   6   2  -7  150.77    3.46
  -6  -2   7  152.03    3.40
  -6  -2   7  153.96    3.50
   5   2  -7    0.61    0.10
   5   2  -7    0.54    0.12
  -5  -2   7    0.57    0.08
  -5  -2   7    0.60    0.11
   4   2  -7  290.42    6.60
   4   2  -7  293.28    6.54
  -4  -2   7  286.17    6.54
  -4  -2   7  301.27    6.45
   3   2  -7   24.13    0.72
   3   2  -7   23.41    0.69
  -3  -2   7   23.63    0.61
  -3  -2   7   23.41    0.68
   2   2  -7  291.27    6.64
   2   2  -7  289.08    6.62
  -2  -2   7  299.27    6.61
  -2  -2   7  305.48    6.55
   1   2  -7    2.16    0.16
   1   2  -7    2.38    0.18
  -1  -2   7    2.12    0.14
  -1  -2   7    2.37    0.17
   0   2  -7  337.41    7.71
   0   2  -7  352.62    7.83
   0  -2   7  356.81    7.74
   0  -2   7  348.35    7.75
  -1   2  -7   15.18    0.44
  -1   2  -7   14.92    0.54
   1  -2   7   14.58    0.48
   1  -2   7   13.87    0.48
  -2   2  -7  231.45    4.99
  -2   2  -7  213.71    5.17
   2  -2   7  224.30    5.08
   2  -2   7  230.61    5.12
  -3   2  -7    8.14    0.40
   3  -2   7    8.16    0.33
   3  -2   7    7.79    0.36
  -4   2  -7   76.60    2.01
   4  -2   7   76.83    1.90
   4  -2   7   79.17    1.98
  -5   2  -7    1.63    0.21
   5  -2   7    1.46    0.16
   5  -2   7    1.57    0.19
  -6   2  -7   46.27    1.37
   6  -2   7   45.94    1.34
   6  -2   7   46.03    1.24
  -7   2  -7    3.54    0.31
   7  -2   7    3.58    0.25
   7  -2   7    3.77    0.31
  -8   2  -7   41.72    1.32
   8  -2   7   40.57    1.30
   8  -2   7   41.16    1.16
  -9   2  -7    0.52    0.18
   9  -2   7    1.05    0.22
 -10   2  -7   20.27    0.88
  10  -2   7   19.72    0.86
 -11   2  -7    0.15    0.15
  11  -2   7    0.02    0.15
 -12   2  -7   18.40    0.91
  12  -2   7   19.91    0.92
  15   1  -7   25.23    1.05
 -15  -1   7   25.39    0.94
  14   1  -7    1.29    0.26
 -14  -1   7    1.21    0.23
  13   1  -7   25.78    1.01
 -13  -1   7   26.10    0.91
  12   1  -7    5.12    0.41
 -12  -1   7    5.92    0.37
  11   1  -7   40.01    1.29
 -11  -1   7   41.15    1.20
  10   1  -7    4.39    0.29
  10   1  -7    4.35    0.35
 -10  -1   7    4.13    0.29
   9   1  -7   48.00    1.28
   9   1  -7   45.98    1.37
  -9  -1   7   46.48    1.29
   8   1  -7    0.21    0.08
   8   1  -7    0.24    0.11
  -8  -1   7    0.25    0.09
   7   1  -7   73.94    1.91
   7   1  -7   72.26    1.81
  -7  -1   7   73.35    1.83
   6   1  -7    0.49    0.10
   6   1  -7    0.45    0.12
  -6  -1   7    0.42    0.10
   5   1  -7   93.51    2.30
   5   1  -7   96.27    2.25
  -5  -1   7   91.08    2.24
   4   1  -7    0.79    0.12
   4   1  -7    0.68    0.12
  -4  -1   7    0.70    0.12
   3   1  -7  108.37    2.66
   3   1  -7  110.77    2.67
  -3  -1   7  113.18    2.65
  -3  -1   7  118.75    2.53
   2   1  -7   25.36    0.72
   2   1  -7   25.00    0.75
  -2  -1   7   25.25    0.73
  -2  -1   7   24.60    0.64
   1   1  -7   73.74    1.76
   1   1  -7   71.56    1.84
  -1  -1   7   75.22    1.81
  -1  -1   7   74.18    1.73
   0   1  -7   11.98    0.39
   0   1  -7   13.44    0.50
   0  -1   7   11.72    0.40
   0  -1   7   12.51    0.45
  -1   1  -7  117.87    2.94
  -1   1  -7  124.30    2.77
   1  -1   7  125.26    2.86
   1  -1   7  121.89    2.87
  -2   1  -7    4.07    0.27
  -2   1  -7    4.03    0.16
   2  -1   7    4.11    0.23
   2  -1   7    3.93    0.24
  -3   1  -7   98.98    2.46
   3  -1   7   97.59    2.40
   3  -1   7   98.76    2.37
  -4   1  -7   11.60    0.52
   4  -1   7   12.39    0.46
   4  -1   7   11.96    0.49
  -5   1  -7   69.15    1.88
   5  -1   7   69.17    1.83
   5  -1   7   70.33    1.77
  -6   1  -7    5.19    0.36
   6  -1   7    5.49    0.36
   6  -1   7    5.75    0.31
  -7   1  -7   25.74    0.93
   7  -1   7   25.59    0.92
   7  -1   7   25.80    0.82
  -8   1  -7    0.39    0.16
   8  -1   7    0.58    0.14
   8  -1   7    0.35    0.15
  -9   1  -7   15.98    0.73
[truncated: 5,425,249 more chars]
