# Supplementary material for: Crystallographic characterization of rare-earth cyano­tri­phenyl­borate complexes and the cyano­borates [NCBPh3]1−, [NCBPh2Me]1−, and [NCBPh2(μ-O)BPh2]1−
Source: Acta Crystallogr E Crystallogr Commun. 2021 Jul 13;77(Pt 8):799–803. doi: 10.1107/S2056989021006861 (PMC8340972; doi:10.1107/S2056989021006861)
Supplement: Supplementary file 2 [file e-77-00799-1-Dysup7.hkl]

data_1-Dy                                                                       
_shelx_title ' mtd25 in P-1'                                                    
_shelx_refln_list_code          4                                               
_shelx_F_calc_maximum      241.82                                               
_exptl_crystal_F_000       802.00                                               
_reflns_d_resolution_high  0.7357                                               
                                                                                
loop_                                                                           
 _space_group_symop_operation_xyz                                               
 'x, y, z'                                                                      
 '-x, -y, -z'                                                                   
                                                                                
_cell_length_a    12.0043                                                       
_cell_length_b    12.5261                                                       
_cell_length_c    13.4913                                                       
_cell_angle_alpha 114.716                                                       
_cell_angle_beta  101.223                                                       
_cell_angle_gamma  94.226                                                       
                                                                                
_shelx_F_squared_multiplier     1.000                                           
                                                                                
loop_                                                                           
 _refln_index_h                                                                 
 _refln_index_k                                                                 
 _refln_index_l                                                                 
 _refln_F_squared_calc                                                          
 _refln_F_squared_meas                                                          
 _refln_F_squared_sigma                                                         
 _refln_observed_status                                                         
   1   0   0        470.36        558.99         7.39 o                         
   2   0   0      20758.86      22780.48       442.67 o                         
   3   0   0      19410.39      20275.38       333.60 o                         
   4   0   0      24317.83      24773.61       271.73 o                         
   5   0   0       1394.00       1593.20        21.17 o                         
   6   0   0       7831.45       7965.87        91.16 o                         
   7   0   0       1775.46       1960.00        26.56 o                         
   8   0   0       5901.11       5694.17        68.27 o                         
   9   0   0        154.36        129.02         5.54 o                         
  10   0   0       5800.04       5752.92        70.71 o                         
  11   0   0         11.06         11.00         4.72 o                         
  12   0   0       3609.48       3590.00        62.58 o                         
  13   0   0        508.55        489.36        19.56 o                         
  14   0   0       1254.73       1111.15        49.56 o                         
  15   0   0        154.24        116.01        19.15 o                         
 -15   1   0       1307.48       1379.79        58.01 o                         
 -14   1   0        299.56        341.85        25.34 o                         
 -13   1   0       1841.17       1825.99        44.40 o                         
 -12   1   0        600.01        611.37        17.01 o                         
 -11   1   0       5506.62       5351.47        77.97 o                         
 -10   1   0        595.39        543.51        12.22 o                         
  -9   1   0       4175.00       4104.04        51.78 o                         
  -8   1   0        565.43        552.09        10.99 o                         
  -7   1   0      12681.67      12739.39       143.81 o                         
  -6   1   0          2.36          6.00         4.33 o                         
  -5   1   0      26647.04      27557.33       302.63 o                         
  -4   1   0        784.36        992.06        13.83 o                         
  -3   1   0       9035.70       9774.90       108.55 o                         
  -2   1   0        256.73        290.87         5.37 o                         
  -1   1   0      17150.61      18057.92       214.79 o                         
   0   1   0         27.87         -0.98         0.98 o                         
   1   1   0      16679.03      16983.57       342.71 o                         
   2   1   0        962.81        696.02        10.82 o                         
   3   1   0      22034.21      24125.56       264.27 o                         
   4   1   0        570.25        492.22        10.73 o                         
   5   1   0      20624.24      20914.20       230.97 o                         
   6   1   0          1.74          4.88         1.57 o                         
   7   1   0       3966.08       3890.21        47.91 o                         
   8   1   0         17.08         30.97         3.17 o                         
   9   1   0       2901.13       3034.26        40.08 o                         
  10   1   0        392.75        393.33        12.93 o                         
  11   1   0       2072.17       2002.41        35.60 o                         
  12   1   0         14.70         15.77         5.18 o                         
  13   1   0        933.51        931.89        28.87 o                         
  14   1   0         18.69         20.74         7.13 o                         
  15   1   0        733.95        560.36        36.04 o                         
 -15   2   0        252.66        265.26        26.47 o                         
 -14   2   0       1040.82       1089.78        33.05 o                         
 -13   2   0        239.43        247.23        14.93 o                         
 -12   2   0       1946.25       2035.86        50.40 o                         
 -11   2   0         64.42         56.35         8.06 o                         
 -10   2   0       2293.57       2238.67        34.64 o                         
  -9   2   0         15.29         12.18         2.49 o                         
  -8   2   0       5713.31       5604.56        67.34 o                         
  -7   2   0        396.81        355.65         8.29 o                         
  -6   2   0      11680.37      11609.71       130.78 o                         
  -5   2   0        579.06        617.57        10.19 o                         
  -4   2   0       6766.89       7179.75        81.15 o                         
  -3   2   0       2075.89       2201.31        41.29 o                         
  -2   2   0      12610.00      12579.23       490.59 o                         
  -1   2   0       4427.04       4572.00        51.31 o                         
   0   2   0      22116.80      24512.14       688.62 o                         
   1   2   0        527.97        366.47         7.64 o                         
   2   2   0       1638.85       1504.71        21.75 o                         
   3   2   0       1509.46       1368.61        17.85 o                         
   4   2   0       6092.89       6429.49        73.55 o                         
   5   2   0        377.98        395.85         9.19 o                         
   6   2   0       5142.47       5267.30        62.54 o                         
   7   2   0        133.94        162.51         5.54 o                         
   8   2   0       1793.43       1675.07        25.36 o                         
   9   2   0          5.20          3.87         2.62 o                         
  10   2   0       2654.42       2769.78        56.00 o                         
  11   2   0          1.31         -1.41         3.98 o                         
  12   2   0        962.65        918.25        27.90 o                         
  13   2   0         32.92         22.80         6.76 o                         
  14   2   0        493.68        576.89        28.44 o                         
 -15   3   0        740.77        764.80        39.99 o                         
 -14   3   0          5.02          6.87         6.76 o                         
 -13   3   0       1108.59       1162.12        33.05 o                         
 -12   3   0         11.60         12.29         8.17 o                         
 -11   3   0       2969.75       2967.92        48.76 o                         
 -10   3   0         34.88         35.86         4.86 o                         
  -9   3   0       5049.38       5045.14        62.16 o                         
  -8   3   0        189.32        191.61         6.07 o                         
  -7   3   0       3026.99       2918.53        42.70 o                         
  -6   3   0        764.67        814.53        14.75 o                         
  -5   3   0       8455.42       8439.86        95.99 o                         
  -4   3   0       1113.36       1175.76        18.18 o                         
  -3   3   0       1742.40       1880.77        29.59 o                         
  -2   3   0        155.22        227.16         8.13 o                         
  -1   3   0       8526.59       8508.79       163.48 o                         
   0   3   0      10966.87      12474.41       237.03 o                         
   1   3   0       5529.90       5364.65        61.17 o                         
   2   3   0         72.58         38.98         3.25 o                         
   3   3   0       2285.82       2234.60        33.17 o                         
   4   3   0         93.52        141.07         6.48 o                         
   5   3   0       3929.00       3950.13        47.90 o                         
   6   3   0         86.09        102.26         4.25 o                         
   7   3   0       3729.23       3948.37        49.28 o                         
   8   3   0         68.19         97.62         5.96 o                         
   9   3   0       3433.98       3115.14        61.23 o                         
  10   3   0         66.48         89.60         9.13 o                         
  11   3   0       1100.47       1163.91        31.91 o                         
  12   3   0         33.48         20.27         6.49 o                         
  13   3   0        956.14        962.50        39.42 o                         
  14   3   0         35.00         39.94         9.57 o                         
 -15   4   0         14.41         23.09        10.70 o                         
 -14   4   0        621.02        606.54        34.35 o                         
 -13   4   0          3.42          8.19         7.60 o                         
 -12   4   0        754.65        781.13        20.37 o                         
 -11   4   0          6.95         -0.63         3.35 o                         
 -10   4   0       2756.00       2605.35        43.45 o                         
  -9   4   0         48.91         51.61         5.18 o                         
  -8   4   0       1974.17       1892.70        58.85 o                         
  -7   4   0        374.65        428.59        15.80 o                         
  -6   4   0       4816.79       4796.09        57.29 o                         
  -5   4   0        447.42        402.41         7.71 o                         
  -4   4   0       1363.98       1085.04        15.40 o                         
  -3   4   0        282.59        332.97         9.66 o                         
  -2   4   0       7575.70       7397.80        83.62 o                         
  -1   4   0         13.01         16.06         1.86 o                         
   0   4   0       5883.72       6197.00        70.60 o                         
   1   4   0        179.98        151.44         4.13 o                         
   2   4   0       8825.91       8589.75        97.07 o                         
   3   4   0         28.25         40.67         4.42 o                         
   4   4   0       8276.71       8261.15        94.66 o                         
   5   4   0        141.17        135.67         5.20 o                         
   6   4   0       2325.03       2282.17        32.19 o                         
   7   4   0         30.15         57.07        12.90 o                         
   8   4   0       2833.30       2801.39        56.04 o                         
   9   4   0        366.37        381.66        16.27 o                         
  10   4   0       2551.86       2595.46        56.32 o                         
  11   4   0         86.99         93.71        10.55 o                         
  12   4   0       1933.48       1971.23        48.01 o                         
  13   4   0        106.48         90.35        11.62 o                         
  14   4   0        811.27        853.21        43.36 o                         
 -15   5   0        879.82        877.43        44.49 o                         
 -14   5   0         22.83         26.47        11.83 o                         
 -13   5   0        819.92        797.05        27.04 o                         
 -12   5   0        282.13        296.67        19.01 o                         
 -11   5   0       1755.88       1692.89        49.12 o                         
 -10   5   0          2.64         -2.80         3.18 o                         
  -9   5   0       3596.20       3448.13        75.98 o                         
  -8   5   0         20.89         17.27         3.22 o                         
  -7   5   0       4560.17       4570.89        70.78 o                         
  -6   5   0          4.71          2.44         1.49 o                         
  -5   5   0      15521.02      15882.00       185.39 o                         
  -4   5   0        167.18        156.31         6.51 o                         
  -3   5   0      12265.95      11769.61       131.97 o                         
  -2   5   0         93.39        107.99         3.53 o                         
  -1   5   0       9125.77       9683.53       109.18 o                         
   0   5   0        692.17        735.27        11.74 o                         
   1   5   0       8261.12       7856.97        98.03 o                         
   2   5   0        189.59        143.18         4.80 o                         
   3   5   0      12889.92      12518.75       140.92 o                         
   4   5   0       2177.40       2387.09        31.27 o                         
   5   5   0       8024.95       7807.43       106.00 o                         
   6   5   0          9.93         31.89         3.50 o                         
   7   5   0       8450.08       8432.98       143.11 o                         
   8   5   0       1236.87       1205.20        46.74 o                         
   9   5   0       5628.73       5636.94       102.87 o                         
  10   5   0        174.86        173.57        12.83 o                         
  11   5   0       2093.70       2122.86        50.23 o                         
  12   5   0        190.06        213.41        38.01 o                         
  13   5   0       1467.15       1599.19        44.07 o                         
 -15   6   0         52.23         28.16        15.21 o                         
 -14   6   0       1544.65       1648.98        64.20 o                         
 -13   6   0         36.67         28.82         7.96 o                         
 -12   6   0       2205.50       2218.36        51.37 o                         
 -11   6   0         13.30         13.51         5.97 o                         
 -10   6   0       6624.37       6597.64        95.47 o                         
  -9   6   0        750.85        777.16        22.87 o                         
  -8   6   0       5160.62       5143.69       147.43 o                         
  -7   6   0         40.21         57.14         5.07 o                         
  -6   6   0       7676.56       7179.92       399.29 o                         
  -5   6   0       1686.06       1840.48        30.97 o                         
  -4   6   0      16660.51      16591.13       185.19 o                         
  -3   6   0        380.32        361.08        13.11 o                         
  -2   6   0      23293.90      23257.19       257.01 o                         
  -1   6   0        379.62        440.16         8.80 o                         
   0   6   0      14731.00      15093.58       204.44 o                         
   1   6   0        432.13        411.16         8.62 o                         
   2   6   0      14484.91      14685.18       164.93 o                         
   3   6   0        611.94        578.05        10.96 o                         
   4   6   0       6584.69       6612.08        78.18 o                         
   5   6   0        315.38        299.45         9.47 o                         
   6   6   0       4267.85       3968.68        74.17 o                         
   7   6   0        230.31        219.96        12.95 o                         
   8   6   0       6169.32       5984.58       108.42 o                         
   9   6   0        366.84        416.66        18.44 o                         
  10   6   0       2199.83       2174.97        70.68 o                         
  11   6   0        207.78        230.40        16.20 o                         
  12   6   0       1375.09       1451.54        41.21 o                         
 -14   7   0        132.57        103.22        25.62 o                         
 -13   7   0       1212.52       1329.49        38.41 o                         
 -12   7   0         66.37         52.43         8.90 o                         
 -11   7   0       3028.05       3054.80       132.07 o                         
 -10   7   0        191.70        202.54        10.72 o                         
  -9   7   0       7035.37       6849.62        98.06 o                         
  -8   7   0         63.61         75.71         6.30 o                         
  -7   7   0       5350.23       5035.15        73.25 o                         
  -6   7   0         41.21         29.80         3.83 o                         
  -5   7   0      13269.83      12831.34       198.34 o                         
  -4   7   0          1.71          0.15         1.51 o                         
  -3   7   0      12582.85      12614.50       142.81 o                         
  -2   7   0          4.30          3.08         1.65 o                         
  -1   7   0       8213.54       7952.82        92.13 o                         
   0   7   0        481.32        605.74        11.33 o                         
   1   7   0      10381.72      10491.55       119.95 o                         
   2   7   0          1.52         15.41         7.86 o                         
   3   7   0       9748.20       9868.77       113.95 o                         
   4   7   0        142.54        128.78         6.51 o                         
   5   7   0       4032.32       3844.84        58.48 o                         
   6   7   0         24.59         36.61         6.33 o                         
   7   7   0       3126.88       3245.54        65.18 o                         
   8   7   0        402.72        389.14        23.94 o                         
   9   7   0       1701.80       1592.26        58.29 o                         
  10   7   0        147.15        132.42        13.12 o                         
  11   7   0        916.81        964.84        32.23 o                         
 -14   8   0       1278.50       1282.92        55.19 o                         
 -13   8   0         56.18         42.85         9.46 o                         
 -12   8   0       1338.02       1347.38        46.74 o                         
 -11   8   0         26.55         33.59         7.76 o                         
 -10   8   0       3378.43       3444.45        70.68 o                         
  -9   8   0        321.38        276.91        20.27 o                         
  -8   8   0       2437.80       2381.32        41.12 o                         
  -7   8   0          1.63          4.36         2.82 o                         
  -6   8   0       4528.28       4460.38        66.18 o                         
  -5   8   0        888.18        778.27        17.74 o                         
  -4   8   0       6915.97       6658.04        92.87 o                         
  -3   8   0        263.28        242.90         6.98 o                         
  -2   8   0       5677.36       6207.26        73.94 o                         
  -1   8   0         71.37         89.39         4.46 o                         
   0   8   0       4705.40       4678.82        74.44 o                         
   1   8   0        456.93        442.16        10.00 o                         
   2   8   0       3724.08       3621.25        46.34 o                         
   3   8   0          1.81          3.10         2.99 o                         
   4   8   0        949.36       1024.31        21.25 o                         
   5   8   0         23.26         10.29         8.45 o                         
   6   8   0       2461.52       2467.67        52.85 o                         
   7   8   0         52.50         45.10         7.85 o                         
   8   8   0       2698.67       2819.52        61.14 o                         
   9   8   0          9.96          9.56         6.33 o                         
  10   8   0       1313.57       1340.18        38.87 o                         
 -14   9   0         75.97         64.77        18.02 o                         
 -13   9   0        747.60        813.49        30.42 o                         
 -12   9   0        104.73        130.33        13.92 o                         
 -11   9   0       1909.75       2047.47        50.57 o                         
 -10   9   0        687.86        711.85        52.09 o                         
  -9   9   0        703.75        740.87        25.29 o                         
  -8   9   0          6.21         11.49         4.97 o                         
  -7   9   0        663.58        693.72        17.99 o                         
  -6   9   0          1.92          0.50         2.62 o                         
  -5   9   0       1996.97       1934.66        34.20 o                         
  -4   9   0         53.74         54.87         5.30 o                         
  -3   9   0       3723.82       3560.14        54.50 o                         
  -2   9   0        173.56        167.13         9.39 o                         
  -1   9   0       1622.58       1621.31        24.49 o                         
   0   9   0       1034.85       1112.98        18.72 o                         
   1   9   0       1910.68       2003.43        29.59 o                         
   2   9   0        101.70         96.72         6.67 o                         
   3   9   0       1571.28       1424.34        27.09 o                         
   4   9   0         21.58         23.15         5.18 o                         
   5   9   0       2868.91       3119.99       109.26 o                         
   6   9   0          1.49          9.48         4.97 o                         
   7   9   0       1575.69       1600.61        81.10 o                         
   8   9   0         59.92         75.38        10.41 o                         
   9   9   0       1047.55       1278.04        37.90 o                         
  10   9   0         18.54         15.82         8.73 o                         
 -13  10   0          2.32          6.19        10.14 o                         
 -12  10   0        854.72        830.09        30.86 o                         
 -11  10   0         11.46          3.64         5.93 o                         
 -10  10   0       1916.00       1969.30        49.18 o                         
  -9  10   0        545.38        536.65        22.10 o                         
  -8  10   0       2147.03       2207.68        52.38 o                         
  -7  10   0       1114.08       1073.85        30.86 o                         
  -6  10   0       1353.46       1301.34        27.05 o                         
  -5  10   0        881.28        856.88        26.75 o                         
  -4  10   0        235.13        216.27        10.35 o                         
  -3  10   0          5.12          5.73         3.02 o                         
  -2  10   0       1430.83       1543.65        29.25 o                         
  -1  10   0         44.82         64.99         4.92 o                         
   0  10   0       3401.45       3170.38        42.74 o                         
   1  10   0          2.22         12.30         4.54 o                         
   2  10   0       2009.97       2193.81        37.97 o                         
   3  10   0        167.02        148.37        10.55 o                         
   4  10   0       2543.85       2469.22        53.03 o                         
   5  10   0         29.97         21.47         6.33 o                         
   6  10   0       2154.31       2125.24        49.83 o                         
   7  10   0         29.94         30.38         7.76 o                         
   8  10   0       1631.31       1714.34        45.54 o                         
   9  10   0          2.29          2.62         7.85 o                         
 -11  11   0       1236.61       1251.43        39.02 o                         
 -10  11   0        268.36        281.84        18.12 o                         
  -9  11   0        545.42        484.19        22.29 o                         
  -8  11   0         16.70         12.34         6.76 o                         
  -7  11   0       2009.65       2077.63        49.17 o                         
  -6  11   0          1.88          0.51         4.17 o                         
  -5  11   0       1923.80       1972.68        36.78 o                         
  -4  11   0        114.92         99.34         7.89 o                         
  -3  11   0       2638.43       2521.42        43.42 o                         
  -2  11   0         19.73          7.61         3.62 o                         
  -1  11   0       3488.22       3489.37       111.79 o                         
   0  11   0         84.96        112.31        10.15 o                         
   1  11   0       2462.05       2440.25        54.03 o                         
   2  11   0         30.72         24.43         6.45 o                         
   3  11   0       3851.21       3887.80        75.91 o                         
   4  11   0        161.88        161.33        21.40 o                         
   5  11   0       2382.15       2314.57        52.97 o                         
   6  11   0         76.74         67.29        10.15 o                         
   7  11   0       1422.59       1510.74        42.01 o                         
 -10  12   0       1333.48       1332.36        40.81 o                         
  -9  12   0         76.16         71.63        10.75 o                         
  -8  12   0       2480.07       2574.81        74.62 o                         
  -7  12   0          0.54          0.28         5.18 o                         
  -6  12   0       2560.21       2365.90        54.52 o                         
  -5  12   0         10.92          9.01         6.19 o                         
  -4  12   0       2947.50       2942.18        52.40 o                         
  -3  12   0          7.74         13.04         4.76 o                         
  -2  12   0       5474.13       5245.15        98.35 o                         
  -1  12   0        209.77        190.65        13.14 o                         
   0  12   0       3399.09       3384.60        69.08 o                         
   1  12   0        112.32        115.04        11.22 o                         
   2  12   0       2910.82       2816.15        59.31 o                         
   3  12   0        237.84        197.76        13.78 o                         
   4  12   0       3630.87       3877.85        78.48 o                         
   5  12   0        304.68        317.36        18.26 o                         
   6  12   0       1904.38       1915.98        49.31 o                         
  -9  13   0       1473.97       1571.98        49.66 o                         
  -8  13   0         10.55          9.12         6.96 o                         
  -7  13   0       2218.65       2348.10        56.53 o                         
  -6  13   0         13.91         10.55         6.49 o                         
  -5  13   0       2670.66       2699.72        60.51 o                         
  -4  13   0         16.39         18.48         6.56 o                         
  -3  13   0       2762.22       2654.82        84.48 o                         
  -2  13   0         13.22         15.64         6.16 o                         
  -1  13   0       3766.57       3842.85        78.25 o                         
   0  13   0         26.57         24.20         6.89 o                         
   1  13   0       1801.07       1778.52        64.77 o                         
   2  13   0          1.63         10.70         8.45 o                         
   3  13   0       1738.94       1654.62        64.77 o                         
   4  13   0         79.00         79.17        11.07 o                         
   5  13   0       1372.76       1407.59        84.76 o                         
  -8  14   0       1583.23       1710.93        68.14 o                         
  -7  14   0          5.41         10.54         8.25 o                         
  -6  14   0       1656.17       1819.47        48.35 o                         
  -5  14   0         34.75         48.43        13.52 o                         
  -4  14   0       1265.90       1217.59        52.38 o                         
  -3  14   0         89.58         78.84        15.77 o                         
  -2  14   0       1546.66       1560.00        60.82 o                         
  -1  14   0         15.11          7.72         6.44 o                         
   0  14   0        850.48        926.43        43.93 o                         
   1  14   0          2.13         -3.38         7.32 o                         
   2  14   0        796.65        868.42        44.49 o                         
   3  14   0          1.55         -6.76         7.88 o                         
  -4  15   0         33.52         24.78        14.08 o                         
  -3  15   0       1348.37       1392.74        59.13 o                         
  -2  15   0        100.72        119.96        18.58 o                         
   1  15   0        794.08        823.37        55.19 o                         
  -1 -15   1        637.16        743.96        41.68 o                         
   0 -15   1          8.43         10.14         9.57 o                         
   1 -15   1        539.73        522.86        24.09 o                         
   2 -15   1          9.78         17.46         9.57 o                         
   3 -15   1        708.36        817.17        43.93 o                         
   4 -15   1        255.13        283.84        26.47 o                         
  -3 -14   1         39.99         50.69        15.21 o                         
  -2 -14   1        816.35        693.84        39.42 o                         
  -1 -14   1        222.53        215.70        23.09 o                         
   0 -14   1       1094.19       1200.24        68.14 o                         
   1 -14   1        342.29        393.51        19.90 o                         
   2 -14   1       2387.37       2437.83        57.33 o                         
   3 -14   1        202.37        171.56        20.56 o                         
   4 -14   1       1240.38       1365.14        56.88 o                         
   5 -14   1         83.33         77.16        15.77 o                         
   6 -14   1       1679.48       1616.40        77.72 o                         
   7 -14   1          2.06         -1.76         5.93 o                         
   8 -14   1       1204.13       1298.69        55.75 o                         
  -6 -13   1         75.20         63.64        14.08 o                         
  -5 -13   1       1516.75       1524.21        41.70 o                         
  -4 -13   1          2.83          4.80         5.76 o                         
  -3 -13   1       2875.98       2971.33        94.61 o                         
  -2 -13   1          2.17         10.14         9.01 o                         
  -1 -13   1       2004.22       1872.85        46.36 o                         
   0 -13   1        263.00        328.61        20.84 o                         
   1 -13   1       4736.73       4777.96        92.78 o                         
   2 -13   1         62.15         40.62         7.96 o                         
   3 -13   1       2461.74       2426.66        55.13 o                         
   4 -13   1          5.60          5.35         4.44 o                         
   5 -13   1       3227.82       3313.72        70.03 o                         
   6 -13   1         26.62         33.78         8.16 o                         
   7 -13   1       2120.41       2136.17        70.96 o                         
   8 -13   1          1.39          2.55         5.53 o                         
   9 -13   1       1833.37       1908.35        50.76 o                         
  -7 -12   1        155.81        165.43        24.78 o                         
  -6 -12   1       2183.65       2371.10        55.94 o                         
  -5 -12   1         50.68         33.38         7.96 o                         
  -4 -12   1       3189.35       3194.46        66.85 o                         
  -3 -12   1         52.71         74.69         9.13 o                         
  -2 -12   1       3931.97       3990.45        63.16 o                         
  -1 -12   1         95.51         75.63         9.86 o                         
   0 -12   1       4787.82       4627.54        88.80 o                         
   1 -12   1         38.45         47.85         8.16 o                         
   2 -12   1       3425.36       3404.63        69.28 o                         
   3 -12   1        119.72         93.92         8.23 o                         
   4 -12   1       2997.60       2989.24        50.60 o                         
   5 -12   1         52.99         57.30         7.14 o                         
   6 -12   1       3497.96       3590.25       180.50 o                         
   7 -12   1        119.57        117.15        12.35 o                         
   8 -12   1       2906.42       3153.44       132.91 o                         
   9 -12   1          1.30         -5.18         5.18 o                         
  10 -12   1       2596.28       2808.34        65.50 o                         
  11 -12   1         23.83         43.92        23.37 o                         
  -8 -11   1        181.25        162.54        22.25 o                         
  -7 -11   1       2605.73       2615.37        59.77 o                         
  -6 -11   1         70.21         72.80        13.23 o                         
  -5 -11   1       3835.12       3927.79        77.90 o                         
  -4 -11   1         17.58         18.39         6.16 o                         
  -3 -11   1       5302.61       5132.85        76.78 o                         
  -2 -11   1        291.44        290.67        13.69 o                         
  -1 -11   1       5257.43       5357.29        78.80 o                         
   0 -11   1         78.35         86.13         9.35 o                         
   1 -11   1       7380.79       7376.62       129.22 o                         
   2 -11   1        649.71        641.96        17.19 o                         
   3 -11   1       4909.50       4885.02        90.66 o                         
   4 -11   1         23.45         26.37         6.66 o                         
   5 -11   1       2618.20       2612.77        45.05 o                         
   6 -11   1         14.21         10.54         4.16 o                         
   7 -11   1       1815.04       1761.80        35.32 o                         
   8 -11   1        446.25        381.44        18.89 o                         
   9 -11   1       2267.53       2199.69        52.76 o                         
  10 -11   1         94.03         81.54        11.34 o                         
  11 -11   1       1630.29       1692.74        46.59 o                         
  12 -11   1         23.59         11.26        10.70 o                         
  -9 -10   1        287.89        294.86        18.60 o                         
  -8 -10   1       2300.76       2486.18        57.54 o                         
  -7 -10   1         81.03         74.99         9.86 o                         
  -6 -10   1       2512.84       2498.42        55.20 o                         
  -5 -10   1         66.86         68.66         8.52 o                         
  -4 -10   1       3271.21       3119.49        52.57 o                         
  -3 -10   1        590.98        561.17        17.07 o                         
  -2 -10   1       3494.68       3545.17        54.99 o                         
  -1 -10   1         40.33         53.26         5.37 o                         
   0 -10   1       2556.42       2429.40        39.82 o                         
   1 -10   1         23.68         45.82         5.04 o                         
   2 -10   1       1794.98       1935.92        34.10 o                         
   3 -10   1        130.59        162.94         8.44 o                         
   4 -10   1       4013.77       3889.03        60.02 o                         
   5 -10   1        289.65        249.01        10.37 o                         
   6 -10   1       2177.53       2208.04        39.20 o                         
   7 -10   1         19.61         15.52         4.06 o                         
   8 -10   1       1656.29       1658.61        33.22 o                         
   9 -10   1         47.91         44.42         9.29 o                         
  10 -10   1        534.45        559.89        30.41 o                         
  11 -10   1         70.74         64.11        10.26 o                         
  12 -10   1        347.76        324.76        19.90 o                         
  13 -10   1        107.03         75.47        15.77 o                         
 -10  -9   1          9.16          6.19         6.77 o                         
  -9  -9   1       1254.75       1341.87        62.79 o                         
  -8  -9   1         10.39         18.30         6.37 o                         
  -7  -9   1       1590.74       1641.59        41.04 o                         
  -6  -9   1        102.27         93.24         9.70 o                         
  -5  -9   1       2253.17       2212.13        47.84 o                         
  -4  -9   1        200.74        218.32         9.16 o                         
  -3  -9   1       2120.99       2051.33        35.26 o                         
  -2  -9   1         24.15         15.26         3.22 o                         
  -1  -9   1       3128.68       3094.54        40.90 o                         
   0  -9   1        752.42        832.34        16.00 o                         
   1  -9   1       3781.73       3754.45        50.24 o                         
   2  -9   1        228.10        283.80         9.84 o                         
   3  -9   1       2591.57       2590.84        41.83 o                         
   4  -9   1         11.77         11.53         3.13 o                         
   5  -9   1       2297.55       2158.03        44.79 o                         
   6  -9   1         28.24         39.49         4.86 o                         
   7  -9   1        663.91        618.07        25.82 o                         
   8  -9   1         23.91         18.72         6.01 o                         
   9  -9   1        814.23        865.71        21.85 o                         
  10  -9   1        143.73        152.76        12.72 o                         
  11  -9   1        446.05        493.85        21.90 o                         
  12  -9   1        105.24         88.14        12.11 o                         
  13  -9   1        519.86        576.69        25.45 o                         
  14  -9   1         71.33         45.62        13.52 o                         
 -11  -8   1          6.02          1.69         6.16 o                         
 -10  -8   1       1004.39       1002.51        32.23 o                         
  -9  -8   1         75.87         77.56        14.08 o                         
  -8  -8   1        859.72        875.52        50.40 o                         
  -7  -8   1         17.72         23.14         6.09 o                         
  -6  -8   1       1581.88       1536.86        38.01 o                         
  -5  -8   1        541.66        532.53        15.08 o                         
  -4  -8   1       2839.74       2938.93        46.21 o                         
  -3  -8   1         78.66         67.75         7.47 o                         
  -2  -8   1       5440.37       5262.57        63.93 o                         
  -1  -8   1       1999.31       1913.63        26.80 o                         
   0  -8   1       7134.49       7361.90        86.34 o                         
   1  -8   1          0.20          6.06         1.81 o                         
   2  -8   1       2946.92       2765.78        45.36 o                         
   3  -8   1         44.34         44.15         4.83 o                         
   4  -8   1       6756.26       6772.41        94.07 o                         
   5  -8   1        153.74        135.78         7.02 o                         
   6  -8   1       2966.77       2894.89        46.25 o                         
   7  -8   1         25.89         25.63         4.20 o                         
   8  -8   1       2992.27       2815.55        54.61 o                         
   9  -8   1          1.57         -0.60         3.02 o                         
  10  -8   1       2679.42       2605.01        47.18 o                         
  11  -8   1         50.77         53.86         8.55 o                         
  12  -8   1        933.78        978.21        31.61 o                         
  13  -8   1         54.45         46.71         9.29 o                         
 -12  -7   1         11.89          8.77         6.76 o                         
 -11  -7   1       1298.77       1360.83        38.87 o                         
 -10  -7   1         69.21         88.23        10.66 o                         
  -9  -7   1       1784.32       1676.62        41.84 o                         
  -8  -7   1        180.89        234.55        17.74 o                         
  -7  -7   1       2937.37       3060.69        90.95 o                         
  -6  -7   1        586.63        656.50        16.09 o                         
  -5  -7   1       3201.91       3009.78        46.76 o                         
  -4  -7   1        507.61        573.30        13.81 o                         
  -3  -7   1       7006.40       7177.84        91.00 o                         
  -2  -7   1         27.70         38.67         3.00 o                         
  -1  -7   1      12206.35      12234.66       138.45 o                         
   0  -7   1        258.31        248.87         6.36 o                         
   1  -7   1       7707.75       7664.70       122.09 o                         
   2  -7   1        158.53        173.04         5.25 o                         
   3  -7   1       9454.77       9231.71       105.67 o                         
   4  -7   1        304.73        355.80        18.16 o                         
   5  -7   1      12881.26      12256.68       174.76 o                         
   6  -7   1        111.61        108.17         6.26 o                         
   7  -7   1       4332.55       4139.56        91.11 o                         
   8  -7   1         69.10         77.28         6.49 o                         
   9  -7   1       3097.82       3052.65        62.84 o                         
  10  -7   1        194.41        214.71        10.82 o                         
  11  -7   1       2218.25       2271.30        44.87 o                         
  12  -7   1        389.41        376.12        18.89 o                         
  13  -7   1       1877.70       2032.56        80.53 o                         
  14  -7   1         91.07        102.50        19.71 o                         
 -13  -6   1         68.32         64.73        12.33 o                         
 -12  -6   1       1809.78       1861.68        47.84 o                         
 -11  -6   1        139.69        147.19        13.38 o                         
 -10  -6   1       1808.23       1864.67        45.04 o                         
  -9  -6   1        609.73        613.21        21.97 o                         
  -8  -6   1       6633.52       6407.44       113.82 o                         
  -7  -6   1         16.41         31.42         5.76 o                         
  -6  -6   1       7687.71       7528.07       103.66 o                         
  -5  -6   1        464.41        434.39        11.51 o                         
  -4  -6   1      16099.85      16443.35       184.34 o                         
  -3  -6   1        713.12        714.86        12.52 o                         
  -2  -6   1      12938.37      12998.96       177.04 o                         
  -1  -6   1          0.21          3.14         2.61 o                         
   0  -6   1      16543.68      16679.40       185.56 o                         
   1  -6   1        593.52        613.85        11.70 o                         
   2  -6   1      10256.51       9271.73       105.21 o                         
   3  -6   1        270.80        294.26         6.33 o                         
   4  -6   1      14621.60      14108.58       184.03 o                         
   5  -6   1        199.16        224.00        12.18 o                         
   6  -6   1      11766.63      11742.79       155.85 o                         
   7  -6   1         60.97         75.63         5.61 o                         
   8  -6   1       6881.90       6451.59        91.36 o                         
   9  -6   1        119.48        108.38         7.58 o                         
  10  -6   1       5729.45       5207.69       151.06 o                         
  11  -6   1        185.09        175.76        10.16 o                         
  12  -6   1       1629.69       1665.42        33.87 o                         
  13  -6   1         98.99        107.00        18.58 o                         
  14  -6   1       1040.55        994.01        46.74 o                         
 -13  -5   1       1948.46       2065.45        51.65 o                         
 -12  -5   1        119.81        119.19        12.67 o                         
 -11  -5   1       3330.97       3315.46        68.95 o                         
 -10  -5   1        192.62        177.51        12.67 o                         
  -9  -5   1       7651.10       7577.15       192.61 o                         
  -8  -5   1        905.72        896.29        24.94 o                         
  -7  -5   1       5398.83       5480.34        77.97 o                         
  -6  -5   1         78.58        100.46         7.48 o                         
  -5  -5   1      13215.84      13100.06       170.89 o                         
  -4  -5   1       2078.04       2398.27        30.96 o                         
  -3  -5   1      13233.54      13164.57       147.39 o                         
  -2  -5   1          0.87          5.26         1.36 o                         
  -1  -5   1      33665.56      32519.67       356.42 o                         
   0  -5   1       4594.30       4994.41        57.91 o                         
   1  -5   1      12586.36      12475.03       139.09 o                         
   2  -5   1          4.74          5.62         1.56 o                         
   3  -5   1       7979.92       7790.16       103.50 o                         
   4  -5   1        464.25        474.64        13.52 o                         
   5  -5   1       8563.97       8178.40       109.79 o                         
   6  -5   1        133.54        179.18         7.24 o                         
   7  -5   1       4562.34       4172.66        61.12 o                         
   8  -5   1        274.96        296.71        15.28 o                         
   9  -5   1       3542.93       3549.08        55.16 o                         
  10  -5   1        299.49        287.63        11.48 o                         
  11  -5   1       2842.43       2812.60        47.67 o                         
  12  -5   1        152.31        149.64        10.92 o                         
  13  -5   1       1589.16       1534.57        40.42 o                         
  14  -5   1        139.07        150.93        19.71 o                         
  15  -5   1        902.90        856.03        43.93 o                         
 -14  -4   1       1143.22       1283.66        41.96 o                         
 -13  -4   1        113.47         86.01        11.13 o                         
 -12  -4   1       1901.42       1946.88        47.04 o                         
 -11  -4   1        148.17        166.40        12.67 o                         
 -10  -4   1       3594.09       3416.98        67.57 o                         
  -9  -4   1         51.31         49.23         6.89 o                         
  -8  -4   1       6365.05       6190.29        86.98 o                         
  -7  -4   1          1.65          6.16         2.09 o                         
  -6  -4   1      13537.19      14059.13       158.65 o                         
  -5  -4   1        167.09        190.63         6.31 o                         
  -4  -4   1      11793.31      11827.48       132.82 o                         
  -3  -4   1        531.43        625.65        10.11 o                         
  -2  -4   1      14169.24      14565.65       161.34 o                         
  -1  -4   1       2086.26       2267.75        27.77 o                         
   0  -4   1       6202.13       6279.93        72.12 o                         
   1  -4   1       1334.78       1270.52        21.14 o                         
   2  -4   1       5210.55       4745.21        65.84 o                         
   3  -4   1       1290.99       1213.52        19.83 o                         
   4  -4   1       2413.90       2591.99        46.39 o                         
   5  -4   1         14.60         33.73         4.47 o                         
   6  -4   1      11050.45      10748.88       121.95 o                         
   7  -4   1       1435.33       1436.73        20.86 o                         
   8  -4   1       2091.17       2253.39        37.06 o                         
   9  -4   1         24.88         16.99         3.58 o                         
  10  -4   1       3392.65       3298.68        52.34 o                         
  11  -4   1          1.38          1.77         5.82 o                         
  12  -4   1        981.01        929.99        34.92 o                         
  13  -4   1         35.37         32.14         7.17 o                         
  14  -4   1        459.73        467.51        21.49 o                         
  15  -4   1         21.96         28.72        12.39 o                         
 -15  -3   1        616.10        625.69        39.42 o                         
 -14  -3   1         27.13         20.27         7.57 o                         
 -13  -3   1       1275.73       1264.97        35.56 o                         
 -12  -3   1        135.75        163.23        12.67 o                         
 -11  -3   1       2384.93       2427.72        52.23 o                         
 -10  -3   1          1.22         -1.57         3.77 o                         
  -9  -3   1       3821.80       3635.16        55.98 o                         
  -8  -3   1        380.12        414.90         9.79 o                         
  -7  -3   1       1152.58       1110.49        17.58 o                         
  -6  -3   1        415.98        346.46         9.53 o                         
  -5  -3   1      12955.68      12941.17       145.22 o                         
  -4  -3   1         29.94         18.29         2.00 o                         
  -3  -3   1        409.57        570.77        10.48 o                         
  -2  -3   1       2206.59       2169.59        30.39 o                         
  -1  -3   1       4814.46       4646.35        52.92 o                         
   0  -3   1       5987.74       6581.80        73.70 o                         
   1  -3   1        106.32         67.24         2.38 o                         
   2  -3   1       4937.53       4894.88       177.27 o                         
   3  -3   1         86.90         62.15         7.12 o                         
   4  -3   1          1.02         -1.39         1.39 o                         
   5  -3   1       3283.47       3197.03        64.01 o                         
   6  -3   1         27.52         19.18         3.58 o                         
   7  -3   1       3918.81       3880.23        47.93 o                         
   8  -3   1        265.36        268.02         7.31 o                         
   9  -3   1        938.34        991.21        17.05 o                         
  10  -3   1         17.75          7.88         3.22 o                         
  11  -3   1       1995.39       2000.34        79.41 o                         
  12  -3   1          1.57          2.82         3.92 o                         
  13  -3   1        501.31        493.18        21.11 o                         
  14  -3   1        129.00        151.63        19.99 o                         
  15  -3   1        493.67        569.13        54.07 o                         
 -15  -2   1         12.83          3.31         7.32 o                         
 -14  -2   1        823.81        826.29        28.30 o                         
 -13  -2   1         34.82         18.02         6.37 o                         
 -12  -2   1        580.94        587.52        21.40 o                         
 -11  -2   1         20.26         39.11         9.57 o                         
 -10  -2   1       2303.54       2293.99        47.89 o                         
  -9  -2   1          3.92          5.70         2.46 o                         
  -8  -2   1       1242.44       1180.98        18.74 o                         
  -7  -2   1        143.31        157.65         5.32 o                         
  -6  -2   1       6065.66       6119.85        71.64 o                         
  -5  -2   1        349.41        439.61         9.55 o                         
  -4  -2   1       1041.34       1091.76        17.50 o                         
  -3  -2   1       1414.25       1824.76        22.71 o                         
  -2  -2   1       8382.82       8961.71        99.39 o                         
  -1  -2   1       1091.94       1346.97        18.79 o                         
   0  -2   1      27887.62      30750.97       693.39 o                         
   1  -2   1        248.66        293.98        10.14 o                         
   2  -2   1        140.32        205.32        10.54 o                         
   3  -2   1       4317.42       4209.37        55.67 o                         
   4  -2   1       4935.01       5073.64        58.40 o                         
   5  -2   1        135.36        134.03         5.17 o                         
   6  -2   1       2916.95       3065.40        38.10 o                         
   7  -2   1        407.65        430.95         8.96 o                         
   8  -2   1       2616.80       2503.71        33.49 o                         
   9  -2   1        329.18        318.16         8.52 o                         
  10  -2   1       2555.61       2475.49        34.82 o                         
  11  -2   1        167.16        171.15        11.34 o                         
  12  -2   1       1298.53       1343.77        75.47 o                         
  13  -2   1        946.58        980.33        32.95 o                         
  14  -2   1       1323.49       1365.74        38.83 o                         
  15  -2   1         88.29        105.88        17.46 o                         
 -15  -1   1        696.17        721.99        39.99 o                         
 -14  -1   1         82.05         76.57        10.10 o                         
 -13  -1   1       1464.69       1507.92        43.93 o                         
 -12  -1   1         65.82         51.14         7.44 o                         
 -11  -1   1       4195.23       4056.52       151.78 o                         
 -10  -1   1         22.68         20.48         3.46 o                         
  -9  -1   1       2360.78       2492.06        47.55 o                         
  -8  -1   1        968.25        955.03        15.89 o                         
  -7  -1   1       4305.27       4469.38        59.26 o                         
  -6  -1   1        110.91        148.69         4.70 o                         
  -5  -1   1       9650.03       9561.80       107.70 o                         
  -4  -1   1         99.64         87.28         3.46 o                         
  -3  -1   1       2471.82       2572.61        35.21 o                         
  -2  -1   1       1173.81        887.02        14.31 o                         
  -1  -1   1      29041.93      30835.39       513.25 o                         
   0  -1   1        421.42        296.94         6.56 o                         
   1  -1   1      40703.04      40582.98       513.40 o                         
   2  -1   1       2619.07       2955.14        50.60 o                         
   3  -1   1      32521.69      32596.10      1025.14 o                         
   4  -1   1       2342.44       2160.90        28.61 o                         
   5  -1   1      12415.54      12336.20       138.04 o                         
   6  -1   1          1.04          1.16         2.03 o                         
   7  -1   1       8131.41       8386.05        96.77 o                         
   8  -1   1        584.30        632.99        12.16 o                         
   9  -1   1       3526.24       3537.21        45.69 o                         
  10  -1   1        208.58        206.95         9.09 o                         
  11  -1   1       5022.51       4920.91        72.97 o                         
  12  -1   1         70.29         57.72        11.83 o                         
  13  -1   1       2632.42       2538.64        56.94 o                         
  14  -1   1        324.17        333.40        26.47 o                         
  15  -1   1       1029.67       1048.64        48.43 o                         
 -14   0   1       1326.42       1315.58        54.07 o                         
 -13   0   1        519.61        562.84        20.77 o                         
 -12   0   1       1479.24       1442.98        34.67 o                         
 -11   0   1        344.25        329.82         9.88 o                         
 -10   0   1       3526.08       3343.27        44.18 o                         
  -9   0   1        925.39        896.98        15.94 o                         
  -8   0   1       4971.61       4843.50        58.98 o                         
  -7   0   1         10.66         18.10         2.23 o                         
  -6   0   1      11566.09      12108.87       136.07 o                         
  -5   0   1          7.16         33.34         3.20 o                         
  -4   0   1      38662.73      38607.86       423.01 o                         
  -3   0   1        247.42        116.90         3.82 o                         
  -2   0   1       8947.33      10868.76       119.89 o                         
  -1   0   1       2089.18       2188.16        35.77 o                         
   0   0   1      23552.96      24459.73       452.47 o                         
   1   0   1        101.00        115.70         3.46 o                         
   2   0   1      14731.02      15013.77       165.15 o                         
   3   0   1         28.09          2.69         5.07 o                         
   4   0   1      21479.35      22354.30       245.82 o                         
   5   0   1        239.49        349.07         7.06 o                         
   6   0   1      14445.99      14375.71       160.98 o                         
   7   0   1        608.06        639.53        13.06 o                         
   8   0   1       7116.25       7129.41        84.01 o                         
   9   0   1       1059.92        994.23        20.42 o                         
  10   0   1       4347.38       4382.89        65.40 o                         
  11   0   1        243.75        266.21        10.86 o                         
  12   0   1       2129.24       2052.87        38.91 o                         
  13   0   1        555.33        492.22        30.41 o                         
  14   0   1       1506.33       1563.94        62.51 o                         
  15   0   1         89.73         82.22        16.90 o                         
 -14   1   1        558.61        569.37        31.54 o                         
 -13   1   1       2155.19       2078.75        57.44 o                         
 -12   1   1         14.60         22.05         4.65 o                         
 -11   1   1       6677.88       6520.57        80.01 o                         
 -10   1   1         66.18         74.66         5.09 o                         
  -9   1   1       6481.91       6437.86        77.07 o                         
  -8   1   1        724.56        694.10        12.77 o                         
  -7   1   1      13730.48      13580.27       152.90 o                         
  -6   1   1       2071.86       2220.13        28.63 o                         
  -5   1   1      18719.33      20065.48       221.47 o                         
  -4   1   1        469.98        505.61        13.13 o                         
  -3   1   1       7454.42       8192.99        91.37 o                         
  -2   1   1        432.73        385.60         6.90 o                         
  -1   1   1      21447.07      22793.38       494.55 o                         
   0   1   1       3121.04       3353.37        73.97 o                         
   1   1   1      26256.08      27985.49       358.41 o                         
   2   1   1      24800.86      26981.77       423.71 o                         
   3   1   1       8160.44       8550.29        95.66 o                         
   4   1   1       1997.49       2155.18        26.90 o                         
   5   1   1      24590.69      24996.07       275.25 o                         
   6   1   1       1661.50       1675.74        22.94 o                         
   7   1   1      12577.20      12426.66       140.91 o                         
   8   1   1         38.30         66.21         4.00 o                         
   9   1   1       5427.68       5231.69        75.39 o                         
  10   1   1          2.33         10.45         3.83 o                         
  11   1   1       3054.09       3011.51        49.35 o                         
  12   1   1        293.00        289.39        15.39 o                         
  13   1   1       1704.74       1870.72        45.54 o                         
  14   1   1        176.95        211.75        23.65 o                         
 -14   2   1       1500.48       1590.98        58.01 o                         
 -13   2   1        214.16        182.04        16.05 o                         
 -12   2   1       3859.58       3770.68        84.77 o                         
 -11   2   1        584.45        558.05        12.99 o                         
 -10   2   1       7008.73       6868.49        82.75 o                         
  -9   2   1        237.71        275.72         7.91 o                         
  -8   2   1       6527.80       6650.53        78.60 o                         
  -7   2   1         89.06         74.75         3.72 o                         
  -6   2   1      19416.12      19199.77       212.94 o                         
  -5   2   1        229.83        240.90         6.21 o                         
  -4   2   1      13114.21      13537.16       172.86 o                         
  -3   2   1       9727.04       9895.63       134.52 o                         
  -2   2   1      10927.92      11066.14       122.34 o                         
  -1   2   1        110.55         34.92         1.89 o                         
   0   2   1        457.91        538.68        18.13 o                         
   1   2   1       4498.27       4269.78        48.78 o                         
   2   2   1      23089.88      23360.12       256.46 o                         
   3   2   1        723.69        757.97        11.38 o                         
   4   2   1       7095.03       7475.59       108.93 o                         
   5   2   1         68.60         79.66         3.41 o                         
   6   2   1       5870.81       5882.15        69.30 o                         
   7   2   1          4.35         17.60         4.31 o                         
   8   2   1       3403.39       3222.36        49.28 o                         
   9   2   1         31.27         39.58         4.96 o                         
  10   2   1       2116.53       2099.21        37.41 o                         
  11   2   1          5.74          7.44         8.73 o                         
  12   2   1        723.74        713.94        24.70 o                         
  13   2   1         26.49         23.53         7.04 o                         
  14   2   1        750.98        757.09        27.90 o                         
 -15   3   1       1054.57       1108.33        49.00 o                         
 -14   3   1        165.35        157.13        18.58 o                         
 -13   3   1       1560.88       1567.32        57.44 o                         
 -12   3   1          8.12          6.48         3.55 o                         
 -11   3   1       2458.57       2481.24        42.26 o                         
 -10   3   1        956.45        925.10        20.36 o                         
  -9   3   1       1850.95       1886.83        32.60 o                         
  -8   3   1        307.67        355.96         8.42 o                         
  -7   3   1       2850.65       2781.56        35.74 o                         
  -6   3   1        108.65        133.27         4.38 o                         
  -5   3   1       2261.77       2021.28        29.72 o                         
  -4   3   1        653.34        647.73        13.25 o                         
  -3   3   1       5016.96       4450.44        51.64 o                         
  -2   3   1        404.87        377.94         6.63 o                         
  -1   3   1        476.21        472.11         7.87 o                         
   0   3   1       1339.30       1372.45        17.95 o                         
   1   3   1       1247.49       1121.32        15.33 o                         
   2   3   1          3.61         -1.24         1.24 o                         
   3   3   1       3453.82       3171.70        63.49 o                         
   4   3   1       2085.91       2302.51        30.40 o                         
   5   3   1       4726.90       5056.32        64.54 o                         
   6   3   1        776.24        799.81        13.65 o                         
   7   3   1       2875.22       3074.03        47.39 o                         
   8   3   1          6.64         13.87         3.35 o                         
   9   3   1       1778.13       1618.77        37.90 o                         
  10   3   1         45.60         24.69         6.09 o                         
  11   3   1        989.50       1053.07        30.47 o                         
  12   3   1         30.30         30.52        10.70 o                         
  13   3   1       1094.44       1144.95        53.50 o                         
  14   3   1          3.59          9.01         9.57 o                         
 -15   4   1         41.77         59.13        14.08 o                         
 -14   4   1        719.37        704.54        37.73 o                         
 -13   4   1         16.81         16.67         6.76 o                         
 -12   4   1       1135.31       1117.59        39.70 o                         
 -11   4   1        391.04        398.21        17.67 o                         
 -10   4   1       1788.90       1746.68        32.86 o                         
  -9   4   1         29.55         24.94         5.94 o                         
  -8   4   1       1477.10       1426.89        21.50 o                         
  -7   4   1        348.07        285.60         7.04 o                         
  -6   4   1       1557.27       1689.02        26.38 o                         
  -5   4   1       1320.34       1320.00        20.73 o                         
  -4   4   1       8779.97       8513.81       103.72 o                         
  -3   4   1       1973.15       1916.83        28.45 o                         
  -2   4   1       2740.68       2858.73        60.56 o                         
  -1   4   1          3.12          8.88         1.74 o                         
   0   4   1       5206.05       5533.89        63.99 o                         
   1   4   1       2073.80       2317.46        29.28 o                         
   2   4   1       9907.98       9732.88       110.09 o                         
   3   4   1       1422.53       1468.96        20.48 o                         
   4   4   1       3166.07       3230.03        40.42 o                         
   5   4   1          1.63          7.38         2.76 o                         
   6   4   1       3633.16       3415.08        51.43 o                         
   7   4   1          4.30         15.53         3.31 o                         
   8   4   1       5271.54       5369.86        96.89 o                         
   9   4   1        164.80        235.27        13.23 o                         
  10   4   1        954.17        963.40        48.71 o                         
  11   4   1         27.79         25.90         6.96 o                         
  12   4   1       1576.18       1740.74        44.81 o                         
  13   4   1         94.77         89.45        11.95 o                         
 -15   5   1        691.19        759.16        41.68 o                         
 -14   5   1         46.23         27.52         7.76 o                         
 -13   5   1        483.27        485.28        27.03 o                         
 -12   5   1        182.45        196.76        24.22 o                         
 -11   5   1       1446.51       1422.26        36.44 o                         
 -10   5   1        402.76        411.94        17.86 o                         
  -9   5   1       1579.19       1601.70        29.62 o                         
  -8   5   1         40.85         54.18         5.04 o                         
  -7   5   1       2726.27       2842.28        44.15 o                         
  -6   5   1        230.70        266.58         7.32 o                         
  -5   5   1       6186.37       6489.33       103.04 o                         
  -4   5   1        464.83        558.78        12.79 o                         
  -3   5   1      10120.02      10051.56       126.56 o                         
  -2   5   1        109.05        110.07         3.96 o                         
  -1   5   1       3373.91       3141.86        39.56 o                         
   0   5   1        133.72        105.60         3.93 o                         
   1   5   1       8103.11       8393.94       101.69 o                         
   2   5   1        172.61        152.77         7.88 o                         
   3   5   1       8277.92       8501.95        97.97 o                         
   4   5   1       1249.96       1211.72        21.39 o                         
   5   5   1       8247.71       8213.51        99.66 o                         
   6   5   1        216.70        214.95         8.62 o                         
   7   5   1       4309.11       4044.57        78.84 o                         
   8   5   1        271.14        269.41        14.19 o                         
   9   5   1       2287.05       2251.38        50.46 o                         
  10   5   1        293.37        322.88        18.02 o                         
  11   5   1       2042.92       2023.71        49.43 o                         
  12   5   1        287.01        309.52        18.49 o                         
 -15   6   1         90.03         73.21        17.46 o                         
 -14   6   1        833.34        804.87        29.65 o                         
 -13   6   1        163.41        162.73        14.13 o                         
 -12   6   1       1269.21       1223.96        35.04 o                         
 -11   6   1        376.71        362.95        24.50 o                         
 -10   6   1       2540.60       2586.60        58.57 o                         
  -9   6   1          9.62          2.23         3.06 o                         
  -8   6   1       3608.21       3480.37        65.69 o                         
  -7   6   1         75.66         88.49         6.62 o                         
  -6   6   1       8203.20       7903.52       110.07 o                         
  -5   6   1          7.21          2.57         2.44 o                         
  -4   6   1      12889.46      12800.19       144.64 o                         
  -3   6   1       1388.63       1396.80        33.57 o                         
  -2   6   1      11825.83      12246.03       170.22 o                         
  -1   6   1         18.79         14.22         2.44 o                         
   0   6   1      17421.17      18293.46       203.94 o                         
   1   6   1        489.01        540.99        10.54 o                         
   2   6   1      10640.03      10384.72       118.75 o                         
   3   6   1        708.31        749.72        13.58 o                         
   4   6   1       8164.15       8361.31        97.74 o                         
   5   6   1         64.95         64.35         5.88 o                         
   6   6   1       4717.14       4657.91        85.52 o                         
   7   6   1        897.66        828.52        24.94 o                         
   8   6   1       4299.35       4246.89        81.93 o                         
   9   6   1        832.14        836.41        43.08 o                         
  10   6   1       2398.50       2425.29        55.77 o                         
  11   6   1        419.60        444.19        21.57 o                         
  12   6   1       1519.81       1584.41        48.31 o                         
 -15   7   1        756.97        805.34        43.36 o                         
 -14   7   1         66.18         50.72        10.15 o                         
 -13   7   1       1907.87       1952.62        49.58 o                         
 -12   7   1         18.07         10.08         6.33 o                         
 -11   7   1       2354.93       2268.48        52.57 o                         
 -10   7   1        302.13        310.85        16.12 o                         
  -9   7   1       4381.53       4215.38        80.84 o                         
  -8   7   1         75.99         88.15         6.57 o                         
  -7   7   1       4606.11       4431.93        65.72 o                         
  -6   7   1          3.80          7.88         3.19 o                         
  -5   7   1      10570.95      10341.34       138.60 o                         
  -4   7   1        264.39        258.91         7.64 o                         
  -3   7   1      16574.19      16811.15       200.94 o                         
  -2   7   1        346.18        382.08        12.37 o                         
  -1   7   1      15093.38      14746.32       166.41 o                         
   0   7   1         14.16         18.35         2.53 o                         
   1   7   1       9875.92      10034.38       115.58 o                         
   2   7   1        367.04        441.51        10.03 o                         
   3   7   1       8217.27       8048.86        94.59 o                         
   4   7   1        272.90        271.00        12.43 o                         
   5   7   1       5940.03       6140.98       108.45 o                         
   6   7   1         39.18         51.27         7.29 o                         
   7   7   1       3356.81       3263.06        66.20 o                         
   8   7   1        108.47         99.52        10.73 o                         
   9   7   1       2914.51       3076.89        66.33 o                         
  10   7   1        335.65        307.89        18.04 o                         
  11   7   1       1607.79       1609.18        63.08 o                         
 -14   8   1       1213.76       1306.01        57.44 o                         
 -13   8   1        197.77        181.14        15.93 o                         
 -12   8   1       1900.28       1913.67        48.78 o                         
 -11   8   1        234.05        234.35        15.53 o                         
 -10   8   1       2534.73       2528.19        56.54 o                         
  -9   8   1         23.34         21.74         6.37 o                         
  -8   8   1       4169.72       4087.66       184.72 o                         
  -7   8   1          1.93          4.77         2.98 o                         
  -6   8   1       3605.95       3463.60        53.69 o                         
  -5   8   1         22.54         15.09         3.31 o                         
  -4   8   1       4523.44       4239.21        62.49 o                         
  -3   8   1         13.69         12.11         3.58 o                         
  -2   8   1       4557.61       4566.76        56.70 o                         
  -1   8   1         19.29         33.95         3.66 o                         
   0   8   1       6127.98       6114.83        79.91 o                         
   1   8   1         10.86          7.57         2.17 o                         
   2   8   1       4508.56       4547.24        57.20 o                         
   3   8   1        236.06        224.57         8.81 o                         
   4   8   1       5490.81       5541.31        99.31 o                         
   5   8   1         54.85         79.16         9.01 o                         
   6   8   1       2818.52       2706.18        57.42 o                         
   7   8   1         28.35         34.55         8.45 o                         
   8   8   1       1939.33       2036.23        52.38 o                         
   9   8   1          4.23          2.82         6.37 o                         
  10   8   1       1552.63       1692.79        51.25 o                         
 -13   9   1        660.78        636.26        27.47 o                         
 -12   9   1         23.34         18.84         7.76 o                         
 -11   9   1        973.12       1096.53        34.44 o                         
 -10   9   1          6.37         13.23         6.37 o                         
  -9   9   1       2083.53       2053.05        48.78 o                         
  -8   9   1        278.93        277.29        20.56 o                         
  -7   9   1       3385.19       3361.41       109.82 o                         
  -6   9   1        184.20        234.01        14.08 o                         
  -5   9   1       2131.08       2154.35        37.21 o                         
  -4   9   1        633.59        576.62        15.23 o                         
  -3   9   1       1727.86       1616.60        36.44 o                         
  -2   9   1         78.25         66.39         4.53 o                         
  -1   9   1       2345.52       2339.80        32.98 o                         
   0   9   1          2.08          1.86         2.10 o                         
   1   9   1       1909.66       1931.54        28.77 o                         
   2   9   1          0.05          2.30         2.44 o                         
   3   9   1       2918.42       2812.35        56.84 o                         
   4   9   1        377.80        366.95        15.95 o                         
   5   9   1       2093.35       2067.69        65.05 o                         
   6   9   1         19.24         14.36         5.58 o                         
   7   9   1       1017.11       1015.85        31.27 o                         
   8   9   1          2.03          0.90         5.93 o                         
   9   9   1       1462.01       1637.69        69.27 o                         
 -12  10   1        997.28       1154.22        37.63 o                         
 -11  10   1        119.48        122.57        27.03 o                         
 -10  10   1        996.89       1088.95        45.62 o                         
  -9  10   1        137.66        176.67        14.13 o                         
  -8  10   1        905.53       1020.61        31.26 o                         
  -7  10   1        144.79        124.75        11.55 o                         
  -6  10   1       1038.18        939.61        68.14 o                         
  -5  10   1         79.38        111.06        10.15 o                         
  -4  10   1       1151.35       1187.63        24.97 o                         
  -3  10   1        358.42        336.83        11.89 o                         
  -2  10   1       1961.45       1885.90        34.02 o                         
  -1  10   1         21.90         26.85         3.98 o                         
   0  10   1       1435.60       1390.20        23.32 o                         
   1  10   1         55.97         46.90         5.39 o                         
   2  10   1       2311.44       2449.15        72.65 o                         
   3  10   1          6.77         13.89         5.28 o                         
   4  10   1       2861.78       2771.91        78.56 o                         
   5  10   1          2.36          4.80         5.37 o                         
   6  10   1       1203.07       1284.13        36.40 o                         
   7  10   1         35.66         37.11         8.65 o                         
   8  10   1        703.15        672.66        27.26 o                         
 -11  11   1        251.21        267.11        18.70 o                         
 -10  11   1         12.06          2.22         5.94 o                         
  -9  11   1       1249.51       1099.19        37.45 o                         
  -8  11   1         22.68         22.85         7.36 o                         
  -7  11   1       2506.64       2419.41        55.54 o                         
  -6  11   1         32.34         34.33         7.36 o                         
  -5  11   1       2672.37       2737.92       130.38 o                         
  -4  11   1        149.84        136.02        11.15 o                         
  -3  11   1       2066.32       2082.09        38.02 o                         
  -2  11   1         36.90         70.93         7.04 o                         
  -1  11   1       4110.94       4100.08       100.45 o                         
   0  11   1         19.98         36.88         5.22 o                         
   1  11   1       1530.07       1470.73        35.84 o                         
   2  11   1         27.83         40.03         9.29 o                         
   3  11   1       3005.63       3002.40        68.14 o                         
   4  11   1         27.72         38.54         7.70 o                         
   5  11   1       2089.00       2193.81        52.00 o                         
   6  11   1        146.55        134.69        14.64 o                         
   7  11   1       1155.56       1253.58        70.12 o                         
 -10  12   1        774.72        772.48        31.05 o                         
  -9  12   1         35.97         38.48        11.26 o                         
  -8  12   1       1361.21       1516.58        45.34 o                         
  -7  12   1         25.55         20.58         7.36 o                         
  -6  12   1       2709.44       2777.94       110.95 o                         
  -5  12   1          0.26          2.73         5.37 o                         
  -4  12   1       2333.85       2349.23        53.53 o                         
  -3  12   1         24.92         21.63         6.33 o                         
  -2  12   1       3877.27       3705.54        76.62 o                         
  -1  12   1         69.81         38.25         7.60 o                         
   0  12   1       2150.03       2294.46        51.97 o                         
   1  12   1         30.72         34.92        11.26 o                         
   2  12   1       2611.24       2490.11        54.97 o                         
   3  12   1         47.36         40.03         8.33 o                         
   4  12   1       1966.94       2168.76        51.83 o                         
   5  12   1        342.28        392.17        20.12 o                         
   6  12   1       1242.78       1216.23        53.37 o                         
  -9  13   1       1768.94       1799.92        82.22 o                         
  -8  13   1         31.44         20.49         8.33 o                         
  -7  13   1       2472.65       2583.68        61.12 o                         
  -6  13   1         67.69         61.78        10.50 o                         
  -5  13   1       2920.78       2950.63        65.50 o                         
  -4  13   1         23.67         28.11         9.01 o                         
  -3  13   1       3058.19       3178.01        97.99 o                         
  -2  13   1         17.90         21.40         9.01 o                         
  -1  13   1       2159.79       2155.28        72.65 o                         
   0  13   1        231.84        239.91        22.53 o                         
   1  13   1       1772.62       1847.22        67.02 o                         
   2  13   1        149.90        154.31        20.84 o                         
   3  13   1       2609.15       2749.97       102.22 o                         
   4  13   1        207.79        188.36        15.69 o                         
  -7  14   1          5.54         27.03        13.52 o                         
  -6  14   1       1904.44       2090.90        53.91 o                         
  -5  14   1         48.63         43.93        12.39 o                         
  -4  14   1       1458.98       1421.46        59.13 o                         
  -3  14   1          7.96         -7.32         7.32 o                         
  -2  14   1       1711.05       1959.86        70.40 o                         
   2  14   1       1752.02       1906.36        72.65 o                         
  -3  15   1        930.41        843.64        51.81 o                         
   1 -16   2          2.24         -3.94        11.83 o                         
  -2 -15   2         11.56         12.39        11.26 o                         
  -1 -15   2        946.05       1025.55        49.56 o                         
   0 -15   2         22.87         24.06         7.93 o                         
   1 -15   2        999.43        997.12        33.45 o                         
   2 -15   2        204.24        215.50        23.65 o                         
   3 -15   2        602.70        679.76        27.04 o                         
   4 -15   2        133.76        121.65        19.71 o                         
   5 -15   2        844.05        752.97        42.24 o                         
  -4 -14   2        986.46        986.12        49.00 o                         
  -3 -14   2          4.46         10.14        10.14 o                         
  -2 -14   2        670.39        640.33        37.17 o                         
  -1 -14   2         88.59         90.83        10.95 o                         
   0 -14   2       1190.18       1241.90        36.82 o                         
   1 -14   2         26.30          9.23         6.16 o                         
   2 -14   2       1232.35       1247.45        36.63 o                         
   3 -14   2          3.09         -2.18         4.57 o                         
   4 -14   2       1217.74       1231.83        61.10 o                         
   5 -14   2         32.30         33.79        11.26 o                         
   6 -14   2        535.81        503.08        22.48 o                         
   7 -14   2          5.50         17.80         6.96 o                         
   8 -14   2        717.07        794.02        34.88 o                         
   9 -14   2         88.65         87.29        20.84 o                         
  -6 -13   2         84.82         92.31        11.77 o                         
  -5 -13   2       1883.15       1939.67        47.94 o                         
  -4 -13   2         37.37         54.99        18.02 o                         
  -3 -13   2       2240.50       2316.91        78.84 o                         
  -2 -13   2          5.14         14.35         5.37 o                         
  -1 -13   2       2170.39       2130.97        50.57 o                         
   0 -13   2          0.84          3.49         4.87 o                         
   1 -13   2       1741.97       1731.78        47.87 o                         
   2 -13   2          5.25          5.07         5.18 o                         
   3 -13   2       1642.26       1627.21        41.79 o                         
   4 -13   2          8.94          0.71         4.57 o                         
   5 -13   2       1497.70       1547.94        32.69 o                         
   6 -13   2         58.63         87.16         8.53 o                         
   7 -13   2       1535.30       1514.98        42.24 o                         
   8 -13   2         87.70         80.72        10.73 o                         
   9 -13   2       1239.07       1411.82        52.38 o                         
  10 -13   2        307.51        317.07        29.29 o                         
  -8 -12   2       1746.44       1790.34        73.78 o                         
  -7 -12   2         28.10         23.75         7.76 o                         
  -6 -12   2       2635.12       2677.71        60.05 o                         
  -5 -12   2        124.88         99.55        28.72 o                         
  -4 -12   2       3883.39       3693.61       114.33 o                         
  -3 -12   2         90.44        101.21         8.16 o                         
  -2 -12   2       3914.64       4227.48       103.91 o                         
  -1 -12   2        190.51        152.54        14.08 o                         
   0 -12   2       4711.91       4443.52        85.42 o                         
   1 -12   2        117.22        145.82        11.74 o                         
   2 -12   2       4794.14       5069.35        95.17 o                         
   3 -12   2         99.01        124.75         8.64 o                         
   4 -12   2       4977.23       4653.62        71.82 o                         
   5 -12   2         10.14         -1.92         4.33 o                         
   6 -12   2       4114.02       4107.63        65.98 o                         
   7 -12   2         32.35         26.40         5.39 o                         
   8 -12   2       2638.01       2628.93        59.72 o                         
   9 -12   2         46.99         18.04         6.89 o                         
  10 -12   2       2243.09       2409.08        71.24 o                         
  11 -12   2         95.05         90.24        13.07 o                         
  -9 -11   2       1803.31       1882.70        70.40 o                         
  -8 -11   2        316.30        278.78        25.91 o                         
  -7 -11   2       3774.36       3788.30        77.68 o                         
  -6 -11   2        271.29        298.41        16.35 o                         
  -5 -11   2       4661.25       4834.86        91.46 o                         
  -4 -11   2        464.20        428.82        14.33 o                         
  -3 -11   2       4137.70       3880.33        60.58 o                         
  -2 -11   2        923.62        900.87        20.83 o                         
  -1 -11   2       6344.85       6519.53        93.01 o                         
   0 -11   2         32.20         18.30         6.76 o                         
   1 -11   2       2210.27       2188.37        48.18 o                         
   2 -11   2        296.31        340.89        12.14 o                         
   3 -11   2       4011.10       4076.05        62.93 o                         
   4 -11   2         15.44         23.93         5.38 o                         
   5 -11   2       4028.31       3788.67        60.13 o                         
   6 -11   2        152.08        161.63         9.51 o                         
   7 -11   2       3030.37       2964.18        50.81 o                         
   8 -11   2          8.25          6.00         4.28 o                         
   9 -11   2       1571.76       1628.23        42.81 o                         
  10 -11   2        108.53        118.97        16.61 o                         
  11 -11   2       1925.76       2006.99        72.65 o                         
  12 -11   2        215.70        246.11        25.91 o                         
 -10 -10   2       1389.08       1325.65        49.28 o                         
  -9 -10   2        180.40        223.09        16.60 o                         
  -8 -10   2       2349.22       2551.44        63.64 o                         
  -7 -10   2         71.28         51.14        22.25 o                         
  -6 -10   2       4689.59       4474.17        85.84 o                         
  -5 -10   2        107.64        155.70         8.91 o                         
  -4 -10   2       2324.28       2352.95        50.31 o                         
  -3 -10   2        515.48        430.16        13.57 o                         
  -2 -10   2       3911.89       3735.78        57.12 o                         
  -1 -10   2        291.40        264.44         9.77 o                         
   0 -10   2       2837.05       2871.62        45.20 o                         
   1 -10   2        720.63        799.48        30.61 o                         
   2 -10   2       5739.34       5820.58       127.27 o                         
   3 -10   2         48.36         41.43         5.90 o                         
   4 -10   2       6960.21       6698.45        95.35 o                         
   5 -10   2          9.22          6.46         4.32 o                         
   6 -10   2       1999.79       1983.18        37.65 o                         
   7 -10   2         22.08         15.18         4.06 o                         
   8 -10   2        964.85        928.68        22.72 o                         
   9 -10   2        281.72        270.12        12.79 o                         
  10 -10   2       1213.22       1267.48        31.43 o                         
  11 -10   2         99.08         95.89        12.14 o                         
  12 -10   2        699.66        744.50        28.66 o                         
  13 -10   2         92.68         92.36        18.02 o                         
 -11  -9   2       1117.97       1232.23        66.45 o                         
 -10  -9   2        362.61        283.04        43.93 o                         
  -9  -9   2       1948.90       1855.58        46.41 o                         
  -8  -9   2        205.10        215.72        14.27 o                         
  -7  -9   2       1445.15       1576.54        39.27 o                         
  -6  -9   2        157.70        223.22        23.09 o                         
  -5  -9   2       1068.55       1012.99        21.98 o                         
  -4  -9   2         19.30         10.39         3.17 o                         
  -3  -9   2       6863.88       6965.22        97.49 o                         
  -2  -9   2         52.52         48.38         4.81 o                         
  -1  -9   2       4796.28       4750.08        68.31 o                         
   0  -9   2         24.52         12.29         2.29 o                         
   1  -9   2       1087.66       1017.04        16.83 o                         
   2  -9   2          1.11          2.77         2.23 o                         
   3  -9   2       1999.70       1950.23        33.46 o                         
   4  -9   2        564.31        563.97        14.84 o                         
   5  -9   2       3101.88       2993.20        47.77 o                         
   6  -9   2        430.55        429.78        13.31 o                         
   7  -9   2       1535.15       1416.91        28.38 o                         
   8  -9   2         68.15         47.02         6.31 o                         
   9  -9   2       1766.70       1702.78        33.71 o                         
  10  -9   2         83.56        109.90        10.73 o                         
  11  -9   2        721.82        659.80        20.57 o                         
  12  -9   2         45.40         29.57         8.25 o                         
  13  -9   2        382.22        390.60        21.00 o                         
 -11  -8   2         33.27         37.80         8.80 o                         
 -10  -8   2        907.60        913.53        38.86 o                         
  -9  -8   2         51.44         45.06         7.96 o                         
  -8  -8   2       1204.16       1134.76        31.74 o                         
  -7  -8   2        101.45         75.09         9.29 o                         
  -6  -8   2       1335.14       1384.55        26.97 o                         
  -5  -8   2         10.55          4.15         2.48 o                         
  -4  -8   2        963.18        945.04        19.77 o                         
  -3  -8   2         56.46         49.96         7.79 o                         
  -2  -8   2        676.28        690.80        15.28 o                         
  -1  -8   2        448.30        402.29         8.85 o                         
   0  -8   2       1817.73       1735.51        25.28 o                         
   1  -8   2       2140.46       2312.77        30.69 o                         
   2  -8   2       5295.45       5012.92        60.43 o                         
   3  -8   2          7.58          5.96         2.23 o                         
   4  -8   2       3889.51       4097.14        96.24 o                         
   5  -8   2        338.01        377.35        11.47 o                         
   6  -8   2       3253.85       3166.20        49.85 o                         
   7  -8   2          9.20          3.81         3.08 o                         
   8  -8   2       1118.93       1089.89        23.94 o                         
   9  -8   2        173.42        163.99         9.42 o                         
  10  -8   2       1968.57       1991.09        38.03 o                         
  11  -8   2          4.96         -0.79         3.79 o                         
  12  -8   2        804.25        885.81        24.01 o                         
  13  -8   2         93.70        125.59        20.27 o                         
 -12  -7   2         28.54         25.88         7.93 o                         
 -11  -7   2       1182.84       1259.64        42.80 o                         
 -10  -7   2          0.89          4.93         4.97 o                         
  -9  -7   2       2516.06       2586.03        55.82 o                         
  -8  -7   2        146.91        166.73        19.99 o                         
  -7  -7   2       2426.38       2482.96        41.29 o                         
  -6  -7   2         11.61         13.21         3.35 o                         
  -5  -7   2       3295.52       3255.06        50.87 o                         
  -4  -7   2         86.04        136.40         6.44 o                         
  -3  -7   2       4821.45       5021.48        70.74 o                         
  -2  -7   2         55.10         89.22         4.81 o                         
  -1  -7   2       3663.75       3391.25        41.95 o                         
   0  -7   2        610.44        559.94        11.46 o                         
   1  -7   2       5622.31       5611.57        65.97 o                         
   2  -7   2        242.97        237.73         5.79 o                         
   3  -7   2       4150.23       3878.86        47.06 o                         
   4  -7   2        243.96        224.06         8.34 o                         
   5  -7   2       8652.99       8559.09       150.28 o                         
   6  -7   2        129.74        132.54         6.81 o                         
   7  -7   2       4476.98       4273.44        63.94 o                         
   8  -7   2        391.48        359.94        12.24 o                         
   9  -7   2       5204.55       4985.10       111.47 o                         
  10  -7   2        126.50        109.45         8.50 o                         
  11  -7   2       2795.62       2768.88        48.64 o                         
  12  -7   2        395.81        397.24        22.79 o                         
  13  -7   2       1547.95       1593.84        43.57 o                         
  14  -7   2         69.38         40.55        13.52 o                         
 -13  -6   2         98.74         94.65        12.14 o                         
 -12  -6   2       1690.49       1732.54        45.04 o                         
 -11  -6   2         14.51         17.74         6.37 o                         
 -10  -6   2       2834.84       2850.90        92.92 o                         
  -9  -6   2        233.29        195.28        12.27 o                         
  -8  -6   2       4130.16       4116.61        62.79 o                         
  -7  -6   2         10.20          8.16         2.85 o                         
  -6  -6   2       6718.21       6608.02        91.99 o                         
  -5  -6   2        558.71        635.63        14.58 o                         
  -4  -6   2      11392.14      11340.61       149.77 o                         
  -3  -6   2        653.16        711.39        11.66 o                         
  -2  -6   2      10452.53      10517.27       118.72 o                         
  -1  -6   2       1381.42       1394.89        19.24 o                         
   0  -6   2      11840.63      11783.32       132.26 o                         
   1  -6   2       1136.61       1197.20        19.15 o                         
   2  -6   2      16943.48      16301.19       181.31 o                         
   3  -6   2        582.35        545.02        15.70 o                         
   4  -6   2      11065.73      10730.44       141.98 o                         
   5  -6   2        875.03       1024.37        28.44 o                         
   6  -6   2      16740.09      16248.21       212.65 o                         
   7  -6   2        111.59        116.04         6.61 o                         
   8  -6   2       4840.59       4897.65        71.96 o                         
   9  -6   2         71.31         63.23         6.39 o                         
  10  -6   2       5464.78       5321.64        79.53 o                         
  11  -6   2        143.60        126.19        13.40 o                         
  12  -6   2       2667.19       2625.13        63.64 o                         
  13  -6   2        146.52        173.98        14.72 o                         
  14  -6   2       1764.32       1734.33        54.07 o                         
 -14  -5   2        164.99        137.37        15.52 o                         
 -13  -5   2       1491.78       1598.33        60.82 o                         
 -12  -5   2        207.29        234.09        28.16 o                         
 -11  -5   2       2872.34       2862.47        60.83 o                         
 -10  -5   2        407.28        412.15        17.64 o                         
  -9  -5   2       5962.56       5675.18       102.07 o                         
  -8  -5   2        551.83        616.03        15.52 o                         
  -7  -5   2       6954.72       6723.26        93.40 o                         
  -6  -5   2        187.84        166.50         7.09 o                         
  -5  -5   2      18628.79      19042.74       212.01 o                         
  -4  -5   2         15.14         12.93         1.86 o                         
  -3  -5   2      11594.47      12132.71       135.83 o                         
  -2  -5   2         13.82          1.74         1.51 o                         
  -1  -5   2      19561.43      19169.15       211.60 o                         
   0  -5   2        105.28        121.36         3.63 o                         
   1  -5   2      35750.14      35746.25       392.66 o                         
   2  -5   2        833.97        830.33        15.25 o                         
   3  -5   2       6389.40       6248.34       144.93 o                         
   4  -5   2         78.88         62.69         5.35 o                         
   5  -5   2      17592.47      16997.78       220.34 o                         
   6  -5   2        656.40        622.60        23.96 o                         
   7  -5   2       8210.18       8012.76       109.57 o                         
   8  -5   2       1842.29       1794.69        31.62 o                         
   9  -5   2       7390.39       7378.32       103.71 o                         
  10  -5   2         69.64         63.25         6.38 o                         
  11  -5   2       3967.13       3720.12       136.51 o                         
  12  -5   2         48.83         49.00         8.36 o                         
  13  -5   2       1655.21       1726.48        44.39 o                         
  14  -5   2         19.20         18.40        12.67 o                         
  15  -5   2        613.95        612.13        36.87 o                         
 -14  -4   2       1118.49       1138.60        35.33 o                         
 -13  -4   2        178.87        210.12        21.96 o                         
 -12  -4   2       1922.82       1933.99        46.29 o                         
 -11  -4   2        108.58        115.74        11.07 o                         
 -10  -4   2       5594.68       5428.96        98.51 o                         
  -9  -4   2         22.61         46.96         5.15 o                         
  -8  -4   2       4211.21       4011.67        59.46 o                         
  -7  -4   2        911.83        901.52        18.38 o                         
  -6  -4   2      14941.81      15250.07       171.12 o                         
  -5  -4   2        517.24        533.34        19.18 o                         
  -4  -4   2       7961.06       7912.82        90.00 o                         
  -3  -4   2        272.77        343.86        10.55 o                         
  -2  -4   2       9740.65      10127.57       131.36 o                         
  -1  -4   2        837.81        846.85        13.42 o                         
   0  -4   2      19951.03      20566.93       309.62 o                         
   1  -4   2       2093.74       2247.78        42.31 o                         
   2  -4   2      18709.11      18587.03       237.14 o                         
   3  -4   2       1479.43       1409.29        27.67 o                         
   4  -4   2       5546.09       5799.12        96.17 o                         
   5  -4   2        134.75        144.16         4.23 o                         
   6  -4   2       9993.20       9575.85       109.27 o                         
   7  -4   2         11.40          7.79         1.73 o                         
   8  -4   2       2459.63       2444.07        52.01 o                         
   9  -4   2         65.31         65.04         5.85 o                         
  10  -4   2       1946.60       1910.41        34.53 o                         
  11  -4   2         11.39         22.51         7.04 o                         
  12  -4   2       1524.99       1519.04        39.42 o                         
  13  -4   2        203.46        180.53        14.13 o                         
  14  -4   2        660.84        699.14        26.86 o                         
  15  -4   2         85.53         80.61        11.95 o                         
 -15  -3   2        971.30        957.80        96.87 o                         
 -14  -3   2        105.88        118.07        12.67 o                         
 -13  -3   2       1564.01       1578.05        40.75 o                         
 -12  -3   2        364.26        356.75        17.07 o                         
 -11  -3   2       2596.86       2608.14        54.67 o                         
 -10  -3   2        131.35        155.33         9.93 o                         
  -9  -3   2       1863.94       1965.07        35.87 o                         
  -8  -3   2         18.07         20.98         2.72 o                         
  -7  -3   2       4206.85       3903.37        48.33 o                         
  -6  -3   2        218.11        230.74         6.03 o                         
  -5  -3   2       7842.89       7450.27        98.48 o                         
  -4  -3   2        634.31        735.24        11.10 o                         
  -3  -3   2       1926.60       2115.92        30.77 o                         
  -2  -3   2         52.40        107.59         3.87 o                         
  -1  -3   2       8039.62       8599.78        95.44 o                         
   0  -3   2       3529.11       3668.23        42.22 o                         
   1  -3   2      18599.55      19150.40       209.99 o                         
   2  -3   2         37.40          8.80         1.95 o                         
   3  -3   2       6442.00       6870.83        90.82 o                         
   4  -3   2         90.62        115.32         3.45 o                         
   5  -3   2       8651.97       9132.20       132.34 o                         
   6  -3   2        518.76        572.37        10.35 o                         
   7  -3   2       2566.01       2504.64        32.88 o                         
   8  -3   2        270.99        280.92         8.24 o                         
   9  -3   2        403.13        416.61         9.87 o                         
  10  -3   2          3.56         12.95         4.38 o                         
  11  -3   2       1647.47       1604.32        41.96 o                         
  12  -3   2         96.89        106.94        17.46 o                         
  13  -3   2        678.83        715.35        28.16 o                         
  14  -3   2        155.59        130.71        26.47 o                         
  15  -3   2        581.82        586.28        26.06 o                         
 -15  -2   2         56.48         57.92         9.86 o                         
 -14  -2   2        583.17        577.65        23.17 o                         
 -13  -2   2         91.07        110.09        19.71 o                         
 -12  -2   2       1340.39       1369.23        49.00 o                         
 -11  -2   2         14.23         12.59         4.97 o                         
 -10  -2   2       1710.50       1723.28        30.96 o                         
  -9  -2   2         41.36         38.69         3.68 o                         
  -8  -2   2       1042.60       1039.91        17.05 o                         
  -7  -2   2        177.98        208.49         6.13 o                         
  -6  -2   2       6261.81       6269.47        72.98 o                         
  -5  -2   2        134.87        155.93         5.14 o                         
  -4  -2   2       6361.61       6126.75        69.82 o                         
  -3  -2   2       1052.59       1123.65        17.02 o                         
  -2  -2   2         68.27         86.53         5.63 o                         
  -1  -2   2         45.92         38.48         2.90 o                         
   0  -2   2      58477.99      51330.96      2537.00 o                         
   1  -2   2        104.14         95.04         3.21 o                         
   2  -2   2       4896.53       4673.31       161.84 o                         
   3  -2   2       2369.17       2462.92        29.74 o                         
   4  -2   2       9055.13       9311.45       144.55 o                         
   5  -2   2       4388.66       4831.80        60.32 o                         
   6  -2   2       1583.98       1578.50        28.56 o                         
   7  -2   2         20.55         24.69         4.47 o                         
   8  -2   2        956.06        943.57        23.74 o                         
   9  -2   2        903.78        821.82        17.80 o                         
  10  -2   2       1928.81       1887.76        33.29 o                         
  11  -2   2         13.21         13.00         6.19 o                         
  12  -2   2       2725.26       2649.54        58.14 o                         
  13  -2   2        200.03        202.39        32.38 o                         
  14  -2   2        876.37        843.76        30.05 o                         
  15  -2   2          5.65         -3.38         8.45 o                         
 -14  -1   2        138.36        129.76        12.14 o                         
 -13  -1   2        595.09        537.07        20.44 o                         
 -12  -1   2         73.19         84.88         8.90 o                         
 -11  -1   2       1152.55       1105.18        26.23 o                         
 -10  -1   2         45.27         46.05         4.22 o                         
  -9  -1   2        870.55        860.19        15.60 o                         
  -8  -1   2        273.31        255.27         7.22 o                         
  -7  -1   2       2900.06       2891.91        36.87 o                         
  -6  -1   2         52.80         36.56         2.79 o                         
  -5  -1   2       1641.75       1759.90        23.00 o                         
  -4  -1   2        738.64        777.54        11.45 o                         
  -3  -1   2       3358.23       3090.56        73.31 o                         
  -2  -1   2       5878.37       6263.69        69.97 o                         
  -1  -1   2      26141.40      27225.85       299.68 o                         
   0  -1   2        426.68        453.38        11.71 o                         
   1  -1   2       6861.68       7369.62        94.07 o                         
   2  -1   2        245.62        191.80         3.92 o                         
   3  -1   2      12498.95      12113.82       135.99 o                         
   4  -1   2        153.75        163.47         4.35 o                         
   5  -1   2      15068.82      14697.53       163.80 o                         
   6  -1   2        143.75        161.23         4.92 o                         
   7  -1   2       6946.76       6945.17        81.33 o                         
   8  -1   2         35.45         26.49         2.95 o                         
   9  -1   2       3636.15       3680.13        83.84 o                         
  10  -1   2        240.55        237.37         9.70 o                         
  11  -1   2       2257.32       2169.11        38.33 o                         
  12  -1   2        233.19        220.91        14.32 o                         
  13  -1   2       1044.32       1119.78        33.84 o                         
  14  -1   2        287.42        299.05        25.91 o                         
 -13   0   2        333.45        339.95        15.87 o                         
 -12   0   2       2200.41       2299.53        39.85 o                         
 -11   0   2          8.70         14.50         3.38 o                         
 -10   0   2        990.64        926.11        16.87 o                         
  -9   0   2        612.11        525.26        11.31 o                         
  -8   0   2       9345.67       9511.20       109.53 o                         
  -7   0   2        205.22        262.15         6.59 o                         
  -6   0   2      26855.89      28174.50       310.03 o                         
  -5   0   2        443.39        482.99        29.69 o                         
  -4   0   2      32377.62      33014.21       361.77 o                         
  -3   0   2      20506.28      23036.15       252.37 o                         
  -2   0   2       9607.54      10679.39       135.58 o                         
  -1   0   2       1618.54       1706.21        23.63 o                         
   0   0   2      15591.48      17693.33       243.79 o                         
   1   0   2       1001.43       1303.33        21.67 o                         
   2   0   2      24788.67      25418.13       321.68 o                         
   3   0   2      11972.20      12213.08       157.37 o                         
   4   0   2      26565.49      28626.73       314.18 o                         
   5   0   2          2.40         17.03         2.64 o                         
   6   0   2      13097.25      12216.78       143.31 o                         
   7   0   2        703.81        727.55        14.37 o                         
   8   0   2       7776.88       7689.69       105.64 o                         
   9   0   2       1303.86       1267.53        41.59 o                         
  10   0   2       7970.54       7874.68       110.29 o                         
  11   0   2         48.49         77.02         7.09 o                         
  12   0   2       3076.53       2962.56        50.42 o                         
  13   0   2        221.32        198.24        21.40 o                         
  14   0   2       2015.99       2185.69        78.84 o                         
 -13   1   2       2494.72       2375.12        69.55 o                         
 -12   1   2         36.70         48.37         8.25 o                         
 -11   1   2       5167.34       5158.77        64.96 o                         
 -10   1   2       1439.42       1460.65        23.17 o                         
  -9   1   2      13300.95      13223.03       150.71 o                         
  -8   1   2        950.32        980.79        16.91 o                         
  -7   1   2       7250.87       6736.36        78.55 o                         
  -6   1   2        109.75        137.93         4.88 o                         
  -5   1   2      14404.49      14754.62       163.88 o                         
  -4   1   2        144.42        144.49         4.56 o                         
  -3   1   2      36595.24      37367.73       411.52 o                         
  -2   1   2       8920.29       9972.70       128.11 o                         
  -1   1   2      32292.48      33520.59       446.11 o                         
   0   1   2      17557.08      19361.35       245.05 o                         
   1   1   2      19825.18      21928.85       278.54 o                         
   2   1   2        112.16         61.19         5.79 o                         
   3   1   2      30307.11      30996.43       392.89 o                         
   4   1   2       1432.47       1357.40        22.42 o                         
   5   1   2      10261.67      10252.00       134.93 o                         
   6   1   2         97.60        117.94        11.74 o                         
   7   1   2      10904.15      10348.12       138.39 o                         
   8   1   2        660.28        671.78        16.09 o                         
   9   1   2       6117.77       5694.04        82.12 o                         
  10   1   2        160.97        160.88         8.95 o                         
  11   1   2       1892.20       1907.40        35.67 o                         
  12   1   2          4.71          8.74         7.32 o                         
  13   1   2       1329.05       1326.95        36.97 o                         
  14   1   2         95.52        108.69        19.71 o                         
 -14   2   2       1631.47       1539.17        59.13 o                         
 -13   2   2          3.55         -3.94         4.78 o                         
 -12   2   2       3033.03       2997.26        49.73 o                         
 -11   2   2          7.26         13.32         4.58 o                         
 -10   2   2       5315.99       5327.39        65.99 o                         
  -9   2   2          3.83          6.59         2.09 o                         
  -8   2   2      11398.54      11480.69       130.99 o                         
  -7   2   2        377.07        362.16         8.01 o                         
  -6   2   2      14276.28      13793.22       154.37 o                         
  -5   2   2       1438.09       1616.75        24.59 o                         
  -4   2   2      21250.53      21881.87       326.13 o                         
  -3   2   2         22.32         17.12         2.93 o                         
  -2   2   2      15059.74      15349.19       208.24 o                         
  -1   2   2       1264.91       1411.58        23.09 o                         
   0   2   2      16103.17      15546.63       207.28 o                         
   1   2   2        299.79        364.88         6.53 o                         
   2   2   2      13816.93      13666.27       225.05 o                         
   3   2   2       2665.08       3012.67        43.35 o                         
   4   2   2       5465.50       5678.66        77.59 o                         
   5   2   2        325.90        331.39         9.27 o                         
   6   2   2       5639.20       5474.79        77.55 o                         
   7   2   2        289.66        256.24         9.19 o                         
   8   2   2       2848.66       2938.93        46.58 o                         
   9   2   2        292.34        290.74        11.02 o                         
  10   2   2       2898.75       2724.43        46.20 o                         
  11   2   2        164.73        156.55        12.02 o                         
  12   2   2       1424.53       1477.00        39.21 o                         
  13   2   2        214.25        247.89        16.35 o                         
  14   2   2       1209.24       1248.00        50.69 o                         
 -15   3   2       1353.68       1421.46        58.01 o                         
 -14   3   2         55.19         68.14        14.64 o                         
 -13   3   2       1220.29       1131.40        32.45 o                         
 -12   3   2        306.54        302.76        15.73 o                         
 -11   3   2       3420.80       3321.57        66.65 o                         
 -10   3   2          2.62          5.13         2.86 o                         
  -9   3   2       6171.65       5983.62        72.37 o                         
  -8   3   2         17.83         26.36         7.77 o                         
  -7   3   2       4199.81       4374.89        61.04 o                         
  -6   3   2         56.94         41.43         2.79 o                         
  -5   3   2       9921.35      10455.14       117.96 o                         
  -4   3   2       1068.69       1102.56        15.59 o                         
  -3   3   2      10414.15       9460.01       106.21 o                         
  -2   3   2       1195.51       1130.45        31.38 o                         
  -1   3   2       5630.72       6447.63        76.95 o                         
   0   3   2       2097.94       2150.80        54.79 o                         
   1   3   2      14505.82      15791.40       175.14 o                         
   2   3   2          1.23         -1.47         1.47 o                         
   3   3   2      11853.33      12103.53       158.02 o                         
   4   3   2         47.20         63.04        16.32 o                         
   5   3   2       2803.63       2753.29        61.61 o                         
   6   3   2        246.32        210.29         8.17 o                         
   7   3   2       2439.82       2444.32        40.15 o                         
   8   3   2         53.80         65.60         6.11 o                         
   9   3   2       3715.86       3752.02        60.43 o                         
  10   3   2         66.61         61.60         8.25 o                         
  11   3   2        748.41        736.82        25.50 o                         
  12   3   2         90.79         82.57        10.66 o                         
  13   3   2        611.67        655.67        25.96 o                         
 -15   4   2        120.88        167.26        22.53 o                         
 -14   4   2        816.77        870.89        47.87 o                         
 -13   4   2         56.73         60.20        13.23 o                         
 -12   4   2        618.92        617.29        36.89 o                         
 -11   4   2         24.96         46.62         7.57 o                         
 -10   4   2       1552.44       1510.15        36.44 o                         
  -9   4   2        594.58        592.17        14.96 o                         
  -8   4   2       2031.24       2030.49        28.41 o                         
  -7   4   2        162.63        204.51         6.01 o                         
  -6   4   2       3072.52       3032.39        38.40 o                         
  -5   4   2        940.52        994.90        18.79 o                         
  -4   4   2       7087.40       7254.83        83.97 o                         
  -3   4   2        153.29        181.10         8.45 o                         
  -2   4   2       7186.25       7320.89        87.38 o                         
  -1   4   2       2012.31       2098.62        26.95 o                         
   0   4   2       1178.06       1097.67        16.04 o                         
   1   4   2       2396.19       2800.47        47.39 o                         
   2   4   2        695.93        702.16        11.89 o                         
   3   4   2        173.91        151.87         4.90 o                         
   4   4   2       2918.34       2950.75        38.53 o                         
   5   4   2          4.62         10.88         2.80 o                         
   6   4   2        961.49        914.10        19.56 o                         
   7   4   2         11.16         18.70         3.76 o                         
   8   4   2       3475.03       3423.61        67.39 o                         
   9   4   2         26.14         40.58         7.17 o                         
  10   4   2        917.74        898.24        34.35 o                         
  11   4   2         32.49         24.00         8.73 o                         
  12   4   2        777.36        795.97        28.54 o                         
  13   4   2         54.92         88.42        15.77 o                         
 -15   5   2        363.83        413.02        22.10 o                         
 -14   5   2          1.42          5.26         5.93 o                         
 -13   5   2        327.42        298.75        33.51 o                         
 -12   5   2          3.40         -8.73         8.73 o                         
 -11   5   2       1829.58       1834.58        43.80 o                         
 -10   5   2          4.45          8.73         4.78 o                         
  -9   5   2       3071.30       3032.31        60.92 o                         
  -8   5   2          0.89          3.32         2.39 o                         
  -7   5   2       1369.77       1275.39        19.65 o                         
  -6   5   2        450.11        414.18         8.90 o                         
  -5   5   2       4904.43       4993.25       104.37 o                         
  -4   5   2          3.31          3.39         2.28 o                         
  -3   5   2       4976.07       5017.29        59.60 o                         
  -2   5   2        827.38       1001.33        15.38 o                         
  -1   5   2       8089.67       7838.58        90.17 o                         
   0   5   2        377.64        418.25         8.72 o                         
   1   5   2      12866.60      13942.65       156.77 o                         
   2   5   2        202.46        177.53         5.60 o                         
   3   5   2       5579.23       5740.43        68.52 o                         
   4   5   2         26.65         17.60         2.53 o                         
   5   5   2       2059.93       2064.23        34.95 o                         
   6   5   2         17.90         18.93         3.78 o                         
   7   5   2       3326.60       3063.81        61.63 o                         
   8   5   2        750.23        655.64        27.60 o                         
   9   5   2       2622.11       2597.15        56.62 o                         
  10   5   2        134.73        142.75        13.23 o                         
  11   5   2       1358.58       1378.93        39.37 o                         
  12   5   2        125.83        123.50        13.53 o                         
 -15   6   2         98.37         85.22        13.14 o                         
 -14   6   2       1114.59       1120.61        35.83 o                         
 -13   6   2         55.86         66.15        17.46 o                         
 -12   6   2        747.14        733.90        39.70 o                         
 -11   6   2         41.86         36.85         7.13 o                         
 -10   6   2       4135.81       4100.58        79.84 o                         
  -9   6   2         91.33         91.70         9.35 o                         
  -8   6   2       2695.57       2651.40        54.55 o                         
  -7   6   2          9.19          4.71         2.56 o                         
  -6   6   2       9174.30       9131.75       126.16 o                         
  -5   6   2        503.34        520.31        11.67 o                         
  -4   6   2       7282.81       7496.52        87.53 o                         
  -3   6   2         16.79         15.11         2.63 o                         
  -2   6   2      11008.85      11001.42       125.30 o                         
  -1   6   2        127.67        113.40         4.71 o                         
   0   6   2      13401.91      13619.10       153.89 o                         
   1   6   2         37.75         26.45         2.86 o                         
   2   6   2       9579.37       9547.79       110.44 o                         
   3   6   2         62.83         85.28         7.08 o                         
   4   6   2       7787.93       7789.19       107.60 o                         
   5   6   2         39.24         52.74         5.47 o                         
   6   6   2       3787.79       3854.57        73.81 o                         
   7   6   2        782.72        754.82        24.14 o                         
   8   6   2       4310.19       4323.88       108.97 o                         
   9   6   2        118.52        113.97        11.87 o                         
  10   6   2       2794.36       2928.91        64.96 o                         
  11   6   2        173.58        175.14        21.12 o                         
 -14   7   2        107.72        112.97        21.40 o                         
 -13   7   2       1674.61       1636.44        45.00 o                         
 -12   7   2         19.33         23.28         7.13 o                         
 -11   7   2       3643.22       3709.78       130.38 o                         
 -10   7   2        332.83        299.08        16.12 o                         
  -9   7   2       3932.83       3956.37       112.35 o                         
  -8   7   2         22.91         16.65         5.28 o                         
  -7   7   2       5644.32       5459.70        98.76 o                         
  -6   7   2        103.10        123.44         6.69 o                         
  -5   7   2       6337.16       6126.42        73.79 o                         
  -4   7   2        186.73        225.87        14.79 o                         
  -3   7   2       5496.12       5089.08        62.45 o                         
  -2   7   2        177.25        146.80         5.61 o                         
  -1   7   2      11482.65      11877.91       155.83 o                         
   0   7   2        231.59        237.38         7.24 o                         
   1   7   2       7912.82       7918.46        93.27 o                         
   2   7   2        347.47        338.26         8.95 o                         
   3   7   2       6845.45       6838.35       190.83 o                         
   4   7   2        526.09        529.82        14.54 o                         
   5   7   2       7211.16       7066.38       123.78 o                         
   6   7   2        892.96        886.25        36.32 o                         
   7   7   2       3713.49       3776.48        75.15 o                         
   8   7   2        101.13        107.67        11.34 o                         
   9   7   2       3015.67       3271.51        70.14 o                         
  10   7   2         56.58         52.30         9.75 o                         
 -14   8   2       1231.56       1286.30        58.57 o                         
 -13   8   2         13.98         18.87         8.36 o                         
 -12   8   2       2474.31       2576.16        60.53 o                         
 -11   8   2          1.05         -2.12         9.57 o                         
 -10   8   2       3457.65       3377.56        83.35 o                         
  -9   8   2        366.11        374.22        18.12 o                         
  -8   8   2       5338.54       5512.08       107.00 o                         
  -7   8   2         38.09         27.99         6.16 o                         
  -6   8   2       6937.86       6821.25       120.06 o                         
  -5   8   2        619.70        688.39        16.78 o                         
  -4   8   2       3472.75       3447.78        46.71 o                         
  -3   8   2          9.93          8.83         2.36 o                         
  -2   8   2       5025.11       5057.77        87.06 o                         
  -1   8   2       1107.11       1189.70        19.76 o                         
   0   8   2       5465.87       5534.85        68.07 o                         
   1   8   2        593.28        508.04        11.66 o                         
   2   8   2       5286.14       5237.36        90.80 o                         
   3   8   2         36.33         40.48         5.37 o                         
   4   8   2       7065.31       6463.00       114.45 o                         
   5   8   2          0.69          8.38         4.97 o                         
   6   8   2       2149.78       2183.60        49.66 o                         
   7   8   2          0.96          8.09         5.37 o                         
   8   8   2       1960.32       2034.74        50.18 o                         
   9   8   2         10.65         12.95         7.32 o                         
 -13   9   2        937.79       1048.98        40.46 o                         
 -12   9   2          4.31          4.76         6.96 o                         
 -11   9   2       2878.02       2978.80        67.09 o                         
 -10   9   2         36.94         21.59        10.98 o                         
  -9   9   2       2464.85       2437.88        55.75 o                         
  -8   9   2        231.08        240.72        14.93 o                         
  -7   9   2       4526.97       4503.13       154.59 o                         
  -6   9   2        111.17        114.04        10.35 o                         
  -5   9   2       1215.20       1254.00        32.45 o                         
  -4   9   2        516.26        501.84        15.37 o                         
  -3   9   2       2775.96       2613.04        42.99 o                         
  -2   9   2          2.70         12.63         2.87 o                         
  -1   9   2       4917.90       4849.70        61.37 o                         
   0   9   2        146.25        126.71         6.42 o                         
   1   9   2       2048.93       2039.24        30.60 o                         
   2   9   2         61.97         76.21        10.98 o                         
   3   9   2       2565.92       2606.20        54.67 o                         
   4   9   2          0.21          2.00        10.70 o                         
   5   9   2       1789.29       1844.98        44.29 o                         
   6   9   2          9.78          5.94        11.83 o                         
   7   9   2       1044.05       1069.10        33.11 o                         
   8   9   2         38.10         37.87         8.52 o                         
 -12  10   2        652.44        672.32        29.46 o                         
 -11  10   2        361.58        406.77        22.10 o                         
 -10  10   2        229.51        257.67        17.51 o                         
  -9  10   2         82.10         76.00        10.95 o                         
  -8  10   2       1191.58       1114.47        41.68 o                         
  -7  10   2         15.91         14.76         5.93 o                         
  -6  10   2       2422.39       2411.76        53.76 o                         
  -5  10   2         54.90         58.24         8.33 o                         
  -4  10   2       1715.24       1707.56        74.62 o                         
  -3  10   2        175.79        166.16        22.25 o                         
  -2  10   2       3009.07       2826.81        46.92 o                         
  -1  10   2         50.67         72.87         5.67 o                         
   0  10   2       1432.78       1494.60        24.97 o                         
   1  10   2        270.61        243.16        19.43 o                         
   2  10   2       1629.57       1584.45        38.13 o                         
   3  10   2        222.63        231.72        19.99 o                         
   4  10   2       2097.61       2092.12        80.53 o                         
   5  10   2         91.37        102.97        11.36 o                         
   6  10   2        807.85        876.69        29.51 o                         
   7  10   2          0.76         14.39         9.57 o                         
 -11  11   2        811.96        846.21        39.14 o                         
 -10  11   2        144.08        146.47        21.12 o                         
  -9  11   2        784.08        833.64        30.26 o                         
  -8  11   2         90.70         94.47        18.87 o                         
  -7  11   2        862.78        844.18        29.07 o                         
  -6  11   2        101.64         84.10        10.66 o                         
  -5  11   2       1147.01       1153.59        33.24 o                         
  -4  11   2         53.72         52.54         9.01 o                         
  -3  11   2       2076.29       2191.20        49.57 o                         
  -2  11   2         58.13         54.71         8.45 o                         
  -1  11   2       3101.15       3048.20        50.83 o                         
   0  11   2        221.12        207.95        12.58 o                         
   1  11   2        852.07        863.00        26.20 o                         
   2  11   2         21.67         37.81         7.17 o                         
   3  11   2       1480.60       1504.47        39.27 o                         
   4  11   2          8.30          3.46         5.41 o                         
   5  11   2        655.03        719.34        26.77 o                         
   6  11   2         43.64         34.21        10.14 o                         
  -9  12   2          4.00          3.28         6.96 o                         
  -8  12   2       1716.74       1810.70        48.19 o                         
  -7  12   2          4.78          2.57         6.33 o                         
  -6  12   2       1835.74       1967.90        60.26 o                         
  -5  12   2          1.02          0.86         5.53 o                         
  -4  12   2       1451.82       1433.82        60.54 o                         
  -3  12   2          4.15          5.69         5.91 o                         
  -2  12   2       2842.10       2802.94        86.17 o                         
   0  12   2       1891.32       1917.06        78.84 o                         
   1  12   2         56.06         44.25        14.92 o                         
   2  12   2       1833.36       1923.36        46.64 o                         
   3  12   2        128.60        143.27        32.38 o                         
   4  12   2       2086.23       2079.88        61.10 o                         
   5  12   2        101.70         81.75        15.49 o                         
  -8  13   2          6.68          5.07        11.83 o                         
  -7  13   2       1983.29       2028.62        52.76 o                         
  -6  13   2         12.71         22.13         8.10 o                         
  -5  13   2       1964.75       2075.56        53.50 o                         
  -4  13   2          5.95         -2.18         5.68 o                         
  -3  13   2       2267.75       2373.79        79.41 o                         
  -2  13   2         39.65         47.87        12.95 o                         
   2  13   2         88.59         99.68        18.58 o                         
   3  13   2       1965.55       1953.90        49.54 o                         
  -6  14   2        827.26        691.58        41.68 o                         
  -5  14   2         61.39         69.83        15.77 o                         
  -4  14   2       1599.26       1612.38        64.20 o                         
  -3  14   2        105.11         76.59        16.90 o                         
  -1 -16   3          1.02         10.70        10.70 o                         
   0 -16   3       1255.44       1229.42        56.32 o                         
   1 -16   3         42.85         27.67        11.26 o                         
   2 -16   3       2307.55       2342.26        82.22 o                         
   3 -16   3          0.60         -2.25         9.57 o                         
  -2 -15   3         28.92         21.22         8.10 o                         
  -1 -15   3        552.12        577.35        31.82 o                         
   0 -15   3         25.50         28.90         8.16 o                         
   1 -15   3       1393.94       1462.28        42.01 o                         
   2 -15   3         13.80          3.71         6.09 o                         
   3 -15   3        948.94        926.51        32.06 o                         
   4 -15   3         18.15         -0.53         5.93 o                         
   5 -15   3        823.51        813.14        30.27 o                         
   8 -15   3         25.10         30.97        14.08 o                         
  -6 -14   3        705.38        698.90        35.48 o                         
  -5 -14   3        247.89        335.65        43.93 o                         
  -4 -14   3       1216.08       1228.29        55.19 o                         
  -3 -14   3         98.99         82.79        16.90 o                         
  -2 -14   3       1371.54       1462.19        90.39 o                         
  -1 -14   3         33.45         32.22         7.57 o                         
   0 -14   3       1305.56       1313.18        37.83 o                         
   1 -14   3        369.66        353.75        18.72 o                         
   2 -14   3        914.38        924.46        70.12 o                         
   3 -14   3         31.91         38.07         8.55 o                         
   4 -14   3        718.50        808.50        28.27 o                         
   5 -14   3        141.78        129.90        17.18 o                         
   6 -14   3        948.44        944.62        25.51 o                         
   7 -14   3         96.78         86.05        11.34 o                         
   8 -14   3        403.94        372.07        20.48 o                         
   9 -14   3        116.73         93.49        17.46 o                         
  -7 -13   3       1543.16       1610.69        58.01 o                         
  -6 -13   3         45.16         63.98        10.10 o                         
  -5 -13   3       1153.53       1191.20        34.56 o                         
  -4 -13   3          6.58          0.28         4.73 o                         
  -3 -13   3       1743.15       1631.75        42.34 o                         
  -2 -13   3          0.00         -1.29         4.17 o                         
  -1 -13   3       1686.13       1665.80        42.61 o                         
   0 -13   3        185.44        211.32        13.92 o                         
   1 -13   3       3204.60       3144.29        66.70 o                         
   2 -13   3        167.84        176.61        13.54 o                         
   3 -13   3       2252.26       2222.33        51.54 o                         
   4 -13   3        223.50        240.93        24.22 o                         
   5 -13   3       2142.59       2075.51        39.95 o                         
   6 -13   3         52.98         65.17         7.57 o                         
   7 -13   3       1527.61       1565.72        33.79 o                         
   8 -13   3         98.94         98.35        11.74 o                         
   9 -13   3       1782.33       1833.39        48.37 o                         
  10 -13   3         12.17          5.63         9.86 o                         
  -8 -12   3       1476.85       1499.59        74.90 o                         
  -7 -12   3          0.43          7.81         5.93 o                         
  -6 -12   3       2029.57       2085.63        88.98 o                         
  -5 -12   3          6.05          8.06         6.19 o                         
  -4 -12   3       2638.03       2602.16        53.56 o                         
  -3 -12   3        293.37        305.84        12.24 o                         
  -2 -12   3       3240.04       3194.27        84.48 o                         
  -1 -12   3        329.48        348.04        21.12 o                         
   0 -12   3       3570.81       3364.51        68.49 o                         
   1 -12   3          0.93          3.38         4.38 o                         
   2 -12   3       3902.98       3813.03        75.46 o                         
   3 -12   3         13.65          8.29         3.68 o                         
   4 -12   3       4997.73       4736.99       115.73 o                         
   5 -12   3         11.17         12.93         7.56 o                         
   6 -12   3       3410.31       3410.77        56.89 o                         
   7 -12   3          6.81          7.08         4.49 o                         
   8 -12   3       2226.39       2207.91        49.85 o                         
   9 -12   3          2.93          3.55         4.76 o                         
  10 -12   3       1942.96       2079.78        52.57 o                         
  11 -12   3        110.86        124.18        14.32 o                         
  -9 -11   3       2165.92       2252.83        55.08 o                         
  -8 -11   3         11.47         27.27         7.53 o                         
  -7 -11   3       2630.12       2629.56        81.10 o                         
  -6 -11   3         68.91         67.86         8.95 o                         
  -5 -11   3       4314.35       4236.38        66.35 o                         
  -4 -11   3         28.90         30.29         7.46 o                         
  -3 -11   3       7570.22       7408.48       104.85 o                         
  -2 -11   3        270.43        277.64        10.75 o                         
  -1 -11   3       6026.72       5956.77       107.52 o                         
   0 -11   3          4.91         10.99         4.46 o                         
   1 -11   3       8878.30       8544.61       147.34 o                         
   2 -11   3          9.78         11.79         3.72 o                         
   3 -11   3       5870.70       5901.17        85.80 o                         
   4 -11   3        501.46        494.43        15.13 o                         
   5 -11   3       7585.73       7034.92       101.22 o                         
   6 -11   3          4.66          6.19         3.87 o                         
   7 -11   3       4149.26       4162.35        66.32 o                         
   8 -11   3          6.86          8.89         4.41 o                         
   9 -11   3       2310.21       2295.37        43.35 o                         
  10 -11   3         47.32         39.91         8.48 o                         
  11 -11   3       1846.40       1870.48        48.98 o                         
  12 -11   3        102.81         87.86        16.90 o                         
 -10 -10   3       2386.89       2486.90        59.08 o                         
  -9 -10   3        645.21        645.41        25.17 o                         
  -8 -10   3       2852.02       2912.06        67.02 o                         
  -7 -10   3        344.04        319.26        16.60 o                         
  -6 -10   3       3030.86       3027.90        50.21 o                         
  -5 -10   3          6.80          1.90         3.21 o                         
  -4 -10   3       4297.83       4239.53        64.42 o                         
  -3 -10   3          5.71          1.40         3.91 o                         
  -2 -10   3       7911.80       7735.24       107.34 o                         
  -1 -10   3        876.18        838.31        18.48 o                         
   0 -10   3      16405.38      15615.44       206.23 o                         
   1 -10   3        809.13        730.71        18.52 o                         
   2 -10   3       6176.93       5782.34        82.98 o                         
   3 -10   3        809.16        852.45        19.33 o                         
   4 -10   3       6897.08       6515.59        92.87 o                         
   5 -10   3         21.90         17.16         3.90 o                         
   6 -10   3       2674.56       2594.73        44.31 o                         
   7 -10   3         61.13         57.84         6.21 o                         
   8 -10   3       2100.83       2028.43        46.56 o                         
   9 -10   3          1.13          2.90         3.95 o                         
  10 -10   3       2002.24       1960.09        65.92 o                         
  11 -10   3         17.41         15.92         5.45 o                         
  12 -10   3        595.81        622.82        26.06 o                         
  13 -10   3         33.80         13.52        10.14 o                         
 -11  -9   3       1352.93       1403.76        40.87 o                         
 -10  -9   3        129.04         99.97        11.74 o                         
  -9  -9   3       1546.98       1487.29        39.44 o                         
  -8  -9   3         34.00         58.97         8.73 o                         
  -7  -9   3       3134.12       3171.19        64.38 o                         
  -6  -9   3          2.37          5.20         3.22 o                         
  -5  -9   3       2986.46       2750.05        44.91 o                         
  -4  -9   3         91.87        116.84         7.06 o                         
  -3  -9   3       2909.38       3020.12        47.08 o                         
  -2  -9   3         40.77         59.46         4.94 o                         
  -1  -9   3       3545.85       3455.81        75.36 o                         
   0  -9   3        289.93        262.95         8.21 o                         
   1  -9   3       4099.56       4017.84        50.46 o                         
   2  -9   3        111.41        110.82         6.26 o                         
   3  -9   3       2131.35       2134.43        35.83 o                         
   4  -9   3        216.51        209.94         8.65 o                         
   5  -9   3       4023.44       3955.56        60.15 o                         
   6  -9   3         79.55         61.38         6.03 o                         
   7  -9   3       1055.27       1046.97        23.30 o                         
   8  -9   3         22.33         23.69         5.30 o                         
   9  -9   3       1449.59       1464.06        41.73 o                         
  10  -9   3         66.62         68.20         8.11 o                         
  11  -9   3        612.36        659.44        20.14 o                         
  12  -9   3         14.09          5.05         4.94 o                         
  13  -9   3        451.46        498.98        36.04 o                         
 -12  -8   3        646.86        614.62        26.20 o                         
 -11  -8   3          3.61          1.20         6.22 o                         
 -10  -8   3       1300.81       1428.90        38.47 o                         
  -9  -8   3          1.21          0.84         4.78 o                         
  -8  -8   3       3010.35       2691.08        56.62 o                         
  -7  -8   3        149.60        107.91         7.72 o                         
  -6  -8   3       1453.57       1543.46        28.99 o                         
  -5  -8   3          3.47          0.37         2.37 o                         
  -4  -8   3       5114.97       4917.31        70.85 o                         
  -3  -8   3         15.74         13.71         2.89 o                         
  -2  -8   3       2607.83       2842.44        43.38 o                         
  -1  -8   3        322.35        390.37         8.50 o                         
   0  -8   3       4575.86       4612.18        55.88 o                         
   1  -8   3        106.21        132.39         4.70 o                         
   2  -8   3       1359.64       1187.33        22.15 o                         
   3  -8   3        293.88        274.95        10.99 o                         
   4  -8   3       3908.74       3986.64        90.51 o                         
   5  -8   3         22.71         45.03         4.74 o                         
   6  -8   3       1765.99       1760.21        47.85 o                         
   7  -8   3          1.00          4.41         2.56 o                         
   8  -8   3       1134.60       1115.75        24.49 o                         
   9  -8   3        148.92        145.09         8.99 o                         
  10  -8   3       1590.39       1535.38        31.72 o                         
  11  -8   3         85.82         91.44         9.87 o                         
  12  -8   3        773.72        785.25        26.72 o                         
  13  -8   3         15.52          3.74         6.16 o                         
 -13  -7   3        557.69        572.19        37.73 o                         
 -12  -7   3          1.21         -5.07         5.07 o                         
 -11  -7   3       1008.84       1018.66        37.45 o                         
 -10  -7   3         38.86         35.90         7.04 o                         
  -9  -7   3       2904.31       3086.08        63.22 o                         
  -8  -7   3          6.98         15.74         3.87 o                         
  -7  -7   3       2036.92       1864.32        33.08 o                         
  -6  -7   3         44.69         56.57         5.22 o                         
  -5  -7   3       5198.46       5370.82        76.37 o                         
  -4  -7   3         61.00         54.77         6.01 o                         
  -3  -7   3       1531.90       1479.05        26.71 o                         
  -2  -7   3          8.49          0.03         1.23 o                         
  -1  -7   3       9479.83       9635.32       109.71 o                         
   0  -7   3       1833.29       2165.49        28.17 o                         
   1  -7   3       5657.83       6160.80        82.31 o                         
   2  -7   3        261.77        242.05         6.10 o                         
   3  -7   3        775.70        632.98        14.06 o                         
   4  -7   3        145.00        163.24         8.51 o                         
   5  -7   3       3017.55       2991.04        46.28 o                         
   6  -7   3        450.24        478.20        14.88 o                         
   7  -7   3       3380.16       3337.71        52.35 o                         
   8  -7   3       1111.23       1114.63        23.72 o                         
   9  -7   3       3877.47       3721.78        70.15 o                         
  10  -7   3         31.26         38.49         5.70 o                         
  11  -7   3       2201.76       2200.82        41.12 o                         
  12  -7   3         26.90         29.00         7.76 o                         
  13  -7   3       1383.27       1433.10        40.81 o                         
  14  -7   3        140.38        129.15        14.61 o                         
 -13  -6   3          5.08          9.57         7.17 o                         
 -12  -6   3        995.43       1105.87        33.74 o                         
 -11  -6   3          1.92         -5.35         5.91 o                         
 -10  -6   3       2738.72       2601.91        55.86 o                         
  -9  -6   3          0.95          3.45         3.35 o                         
  -8  -6   3       3467.05       3528.90        54.80 o                         
  -7  -6   3        113.64        107.84         6.53 o                         
  -6  -6   3       8524.50       8431.17       114.65 o                         
  -5  -6   3         22.06         34.11         3.87 o                         
  -4  -6   3       9788.92       9670.00       128.63 o                         
  -3  -6   3         67.32         68.87         4.30 o                         
  -2  -6   3      10709.30      10922.04       122.86 o                         
  -1  -6   3        431.42        366.28         8.03 o                         
   0  -6   3      16684.37      16863.98       189.78 o                         
   1  -6   3         48.80         44.10         2.60 o                         
   2  -6   3      11185.18      10895.85       143.06 o                         
   3  -6   3          1.81         10.77         3.17 o                         
   4  -6   3       9292.24       8759.70       278.35 o                         
   5  -6   3        375.92        425.26        11.38 o                         
   6  -6   3       8673.27       8564.72       116.51 o                         
   7  -6   3        858.87        924.62        24.50 o                         
   8  -6   3       4393.55       4307.07        64.69 o                         
   9  -6   3        824.79        771.33        19.14 o                         
  10  -6   3       5190.59       5210.07        78.53 o                         
  11  -6   3        156.61        122.57        11.55 o                         
  12  -6   3       2583.55       2578.83        81.38 o                         
  13  -6   3        101.07         82.79        11.30 o                         
  14  -6   3       1052.21       1049.57        34.84 o                         
  15  -6   3         93.34         95.74        19.15 o                         
 -14  -5   3        171.81        179.44        15.52 o                         
 -13  -5   3       1760.67       1751.24        45.09 o                         
 -12  -5   3        317.94        315.04        17.07 o                         
 -11  -5   3       2665.95       2662.49        57.06 o                         
 -10  -5   3         79.89         94.21        16.90 o                         
  -9  -5   3       5571.69       5450.63        79.41 o                         
  -8  -5   3        468.23        465.35        13.16 o                         
  -7  -5   3       7174.63       6901.53        95.79 o                         
  -6  -5   3        126.63        115.28         6.81 o                         
  -5  -5   3      19728.33      19800.51       255.35 o                         
  -4  -5   3        762.21        793.68        30.13 o                         
  -3  -5   3      12023.39      11665.02       152.16 o                         
  -2  -5   3        331.43        445.21        10.00 o                         
  -1  -5   3      31676.66      33767.05       370.00 o                         
   0  -5   3        255.61        262.82         6.31 o                         
   1  -5   3      22468.02      22443.38       246.94 o                         
   2  -5   3        997.97       1061.93        30.98 o                         
   3  -5   3      11710.82      11554.11       226.73 o                         
   4  -5   3        415.97        463.68        13.73 o                         
   5  -5   3      13596.36      13233.97       262.60 o                         
   6  -5   3         90.01         86.31         8.26 o                         
   7  -5   3       8653.02       8439.54       115.20 o                         
   8  -5   3        958.87        919.37        19.99 o                         
   9  -5   3       5699.83       5693.92        71.92 o                         
  10  -5   3         10.26          9.05         3.55 o                         
  11  -5   3       3173.96       3262.51       137.98 o                         
  12  -5   3        221.15        210.46        18.87 o                         
  13  -5   3       1622.29       1734.30        45.79 o                         
  14  -5   3        360.01        330.05        19.71 o                         
  15  -5   3        716.10        693.27        41.68 o                         
 -15  -4   3         68.09         21.96        12.39 o                         
 -14  -4   3       1663.37       1760.54        45.93 o                         
 -13  -4   3        242.09        242.03        18.87 o                         
 -12  -4   3       3107.48       3071.11        64.06 o                         
 -11  -4   3        114.00        138.16        11.34 o                         
 -10  -4   3       7943.83       8044.79       112.48 o                         
  -9  -4   3        794.66        755.21        17.75 o                         
  -8  -4   3       5897.64       5688.78        80.52 o                         
  -7  -4   3        599.34        629.55        14.51 o                         
  -6  -4   3      19312.77      19499.32       217.01 o                         
  -5  -4   3          3.04         15.50         3.52 o                         
  -4  -4   3       7759.72       7543.78       123.45 o                         
  -3  -4   3          0.60         -1.39         1.39 o                         
  -2  -4   3      21146.35      22106.81       282.65 o                         
  -1  -4   3         86.59         79.16         4.71 o                         
   0  -4   3      17839.71      18752.55       237.79 o                         
   1  -4   3          9.04         12.50         1.62 o                         
   2  -4   3      24794.32      24428.54       970.18 o                         
   3  -4   3        136.55        122.46         6.96 o                         
   4  -4   3      13435.87      13813.74       179.37 o                         
   5  -4   3        261.15        243.70         9.79 o                         
   6  -4   3       7550.87       7450.35        86.44 o                         
   7  -4   3        620.18        607.03        11.45 o                         
   8  -4   3       2907.63       2903.71        45.86 o                         
   9  -4   3        472.89        487.68        13.73 o                         
  10  -4   3       1889.63       1809.78        42.61 o                         
  11  -4   3         36.40         40.73        11.26 o                         
  12  -4   3       1467.09       1463.44        39.62 o                         
  13  -4   3        426.23        399.62        24.50 o                         
  14  -4   3        902.88        941.39        38.01 o                         
  15  -4   3          9.62         13.52        16.33 o                         
 -15  -3   3       1257.48       1320.65        52.38 o                         
 -14  -3   3        218.74        231.20        15.93 o                         
 -13  -3   3       1848.36       1905.34        45.71 o                         
 -12  -3   3        144.82        149.93        14.08 o                         
 -11  -3   3       3700.01       3668.18        57.73 o                         
 -10  -3   3          1.24          5.90         3.02 o                         
  -9  -3   3       3960.47       4034.32        60.24 o                         
  -8  -3   3       1468.25       1391.42        25.23 o                         
  -7  -3   3       6108.69       5916.98        70.07 o                         
  -6  -3   3         34.80         70.52         5.81 o                         
  -5  -3   3       9226.52       9320.09       122.80 o                         
  -4  -3   3         27.38         21.94         3.81 o                         
  -3  -3   3      10011.79       9621.81       124.96 o                         
  -2  -3   3        277.20        336.40         7.34 o                         
  -1  -3   3      19273.09      20117.28       220.62 o                         
   0  -3   3        120.01        144.21         3.53 o                         
   1  -3   3       9527.71      10160.48       112.91 o                         
   2  -3   3        109.51         82.63         2.98 o                         
   3  -3   3       6505.17       5702.91        89.77 o                         
   4  -3   3        281.61        294.77         7.23 o                         
   5  -3   3       2897.42       3003.04        54.63 o                         
   6  -3   3        541.12        544.58        10.25 o                         
   7  -3   3       3409.49       3499.08        44.09 o                         
   8  -3   3         31.25         28.03         2.95 o                         
   9  -3   3       1230.75       1094.49        29.27 o                         
  10  -3   3         16.90         11.14         4.57 o                         
  11  -3   3        793.87        818.13        46.46 o                         
  12  -3   3        129.99        138.21        12.35 o                         
  13  -3   3        794.22        753.82        27.48 o                         
  14  -3   3         82.62         62.70        10.33 o                         
  15  -3   3        428.09        251.18        26.47 o                         
 -15  -2   3         27.85         14.08        10.14 o                         
 -14  -2   3       1429.07       1456.94        52.94 o                         
 -13  -2   3        196.98        188.81        13.07 o                         
 -12  -2   3       1578.78       1557.04        31.46 o                         
 -11  -2   3          2.59          2.98         3.13 o                         
 -10  -2   3       2162.52       2092.68        35.74 o                         
  -9  -2   3        493.16        511.90        13.42 o                         
  -8  -2   3       1854.19       1971.25        27.55 o                         
  -7  -2   3        816.98        870.39        14.37 o                         
  -6  -2   3       5412.72       5431.64        63.90 o                         
  -5  -2   3        258.50        281.94         8.01 o                         
  -4  -2   3       4170.99       3564.63        42.14 o                         
  -3  -2   3       1027.57       1363.39        21.62 o                         
  -2  -2   3       1572.93       1726.75        26.34 o                         
  -1  -2   3        299.81        195.25         4.13 o                         
   0  -2   3       1251.47       1183.46        16.42 o                         
   1  -2   3         95.60         57.52         2.45 o                         
   2  -2   3       2609.90       2442.64        29.61 o                         
   3  -2   3        141.87        105.51         3.44 o                         
   4  -2   3       4085.17       3766.25        45.00 o                         
   5  -2   3        498.89        554.18         9.90 o                         
   6  -2   3       2013.59       1972.03        26.48 o                         
   7  -2   3        104.44        162.09         5.44 o                         
   8  -2   3       3059.32       3002.88        46.25 o                         
   9  -2   3        160.81        143.57         7.44 o                         
  10  -2   3       1924.33       1928.91        51.38 o                         
  11  -2   3        109.86        103.78        10.33 o                         
  12  -2   3        936.07        875.86        48.15 o                         
  13  -2   3         51.67         42.52        10.70 o                         
  14  -2   3        570.95        647.09        27.07 o                         
 -14  -1   3        185.41        188.10        18.58 o                         
 -13  -1   3       1051.43       1014.17        30.97 o                         
 -12  -1   3          2.38          5.46         3.55 o                         
 -11  -1   3       2197.76       2100.26        43.60 o                         
 -10  -1   3        398.65        418.26        10.45 o                         
  -9  -1   3       1312.83       1240.72        19.97 o                         
  -8  -1   3         36.88         25.59         2.86 o                         
  -7  -1   3       1710.73       1662.90        23.28 o                         
  -6  -1   3         62.83         64.04         3.36 o                         
  -5  -1   3       8135.54       9270.31       111.53 o                         
  -3  -1   3       7760.57       7929.67       159.24 o                         
  -2  -1   3          8.28         -1.16         1.16 o                         
  -1  -1   3       7846.51       7841.85        98.20 o                         
   0  -1   3       7606.30       8387.18       122.81 o                         
   1  -1   3       3858.63       4571.89       105.67 o                         
   2  -1   3       2122.10       2435.11        29.30 o                         
   3  -1   3       4198.48       4057.01        47.40 o                         
   4  -1   3        314.60        300.63         6.21 o                         
   5  -1   3       7224.39       7535.19        86.54 o                         
   6  -1   3        294.77        348.52         7.80 o                         
   7  -1   3       9202.72       9052.33       155.53 o                         
   8  -1   3          9.02         10.84         2.98 o                         
   9  -1   3       3729.27       3635.69        55.90 o                         
  10  -1   3          2.34         10.31         5.35 o                         
  11  -1   3       1496.07       1443.71        29.17 o                         
  12  -1   3        171.22        149.40        13.07 o                         
  13  -1   3       1514.73       1555.23        42.80 o                         
  14  -1   3        120.48        121.65        19.15 o                         
 -13   0   3         35.09         40.64         6.73 o                         
 -12   0   3       2544.11       2391.05        36.01 o                         
 -11   0   3          6.74         12.68         3.14 o                         
 -10   0   3       6742.45       6731.44        81.44 o                         
  -9   0   3       1503.26       1492.70        30.20 o                         
  -8   0   3       7747.14       7886.77        91.86 o                         
  -7   0   3       1278.97       1221.39        18.19 o                         
  -6   0   3       5371.52       5461.41        74.23 o                         
  -5   0   3       5289.92       5995.81        68.98 o                         
  -4   0   3       3052.52       3334.26        39.40 o                         
  -3   0   3        616.72        618.54        10.10 o                         
  -2   0   3       9098.63       9899.23       127.13 o                         
  -1   0   3        734.09        846.75        11.42 o                         
   0   0   3       2967.73       2980.28        62.92 o                         
   1   0   3       2535.95       2585.73        54.87 o                         
   2   0   3      10772.70      11323.47       278.57 o                         
   3   0   3       2229.56       2433.13        35.64 o                         
   4   0   3       8549.85       8890.58       117.37 o                         
   5   0   3       1415.36       1494.75        28.43 o                         
   6   0   3      10758.00      10070.66       134.16 o                         
   7   0   3        460.38        432.71        18.54 o                         
   8   0   3       6406.53       6234.48        88.07 o                         
   9   0   3        206.76        273.99        10.60 o                         
  10   0   3       4781.37       4702.82        71.13 o                         
  11   0   3        481.44        507.96        15.93 o                         
  12   0   3       1099.21       1076.18        25.60 o                         
  13   0   3         43.65         33.23        11.83 o                         
  14   0   3       1481.25       1581.40        70.40 o                         
 -13   1   3       2379.88       2284.33        50.95 o                         
 -12   1   3          2.26          0.32         3.39 o                         
 -11   1   3       3950.67       3981.80        51.98 o                         
 -10   1   3        532.98        523.99        11.90 o                         
  -9   1   3       3642.09       3617.03        46.22 o                         
  -8   1   3         55.52         37.26         3.23 o                         
  -7   1   3       9527.29       9620.02       109.94 o                         
  -6   1   3          5.50         13.72         3.74 o                         
  -5   1   3      17230.87      17414.53       192.81 o                         
  -4   1   3        510.94        459.40         8.61 o                         
  -3   1   3      18285.68      18028.36       301.48 o                         
  -2   1   3       3642.97       3972.51        77.62 o                         
  -1   1   3      40237.98      39172.99       431.88 o                         
   0   1   3        904.96        923.49        12.77 o                         
   1   1   3      25520.79      26216.23       332.63 o                         
   2   1   3       1336.12       1723.16        26.54 o                         
   3   1   3      19073.98      19005.17       243.97 o                         
   4   1   3        975.34       1095.65        27.31 o                         
   5   1   3       8949.71       9194.73       122.79 o                         
   6   1   3        465.21        515.43        15.47 o                         
   7   1   3       7692.00       7646.61       106.81 o                         
   8   1   3        562.28        546.40        14.65 o                         
   9   1   3       6274.11       5931.61        86.01 o                         
  10   1   3        635.48        555.70        19.34 o                         
  11   1   3       1635.14       1675.16        33.42 o                         
  12   1   3        310.32        308.22        16.75 o                         
  13   1   3       1640.08       1531.95        89.55 o                         
 -14   2   3       1695.84       1666.30        42.60 o                         
 -13   2   3         15.37         11.30         5.93 o                         
 -12   2   3       4365.31       4235.17       116.30 o                         
 -11   2   3        828.22        791.94        21.74 o                         
 -10   2   3       8936.91       8703.79       102.60 o                         
  -9   2   3        391.80        387.58         9.55 o                         
  -8   2   3       9965.28       9898.17       113.87 o                         
  -7   2   3        221.51        213.69         7.07 o                         
  -6   2   3       8538.52       8283.91        94.85 o                         
  -5   2   3       1006.51       1207.53        19.35 o                         
  -4   2   3      27872.87      27653.21       351.48 o                         
  -3   2   3       1960.20       2089.61        59.70 o                         
  -2   2   3      23478.00      25021.28       274.40 o                         
  -1   2   3        709.26        720.65        10.84 o                         
   0   2   3      13120.58      13016.96       144.66 o                         
   1   2   3       3326.15       3792.86        57.75 o                         
   2   2   3      23143.04      23916.17       305.32 o                         
   3   2   3       2456.85       2731.56        40.53 o                         
   4   2   3      12206.49      12439.34       163.11 o                         
   5   2   3        338.70        419.77        11.25 o                         
   6   2   3       5860.85       5970.99        83.87 o                         
   7   2   3          6.39          8.46         2.96 o                         
   8   2   3       6068.17       6111.49        87.66 o                         
   9   2   3        489.48        534.23        15.65 o                         
  10   2   3       1525.90       1366.62        52.91 o                         
  11   2   3         68.35         30.14         7.13 o                         
  12   2   3       1754.81       1813.91        45.54 o                         
  13   2   3          1.61          8.67         6.16 o                         
 -15   3   3       1773.84       1794.28        66.45 o                         
 -14   3   3        145.52        147.52        13.92 o                         
 -13   3   3       1024.39       1031.71        31.26 o                         
 -12   3   3        383.30        403.43        17.92 o                         
 -11   3   3       2990.96       2970.05        60.92 o                         
 -10   3   3        286.84        266.05         9.85 o                         
  -9   3   3       1755.70       1683.54        25.13 o                         
  -8   3   3         80.71         56.43         3.82 o                         
  -7   3   3       5883.41       5744.47        68.35 o                         
  -6   3   3        107.19        122.61         4.41 o                         
  -5   3   3       5678.32       6002.09       129.97 o                         
  -4   3   3        258.45        314.94         7.25 o                         
  -3   3   3      13262.17      12993.63       145.07 o                         
  -2   3   3       1472.93       1560.90        21.22 o                         
  -1   3   3      13017.67      13717.70       152.90 o                         
   0   3   3       2183.07       2435.57        30.69 o                         
   1   3   3       6041.00       6604.86        76.21 o                         
   2   3   3         85.88        105.86         3.77 o                         
   3   3   3       1148.82       1107.85        20.46 o                         
   4   3   3         23.04         49.58         4.61 o                         
   5   3   3       3371.56       3435.17        51.99 o                         
   6   3   3         24.25         16.08         3.48 o                         
   7   3   3       2954.10       2701.66        44.39 o                         
   8   3   3         13.92         24.80         4.39 o                         
   9   3   3       1195.52       1334.12        42.89 o                         
  10   3   3          1.19          3.80         4.57 o                         
  11   3   3        639.52        600.21        23.24 o                         
  12   3   3        154.48        102.55        16.90 o                         
  13   3   3        298.37        312.56        24.78 o                         
 -16   4   3        841.35        789.58        55.19 o                         
 -15   4   3         76.25         60.84        10.73 o                         
 -14   4   3        673.01        707.21        26.88 o                         
 -13   4   3         55.10         57.24         9.16 o                         
 -12   4   3       1522.74       1521.32        52.94 o                         
 -11   4   3        273.15        281.37        20.27 o                         
 -10   4   3       2961.23       2917.83        59.73 o                         
  -9   4   3        229.86        209.70         9.26 o                         
  -8   4   3       1464.29       1394.06        25.41 o                         
  -7   4   3         55.93         63.61         4.46 o                         
  -6   4   3       4869.39       4786.55       107.63 o                         
  -5   4   3        244.65        293.50         7.67 o                         
  -4   4   3       2375.59       2496.98        38.37 o                         
  -3   4   3          3.32         17.50         2.11 o                         
  -2   4   3       4636.25       4197.92        50.30 o                         
  -1   4   3        206.44        219.96         5.75 o                         
   0   4   3       8383.07       8748.45       108.99 o                         
   1   4   3         87.48         88.31         4.47 o                         
   2   4   3       5068.37       5217.38        62.18 o                         
   3   4   3         14.86          6.10         2.37 o                         
   4   4   3       4191.87       4218.03        61.76 o                         
   5   4   3        165.34        184.25        10.33 o                         
   6   4   3        402.12        469.78        13.60 o                         
   7   4   3         69.43         92.15         7.14 o                         
   8   4   3       1884.06       1702.06        33.39 o                         
   9   4   3        136.79        124.20        11.47 o                         
  10   4   3       1652.45       1708.01        71.52 o                         
  11   4   3         50.31         42.96         9.86 o                         
  12   4   3       1292.78       1273.61        38.17 o                         
 -15   5   3        515.44        489.12        24.29 o                         
 -14   5   3        122.78        110.11        12.74 o                         
 -13   5   3        920.66        893.47        30.05 o                         
 -12   5   3         90.74         77.49        10.35 o                         
 -11   5   3        969.14        931.91        28.66 o                         
 -10   5   3        719.08        745.23        24.28 o                         
  -9   5   3       1297.68       1279.96        42.24 o                         
  -8   5   3        118.88        141.11         9.75 o                         
  -7   5   3       2152.63       2140.16        46.21 o                         
  -6   5   3        158.60        144.27         5.39 o                         
  -5   5   3       1950.92       1855.13        29.08 o                         
  -4   5   3        252.92        274.59         7.97 o                         
  -3   5   3       5090.41       5360.31        63.81 o                         
  -2   5   3        330.19        352.19         7.93 o                         
  -1   5   3      10920.01      11024.37       130.71 o                         
   0   5   3        146.08        200.69         6.08 o                         
   1   5   3       1673.14       1579.42        22.91 o                         
   2   5   3       1250.88       1198.46        18.62 o                         
   3   5   3       5920.00       6026.03        84.75 o                         
   4   5   3         39.55         41.33         4.53 o                         
   5   5   3       2978.98       2982.67        47.77 o                         
   6   5   3          0.89          2.64         3.02 o                         
   7   5   3       2257.24       2258.70        49.70 o                         
   8   5   3          9.22         14.39         6.76 o                         
   9   5   3       1596.15       1555.45        40.24 o                         
  10   5   3        144.66        107.67        11.93 o                         
  11   5   3       1018.36       1054.57        33.91 o                         
 -15   6   3         61.14         39.61        11.87 o                         
 -14   6   3        497.84        459.26        23.29 o                         
 -13   6   3         89.19        111.32        12.72 o                         
 -12   6   3       1047.61       1082.39        33.63 o                         
 -11   6   3        159.33        121.25        14.64 o                         
 -10   6   3       1279.35       1284.12        46.18 o                         
  -9   6   3         26.18         25.73         7.32 o                         
  -8   6   3       1800.40       1852.09        43.36 o                         
  -7   6   3         91.17         91.44        10.70 o                         
  -6   6   3       3537.38       3383.89        89.81 o                         
  -5   6   3        116.02        119.38         7.64 o                         
  -4   6   3       3015.54       2973.86        58.12 o                         
  -3   6   3          5.25          2.11         1.51 o                         
  -2   6   3       3821.00       3809.57        47.70 o                         
  -1   6   3         74.51         96.28         4.66 o                         
   0   6   3       3252.49       3323.46        42.72 o                         
   1   6   3        708.30        725.59        13.48 o                         
   2   6   3       5568.29       5361.87        65.50 o                         
   3   6   3       1218.25       1205.85        23.82 o                         
   4   6   3       6289.56       6108.84        87.33 o                         
   5   6   3        145.78        176.85         9.27 o                         
   6   6   3       3928.83       3875.83        75.19 o                         
   7   6   3        378.08        388.20        17.56 o                         
   8   6   3       2926.24       2920.59        62.56 o                         
   9   6   3        289.91        294.58        24.50 o                         
  10   6   3       1817.27       1885.70        60.26 o                         
  11   6   3        116.85        119.39        23.65 o                         
 -14   7   3         60.08         57.42        18.87 o                         
 -13   7   3       1344.84       1380.38        81.94 o                         
 -12   7   3          1.43         -2.53         5.91 o                         
 -11   7   3       1987.87       2039.16        77.16 o                         
 -10   7   3         78.85         67.62         9.56 o                         
  -9   7   3       4094.26       4022.10        79.44 o                         
  -8   7   3         25.21         27.84         6.16 o                         
  -7   7   3       6185.89       6172.53       110.50 o                         
  -6   7   3         47.76         70.43        15.21 o                         
  -5   7   3       4805.56       4742.08       119.31 o                         
  -4   7   3         33.22         30.56         5.04 o                         
  -3   7   3       7385.12       7423.61        93.26 o                         
  -2   7   3        168.95        154.28         6.08 o                         
  -1   7   3       7157.28       7591.75       115.71 o                         
   0   7   3        521.95        535.08        11.58 o                         
   1   7   3       5075.16       4891.52        61.02 o                         
   2   7   3       1191.97       1035.27        21.67 o                         
   3   7   3       7271.46       7338.20       103.16 o                         
   4   7   3        312.89        354.41        12.38 o                         
   5   7   3       6046.41       5796.71       105.47 o                         
   6   7   3       1024.60       1009.02        29.57 o                         
   7   7   3       3551.50       3513.39        72.18 o                         
   8   7   3         90.85        116.29        19.71 o                         
   9   7   3       2664.08       2655.65        61.19 o                         
  10   7   3        150.24        147.88        15.64 o                         
 -13   8   3         79.82         73.98        11.74 o                         
 -12   8   3       2588.86       2709.92        63.31 o                         
 -11   8   3         32.58         30.69         8.76 o                         
 -10   8   3       2354.16       2352.12        90.39 o                         
  -9   8   3         76.47         83.06        15.49 o                         
  -8   8   3       4517.18       4504.80        87.01 o                         
  -7   8   3          8.07         14.40         5.53 o                         
  -6   8   3       5344.27       5394.36       131.50 o                         
  -5   8   3         14.63          7.52         8.17 o                         
  -4   8   3       5385.58       5529.36       105.91 o                         
  -3   8   3         34.93         40.27         3.99 o                         
  -2   8   3       7046.69       6825.36        82.41 o                         
  -1   8   3          2.32         23.35         4.38 o                         
   0   8   3       4565.11       4651.09        59.05 o                         
   1   8   3        403.55        451.27        13.42 o                         
   2   8   3       4739.79       4762.18        88.95 o                         
   3   8   3         27.19         25.80         4.65 o                         
   4   8   3       4619.43       4588.84        86.56 o                         
   5   8   3        342.45        328.77        34.07 o                         
   6   8   3       2354.25       2398.13        57.73 o                         
   7   8   3         89.80        103.65        11.47 o                         
   8   8   3       1144.96       1209.53        42.52 o                         
   9   8   3        148.02        118.44        22.53 o                         
 -12   9   3         68.55         59.93        11.34 o                         
 -11   9   3       1356.40       1512.97        43.21 o                         
 -10   9   3         61.61         61.57         9.93 o                         
  -9   9   3       1522.25       1499.52        40.82 o                         
  -8   9   3         22.35         24.22         7.17 o                         
  -7   9   3       3492.49       3490.75        71.28 o                         
  -6   9   3        359.23        370.82        17.32 o                         
  -5   9   3       4007.00       4016.09        77.85 o                         
  -4   9   3         33.07         47.93         7.17 o                         
  -3   9   3       5822.95       5924.00       147.46 o                         
  -2   9   3          4.42          9.97         2.76 o                         
  -1   9   3       3436.32       3425.09        46.38 o                         
   0   9   3          5.38          9.34         2.79 o                         
   1   9   3       1545.42       1621.59        34.07 o                         
   2   9   3          5.05          9.86         4.78 o                         
   3   9   3       2637.11       2711.73        57.46 o                         
   4   9   3         15.29         13.39         6.19 o                         
   5   9   3       1887.19       1860.88        45.49 o                         
   6   9   3         32.56         28.40         7.36 o                         
   7   9   3       1449.71       1479.97        41.21 o                         
   8   9   3         34.35         49.00        15.77 o                         
 -11  10   3          9.85         14.92         7.96 o                         
 -10  10   3        807.97        935.65        32.45 o                         
  -9  10   3         30.75          7.39         6.73 o                         
  -8  10   3       1243.81       1212.72        68.43 o                         
  -7  10   3          0.59         -2.60         4.73 o                         
  -6  10   3       1388.08       1439.18        38.43 o                         
  -5  10   3         26.39         30.46         6.96 o                         
  -4  10   3       1809.88       1825.31        94.90 o                         
  -3  10   3         74.62         70.66         8.90 o                         
  -2  10   3       3972.12       3790.93        82.51 o                         
  -1  10   3        240.60        284.80        11.23 o                         
   0  10   3       1593.85       1631.54        31.52 o                         
   1  10   3        128.73        111.87        23.09 o                         
   2  10   3       1552.39       1551.85        38.57 o                         
   3  10   3         66.07         58.95        10.70 o                         
   4  10   3        733.74        826.67        27.57 o                         
   5  10   3         35.06         24.58         7.13 o                         
   6  10   3       1158.57       1291.47        54.63 o                         
   7  10   3          0.51          0.56         9.01 o                         
 -10  11   3        147.72        182.39        16.92 o                         
  -9  11   3        977.77       1090.74        35.83 o                         
  -8  11   3         22.52         14.68         6.56 o                         
  -7  11   3       1218.05       1221.83        36.44 o                         
  -6  11   3         80.26         58.87         9.35 o                         
  -5  11   3       1507.06       1365.39        37.63 o                         
  -4  11   3        185.28        172.86        13.14 o                         
  -3  11   3        990.66       1079.29        31.45 o                         
  -2  11   3        137.48        123.40        11.34 o                         
  -1  11   3        795.84        780.00        36.04 o                         
   0  11   3          0.58          0.00         5.63 o                         
   1  11   3       1173.09       1158.02        32.37 o                         
   2  11   3          4.18         10.72         5.68 o                         
   3  11   3       1446.39       1393.05        37.90 o                         
   4  11   3         44.42         48.25         9.16 o                         
   5  11   3       1677.69       1661.73        47.87 o                         
   6  11   3          1.48        -10.14        14.64 o                         
  -9  12   3         20.01          7.32         9.35 o                         
  -8  12   3        698.60        684.54        42.24 o                         
  -7  12   3         31.80         23.49         7.98 o                         
  -6  12   3       1461.47       1569.54        43.21 o                         
  -5  12   3         51.14         51.54         9.75 o                         
  -4  12   3       1632.80       1552.94        41.61 o                         
  -3  12   3          0.36          0.84         5.76 o                         
   1  12   3         69.12         56.32        12.39 o                         
   2  12   3       1811.37       2080.38        68.14 o                         
   3  12   3         58.31         74.96        10.73 o                         
   4  12   3       1397.61       1407.99        43.00 o                         
  -7  13   3        943.89        887.93        35.84 o                         
  -6  13   3          6.38         -2.46         6.22 o                         
  -5  13   3       1034.36       1072.73        37.17 o                         
  -4  13   3        229.84        239.67        17.11 o                         
  -2 -16   4       1759.95       1857.92        70.40 o                         
  -1 -16   4         32.59         16.33        11.26 o                         
   0 -16   4       2084.08       2091.33        57.17 o                         
   1 -16   4        183.99        157.23        19.43 o                         
   2 -16   4       1195.27       1227.98        92.08 o                         
   3 -16   4          0.44         -1.69         9.57 o                         
   4 -16   4       1415.02       1502.56        61.95 o                         
   5 -16   4         20.21         -3.38         9.01 o                         
  -3 -15   4       1533.96       1617.21        45.78 o                         
  -2 -15   4         20.31         24.99         7.81 o                         
  -1 -15   4       2106.27       2027.52        51.97 o                         
   0 -15   4         35.41         29.67         8.25 o                         
   1 -15   4       1522.76       1628.31        44.80 o                         
   2 -15   4          7.83         12.02         6.96 o                         
   3 -15   4        993.25       1016.68        68.14 o                         
   4 -15   4          1.04         -1.09         7.32 o                         
   5 -15   4        887.12        938.04        43.93 o                         
   6 -15   4         47.88         37.24        10.42 o                         
   8 -15   4         77.36         58.01        15.21 o                         
  -6 -14   4       1028.52        984.43        42.24 o                         
  -5 -14   4          2.19         23.65        12.39 o                         
  -4 -14   4       1879.71       1874.39        52.23 o                         
  -3 -14   4          0.58         -0.48         5.13 o                         
  -2 -14   4       1300.63       1309.61        37.83 o                         
  -1 -14   4          4.69         -3.67         4.46 o                         
   0 -14   4       1095.04       1055.97        33.25 o                         
   1 -14   4         90.34        100.08        11.47 o                         
   2 -14   4        515.53        529.80        34.92 o                         
   3 -14   4        105.54        109.56        12.10 o                         
   4 -14   4        833.67        787.32        68.43 o                         
   5 -14   4         78.68         75.10        10.55 o                         
   6 -14   4        723.80        766.64        22.98 o                         
   7 -14   4        116.84        108.24         9.81 o                         
   8 -14   4        561.30        589.59        20.48 o                         
   9 -14   4          5.46          4.51         8.45 o                         
  -7 -13   4        677.10        611.64        25.41 o                         
  -6 -13   4         55.44         52.08        10.14 o                         
  -5 -13   4       1151.47       1162.33        39.70 o                         
  -4 -13   4          0.33          2.11         4.73 o                         
  -3 -13   4        929.51        913.88        29.22 o                         
  -2 -13   4          3.18          2.53         4.78 o                         
  -1 -13   4       1582.84       1539.37        67.58 o                         
   0 -13   4         39.25         68.51         9.35 o                         
   1 -13   4        268.40        262.12        15.73 o                         
   2 -13   4        244.79        212.89        13.94 o                         
   3 -13   4        749.08        826.30        27.67 o                         
   4 -13   4         85.94         78.30         9.46 o                         
   5 -13   4       1536.20       1427.45        30.83 o                         
   6 -13   4        193.90        204.47        11.79 o                         
   7 -13   4       1170.70       1157.80        28.06 o                         
   8 -13   4         44.59         49.92        10.40 o                         
   9 -13   4        712.03        679.01        21.78 o                         
  10 -13   4         36.76         28.01        12.39 o                         
  -8 -12   4       1478.96       1663.91        44.41 o                         
  -7 -12   4          5.54          5.57         9.86 o                         
  -6 -12   4       1658.20       1645.68        41.54 o                         
  -5 -12   4          8.30          5.60         3.78 o                         
  -4 -12   4       1920.00       1970.12        36.80 o                         
  -3 -12   4          4.67         -2.11         3.22 o                         
  -2 -12   4       4105.44       3770.38        75.26 o                         
  -1 -12   4         26.52         11.17         4.97 o                         
   0 -12   4       4365.74       4445.47        85.42 o                         
   1 -12   4         61.37         35.17         6.96 o                         
   2 -12   4       3800.12       3724.22       115.45 o                         
   3 -12   4         75.03         38.93         7.17 o                         
   4 -12   4       4590.64       4426.71        68.87 o                         
   5 -12   4         89.17         82.99        12.66 o                         
   6 -12   4       2519.24       2470.46        44.75 o                         
   7 -12   4         39.08         35.02         6.06 o                         
   8 -12   4       2202.60       2145.59        41.84 o                         
   9 -12   4         20.59         24.82         7.71 o                         
  10 -12   4       1617.88       1641.11        36.30 o                         
  11 -12   4        108.42         73.85        27.03 o                         
  -9 -11   4       2783.12       2843.19        63.93 o                         
  -8 -11   4        536.68        544.32        38.58 o                         
  -7 -11   4       3046.99       3144.03        65.93 o                         
  -6 -11   4        161.19        151.56         9.56 o                         
  -5 -11   4       2673.42       2626.04        45.28 o                         
  -4 -11   4        347.22        364.15        15.61 o                         
  -3 -11   4       4688.46       4597.51        69.13 o                         
  -2 -11   4          1.97          5.65         3.06 o                         
  -1 -11   4       6361.42       6234.58       128.12 o                         
   0 -11   4         13.51          8.89         4.57 o                         
   1 -11   4       5161.84       5094.99        93.98 o                         
   2 -11   4        107.16         88.12         8.03 o                         
   3 -11   4       7715.80       7650.51       108.01 o                         
   4 -11   4         88.00         99.30         7.66 o                         
   5 -11   4       5623.94       5450.37        81.38 o                         
   6 -11   4        186.50        180.49        10.07 o                         
   7 -11   4       3994.55       3824.04        61.99 o                         
   8 -11   4          5.56          7.13         4.23 o                         
   9 -11   4       3648.50       3486.18        79.54 o                         
  10 -11   4         68.03         50.27         7.31 o                         
  11 -11   4       1670.76       1713.47        40.82 o                         
  12 -11   4         10.19          1.13         8.45 o                         
 -10 -10   4       2804.32       2940.43        74.06 o                         
  -9 -10   4        327.82        303.95        20.84 o                         
  -8 -10   4       1695.70       1540.96        40.01 o                         
  -7 -10   4         22.29         32.10         5.58 o                         
  -6 -10   4       3520.89       3515.82        56.39 o                         
  -5 -10   4         47.83         43.71         5.28 o                         
  -4 -10   4       8637.85       8156.70       113.63 o                         
  -3 -10   4         45.30         66.81         7.92 o                         
  -2 -10   4       7430.54       7515.31       104.40 o                         
  -1 -10   4        288.60        282.09         9.61 o                         
   0 -10   4       6463.50       6147.07       108.91 o                         
   1 -10   4         37.62         38.01         5.11 o                         
   2 -10   4       5503.98       5392.67        77.98 o                         
   3 -10   4        860.05        788.38        27.63 o                         
   4 -10   4       5365.38       5205.32        76.61 o                         
   5 -10   4        177.91        166.81         8.87 o                         
   6 -10   4       5066.79       4752.61        72.18 o                         
   7 -10   4         27.19         25.84         7.15 o                         
   8 -10   4       2767.31       2704.57        47.47 o                         
   9 -10   4        190.28        184.88        14.83 o                         
  10 -10   4       1443.76       1503.96        45.59 o                         
  11 -10   4        102.58         86.69         9.25 o                         
  12 -10   4       1221.61       1259.49        36.45 o                         
 -11  -9   4       2336.18       2404.97        57.24 o                         
 -10  -9   4        112.64        121.42        16.33 o                         
  -9  -9   4       4776.34       4889.28        93.86 o                         
  -8  -9   4        113.81        101.09         8.69 o                         
  -7  -9   4       5613.02       5374.43        79.84 o                         
  -6  -9   4        827.83        843.01        19.84 o                         
  -5  -9   4       4559.69       4384.65        65.84 o                         
  -4  -9   4        396.65        400.91        13.79 o                         
  -3  -9   4       2602.51       2505.43        40.41 o                         
  -2  -9   4          8.11         16.03         3.06 o                         
  -1  -9   4       4534.55       4503.66        65.00 o                         
   0  -9   4        263.89        201.11        10.24 o                         
   1  -9   4       5483.66       5562.25        78.84 o                         
   2  -9   4          6.14         10.37         2.72 o                         
   3  -9   4       4165.94       4001.92        60.93 o                         
   4  -9   4        131.15        157.31        12.65 o                         
   5  -9   4       3752.09       3627.10        56.13 o                         
   6  -9   4        551.38        492.22        18.98 o                         
   7  -9   4       2856.99       2821.66        47.25 o                         
   8  -9   4        170.77        171.57        11.86 o                         
   9  -9   4       2299.24       2173.61        40.30 o                         
  10  -9   4          1.35          1.59         3.79 o                         
  11  -9   4        981.54        950.12        25.01 o                         
  12  -9   4         54.58         36.47         8.50 o                         
  13  -9   4        571.09        599.22        37.17 o                         
 -12  -8   4       1435.11       1413.62        40.53 o                         
 -11  -8   4         15.02         25.50         7.36 o                         
 -10  -8   4       1615.07       1705.53        42.92 o                         
  -9  -8   4        240.62        229.61        14.10 o                         
  -8  -8   4        988.54        952.40        22.17 o                         
  -7  -8   4         19.43          5.49         4.48 o                         
  -6  -8   4       3837.13       3876.11        59.03 o                         
  -5  -8   4          3.34          4.40         2.48 o                         
  -4  -8   4       4578.72       4172.43        61.30 o                         
  -3  -8   4         95.67         99.78         5.70 o                         
  -2  -8   4       2426.27       2353.46        41.67 o                         
  -1  -8   4       1294.45       1291.96        24.68 o                         
   0  -8   4       2044.16       2074.86        27.89 o                         
   1  -8   4        106.17        109.31         4.19 o                         
   2  -8   4        449.11        453.32        14.19 o                         
   3  -8   4          4.11          4.32         2.28 o                         
   4  -8   4        999.24        987.10        24.79 o                         
   5  -8   4        205.01        215.92         8.78 o                         
   6  -8   4       1814.76       1716.53        31.43 o                         
   7  -8   4         60.44         69.97         6.67 o                         
   8  -8   4       1033.11       1056.56        23.50 o                         
   9  -8   4        123.40        128.55         8.73 o                         
  10  -8   4        649.55        684.52        19.54 o                         
  11  -8   4         35.22         42.50         7.96 o                         
  12  -8   4        816.46        786.61        28.67 o                         
  13  -8   4         65.25         46.79         9.70 o                         
  14  -8   4        455.96        503.48        35.48 o                         
 -13  -7   4        484.98        515.31        24.07 o                         
 -12  -7   4          4.44         18.02         7.32 o                         
 -11  -7   4       1067.67       1087.83        32.37 o                         
 -10  -7   4          6.16          7.58         4.73 o                         
  -9  -7   4        964.89       1076.65        24.01 o                         
  -8  -7   4         39.73         58.31         5.96 o                         
  -7  -7   4       2022.06       1822.79        32.58 o                         
  -6  -7   4         31.53         14.95         3.25 o                         
  -5  -7   4       2878.84       3133.20        48.08 o                         
  -4  -7   4          0.74          0.78         1.82 o                         
  -3  -7   4       2201.37       1882.39        30.72 o                         
  -2  -7   4        364.61        330.39         6.90 o                         
  -1  -7   4       1895.61       2056.13        29.10 o                         
   0  -7   4        542.00        636.39        10.98 o                         
   1  -7   4       4733.02       4930.57        58.61 o                         
   2  -7   4         21.17         33.30         3.11 o                         
   3  -7   4       2532.34       2235.87        35.76 o                         
   4  -7   4        588.47        565.02        13.76 o                         
   5  -7   4       4459.23       4702.00       168.59 o                         
   6  -7   4          4.16         11.28         2.98 o                         
   7  -7   4       2412.36       2313.41        39.32 o                         
   8  -7   4        680.72        646.63        17.09 o                         
   9  -7   4       2524.43       2506.64        43.50 o                         
  10  -7   4        104.36         99.52         8.93 o                         
  11  -7   4       1754.31       1811.72        45.60 o                         
  12  -7   4         62.86         52.21        13.23 o                         
  13  -7   4       1440.13       1576.97        44.20 o                         
  14  -7   4          7.20          6.19        10.14 o                         
 -14  -6   4        552.76        449.42        33.23 o                         
 -13  -6   4         59.10         58.79        12.11 o                         
 -12  -6   4       1469.92       1549.14        40.75 o                         
 -11  -6   4          7.06          0.00         4.78 o                         
 -10  -6   4       1805.68       1671.55        32.38 o                         
  -9  -6   4         91.45        123.12         7.79 o                         
  -8  -6   4       1159.98       1191.02        24.24 o                         
  -7  -6   4          0.81          3.48         2.37 o                         
  -6  -6   4       6058.69       6085.28        85.28 o                         
  -5  -6   4          0.65          8.23         2.23 o                         
  -4  -6   4       3302.02       3176.42        47.12 o                         
  -3  -6   4        109.24         85.10         5.19 o                         
  -2  -6   4       9160.86       9387.78       123.96 o                         
  -1  -6   4         65.49         73.59         3.28 o                         
   0  -6   4      14319.57      14562.16       162.38 o                         
   1  -6   4         41.63         15.48         1.77 o                         
   2  -6   4      10997.81      11142.06       178.99 o                         
   3  -6   4        408.25        473.24        12.17 o                         
   4  -6   4       5879.18       5497.18        76.84 o                         
   5  -6   4          0.91          5.50         2.29 o                         
   6  -6   4      10040.41       9987.16       134.82 o                         
   7  -6   4        277.23        286.04        27.60 o                         
   8  -6   4       3870.31       3755.74        58.06 o                         
   9  -6   4         13.60         35.45         4.96 o                         
  10  -6   4       1960.74       1958.82        46.19 o                         
  11  -6   4        166.39        158.41        13.34 o                         
  12  -6   4       2364.37       2433.79        56.95 o                         
  13  -6   4        505.18        479.61        33.51 o                         
  14  -6   4       1017.14       1122.21        39.19 o                         
 -14  -5   4        158.20        166.31        38.30 o                         
 -13  -5   4       1118.55       1141.66        34.19 o                         
 -12  -5   4        338.60        360.58        17.72 o                         
 -11  -5   4       2734.49       2812.43        59.11 o                         
 -10  -5   4        174.04        173.97         9.42 o                         
  -9  -5   4       2006.55       2043.88        35.94 o                         
  -8  -5   4        177.89        201.44        10.84 o                         
  -7  -5   4       8723.40       8904.22       120.95 o                         
  -6  -5   4         17.16         20.71         3.61 o                         
  -5  -5   4      11369.90      11354.01       149.67 o                         
  -4  -5   4          5.78          2.78         1.72 o                         
  -3  -5   4       9372.42       9090.87       119.97 o                         
  -2  -5   4          7.24         25.70         2.72 o                         
  -1  -5   4       6715.64       6639.20        96.33 o                         
   0  -5   4        784.72        974.62        29.02 o                         
   1  -5   4      22970.70      24634.23       384.34 o                         
   2  -5   4       1898.41       2069.45        26.40 o                         
   3  -5   4      16619.47      16257.74       210.26 o                         
   4  -5   4        474.35        475.40        11.68 o                         
   5  -5   4      24614.38      25548.10       284.19 o                         
   6  -5   4        249.55        284.91         9.39 o                         
   7  -5   4       7433.49       7225.15       100.43 o                         
   8  -5   4        579.08        585.97        15.47 o                         
   9  -5   4       3031.45       3025.05        86.17 o                         
  10  -5   4        299.22        327.21        16.33 o                         
  11  -5   4       2522.18       2541.32        57.14 o                         
  12  -5   4        574.60        584.14        23.89 o                         
  13  -5   4       1554.38       1679.45        54.35 o                         
  14  -5   4        333.44        327.94        19.91 o                         
 -14  -4   4       2143.55       2320.60        70.12 o                         
 -13  -4   4        336.72        302.02        16.89 o                         
 -12  -4   4       3821.02       3693.09        88.70 o                         
 -11  -4   4        352.29        361.55        13.10 o                         
 -10  -4   4       3436.56       3518.49        55.16 o                         
  -9  -4   4        385.21        392.02        12.32 o                         
  -8  -4   4       3618.41       3424.46        52.02 o                         
  -7  -4   4         63.40        111.91         6.06 o                         
  -6  -4   4      14873.40      14861.56       193.79 o                         
  -5  -4   4        112.70        133.91         5.83 o                         
  -4  -4   4      14079.21      13488.81       201.60 o                         
  -3  -4   4         34.72         41.22         3.46 o                         
  -2  -4   4      43775.29      44096.29       936.27 o                         
  -1  -4   4        283.74        323.37         6.26 o                         
   0  -4   4      32705.27      33811.51       699.81 o                         
   1  -4   4         16.17         28.93         2.16 o                         
   2  -4   4      15519.43      15756.50       201.47 o                         
   3  -4   4        344.18        367.49         7.48 o                         
   4  -4   4      14356.97      14295.10       159.77 o                         
   5  -4   4         50.66         81.25         3.78 o                         
   6  -4   4       7014.78       7132.40        83.47 o                         
   7  -4   4         78.24         88.06         4.32 o                         
   8  -4   4       4701.71       4420.72        65.35 o                         
   9  -4   4        548.83        552.44        20.11 o                         
  10  -4   4       3029.21       2999.37        62.52 o                         
  11  -4   4        182.10        200.79        13.94 o                         
  12  -4   4       2453.82       2463.66        59.42 o                         
  13  -4   4        348.94        362.37        19.50 o                         
  14  -4   4        811.50        809.97        51.25 o                         
 -15  -3   4        928.91        982.18        43.93 o                         
 -14  -3   4        364.68        339.03        25.91 o                         
 -13  -3   4       2382.54       2468.99        54.52 o                         
 -12  -3   4        219.17        218.75        13.48 o                         
 -11  -3   4       3609.87       3550.54        78.26 o                         
 -10  -3   4        368.11        354.32        15.82 o                         
  -9  -3   4       3588.92       3518.36        53.64 o                         
  -8  -3   4          5.67          8.82         2.23 o                         
  -7  -3   4       9808.14       9700.27       111.20 o                         
  -6  -3   4        319.58        315.96         9.96 o                         
  -5  -3   4       7932.34       7792.62        89.02 o                         
  -4  -3   4        518.54        562.67         9.20 o                         
  -3  -3   4      17071.37      17094.25       188.65 o                         
  -2  -3   4          1.40         -1.03         1.03 o                         
  -1  -3   4      21784.65      21903.01       303.37 o                         
   0  -3   4        180.65        231.66         7.72 o                         
   1  -3   4      12452.81      12919.32       143.39 o                         
   2  -3   4         26.82         33.66         2.29 o                         
   3  -3   4      10767.31      10007.87       140.06 o                         
   4  -3   4        686.67        615.98        10.52 o                         
   5  -3   4       8305.55       8675.87       156.76 o                         
   6  -3   4        136.18        206.94         5.96 o                         
   7  -3   4       3449.67       3214.57        65.36 o                         
   8  -3   4        155.00        148.56         7.03 o                         
   9  -3   4       2134.17       2173.15        55.75 o                         
  10  -3   4         71.71         69.71        10.98 o                         
  11  -3   4       1547.80       1466.49        38.83 o                         
  12  -3   4         44.49         42.78         8.33 o                         
  13  -3   4        749.20        733.45        40.27 o                         
  14  -3   4         29.55         48.08         9.93 o                         
 -15  -2   4         71.60         72.09        13.52 o                         
 -14  -2   4       1232.20       1360.07        50.69 o                         
 -13  -2   4         78.80         84.67        10.70 o                         
 -12  -2   4       2247.62       2239.34        51.20 o                         
 -11  -2   4         73.31         72.34         6.49 o                         
 -10  -2   4       1715.98       1609.95        29.46 o                         
  -9  -2   4        161.21        164.26         6.24 o                         
  -8  -2   4       4794.01       4720.12        57.77 o                         
  -7  -2   4         34.72         49.72         3.87 o                         
  -6  -2   4       4893.48       5163.07        61.01 o                         
  -5  -2   4        114.69        105.56         3.70 o                         
  -4  -2   4      12830.01      12830.70       157.37 o                         
  -3  -2   4          5.58         49.76         3.23 o                         
  -2  -2   4       4056.82       4320.05        49.76 o                         
  -1  -2   4        566.42        504.08         8.44 o                         
   0  -2   4        763.76        656.86        10.40 o                         
   1  -2   4         68.00         37.42         2.36 o                         
   2  -2   4        249.20        273.71         6.90 o                         
   3  -2   4       2801.33       2960.27        54.30 o                         
   4  -2   4       7320.02       7824.20        89.50 o                         
   5  -2   4         81.96         77.21         3.45 o                         
   6  -2   4       5508.80       5626.99        90.64 o                         
   7  -2   4        180.33        197.24         7.62 o                         
   8  -2   4       3620.42       3730.78        56.33 o                         
   9  -2   4         29.31         24.11         4.14 o                         
  10  -2   4       2382.28       2348.99        52.37 o                         
  11  -2   4          9.58          1.32         4.57 o                         
  12  -2   4        487.15        447.14        20.90 o                         
  13  -2   4          8.03         12.59         7.88 o                         
  14  -2   4       1060.55       1162.64        38.41 o                         
 -14  -1   4         88.49         78.84        12.95 o                         
 -13  -1   4        738.80        763.58        24.03 o                         
 -12  -1   4         35.18         40.02        12.11 o                         
 -11  -1   4        771.32        795.47        18.71 o                         
 -10  -1   4         43.74         46.98         4.26 o                         
  -9  -1   4       4205.68       4072.43        51.45 o                         
  -8  -1   4        200.09        191.13         6.17 o                         
  -7  -1   4       2908.26       2864.99        36.65 o                         
  -6  -1   4        862.21        825.38        13.25 o                         
  -5  -1   4       2650.95       2617.07        36.34 o                         
  -4  -1   4       2283.79       2393.55        33.82 o                         
  -3  -1   4        770.42        820.75        15.53 o                         
  -2  -1   4        388.90        403.88         6.98 o                         
  -1  -1   4       5554.08       5241.83        59.90 o                         
   0  -1   4        254.86        334.05         7.72 o                         
   1  -1   4       2086.96       2480.07        48.40 o                         
   2  -1   4        169.38        142.02         5.47 o                         
   3  -1   4       7666.21       7869.63       104.36 o                         
   4  -1   4         32.19         53.83         3.93 o                         
   5  -1   4        563.13        564.14        25.58 o                         
   6  -1   4        174.81        190.28         7.46 o                         
   7  -1   4       1712.21       1536.72        27.63 o                         
   8  -1   4        209.58        233.55         9.19 o                         
   9  -1   4       4409.56       4242.44        64.50 o                         
  10  -1   4        169.58        158.47         9.10 o                         
  11  -1   4       1191.02       1256.21        35.24 o                         
  12  -1   4          4.09         -3.10         5.18 o                         
  13  -1   4       1178.92       1181.40        36.83 o                         
 -14   0   4        479.72        465.75        28.72 o                         
 -13   0   4         64.23         63.24         9.86 o                         
 -12   0   4       2496.85       2268.82        48.51 o                         
 -11   0   4         98.89        108.21         7.20 o                         
 -10   0   4       3459.71       3519.47        51.10 o                         
  -9   0   4        179.18        212.78         8.29 o                         
  -8   0   4       2768.54       2757.04        36.15 o                         
  -7   0   4        262.12        255.26         7.36 o                         
  -6   0   4       2676.11       2289.52        29.52 o                         
  -5   0   4          0.39         -1.07         1.07 o                         
  -4   0   4      12743.60      13702.78       152.04 o                         
  -3   0   4        353.69        502.06        10.07 o                         
  -2   0   4       6234.37       6843.76        89.96 o                         
  -1   0   4        774.19        786.48        12.03 o                         
   0   0   4       6302.39       6051.44       111.31 o                         
   1   0   4        526.75        589.49         9.51 o                         
   2   0   4      13000.36      13244.13       171.57 o                         
   3   0   4       3260.31       3901.87        55.04 o                         
   4   0   4       9359.89       9476.08       125.93 o                         
   5   0   4         52.29         43.12         4.06 o                         
   6   0   4       9726.34       9587.83       129.06 o                         
   7   0   4         38.96         42.65         7.66 o                         
   8   0   4       3930.92       3998.26        60.72 o                         
   9   0   4        696.00        681.17        17.71 o                         
  10   0   4       3441.68       3211.57        52.70 o                         
  11   0   4        226.08        205.76        10.98 o                         
  12   0   4       1663.21       1751.25        45.38 o                         
  13   0   4        344.88        376.77        29.29 o                         
 -14   1   4        221.76        220.77        22.53 o                         
 -13   1   4        324.58        325.32        17.24 o                         
 -12   1   4        309.32        299.38        12.03 o                         
 -11   1   4       1740.13       1756.92        32.01 o                         
 -10   1   4        209.79        226.45         9.22 o                         
  -9   1   4       6730.16       6348.70       117.61 o                         
  -8   1   4        229.51        219.76         8.01 o                         
  -7   1   4      10265.08      10487.38       138.72 o                         
  -6   1   4         14.85          8.41         3.05 o                         
  -5   1   4      21184.80      21757.08       240.04 o                         
  -4   1   4        758.39        856.12        15.59 o                         
  -3   1   4      20956.64      21359.31       272.48 o                         
  -2   1   4        824.20        798.53        14.29 o                         
  -1   1   4      21924.96      22635.97       269.47 o                         
   0   1   4        867.88        997.07        15.28 o                         
   1   1   4      21349.89      21564.68       275.40 o                         
   2   1   4         11.40         22.34         4.60 o                         
   3   1   4      18643.00      18018.78       232.59 o                         
   4   1   4         91.30         89.54         5.57 o                         
   5   1   4       8243.57       8148.37       110.65 o                         
   6   1   4        315.11        378.37        11.22 o                         
   7   1   4       4825.40       4616.26        67.93 o                         
   8   1   4        648.82        581.10        18.08 o                         
   9   1   4       6219.86       6293.43        91.54 o                         
  10   1   4        458.18        456.27        27.19 o                         
  11   1   4       1724.19       1731.56        34.92 o                         
  12   1   4        262.03        276.32        30.97 o                         
  13   1   4       1766.35       1736.28        70.96 o                         
 -15   2   4         86.47         51.81        14.64 o                         
 -14   2   4       1653.68       1643.70        44.20 o                         
 -13   2   4        134.62        128.78        17.18 o                         
 -12   2   4       3306.48       3195.01        65.11 o                         
 -11   2   4        270.38        268.43        10.44 o                         
 -10   2   4       3577.93       3487.25        53.77 o                         
  -9   2   4        166.69        154.40         7.41 o                         
  -8   2   4       3918.92       3902.00        49.10 o                         
  -7   2   4         17.62         15.59         2.27 o                         
  -6   2   4      12500.98      12529.85       141.03 o                         
  -5   2   4        127.91        135.35         5.47 o                         
  -4   2   4      15740.26      16131.72       236.96 o                         
  -3   2   4        669.93        850.86        19.54 o                         
  -2   2   4      22189.82      22727.08       274.51 o                         
  -1   2   4        421.81        394.31         7.88 o                         
   0   2   4      19394.22      19636.60       217.17 o                         
   1   2   4       1690.77       1661.05        22.14 o                         
   2   2   4       8692.86       8826.38       122.05 o                         
   3   2   4         72.87         72.25         4.74 o                         
   4   2   4       9026.70       9053.97       121.82 o                         
   5   2   4       1238.78       1275.62        23.93 o                         
   6   2   4       4606.50       4480.00        66.26 o                         
   7   2   4        391.94        407.16        19.12 o                         
   8   2   4       6766.09       6680.20        95.90 o                         
   9   2   4        535.67        519.37        16.17 o                         
  10   2   4       2670.29       2698.11        47.58 o                         
  11   2   4         48.72         27.54         7.44 o                         
  12   2   4       1077.54       1176.22        35.44 o                         
  13   2   4        202.39        235.97        23.09 o                         
 -15   3   4       1347.98       1469.64        46.95 o                         
 -14   3   4          4.69         -0.11         6.16 o                         
 -13   3   4       1367.82       1428.04        38.41 o                         
 -12   3   4        173.41        173.58        13.80 o                         
 -11   3   4       5248.86       5300.88        97.94 o                         
 -10   3   4         48.38         46.16         5.57 o                         
  -9   3   4       6758.18       6321.74        89.12 o                         
  -8   3   4        129.82        112.92         7.10 o                         
  -7   3   4       7969.29       7593.95       103.46 o                         
  -6   3   4         50.70         96.16         5.04 o                         
  -5   3   4      12501.01      12075.76       186.47 o                         
  -4   3   4        185.84        210.29         7.11 o                         
  -3   3   4      13231.30      13737.54       292.68 o                         
  -2   3   4        731.66        732.44        11.96 o                         
  -1   3   4       9533.29       9539.84       108.33 o                         
   0   3   4         41.07         63.23         3.29 o                         
   1   3   4      18845.07      19973.09       361.65 o                         
   2   3   4          6.45          9.70         3.02 o                         
   3   3   4      15581.30      15649.97       204.62 o                         
   4   3   4        309.50        280.41        10.76 o                         
   5   3   4       3551.24       3577.67        54.70 o                         
   6   3   4        520.94        469.64        13.72 o                         
   7   3   4       2043.79       1900.29        34.63 o                         
   8   3   4        464.12        445.33        14.58 o                         
   9   3   4       1329.88       1340.02        37.91 o                         
  10   3   4        186.65        232.68        14.83 o                         
  11   3   4       1461.21       1459.83        83.35 o                         
  12   3   4        123.83        101.89        11.93 o                         
 -15   4   4         66.20         53.13        10.10 o                         
 -14   4   4       1267.80       1346.08        39.00 o                         
 -13   4   4         20.71         28.69         7.76 o                         
 -12   4   4       1320.02       1435.32        38.20 o                         
 -11   4   4        130.10        120.80        11.47 o                         
 -10   4   4       3903.53       3861.66        75.25 o                         
  -9   4   4        339.63        381.70        15.30 o                         
  -8   4   4       2924.79       2826.85        46.79 o                         
  -7   4   4        652.62        615.37        14.57 o                         
  -6   4   4       8755.84       8206.10       111.49 o                         
  -5   4   4        297.66        386.71        10.66 o                         
  -4   4   4       1913.05       2044.85        37.55 o                         
  -3   4   4        143.64        126.14         5.36 o                         
  -2   4   4       4181.40       4109.07        50.01 o                         
  -1   4   4        100.65         78.49         5.69 o                         
   0   4   4       4369.67       4558.29        55.16 o                         
   1   4   4         54.47         62.24         3.53 o                         
   2   4   4       3324.66       3361.84        42.59 o                         
   3   4   4        168.68        175.21         7.69 o                         
   4   4   4       4385.42       4174.95        62.31 o                         
   5   4   4        472.14        545.40        18.39 o                         
   6   4   4       3326.50       3529.75        55.79 o                         
   7   4   4         27.58         67.00         6.58 o                         
   8   4   4       1990.58       1802.67        50.85 o                         
   9   4   4        246.54        315.22        16.60 o                         
  10   4   4       1265.70       1326.09        37.44 o                         
  11   4   4         29.72         18.62        16.61 o                         
  12   4   4        604.88        662.86        38.86 o                         
 -15   5   4        469.19        528.26        45.90 o                         
 -14   5   4        108.92        167.14        21.68 o                         
 -13   5   4        906.43        966.87        31.85 o                         
 -12   5   4         67.59         45.28         8.36 o                         
 -11   5   4        975.87       1000.38        52.66 o                         
 -10   5   4         76.29         70.09         8.95 o                         
  -9   5   4        754.79        825.99        42.52 o                         
  -8   5   4        251.67        222.55         9.02 o                         
  -7   5   4       1929.61       1944.55        33.46 o                         
  -6   5   4        502.67        520.32        13.92 o                         
  -5   5   4       4548.72       4243.62        61.94 o                         
  -4   5   4        104.30        119.56         4.55 o                         
  -3   5   4       1201.58       1271.85        19.21 o                         
  -2   5   4       1027.44       1090.46        17.37 o                         
  -1   5   4       2924.62       3003.99        41.21 o                         
   0   5   4        322.43        344.98         8.32 o                         
   1   5   4       2298.83       2079.84        28.93 o                         
   2   5   4        198.30        179.05         8.62 o                         
   3   5   4       3156.02       3366.34        52.12 o                         
   4   5   4         89.16        134.49        10.38 o                         
   5   5   4       3978.91       3771.85        58.83 o                         
   6   5   4          3.55          4.89         3.35 o                         
   7   5   4       1719.75       1800.29        61.51 o                         
   8   5   4         18.56         14.36         5.58 o                         
   9   5   4       1839.04       1822.88        55.75 o                         
  10   5   4          6.69         15.80         6.73 o                         
  11   5   4        867.96       1103.27        47.87 o                         
 -14   6   4        790.23        848.41        31.64 o                         
 -13   6   4         21.49         30.60        18.58 o                         
 -12   6   4       1477.45       1516.89        41.60 o                         
 -11   6   4         26.06         19.63         9.86 o                         
 -10   6   4       1734.64       1699.02        82.79 o                         
  -9   6   4        903.56        950.06        36.32 o                         
  -8   6   4       3684.33       3564.57        70.48 o                         
  -7   6   4         16.74         13.75         4.30 o                         
  -6   6   4       2960.30       2904.92        88.28 o                         
  -5   6   4        392.64        420.18        12.15 o                         
  -4   6   4       1770.46       1747.31        30.52 o                         
  -3   6   4        254.16        232.57         6.98 o                         
  -2   6   4       4467.22       4637.14        57.41 o                         
  -1   6   4        284.70        335.59         8.77 o                         
   0   6   4       3571.44       3868.41        49.32 o                         
   1   6   4         46.24         58.28         4.28 o                         
   2   6   4       3754.89       3517.40        54.18 o                         
   3   6   4        134.43         95.15         7.83 o                         
   4   6   4       9366.41       9355.96       129.28 o                         
   5   6   4         77.69         95.22         7.58 o                         
   6   6   4       2918.25       2742.54        58.47 o                         
   7   6   4         21.85         19.15         6.37 o                         
   8   6   4       2360.43       2415.14        55.42 o                         
   9   6   4          5.68          7.95        12.39 o                         
  10   6   4       1482.65       1433.20        41.27 o                         
 -14   7   4         63.99         54.40        14.34 o                         
 -13   7   4       1050.03       1012.75        34.64 o                         
 -12   7   4         15.61          6.95         6.96 o                         
 -11   7   4       1861.87       1830.94        46.97 o                         
 -10   7   4        117.99         99.83        16.61 o                         
  -9   7   4       1974.04       1963.98        46.99 o                         
  -8   7   4         42.32         39.75         7.57 o                         
  -7   7   4       5719.82       5801.27       127.28 o                         
  -6   7   4         91.85         99.12        18.58 o                         
  -5   7   4       2904.37       2849.31        77.34 o                         
  -4   7   4        235.71        272.85         9.99 o                         
  -3   7   4       5483.64       5338.91        76.92 o                         
  -2   7   4        256.65        271.26        10.57 o                         
  -1   7   4       5129.58       5229.81        80.39 o                         
   0   7   4         29.58         30.97         3.57 o                         
   1   7   4       5864.52       5964.58        85.40 o                         
   2   7   4        296.94        272.13        10.60 o                         
   3   7   4       4693.90       4525.98        98.43 o                         
   4   7   4         43.78         40.34         6.69 o                         
   5   7   4       3531.88       3524.09        71.02 o                         
   6   7   4        188.33        174.53        13.12 o                         
   7   7   4       1792.60       1835.26        46.11 o                         
   8   7   4        225.68        250.38        16.75 o                         
   9   7   4       1509.15       1554.50        43.50 o                         
 -13   8   4          0.85         -5.86         8.73 o                         
 -12   8   4       1466.95       1580.57        45.19 o                         
 -11   8   4         54.95         57.32        10.33 o                         
 -10   8   4       1856.86       1964.55        49.38 o                         
  -9   8   4          9.36          3.48         5.76 o                         
  -8   8   4       3673.87       3504.80        72.08 o                         
  -7   8   4        362.62        366.93        17.52 o                         
  -6   8   4       4047.63       4053.15        78.65 o                         
  -5   8   4        127.57        103.23        15.49 o                         
  -4   8   4       7808.88       8066.50       112.57 o                         
  -3   8   4        322.68        316.18        11.31 o                         
  -2   8   4       9175.55       9095.74       125.17 o                         
  -1   8   4         49.58         57.03         5.28 o                         
   0   8   4       5866.69       5850.55        84.63 o                         
   1   8   4         12.92         23.16         6.09 o                         
   2   8   4       3292.97       3341.52        74.29 o                         
   3   8   4        237.90        231.19        13.21 o                         
   4   8   4       4174.58       4124.88        80.60 o                         
   5   8   4        160.98        130.09        18.58 o                         
   6   8   4       1868.11       2006.63        48.72 o                         
   7   8   4        365.82        385.30        19.97 o                         
   8   8   4       1732.48       1823.84        48.24 o                         
 -12   9   4         29.84         17.27         8.95 o                         
 -11   9   4       1556.03       1630.57        76.59 o                         
 -10   9   4          1.12         -0.60         7.04 o                         
  -9   9   4       2397.28       2431.38        57.14 o                         
  -8   9   4          6.80          2.80         5.53 o                         
  -7   9   4       3833.40       3745.95        89.26 o                         
  -6   9   4          4.70         -1.67         4.57 o                         
  -5   9   4       3366.52       3326.58        68.09 o                         
  -4   9   4          0.19          1.85         4.05 o                         
  -3   9   4       3411.57       3670.54        57.93 o                         
  -2   9   4         45.28         59.04         6.37 o                         
  -1   9   4       6118.48       6018.12       139.91 o                         
   0   9   4          2.28          6.59         3.50 o                         
   1   9   4       3495.93       3671.49        58.63 o                         
   2   9   4          1.28          1.97         3.72 o                         
   3   9   4       3465.57       3368.81        69.02 o                         
   4   9   4         31.11         28.36         6.96 o                         
   5   9   4       1339.19       1457.93        39.59 o                         
   6   9   4         28.04         28.88         7.93 o                         
   7   9   4       1002.07       1044.86        35.64 o                         
 -11  10   4         45.94         46.04        10.82 o                         
 -10  10   4       1203.79       1349.56        41.01 o                         
  -9  10   4         34.37         26.30         8.16 o                         
  -8  10   4       1857.51       1868.59        48.38 o                         
  -7  10   4         30.50         31.90         8.17 o                         
  -6  10   4       2236.54       2323.11        53.96 o                         
  -5  10   4         35.85         22.22         6.49 o                         
  -4  10   4       1880.06       1775.28        43.60 o                         
  -3  10   4         34.02         32.21         6.96 o                         
  -2  10   4       2330.25       2355.24        41.44 o                         
  -1  10   4        120.43        108.49        10.50 o                         
   0  10   4       1118.99       1110.93        30.59 o                         
   1  10   4         43.42         47.31        10.70 o                         
   2  10   4       1614.82       1665.14        41.39 o                         
   3  10   4          7.42         13.93         7.32 o                         
   4  10   4       1598.46       1577.68        41.72 o                         
   5  10   4         72.65         78.24        11.07 o                         
   6  10   4        916.58        948.39        48.43 o                         
  -9  11   4        978.75       1189.04        38.58 o                         
  -8  11   4        125.18        110.18        13.23 o                         
  -7  11   4        969.43       1008.53        46.18 o                         
  -6  11   4        275.29        275.83        17.29 o                         
  -5  11   4       1036.03       1067.03        38.01 o                         
  -4  11   4        121.74         97.89        20.84 o                         
  -3  11   4       1017.96       1044.43        31.43 o                         
  -2  11   4         21.31          5.07         7.88 o                         
  -1  11   4       1947.00       1914.24        66.45 o                         
   0  11   4         60.08         75.47        12.95 o                         
   1  11   4       1259.90       1298.69        49.00 o                         
   2  11   4          0.11          0.00         6.76 o                         
   3  11   4       1512.19       1537.09        46.24 o                         
   4  11   4        171.88        162.02        14.83 o                         
   5  11   4        689.49        729.88        42.24 o                         
  -8  12   4        612.36        615.79        30.23 o                         
  -7  12   4         48.16         51.69        10.42 o                         
  -6  12   4        846.21        890.03        31.66 o                         
  -5  12   4          2.69         -5.13         5.13 o                         
  -4  12   4        746.09        785.86        28.24 o                         
  -3  12   4         22.76          3.38         9.01 o                         
  -2  12   4       1578.12       1554.37        85.04 o                         
   1  12   4          3.22         19.71        10.14 o                         
   2  12   4       1456.73       1599.43        58.57 o                         
  -6  13   4         29.34         45.62        14.08 o                         
  -5  13   4       1329.07       1417.54        42.00 o                         
  -4  13   4          0.61          1.13         9.57 o                         
  -3 -16   5         22.88          7.88        11.26 o                         
  -2 -16   5       2410.61       2521.35        86.17 o                         
  -1 -16   5        156.18        164.45        22.53 o                         
   0 -16   5       1839.47       1948.95        52.37 o                         
   1 -16   5          4.72         -2.99         6.33 o                         
   2 -16   5       2016.86       1904.53        59.98 o                         
   3 -16   5          9.04          6.76        10.70 o                         
   4 -16   5       1903.50       1899.60        71.52 o                         
   5 -16   5         68.91         61.95        15.77 o                         
   6 -16   5       2387.82       2585.55        91.23 o                         
  -4 -15   5         81.32         79.41        15.77 o                         
  -3 -15   5       2407.68       2333.91        57.14 o                         
  -2 -15   5         15.87         -0.68         5.76 o                         
  -1 -15   5       2044.75       2096.46        53.15 o                         
   0 -15   5          4.05         -3.20         6.48 o                         
   1 -15   5       2332.33       2405.90        58.34 o                         
   2 -15   5         40.00         12.95        16.90 o                         
   3 -15   5       1422.59       1426.57        41.39 o                         
   4 -15   5          8.66          3.94         8.73 o                         
   5 -15   5       1306.95       1320.37        39.82 o                         
   6 -15   5         58.52         60.05        10.50 o                         
   7 -15   5        618.52        622.87        38.30 o                         
   8 -15   5         45.85         44.92         9.75 o                         
  -7 -14   5          3.48         -3.38         7.88 o                         
  -5 -14   5          5.23          1.32         5.52 o                         
  -4 -14   5        867.16        894.24        30.63 o                         
  -3 -14   5          6.44         11.37         6.33 o                         
  -2 -14   5       1124.76       1159.31        39.70 o                         
  -1 -14   5        184.82        175.42        14.13 o                         
   0 -14   5       1177.54       1193.67        35.84 o                         
   1 -14   5        180.10        191.47        28.44 o                         
   2 -14   5        981.76        931.29        30.66 o                         
   3 -14   5        104.53        118.00        12.35 o                         
   4 -14   5       1109.51       1114.84        34.43 o                         
   5 -14   5        153.70        142.19        24.78 o                         
   6 -14   5       1185.43       1189.85        36.42 o                         
   7 -14   5         26.89         30.03         6.35 o                         
   8 -14   5        375.69        392.73        23.41 o                         
   9 -14   5          8.01          7.71         6.22 o                         
  -8 -13   5         80.74        134.60        18.02 o                         
  -7 -13   5        768.41        774.52        27.82 o                         
  -6 -13   5         25.72         20.27         6.77 o                         
  -5 -13   5        796.67        880.73        22.86 o                         
  -4 -13   5         23.05         29.03         8.45 o                         
  -3 -13   5       1157.78       1112.76        39.70 o                         
  -2 -13   5        153.48        150.51        12.14 o                         
  -1 -13   5        884.82        923.35        29.46 o                         
   0 -13   5        438.80        457.89        20.30 o                         
   1 -13   5       2350.02       2284.25        52.96 o                         
   2 -13   5          9.43          7.14         6.19 o                         
   3 -13   5       2111.81       2032.93        53.22 o                         
   4 -13   5        198.49        183.10        13.54 o                         
   5 -13   5       1680.37       1559.42        35.31 o                         
   6 -13   5          0.75          3.78         3.87 o                         
   7 -13   5        907.52        944.29        24.91 o                         
   8 -13   5         12.74          3.79         5.61 o                         
   9 -13   5        677.09        672.20        23.02 o                         
  10 -13   5         38.35         42.50         8.16 o                         
  -9 -12   5         28.65         20.16         8.84 o                         
  -8 -12   5        794.30        829.43        28.87 o                         
  -7 -12   5          7.65         10.32         5.93 o                         
  -6 -12   5       1135.66       1111.56        26.17 o                         
  -5 -12   5        110.69        107.79         8.40 o                         
  -4 -12   5       1677.67       1746.74        42.40 o                         
  -3 -12   5          0.00         -1.34         3.10 o                         
  -2 -12   5       2269.77       2062.78        47.78 o                         
  -1 -12   5        408.52        361.56        16.92 o                         
   0 -12   5       3720.91       3759.11        74.86 o                         
   1 -12   5         18.48          5.79         4.51 o                         
   2 -12   5       1764.42       1718.95       112.92 o                         
   3 -12   5          3.46          6.80         4.97 o                         
   4 -12   5       3503.45       3390.22        55.56 o                         
   5 -12   5         44.27         30.20         5.53 o                         
   6 -12   5       2022.41       1951.49        38.25 o                         
   7 -12   5         38.30         39.47         6.38 o                         
   8 -12   5       1163.25       1161.53        27.95 o                         
   9 -12   5        103.77         90.75         9.03 o                         
  10 -12   5       1547.32       1593.57        35.76 o                         
  11 -12   5        114.48         79.04        10.61 o                         
  12 -12   5       1002.23        951.77        60.82 o                         
 -10 -11   5         12.61         15.29         7.58 o                         
  -9 -11   5       1308.45       1280.73        40.27 o                         
  -8 -11   5          9.38          8.56         5.93 o                         
  -7 -11   5       2375.27       2383.03        43.48 o                         
  -6 -11   5        100.91         86.58         7.79 o                         
  -5 -11   5       2266.59       2147.97        38.77 o                         
  -4 -11   5          4.72          6.98         4.19 o                         
  -3 -11   5       3615.05       3630.33        56.76 o                         
  -2 -11   5        147.63        157.65         8.03 o                         
  -1 -11   5       7191.47       6942.86       122.85 o                         
   0 -11   5        199.03        166.66        11.34 o                         
   1 -11   5       8330.16       8012.93       140.23 o                         
   2 -11   5         52.28         65.31         8.73 o                         
   3 -11   5       6689.77       6211.19        91.35 o                         
   4 -11   5        357.56        344.17        12.53 o                         
   5 -11   5       5509.91       5324.93        79.97 o                         
   6 -11   5        108.84         98.99         8.23 o                         
   7 -11   5       4015.99       3892.90        63.08 o                         
   8 -11   5         27.17         26.70         5.53 o                         
   9 -11   5       3165.02       3118.56        77.33 o                         
  10 -11   5        167.10        159.67        11.55 o                         
  11 -11   5       1794.89       1903.91        40.18 o                         
  12 -11   5         16.68          0.56        10.70 o                         
 -11 -10   5        134.25        131.67        15.33 o                         
 -10 -10   5       1646.95       1814.90        47.04 o                         
  -9 -10   5          1.76         12.47         5.93 o                         
  -8 -10   5       6547.57       6263.85        93.26 o                         
  -7 -10   5          7.03         30.59         5.30 o                         
  -6 -10   5       8258.30       8308.01       117.12 o                         
  -5 -10   5        164.94        127.54         8.70 o                         
  -4 -10   5      10435.31       9540.40       130.98 o                         
  -3 -10   5       1542.28       1600.41        29.40 o                         
  -2 -10   5       6318.45       6238.52        88.33 o                         
  -1 -10   5          1.48          5.41         2.72 o                         
   0 -10   5       8000.66       7556.21       130.62 o                         
   1 -10   5        120.79        133.54         7.29 o                         
   2 -10   5       6404.57       6481.04        91.97 o                         
   3 -10   5         54.49         75.70         6.25 o                         
   4 -10   5      11621.43      11337.92       154.24 o                         
   5 -10   5         22.01         21.47         4.33 o                         
   6 -10   5       4541.28       4426.97        68.28 o                         
   7 -10   5         66.31         63.77         6.87 o                         
   8 -10   5       3494.78       3489.25       135.71 o                         
   9 -10   5        527.72        516.87        17.31 o                         
  10 -10   5       2649.92       2770.95        53.73 o                         
  11 -10   5         68.09         72.53        11.65 o                         
  12 -10   5       1586.18       1573.53        67.58 o                         
  13 -10   5         64.50         41.11        14.64 o                         
 -12  -9   5        107.71         88.98        18.02 o                         
 -11  -9   5       2509.51       2529.43        85.60 o                         
 -10  -9   5        163.03        193.43        14.90 o                         
  -9  -9   5       2737.94       3006.56        51.78 o                         
  -8  -9   5        221.80        172.66        10.01 o                         
  -7  -9   5       3496.82       3252.15        52.94 o                         
  -6  -9   5        251.70        333.72        11.91 o                         
  -5  -9   5       7015.12       7033.35        99.23 o                         
  -4  -9   5          9.67          1.33         2.48 o                         
  -3  -9   5       7259.10       6683.58        93.37 o                         
  -2  -9   5          0.10          7.76         6.08 o                         
  -1  -9   5       8969.16       9318.63       125.53 o                         
   0  -9   5        263.29        261.07         7.15 o                         
   1  -9   5       6850.44       7091.27       133.60 o                         
   2  -9   5         65.24         52.30         8.12 o                         
   3  -9   5       3817.53       3663.95        55.68 o                         
   4  -9   5         37.99         37.45         4.53 o                         
   5  -9   5       2000.69       1924.62        34.46 o                         
   6  -9   5         45.50         47.86         5.59 o                         
   7  -9   5       2799.93       2741.19        46.49 o                         
   8  -9   5        963.29        964.94        23.25 o                         
   9  -9   5       1545.47       1539.04        32.05 o                         
  10  -9   5         29.83         23.82         5.38 o                         
  11  -9   5       1703.83       1738.53        45.99 o                         
  12  -9   5          4.38          4.20         6.56 o                         
  13  -9   5        711.72        735.51        41.68 o                         
 -13  -8   5         56.31         66.45        16.33 o                         
 -12  -8   5       1355.45       1493.51        41.90 o                         
 -11  -8   5          9.18         19.78         6.96 o                         
 -10  -8   5       2021.18       1991.12        54.63 o                         
  -9  -8   5         88.07         70.57         7.37 o                         
  -8  -8   5       4793.96       4967.52        74.76 o                         
  -7  -8   5          1.55          7.03         3.22 o                         
  -6  -8   5       4544.12       4327.93        64.79 o                         
  -5  -8   5          0.15          3.78         2.46 o                         
  -4  -8   5       6030.95       5956.90        83.96 o                         
  -3  -8   5         27.26         37.68         4.06 o                         
  -2  -8   5       4059.94       3941.26        58.84 o                         
  -1  -8   5         33.53         30.47         2.75 o                         
   0  -8   5       8109.91       8320.55        96.16 o                         
   1  -8   5          8.18          5.83         2.93 o                         
   2  -8   5       2317.36       2353.39        37.68 o                         
   3  -8   5         44.16         47.61         4.71 o                         
   4  -8   5       3172.32       3038.42        47.36 o                         
   5  -8   5          8.33          5.03         2.65 o                         
   6  -8   5       1742.33       1688.42        47.65 o                         
   7  -8   5        285.23        349.70        12.87 o                         
   8  -8   5       1058.28       1055.52        23.70 o                         
   9  -8   5        117.04        132.51        10.79 o                         
  10  -8   5       1057.92       1083.23        32.45 o                         
  11  -8   5         52.05         44.44         8.55 o                         
  12  -8   5        872.38        929.95        31.85 o                         
  13  -8   5        107.48        108.86        14.64 o                         
 -14  -7   5        104.20         82.79        25.34 o                         
 -13  -7   5        994.16        955.82        31.83 o                         
 -12  -7   5         55.48         52.47         8.95 o                         
 -11  -7   5       1123.89       1165.97        33.39 o                         
 -10  -7   5        111.85        129.36         9.60 o                         
  -9  -7   5        976.56        945.21        22.19 o                         
  -8  -7   5        206.98        215.75         9.74 o                         
  -7  -7   5       2899.10       2846.84        46.33 o                         
  -6  -7   5        117.08        122.67         6.81 o                         
  -5  -7   5       4778.31       4980.46        71.50 o                         
  -4  -7   5         81.88         70.14         4.94 o                         
  -3  -7   5        809.75        632.71        13.98 o                         
  -2  -7   5        112.40        186.99         5.45 o                         
  -1  -7   5       2754.17       3007.40        42.80 o                         
   0  -7   5        377.31        442.92         8.79 o                         
   1  -7   5       5234.48       5232.51       111.28 o                         
   2  -7   5       1039.12       1094.14        16.37 o                         
   3  -7   5       3243.72       3260.38        49.09 o                         
   4  -7   5        634.98        722.36        19.91 o                         
   5  -7   5       5303.67       5538.57        94.05 o                         
   6  -7   5        141.95        122.40         7.14 o                         
   7  -7   5       1031.57        963.10        21.32 o                         
   8  -7   5        127.55        133.79         8.08 o                         
   9  -7   5       2010.34       2015.67        37.18 o                         
  10  -7   5        104.94         82.68        10.26 o                         
  11  -7   5        954.19       1021.57        32.06 o                         
  12  -7   5          5.45          0.19         5.76 o                         
  13  -7   5        409.97        458.28        29.85 o                         
 -14  -6   5        478.78        528.26        35.48 o                         
 -13  -6   5         48.25         37.93        13.52 o                         
 -12  -6   5        879.43        903.35        43.93 o                         
 -11  -6   5         21.04         18.49         4.98 o                         
 -10  -6   5       1259.23       1313.45        27.71 o                         
  -9  -6   5        138.01        153.85         8.45 o                         
  -8  -6   5       1090.69       1064.47        22.52 o                         
  -7  -6   5          7.44         10.16         2.80 o                         
  -6  -6   5       4051.45       4172.30        61.22 o                         
  -5  -6   5        154.05        175.18         7.24 o                         
  -4  -6   5       2561.99       2612.38        41.06 o                         
  -3  -6   5         60.07         44.77         4.85 o                         
  -2  -6   5       8918.12       9283.00       105.26 o                         
  -1  -6   5         16.66          8.87         1.62 o                         
   0  -6   5       1892.22       1768.55        36.90 o                         
   1  -6   5        197.55        249.43         5.92 o                         
   2  -6   5       5020.29       5125.71        60.59 o                         
   3  -6   5        893.21       1028.86        23.69 o                         
   4  -6   5       5530.03       5492.52        77.27 o                         
   5  -6   5         45.64         66.86         5.18 o                         
   6  -6   5       5223.95       5170.23        74.65 o                         
   7  -6   5        236.46        202.49         9.23 o                         
   8  -6   5       2872.17       2701.21        63.14 o                         
   9  -6   5         49.18         61.06         8.50 o                         
  10  -6   5       1634.39       1561.44        40.62 o                         
  11  -6   5        351.17        382.27        29.29 o                         
  12  -6   5       1261.29       1395.58        40.21 o                         
  13  -6   5        317.20        338.57        20.11 o                         
 -14  -5   5         18.23          8.45        10.14 o                         
 -13  -5   5       1867.67       1850.59        51.81 o                         
 -12  -5   5          1.84          2.25         5.18 o                         
 -11  -5   5       2714.37       2742.89        46.91 o                         
 -10  -5   5         15.46         12.93         3.95 o                         
  -9  -5   5       3481.76       3434.96        55.59 o                         
  -8  -5   5        685.38        735.40        17.33 o                         
  -7  -5   5       4918.48       4865.79        70.22 o                         
  -6  -5   5          0.78          4.51         2.04 o                         
  -5  -5   5       6308.63       6192.39       112.92 o                         
  -4  -5   5          0.21          2.29         1.72 o                         
  -3  -5   5       9613.22       9878.17       129.94 o                         
  -2  -5   5        777.20        798.48        13.77 o                         
  -1  -5   5      24225.72      25175.36       277.14 o                         
   0  -5   5        313.44        420.55         7.92 o                         
   1  -5   5      30189.52      29928.16       698.26 o                         
   2  -5   5          0.50         -0.44         1.17 o                         
   3  -5   5      11452.14      10938.46       123.64 o                         
   4  -5   5          2.31          5.47         1.56 o                         
   5  -5   5      10294.61      10315.11       136.40 o                         
   6  -5   5         30.82         55.53         5.63 o                         
   7  -5   5       5276.31       5250.14       118.85 o                         
   8  -5   5        803.41        713.80        23.10 o                         
   9  -5   5       5254.65       5270.80        98.16 o                         
  10  -5   5         33.50         36.32         7.17 o                         
  11  -5   5       2826.11       2737.08        61.32 o                         
  12  -5   5        390.62        418.49        21.11 o                         
  13  -5   5       1514.04       1555.15        43.99 o                         
 -15  -4   5        136.05        122.77        22.53 o                         
 -14  -4   5       1571.05       1663.63        60.26 o                         
 -13  -4   5        272.65        202.74        20.27 o                         
 -12  -4   5       2309.06       2248.83        41.07 o                         
 -11  -4   5         86.44        110.88        10.50 o                         
 -10  -4   5       6586.85       6442.35        92.33 o                         
  -9  -4   5        619.22        592.81        15.48 o                         
  -8  -4   5       5733.57       5542.37        79.00 o                         
  -7  -4   5         48.40         46.01         4.49 o                         
  -6  -4   5      16419.58      16676.31       186.23 o                         
  -5  -4   5         68.13         76.97         6.99 o                         
  -4  -4   5      16894.78      16389.45       182.01 o                         
  -3  -4   5          4.86         -1.10         1.45 o                         
  -2  -4   5      17878.23      18205.39       201.47 o                         
  -1  -4   5        485.77        504.29         8.83 o                         
   0  -4   5      27138.54      26788.19       300.28 o                         
   1  -4   5          2.36         -1.20         1.42 o                         
   2  -4   5      14489.13      14432.79       226.56 o                         
   3  -4   5        358.37        392.51         7.84 o                         
   4  -4   5      17844.76      17318.43       359.82 o                         
   5  -4   5        801.43        762.87        13.06 o                         
   6  -4   5       7789.79       7874.28        91.93 o                         
   7  -4   5        755.04        763.90        29.12 o                         
   8  -4   5       7431.74       7266.59       127.23 o                         
   9  -4   5        315.21        296.39        15.12 o                         
  10  -4   5       3213.94       3092.45        65.31 o                         
  11  -4   5        101.92        104.01        11.34 o                         
  12  -4   5       1513.17       1487.40        41.41 o                         
  13  -4   5         89.70         95.15        12.33 o                         
  14  -4   5       1050.78        968.67        71.52 o                         
 -15  -3   5       1410.92       1490.73        56.32 o                         
 -14  -3   5         78.28         77.16        14.64 o                         
 -13  -3   5       2456.52       2476.29        58.57 o                         
 -12  -3   5          5.32          5.99         5.37 o                         
 -11  -3   5       4725.88       4580.44        69.24 o                         
 -10  -3   5        283.51        301.20        11.16 o                         
  -9  -3   5       6866.56       6594.05       100.70 o                         
  -8  -3   5         45.87         55.50         4.98 o                         
  -7  -3   5      10680.62      10912.78       124.51 o                         
  -6  -3   5       1169.56       1184.43        15.77 o                         
  -5  -3   5      17594.29      17446.82       344.90 o                         
  -4  -3   5        198.57        229.01         5.41 o                         
  -3  -3   5      10043.33      10226.16       114.73 o                         
  -2  -3   5         67.08         44.53         2.51 o                         
  -1  -3   5      23451.19      23221.06       255.26 o                         
   0  -3   5       2588.93       2820.39        34.35 o                         
   1  -3   5       9130.84       9467.37       131.12 o                         
   2  -3   5          0.98          5.04         1.30 o                         
   3  -3   5       9954.37       9596.68       108.81 o                         
   4  -3   5        750.39        708.95        12.00 o                         
   5  -3   5       5639.53       5601.19        88.12 o                         
   6  -3   5        245.90        314.06         7.73 o                         
   7  -3   5       5509.17       5574.34        80.17 o                         
   8  -3   5        252.83        240.97        10.60 o                         
   9  -3   5       5954.69       5979.01       108.91 o                         
  10  -3   5         15.46         16.57         6.16 o                         
  11  -3   5       1306.32       1322.08        37.23 o                         
  12  -3   5         22.12         13.06         6.56 o                         
  13  -3   5        909.73        906.40        32.25 o                         
  14  -3   5          1.54          7.88        10.70 o                         
 -15  -2   5         49.75         37.17        12.39 o                         
 -14  -2   5       1210.97       1281.79        48.43 o                         
 -13  -2   5          7.19          8.03         4.73 o                         
 -12  -2   5       3549.58       3481.86        68.44 o                         
 -11  -2   5          5.40         11.76         4.73 o                         
 -10  -2   5       7432.28       7308.73       101.97 o                         
  -9  -2   5        559.58        559.55        11.89 o                         
  -8  -2   5       6427.69       6127.68        73.18 o                         
  -7  -2   5        138.73        112.45         4.66 o                         
  -6  -2   5       4714.36       4816.10        81.29 o                         
  -5  -2   5       2765.41       2961.09        42.11 o                         
  -4  -2   5       2971.02       2850.87        34.88 o                         
  -3  -2   5          6.76         13.25         1.60 o                         
  -2  -2   5       2470.17       2386.21        31.71 o                         
  -1  -2   5         13.20         29.14         2.81 o                         
   0  -2   5       7768.36       7484.79        89.17 o                         
   1  -2   5          4.08          0.81         1.24 o                         
   2  -2   5       5526.68       5661.10        79.74 o                         
   3  -2   5       1039.80       1170.06        16.82 o                         
   4  -2   5       7845.50       8104.64        93.14 o                         
   5  -2   5         63.81         61.50         3.39 o                         
   6  -2   5       2422.24       2348.52        37.67 o                         
   7  -2   5         68.05         63.81         5.04 o                         
   8  -2   5       1874.25       1852.39        38.65 o                         
   9  -2   5         10.24         19.68         4.06 o                         
  10  -2   5       1103.90       1145.66        77.16 o                         
  11  -2   5         24.03         27.13         6.77 o                         
  12  -2   5        449.07        487.15        22.50 o                         
  13  -2   5          2.65         -0.37         6.33 o                         
  14  -2   5        790.65        660.04        40.55 o                         
 -14  -1   5         17.40         16.30         6.33 o                         
 -13  -1   5        569.75        540.49        20.44 o                         
 -12  -1   5         36.21         18.66        14.92 o                         
 -11  -1   5       2594.85       2636.50        61.95 o                         
 -10  -1   5         56.40         56.79         5.45 o                         
  -9  -1   5       3849.41       3752.86        48.04 o                         
  -8  -1   5          8.28          3.18         1.69 o                         
  -7  -1   5       5343.49       5410.46        64.51 o                         
  -6  -1   5       2010.90       2142.06        28.10 o                         
  -5  -1   5       7627.53       7585.65       111.34 o                         
  -4  -1   5        280.97        232.55         5.97 o                         
  -3  -1   5        948.97        958.42        13.67 o                         
  -2  -1   5        288.82        347.98         6.53 o                         
  -1  -1   5       7540.52       7421.11        84.18 o                         
   0  -1   5       1221.98       1381.21        18.67 o                         
   1  -1   5       2801.51       2753.33        33.93 o                         
   2  -1   5        631.03        584.13         9.88 o                         
   3  -1   5       4539.98       4467.66       100.61 o                         
   4  -1   5        143.25        129.51         7.03 o                         
   5  -1   5       1880.67       1833.33        30.72 o                         
   6  -1   5         10.93         12.26         2.77 o                         
   7  -1   5       2022.88       2069.43        44.93 o                         
   8  -1   5         88.72         92.08         6.79 o                         
   9  -1   5       3322.23       3220.35        52.09 o                         
  10  -1   5         87.03         80.48         7.42 o                         
  11  -1   5        573.86        606.44        23.69 o                         
  12  -1   5          1.64          8.87        10.14 o                         
  13  -1   5       1145.58       1084.29        36.04 o                         
 -15   0   5         97.75        109.82        16.90 o                         
 -14   0   5       1032.58        963.88        62.51 o                         
 -13   0   5        241.36        222.89        13.38 o                         
 -12   0   5        819.98        765.58        23.57 o                         
 -11   0   5        850.25        831.01        19.44 o                         
 -10   0   5        970.83        971.80        20.63 o                         
  -9   0   5         22.39         16.78         3.22 o                         
  -8   0   5       1089.99       1050.65        17.88 o                         
  -7   0   5         70.02         61.10         3.51 o                         
  -6   0   5       3486.26       3305.53        40.81 o                         
  -5   0   5       1074.40       1264.85        37.70 o                         
  -4   0   5       5723.13       5845.41       102.92 o                         
  -3   0   5        338.97        420.22         9.64 o                         
  -2   0   5      10557.42      10701.04       119.65 o                         
  -1   0   5         12.82          8.99         1.79 o                         
   0   0   5      10972.57      11425.89       203.22 o                         
   1   0   5       1690.62       1880.13        26.82 o                         
   2   0   5       9489.01       9746.20       187.40 o                         
   3   0   5         35.65         35.51         3.78 o                         
   4   0   5       5317.83       5389.22        75.74 o                         
   5   0   5         21.01         18.46         3.06 o                         
   6   0   5       1879.11       1932.03        33.20 o                         
   7   0   5         22.90         25.95         4.20 o                         
   8   0   5       4025.21       3965.96        61.27 o                         
   9   0   5        134.45        129.67         8.59 o                         
  10   0   5       1177.34       1149.87        26.08 o                         
  11   0   5         45.99         37.54         6.18 o                         
  12   0   5       1127.19       1162.87        39.14 o                         
 -15   1   5        668.24        715.24        39.99 o                         
 -14   1   5          1.82          6.19         8.45 o                         
 -13   1   5        564.02        524.33        21.50 o                         
 -12   1   5        180.27        169.39         9.29 o                         
 -11   1   5       3707.02       3521.39        55.21 o                         
 -10   1   5         33.12         19.72         7.03 o                         
  -9   1   5       1456.33       1382.72        25.80 o                         
  -8   1   5         65.55         82.87         9.01 o                         
  -7   1   5       4809.34       5157.58        72.47 o                         
  -6   1   5          6.07         22.50         3.46 o                         
  -5   1   5       7127.18       6936.67        93.63 o                         
  -4   1   5        173.99        173.67         8.94 o                         
  -3   1   5      11748.26      11999.27       156.29 o                         
  -2   1   5       1986.95       1941.27        31.59 o                         
  -1   1   5      12731.34      14274.95       159.01 o                         
   0   1   5       1103.54       1045.13        16.46 o                         
   1   1   5      15390.18      14979.92       194.10 o                         
   2   1   5       1363.27       1250.21        27.22 o                         
   3   1   5       9623.36       9291.29       175.36 o                         
   4   1   5         24.24         50.83        10.26 o                         
   5   1   5       5101.76       4925.02        71.19 o                         
   6   1   5        114.95        158.22        16.19 o                         
   7   1   5       3906.81       3536.80        55.34 o                         
   8   1   5       1749.80       1653.21        36.17 o                         
   9   1   5       2415.02       2527.82        55.82 o                         
  10   1   5        458.70        506.69        16.69 o                         
  11   1   5       2278.43       2220.68        42.26 o                         
  12   1   5        512.02        439.47        20.52 o                         
 -16   2   5       1602.05       1593.79        69.27 o                         
 -15   2   5        163.65        113.20        19.15 o                         
 -14   2   5       1267.32       1315.58        54.63 o                         
 -13   2   5        166.22        154.76        19.99 o                         
 -12   2   5       2367.53       2435.19        53.53 o                         
 -11   2   5        371.92        365.70        16.41 o                         
 -10   2   5       5792.15       5535.42        80.12 o                         
  -9   2   5         53.36         47.44         5.04 o                         
  -8   2   5       6546.13       6400.89        89.37 o                         
  -7   2   5        193.34        223.55         8.26 o                         
  -6   2   5      10762.10      10474.82       139.26 o                         
  -5   2   5         25.27         47.21         4.11 o                         
  -4   2   5       8622.63       8739.54       116.62 o                         
  -3   2   5       1246.92       1413.57        23.95 o                         
  -2   2   5      18022.15      18409.92       204.41 o                         
  -1   2   5        311.28        351.64         9.29 o                         
   0   2   5      20070.51      20827.41       231.02 o                         
   1   2   5        137.78        156.65         7.80 o                         
   2   2   5      16915.77      17456.64       226.62 o                         
   3   2   5        579.22        592.78        16.52 o                         
   4   2   5      13603.57      13126.06       173.95 o                         
   5   2   5         44.72         55.75         5.28 o                         
   6   2   5       5052.01       5055.18        74.22 o                         
   7   2   5        522.81        568.75        16.01 o                         
   8   2   5       3766.70       3483.44        56.20 o                         
   9   2   5         83.31         67.96         7.34 o                         
  10   2   5       1568.42       1596.39        33.57 o                         
  11   2   5        509.20        515.26        22.44 o                         
  12   2   5       1245.88       1228.25       107.85 o                         
  13   2   5        278.63        302.99        33.23 o                         
 -15   3   5       1225.12       1423.15        60.26 o                         
 -14   3   5        102.76         96.65        19.15 o                         
 -13   3   5       2326.41       2335.91        54.52 o                         
 -12   3   5         35.33         16.16        11.83 o                         
 -11   3   5       3255.38       3199.08        65.67 o                         
 -10   3   5        111.06        116.43         6.89 o                         
  -9   3   5       4667.18       4583.62        67.65 o                         
  -8   3   5         56.20         70.35         5.71 o                         
  -7   3   5      11536.42      11319.75       151.06 o                         
  -6   3   5        263.51        245.80         8.51 o                         
  -5   3   5      11087.39      10394.26       183.91 o                         
  -4   3   5          4.86         11.72         2.70 o                         
  -3   3   5       8477.71       8611.77       115.32 o                         
  -2   3   5        148.65        157.28         4.95 o                         
  -1   3   5      14950.28      14651.00       304.67 o                         
   0   3   5        416.66        424.27         8.90 o                         
   1   3   5       3738.82       3590.69        59.42 o                         
   2   3   5          0.89         11.06         2.77 o                         
   3   3   5       7712.45       7926.89       109.13 o                         
   4   3   5         81.95         77.46         7.64 o                         
   5   3   5       2580.80       2532.13        42.34 o                         
   6   3   5        419.25        366.95        12.95 o                         
   7   3   5       2603.35       2640.69        45.37 o                         
   8   3   5        349.42        379.09        14.08 o                         
   9   3   5       2198.64       2024.37        39.04 o                         
  10   3   5        104.75         95.37        10.95 o                         
  11   3   5       1715.13       1774.80        46.24 o                         
  12   3   5         39.09         41.68        11.83 o                         
 -15   4   5         44.07         51.74        10.33 o                         
 -14   4   5       1543.21       1547.99        43.00 o                         
 -13   4   5         30.48          8.45         9.86 o                         
 -12   4   5       2519.30       2617.37        58.69 o                         
 -11   4   5        212.84        203.35        14.13 o                         
 -10   4   5       3138.16       3195.54        65.67 o                         
  -9   4   5         16.00         21.39         4.06 o                         
  -8   4   5       2288.23       2224.67        52.33 o                         
  -7   4   5         25.40         25.48         3.88 o                         
  -6   4   5       3198.84       3097.77        47.96 o                         
  -5   4   5         19.98         33.12         6.48 o                         
  -4   4   5       5671.49       5555.82        78.13 o                         
  -3   4   5         31.72         34.57         2.76 o                         
  -2   4   5       8904.26       8968.59       116.97 o                         
  -1   4   5         61.99        119.06         5.28 o                         
   0   4   5       1738.39       1854.05        26.11 o                         
   1   4   5         14.20         25.89         2.73 o                         
   2   4   5       4629.52       4519.50        66.21 o                         
   3   4   5       1746.40       1642.26        29.80 o                         
   4   4   5       4646.73       4727.23        79.89 o                         
   5   4   5         20.96         28.08         4.88 o                         
   6   4   5       3053.17       3018.66        50.16 o                         
   7   4   5          0.90          7.34         3.99 o                         
   8   4   5       2122.27       2036.96        38.92 o                         
   9   4   5         93.98        103.37        11.13 o                         
  10   4   5        757.82        743.90        27.50 o                         
  11   4   5          9.28          3.94         9.01 o                         
 -15   5   5        561.85        604.85        37.73 o                         
 -14   5   5         97.19         89.45        12.35 o                         
 -13   5   5       1082.27       1101.41        34.83 o                         
 -12   5   5         16.37          7.99         7.32 o                         
 -11   5   5       1157.35       1108.67        32.84 o                         
 -10   5   5        609.32        556.44        21.46 o                         
  -9   5   5       3881.55       3857.75        75.66 o                         
  -8   5   5        106.20        114.11         7.21 o                         
  -7   5   5       4211.73       4073.76        61.59 o                         
  -6   5   5        884.53        911.61        19.73 o                         
  -5   5   5       1880.42       1713.32        30.30 o                         
  -4   5   5        206.97        237.20        12.19 o                         
  -3   5   5       2151.02       2294.83        37.37 o                         
  -2   5   5        167.89        142.79         5.46 o                         
  -1   5   5       3195.34       3338.88        54.24 o                         
   0   5   5        279.39        310.75         8.29 o                         
   1   5   5       1661.47       1555.02        28.15 o                         
   2   5   5        154.26        186.60         9.11 o                         
   3   5   5       2695.72       2652.90        43.89 o                         
   4   5   5        616.50        561.44        16.03 o                         
   5   5   5       1952.59       1822.01        34.44 o                         
   6   5   5        465.19        409.52        14.41 o                         
   7   5   5       2031.31       2058.70        39.40 o                         
   8   5   5         12.70         13.56         5.76 o                         
   9   5   5       1454.53       1401.84        39.27 o                         
  10   5   5          3.77          7.88         6.77 o                         
 -14   6   5        459.58        430.97        23.40 o                         
 -13   6   5         33.02         16.75         7.76 o                         
 -12   6   5       1170.23       1252.69        37.62 o                         
 -11   6   5        104.87        105.40        12.14 o                         
 -10   6   5        931.46        964.64        30.45 o                         
  -9   6   5        467.51        453.83        19.31 o                         
  -8   6   5       1035.32       1008.90        29.27 o                         
  -7   6   5        217.49        235.20        12.39 o                         
  -6   6   5        923.53        934.13        22.66 o                         
  -5   6   5        309.74        307.89        13.45 o                         
  -4   6   5       2396.22       2260.72        38.73 o                         
  -3   6   5         14.18          9.53         2.98 o                         
  -2   6   5       3214.25       3138.56        48.85 o                         
  -1   6   5        518.83        531.26        11.76 o                         
   0   6   5       2537.80       2579.15        35.78 o                         
   1   6   5         68.52         74.66         7.09 o                         
   2   6   5       1488.02       1582.59        31.58 o                         
   3   6   5         98.24        130.33         8.32 o                         
   4   6   5       1682.24       1743.99        33.58 o                         
   5   6   5        129.53        144.88         9.66 o                         
   6   6   5       1408.53       1336.11        35.96 o                         
   7   6   5         43.61         38.92         7.93 o                         
   8   6   5       1123.52       1168.22        35.11 o                         
   9   6   5         28.34         31.02         9.29 o                         
 -13   7   5        672.99        696.15        29.04 o                         
 -12   7   5          4.62          2.09         7.04 o                         
 -11   7   5       1215.30       1231.09        52.94 o                         
 -10   7   5         81.14         90.96        11.07 o                         
  -9   7   5       1671.52       1603.69        41.61 o                         
  -8   7   5          0.44          0.17         4.57 o                         
  -7   7   5       3895.30       3911.89        77.26 o                         
  -6   7   5        211.17        221.91        10.03 o                         
  -5   7   5       2130.10       2083.66        36.69 o                         
  -4   7   5         18.20         32.61         4.79 o                         
  -3   7   5       6677.20       6831.44        96.66 o                         
  -2   7   5         30.84         46.42         6.69 o                         
  -1   7   5       5214.40       4966.42        72.80 o                         
   0   7   5          8.99          2.38         2.98 o                         
   1   7   5       3188.32       3435.45        54.50 o                         
   2   7   5          0.43          3.12         3.17 o                         
   3   7   5       3970.44       3728.77        59.71 o                         
   4   7   5        116.19         80.83         7.68 o                         
   5   7   5       1766.79       1866.77        45.13 o                         
   6   7   5        869.75        884.83        29.00 o                         
   7   7   5       1457.17       1471.91        40.53 o                         
   8   7   5        279.22        248.27        17.16 o                         
 -12   8   5       1154.76       1218.27        53.50 o                         
 -11   8   5         10.75          2.82         6.76 o                         
 -10   8   5       1660.40       1817.54        47.59 o                         
  -9   8   5         11.84          7.92         7.88 o                         
  -8   8   5       3011.21       3013.87        65.11 o                         
  -7   8   5         26.89         15.92         6.49 o                         
  -6   8   5       3871.59       3925.09        77.65 o                         
  -5   8   5          1.14          3.45         4.33 o                         
  -4   8   5       4344.54       4352.46        66.51 o                         
  -3   8   5        129.70        119.86         9.14 o                         
  -2   8   5       6632.61       6871.12        98.17 o                         
  -1   8   5          2.48          9.57         6.19 o                         
   0   8   5       3359.82       3419.54        67.64 o                         
   1   8   5         84.30         76.48         7.03 o                         
   2   8   5       3609.08       3662.14       102.79 o                         
   3   8   5        103.70        128.38        16.73 o                         
   4   8   5       1480.56       1627.99        61.95 o                         
   5   8   5        752.12        745.24        26.65 o                         
   6   8   5       2601.85       2826.15        63.44 o                         
   7   8   5        261.56        271.01        18.27 o                         
 -11   9   5       1223.35       1242.94        39.61 o                         
 -10   9   5         34.06         41.68         9.96 o                         
  -9   9   5       2369.03       2477.79        58.93 o                         
  -8   9   5         24.61         22.94         7.29 o                         
  -7   9   5       2437.29       2407.52        55.75 o                         
  -6   9   5          7.14          8.58         5.68 o                         
  -5   9   5       2737.46       2743.03        59.72 o                         
  -4   9   5        127.03        130.42        11.30 o                         
  -3   9   5       3293.46       3258.55        54.56 o                         
  -2   9   5         76.34         65.33         8.73 o                         
  -1   9   5       2699.54       2604.93        76.87 o                         
   0   9   5        196.88        180.75        12.33 o                         
   1   9   5       2672.36       2699.54        57.92 o                         
   2   9   5         96.58         83.90         8.41 o                         
   3   9   5       2104.71       2253.67        52.15 o                         
   4   9   5        303.47        345.04        26.47 o                         
   5   9   5       1871.26       1915.71        48.35 o                         
   6   9   5         75.42         58.33        11.55 o                         
 -10  10   5       1324.28       1425.77        43.41 o                         
  -9  10   5          0.40         -0.76         6.63 o                         
  -8  10   5       1607.34       1672.50        67.58 o                         
  -7  10   5         66.91         70.21        10.50 o                         
  -6  10   5       2636.67       2508.84        58.14 o                         
  -5  10   5         62.25         66.42        10.42 o                         
  -4  10   5       1265.69       1205.76        58.01 o                         
  -3  10   5          1.08          6.17         4.73 o                         
  -2  10   5       2292.85       2313.48        51.65 o                         
  -1  10   5          5.11          5.42         5.37 o                         
   0  10   5       1875.11       1936.32        46.15 o                         
   1  10   5         75.89         63.08        12.39 o                         
   2  10   5       2033.22       2145.14        69.83 o                         
   3  10   5          1.28          7.88         7.88 o                         
   4  10   5       1117.96       1074.67        34.00 o                         
   5  10   5          7.23         -4.51         7.88 o                         
  -9  11   5        548.23        572.19        42.80 o                         
  -8  11   5        136.19        149.57        15.30 o                         
  -7  11   5        819.13        854.59        62.23 o                         
  -6  11   5         49.38         41.72         8.65 o                         
  -5  11   5        608.65        601.25        24.49 o                         
  -4  11   5         37.58         30.12         7.76 o                         
  -3  11   5       1243.49       1186.05        50.69 o                         
  -2  11   5         53.25         47.31        12.95 o                         
  -1  11   5       1177.84       1144.18        85.32 o                         
   0  11   5         14.23          6.19         7.88 o                         
   1  11   5       1672.40       1735.15        61.39 o                         
   2  11   5         53.47         44.49        11.83 o                         
   3  11   5        849.92        862.79        44.49 o                         
  -7  12   5        167.41        161.63        21.96 o                         
  -6  12   5        767.46        792.76        34.35 o                         
  -5  12   5         23.13         17.32        16.33 o                         
  -4  12   5        797.46        832.38        43.93 o                         
  -3  12   5         15.99         29.29        12.39 o                         
  -2  12   5        950.97        884.19        60.82 o                         
   1  12   5         27.47         21.40        11.26 o                         
  -3 -16   6         41.57         19.71        13.52 o                         
  -2 -16   6       2505.61       2578.79        89.55 o                         
  -1 -16   6         16.86         10.14         9.57 o                         
   0 -16   6       3499.53       3716.89        95.46 o                         
   1 -16   6         38.75         24.48         8.95 o                         
   2 -16   6       2191.92       2117.52        56.62 o                         
   3 -16   6         25.72         19.15        11.83 o                         
   4 -16   6       2133.47       2256.65        81.10 o                         
   5 -16   6          5.08         -7.88         9.01 o                         
  -5 -15   6       2477.14       2491.50        84.48 o                         
  -4 -15   6        128.40        121.40        18.87 o                         
  -3 -15   6       2109.67       2143.28        54.14 o                         
  -2 -15   6         17.99          4.76         6.49 o                         
  -1 -15   6       2953.26       2920.85        66.89 o                         
   0 -15   6         35.70         23.45         8.10 o                         
   1 -15   6       1633.34       1602.40        44.60 o                         
   2 -15   6          6.74          3.87         6.16 o                         
   3 -15   6       2141.08       2209.11        54.95 o                         
   4 -15   6         32.41         24.88         8.39 o                         
   5 -15   6       2286.55       2395.27        62.51 o                         
   6 -15   6         88.15         79.75        11.13 o                         
   7 -15   6       1275.47       1348.25        58.01 o                         
   8 -15   6         35.38         28.96        10.29 o                         
  -7 -14   6         64.50         77.16        15.21 o                         
  -6 -14   6       1357.35       1291.19        40.07 o                         
  -5 -14   6         85.73         96.26        12.14 o                         
  -4 -14   6       1310.40       1332.05        38.79 o                         
  -3 -14   6         14.03          3.06         7.88 o                         
  -2 -14   6       2052.48       2045.15        50.57 o                         
  -1 -14   6        155.70        153.01        14.03 o                         
   0 -14   6       1807.59       1929.68        48.38 o                         
   1 -14   6          0.58         -3.75         4.57 o                         
   2 -14   6       1924.36       1953.31        61.10 o                         
   3 -14   6          0.75         -2.73        10.98 o                         
   4 -14   6       1645.08       1708.63        48.15 o                         
   5 -14   6          2.46          2.52         5.37 o                         
   6 -14   6        539.57        513.41        23.27 o                         
   7 -14   6         17.05         11.79         5.04 o                         
   8 -14   6        564.60        605.14        24.09 o                         
   9 -14   6         28.66         19.65        12.39 o                         
  -8 -13   6         90.62         97.43        16.33 o                         
  -7 -13   6        714.02        732.14        26.86 o                         
  -6 -13   6         15.01         15.49         5.18 o                         
  -5 -13   6        710.70        748.44        20.83 o                         
  -4 -13   6          1.47         -4.46         4.46 o                         
  -3 -13   6        722.78        715.80        39.70 o                         
  -2 -13   6        151.28        147.67        14.64 o                         
  -1 -13   6       1802.03       1785.81        44.60 o                         
   0 -13   6         68.89         71.20         9.53 o                         
   1 -13   6        593.25        640.75        23.89 o                         
   2 -13   6          2.62         -0.56         4.38 o                         
   3 -13   6       1196.63       1130.22        33.24 o                         
   4 -13   6          7.83          7.28         5.13 o                         
   5 -13   6        571.28        547.50        18.03 o                         
   6 -13   6         64.14         60.82         7.35 o                         
   7 -13   6        635.66        620.26        34.03 o                         
   8 -13   6         11.73         11.86         5.07 o                         
   9 -13   6        544.94        547.24        19.72 o                         
  10 -13   6         13.38          3.72         4.78 o                         
  -9 -12   6         19.86          8.74         9.01 o                         
  -8 -12   6        708.79        688.46        25.90 o                         
  -7 -12   6         81.17         91.71         8.74 o                         
  -6 -12   6       1395.32       1425.32        30.65 o                         
  -5 -12   6          1.63          2.60         3.64 o                         
  -4 -12   6       1445.56       1408.33        28.98 o                         
  -3 -12   6         13.70         10.14         5.18 o                         
  -2 -12   6       1458.73       1369.26        36.23 o                         
  -1 -12   6        169.04        193.17        12.74 o                         
   0 -12   6       1419.36       1436.68        37.43 o                         
   1 -12   6          0.74          4.99         4.17 o                         
   2 -12   6       2352.45       2330.14        52.37 o                         
   3 -12   6        476.41        465.01        19.31 o                         
   4 -12   6       1552.57       1498.85        30.72 o                         
   5 -12   6        180.74        171.74         9.90 o                         
   6 -12   6       1512.90       1508.86        32.05 o                         
   7 -12   6        144.28        133.61        10.39 o                         
   8 -12   6       2101.60       2048.40        40.64 o                         
   9 -12   6        149.31        157.61         9.81 o                         
  10 -12   6       1207.95       1261.09        32.09 o                         
  11 -12   6          1.86          6.19         6.37 o                         
 -10 -11   6         77.48         78.14        11.07 o                         
  -9 -11   6       1159.28       1252.97        37.45 o                         
  -8 -11   6         45.27         53.17         6.81 o                         
  -7 -11   6       2461.88       2384.92        52.20 o                         
  -6 -11   6          8.75          2.31         3.55 o                         
  -5 -11   6       4198.36       3964.81        62.42 o                         
  -4 -11   6        120.01        109.14         7.61 o                         
  -3 -11   6       3261.35       3167.30        50.79 o                         
  -2 -11   6         28.71         27.08         6.78 o                         
  -1 -11   6       4239.31       4102.78        78.85 o                         
   0 -11   6         13.27         16.49         4.97 o                         
   1 -11   6       3201.76       3064.25        62.52 o                         
   2 -11   6         20.82         11.80         4.73 o                         
   3 -11   6       5268.10       5152.02        76.79 o                         
   4 -11   6         20.03         16.59         4.20 o                         
   5 -11   6       4423.34       4276.25        80.70 o                         
   6 -11   6         45.55         36.38         5.37 o                         
   7 -11   6       3620.25       3615.05        59.71 o                         
   8 -11   6        191.07        191.83        11.48 o                         
   9 -11   6       1805.10       1807.10        38.46 o                         
  10 -11   6         65.33         67.86        14.93 o                         
  11 -11   6       1627.78       1728.38        47.59 o                         
  12 -11   6        173.13        145.30        22.53 o                         
 -11 -10   6         11.02         22.13         8.10 o                         
 -10 -10   6       3026.14       3160.59        68.19 o                         
  -9 -10   6        170.38        189.22        14.47 o                         
  -8 -10   6       2887.85       2947.27        50.77 o                         
  -7 -10   6        557.97        583.13        17.28 o                         
  -6 -10   6       4532.59       4425.93        68.00 o                         
  -5 -10   6        338.32        349.17        12.34 o                         
  -4 -10   6       5248.53       4990.51        73.82 o                         
  -3 -10   6          0.08          3.95         4.25 o                         
  -2 -10   6       6430.94       6370.05        90.06 o                         
  -1 -10   6        141.48        110.81         9.66 o                         
   0 -10   6      11640.01      10961.26       183.18 o                         
   1 -10   6          0.56         -2.79         2.79 o                         
   2 -10   6       3800.14       3962.27        60.20 o                         
   3 -10   6        176.05        180.73         9.04 o                         
   4 -10   6       3638.90       3597.10        56.77 o                         
   5 -10   6        581.11        576.38        16.44 o                         
   6 -10   6       4567.99       4389.24       103.31 o                         
   7 -10   6        384.81        359.53        11.89 o                         
   8 -10   6       4461.44       4337.54        69.03 o                         
   9 -10   6        219.96        209.96        18.83 o                         
  10 -10   6       1969.85       1928.08        67.11 o                         
  11 -10   6        109.59        105.90        13.34 o                         
  12 -10   6       1454.92       1473.84        61.95 o                         
 -12  -9   6        162.37         79.97        17.46 o                         
 -11  -9   6       2652.40       2600.55        59.27 o                         
 -10  -9   6        457.47        487.84        17.21 o                         
  -9  -9   6       2320.65       2396.04        43.53 o                         
  -8  -9   6          0.93         10.51         3.90 o                         
  -7  -9   6       7307.89       6982.05       100.34 o                         
  -6  -9   6        220.28        182.60         9.14 o                         
  -5  -9   6       9524.28       9683.31       132.52 o                         
  -4  -9   6        165.12        131.68         7.29 o                         
  -3  -9   6       8180.25       7364.55       102.03 o                         
  -2  -9   6         38.86         54.01         5.99 o                         
  -1  -9   6      11048.76      11033.57       147.11 o                         
   0  -9   6         14.29         37.52         3.08 o                         
   1  -9   6       8852.44       8490.60       117.24 o                         
   2  -9   6         15.26         10.14         3.98 o                         
   3  -9   6      10375.10       9753.26       132.87 o                         
   4  -9   6         26.14         25.90         6.24 o                         
   5  -9   6       6804.64       6760.39       153.72 o                         
   6  -9   6         77.29         96.42         9.19 o                         
   7  -9   6       2857.42       2871.71        48.54 o                         
   8  -9   6        314.20        301.67        12.67 o                         
   9  -9   6       2108.95       2071.52        39.61 o                         
  10  -9   6         78.35         60.83         9.56 o                         
  11  -9   6       1240.22       1269.76        38.22 o                         
  12  -9   6         86.96         52.36         9.93 o                         
 -13  -8   6        137.15        132.35        20.84 o                         
 -12  -8   6       2645.92       2756.77        62.25 o                         
 -11  -8   6         18.70         23.09         6.77 o                         
 -10  -8   6       2585.75       2465.75        44.61 o                         
  -9  -8   6        610.79        688.29        18.94 o                         
  -8  -8   6       3127.84       3209.33        52.43 o                         
  -7  -8   6        413.69        331.57        11.80 o                         
  -6  -8   6       5275.66       5018.07        73.77 o                         
  -5  -8   6        180.90        250.75         9.49 o                         
  -4  -8   6       4050.61       4132.01        66.76 o                         
  -3  -8   6        144.90        164.26         7.13 o                         
  -2  -8   6       5582.96       5415.98        76.02 o                         
  -1  -8   6        120.16        143.79         4.90 o                         
   0  -8   6       7461.61       7474.43        87.15 o                         
   1  -8   6          0.99          6.50         2.69 o                         
   2  -8   6       2337.75       2267.84        58.65 o                         
   3  -8   6        337.08        342.44        13.53 o                         
   4  -8   6       2163.65       2115.11        48.15 o                         
   5  -8   6        147.72        142.23        17.59 o                         
   6  -8   6       3845.82       3749.18        58.51 o                         
   7  -8   6        156.12        139.23        12.11 o                         
   8  -8   6       1716.64       1645.62        32.35 o                         
   9  -8   6         12.99          5.51         4.79 o                         
  10  -8   6        625.34        605.90        24.29 o                         
  11  -8   6         29.77         33.94        17.74 o                         
  12  -8   6        815.83        850.10        53.78 o                         
  13  -8   6         24.02         15.21        11.83 o                         
 -13  -7   6       1084.97       1082.99        34.00 o                         
 -12  -7   6         88.95        105.54        11.74 o                         
 -11  -7   6       1559.87       1728.23        42.04 o                         
 -10  -7   6        202.47        166.08         9.95 o                         
  -9  -7   6        625.12        541.67        16.11 o                         
  -8  -7   6          6.28          2.44         2.93 o                         
  -7  -7   6       1277.42       1338.31        26.10 o                         
  -6  -7   6         51.69         75.62         5.79 o                         
  -5  -7   6       1394.84       1245.35        23.67 o                         
  -4  -7   6        461.76        464.97        12.15 o                         
  -3  -7   6       2440.89       2424.89        45.53 o                         
  -2  -7   6        337.23        360.92         6.88 o                         
  -1  -7   6       4010.57       4034.59        49.31 o                         
   0  -7   6        136.73        103.85         5.43 o                         
   1  -7   6       3897.10       3857.84        47.41 o                         
   2  -7   6        780.84        728.54        15.36 o                         
   3  -7   6        890.38       1021.64        39.96 o                         
   4  -7   6         12.44         12.53         3.02 o                         
   5  -7   6       5490.59       4972.66       241.64 o                         
   6  -7   6         25.49         18.28         3.68 o                         
   7  -7   6        911.43        882.72        23.31 o                         
   8  -7   6        142.03        128.87         8.03 o                         
   9  -7   6        615.39        663.89        24.09 o                         
  10  -7   6          2.27         -2.28         4.73 o                         
  11  -7   6        193.57        205.12        15.53 o                         
  12  -7   6        267.73        262.83        17.91 o                         
  13  -7   6        279.52        316.51        29.29 o                         
 -13  -6   6         34.42         28.16        11.26 o                         
 -12  -6   6       1432.17       1379.35        30.23 o                         
 -11  -6   6          6.51         14.27         4.71 o                         
 -10  -6   6       1358.55       1449.62        29.46 o                         
  -9  -6   6         54.18         35.74         4.96 o                         
  -8  -6   6        917.31        864.60        19.69 o                         
  -7  -6   6        212.28        254.65         9.42 o                         
  -6  -6   6       5123.44       5058.97        72.49 o                         
  -5  -6   6        133.99        121.12         7.03 o                         
  -4  -6   6        222.67        216.58         7.75 o                         
  -3  -6   6          7.50         16.28         3.57 o                         
  -2  -6   6       6669.28       6608.47        76.89 o                         
  -1  -6   6         27.58         21.63         2.33 o                         
   0  -6   6       9214.03       9784.67       111.27 o                         
   1  -6   6          7.64          8.51         2.62 o                         
   2  -6   6       2871.30       2969.85        64.38 o                         
   3  -6   6        174.50        123.27         4.57 o                         
   4  -6   6       4419.36       4318.75        78.52 o                         
   5  -6   6        222.17        243.36         8.97 o                         
   6  -6   6       1525.12       1549.56        28.54 o                         
   7  -6   6        972.98        900.61        23.74 o                         
   8  -6   6       2489.13       2509.02        96.87 o                         
   9  -6   6         65.92         73.33        10.14 o                         
  10  -6   6       2680.99       2688.62        60.13 o                         
  11  -6   6        189.19        186.82        23.94 o                         
  12  -6   6       1639.59       1650.59        45.60 o                         
  13  -6   6          3.89         11.09         7.53 o                         
 -14  -5   6         34.35         31.95         8.16 o                         
 -13  -5   6        875.18        863.35        39.99 o                         
 -12  -5   6        114.51         84.03         8.26 o                         
 -11  -5   6       1964.39       1912.69        41.98 o                         
 -10  -5   6        318.93        331.50        12.30 o                         
  -9  -5   6       1258.05       1224.90        25.01 o                         
  -8  -5   6         72.75         59.12         5.63 o                         
  -7  -5   6       2981.15       2904.04        45.28 o                         
  -6  -5   6         12.94         11.78         4.52 o                         
  -5  -5   6       3037.22       2823.00        42.90 o                         
  -4  -5   6        612.04        710.47        14.78 o                         
  -3  -5   6       9935.67      10332.12       116.82 o                         
  -2  -5   6          0.33         -1.38         1.38 o                         
  -1  -5   6      14488.51      14853.51       165.85 o                         
   0  -5   6        131.62        162.60         4.80 o                         
   1  -5   6       5072.10       4874.58        58.45 o                         
   2  -5   6        277.84        323.33         7.21 o                         
   3  -5   6      10188.31      10061.99       122.27 o                         
   4  -5   6        753.77        769.41        13.33 o                         
   5  -5   6       5347.07       5316.89        64.20 o                         
   6  -5   6        177.87        180.35         7.87 o                         
   7  -5   6       5305.11       5120.95        93.78 o                         
   8  -5   6        310.31        291.86        15.49 o                         
   9  -5   6       3407.05       3492.95        71.48 o                         
  10  -5   6        456.99        458.70        20.51 o                         
  11  -5   6       1852.33       1883.35        48.18 o                         
  12  -5   6        202.47        210.95        21.12 o                         
  13  -5   6        951.89        943.68        33.65 o                         
 -15  -4   6        134.92        105.31        22.53 o                         
 -14  -4   6        996.28        875.18        39.99 o                         
 -13  -4   6         11.31         13.28         6.16 o                         
 -12  -4   6       1652.00       1677.55        40.97 o                         
 -11  -4   6          1.13          1.24         4.54 o                         
 -10  -4   6       3806.03       3686.51        57.63 o                         
  -9  -4   6          2.89         -2.15         2.52 o                         
  -8  -4   6       7912.36       7685.41        91.64 o                         
  -7  -4   6         88.91         93.69         5.92 o                         
  -6  -4   6       9642.27       9812.36       132.66 o                         
  -5  -4   6        911.23       1035.09        21.63 o                         
  -4  -4   6      14567.81      14658.54       163.72 o                         
  -3  -4   6         83.17         58.80         3.06 o                         
  -2  -4   6      11566.73      11384.30       127.97 o                         
  -1  -4   6          1.36         18.18         6.38 o                         
   0  -4   6      12999.59      12714.24       187.61 o                         
   1  -4   6       1483.40       1648.95        22.49 o                         
   2  -4   6       8475.50       8085.90        97.95 o                         
   3  -4   6       2943.97       3124.65        39.40 o                         
   4  -4   6      15558.87      15788.26       178.83 o                         
   5  -4   6       1217.02       1223.69        18.91 o                         
   6  -4   6       7193.14       7174.40        98.93 o                         
   7  -4   6        451.16        457.36        17.51 o                         
   8  -4   6       8216.86       8119.67       141.77 o                         
   9  -4   6        529.87        489.24        20.30 o                         
  10  -4   6       3329.12       3387.52        71.08 o                         
  11  -4   6        324.96        314.48        23.65 o                         
  12  -4   6       1727.96       1789.76        47.78 o                         
  13  -4   6        299.07        328.08        20.51 o                         
 -15  -3   6       1288.25       1363.45        53.50 o                         
 -14  -3   6         94.30         90.49        11.13 o                         
 -13  -3   6       1676.57       1612.00        40.35 o                         
 -12  -3   6         81.06        105.47        10.50 o                         
 -11  -3   6       5375.82       5185.41        94.95 o                         
 -10  -3   6        121.67        115.45        15.93 o                         
  -9  -3   6       9651.71       9287.13       168.24 o                         
  -8  -3   6         88.11        100.32        10.37 o                         
  -7  -3   6      10159.30      10205.72       117.10 o                         
  -6  -3   6       1064.97       1057.34        16.34 o                         
  -5  -3   6      16512.70      16500.08       184.07 o                         
  -4  -3   6          0.03         -2.11         2.11 o                         
  -3  -3   6      10616.31      10644.39       119.88 o                         
  -2  -3   6        102.54         99.71         4.06 o                         
  -1  -3   6      13726.64      13464.34       150.37 o                         
   0  -3   6        138.98        188.61         5.18 o                         
   1  -3   6      10097.19       9765.87       110.66 o                         
   2  -3   6       1065.88       1132.66        23.09 o                         
   3  -3   6      16124.00      16284.94       278.55 o                         
   4  -3   6       1076.89       1212.59        18.38 o                         
   5  -3   6       5023.64       4642.18        66.56 o                         
   6  -3   6       1071.41        945.70        35.94 o                         
   7  -3   6       5719.37       5552.29        79.96 o                         
   8  -3   6        444.38        514.90        21.12 o                         
   9  -3   6       4167.42       4167.09        82.03 o                         
  10  -3   6        269.96        288.62        16.52 o                         
  11  -3   6       1428.55       1551.80        42.41 o                         
  12  -3   6          4.53          4.21         5.76 o                         
  13  -3   6       1075.90       1085.82        38.17 o                         
 -15  -2   6         44.65         31.54        10.70 o                         
 -14  -2   6       1153.11       1200.38        34.14 o                         
 -13  -2   6         27.40         22.39         6.76 o                         
 -12  -2   6       2433.33       2477.49        53.29 o                         
 -11  -2   6        224.38        235.05        13.07 o                         
 -10  -2   6       4750.04       4837.14        87.96 o                         
  -9  -2   6          3.76          2.85         4.12 o                         
  -8  -2   6       6337.24       6093.77        72.95 o                         
  -7  -2   6        382.78        399.47         8.77 o                         
  -6  -2   6       8741.36       8479.21        97.54 o                         
  -5  -2   6        116.35        117.23         4.20 o                         
  -4  -2   6      13158.06      13545.12       151.41 o                         
  -3  -2   6        603.35        771.98        13.46 o                         
  -2  -2   6      10724.07      10585.66       119.03 o                         
  -1  -2   6         12.49          7.88         1.50 o                         
   0  -2   6       6906.70       6528.60       151.86 o                         
   1  -2   6        136.61        158.06         4.66 o                         
   2  -2   6       8475.94       8805.12       100.49 o                         
   3  -2   6         15.59         11.74         1.86 o                         
   4  -2   6       2849.74       2721.88        41.87 o                         
   5  -2   6         19.01          7.83         2.39 o                         
   6  -2   6       3262.26       3114.18        48.34 o                         
   7  -2   6          6.51         15.43         3.21 o                         
   8  -2   6       2864.74       2837.38        46.74 o                         
   9  -2   6        337.11        347.11        12.68 o                         
  10  -2   6       1390.77       1382.28        38.03 o                         
  11  -2   6         54.30         65.02         9.93 o                         
  12  -2   6        818.50        848.48        30.86 o                         
  13  -2   6        125.92        139.67        21.40 o                         
 -15  -1   6       1135.06       1100.08        33.51 o                         
 -14  -1   6         40.04         45.41         7.96 o                         
 -13  -1   6       1315.99       1350.30        35.33 o                         
 -12  -1   6        255.46        241.20        13.47 o                         
 -11  -1   6       2416.27       2331.50        49.48 o                         
 -10  -1   6         27.75         33.54         6.45 o                         
  -9  -1   6       1607.39       1622.24        28.86 o                         
  -8  -1   6        168.30        162.63         8.20 o                         
  -7  -1   6       2065.33       2071.26        28.14 o                         
  -6  -1   6        126.88        141.54         4.77 o                         
  -5  -1   6       8973.32       9084.16       132.50 o                         
  -4  -1   6        819.05       1028.68        16.81 o                         
  -3  -1   6       8002.88       8194.79       107.36 o                         
  -2  -1   6        469.86        501.57         8.82 o                         
  -1  -1   6       2299.66       2312.74        29.44 o                         
   0  -1   6       1269.70       1515.09        20.77 o                         
   1  -1   6       3603.03       3318.27        40.89 o                         
   2  -1   6        972.84       1075.42        19.68 o                         
   3  -1   6       5203.44       5344.95        74.76 o                         
   4  -1   6         24.23         18.69         3.61 o                         
   5  -1   6       1861.16       1966.83        33.30 o                         
   6  -1   6         60.45         79.85         5.96 o                         
   7  -1   6       1549.46       1519.91        28.89 o                         
   8  -1   6          1.71          4.51         3.35 o                         
   9  -1   6       1467.62       1375.45        28.56 o                         
  10  -1   6          2.91          6.97         4.60 o                         
  11  -1   6        906.76        904.55        30.86 o                         
  12  -1   6         19.98         16.33         7.57 o                         
  13  -1   6       1050.12       1126.92        52.94 o                         
 -16   0   6        849.52        751.84        43.36 o                         
 -15   0   6        233.23        228.09        24.22 o                         
 -14   0   6        181.32        166.81        12.98 o                         
 -13   0   6         75.13         79.05         9.13 o                         
 -12   0   6        594.41        618.73        22.53 o                         
 -11   0   6        229.66        236.24        10.14 o                         
 -10   0   6       1209.24       1149.44        23.53 o                         
  -9   0   6          1.29          2.06         2.56 o                         
  -8   0   6        900.72        928.40        19.11 o                         
  -7   0   6         13.81         29.58         5.11 o                         
  -6   0   6       2286.51       2353.83        36.61 o                         
  -5   0   6        244.64        239.38         7.68 o                         
  -4   0   6       3302.61       3255.14        47.36 o                         
  -3   0   6       2717.55       2993.23        43.78 o                         
  -2   0   6       6161.08       6277.59        72.53 o                         
  -1   0   6        529.76        516.03         9.44 o                         
   0   0   6       5377.39       5684.43        66.62 o                         
   1   0   6         88.36        115.76         4.12 o                         
   2   0   6       6184.21       5996.14        91.86 o                         
   3   0   6        280.51        290.25         9.19 o                         
   4   0   6       1969.03       1890.18        34.15 o                         
   5   0   6        146.86        167.66         7.78 o                         
   6   0   6       4275.82       4249.00        63.99 o                         
   7   0   6         50.53         72.53         7.14 o                         
   8   0   6       2599.29       2511.34        43.38 o                         
   9   0   6        101.72         97.77         8.18 o                         
  10   0   6       1172.13       1216.17        27.67 o                         
  11   0   6         43.41         41.05         7.01 o                         
  12   0   6        851.87        857.79        53.50 o                         
 -15   1   6        817.63        778.87        43.36 o                         
 -14   1   6         22.46          3.38         8.45 o                         
 -13   1   6       1260.48       1363.86        35.44 o                         
 -12   1   6        246.07        240.72        11.89 o                         
 -11   1   6       2191.37       2117.79        37.52 o                         
 -10   1   6        157.25        171.39         8.49 o                         
  -9   1   6       2168.92       2135.12        36.24 o                         
  -8   1   6         40.62         47.12         4.71 o                         
  -7   1   6       4197.87       4070.74        59.47 o                         
  -6   1   6         89.67         60.53         4.71 o                         
  -5   1   6       5597.72       5693.40        78.89 o                         
  -4   1   6       1589.77       1700.11        37.46 o                         
  -3   1   6       9054.35       9242.56       122.69 o                         
  -2   1   6        197.71        214.27         5.33 o                         
  -1   1   6       2623.82       2677.40        33.77 o                         
   0   1   6         86.10        160.09         5.61 o                         
   1   1   6       8566.48       8701.92       116.70 o                         
   2   1   6        604.09        528.44        12.86 o                         
   3   1   6       8585.15       8913.63       120.83 o                         
   4   1   6        539.57        562.56        14.49 o                         
   5   1   6       6450.74       6093.86        87.01 o                         
   6   1   6         10.44         14.22         3.87 o                         
   7   1   6       4348.06       4089.28        63.36 o                         
   8   1   6        366.71        352.38        13.37 o                         
   9   1   6       2689.09       2574.11        45.86 o                         
  10   1   6        125.66        143.63        15.67 o                         
  11   1   6       1843.12       1792.98        57.52 o                         
 -15   2   6        144.37        117.14        19.71 o                         
 -14   2   6        732.67        748.46        40.55 o                         
 -13   2   6          9.88          4.93         5.91 o                         
 -12   2   6       1978.23       1972.15        36.87 o                         
 -11   2   6         79.96         92.72         7.66 o                         
 -10   2   6       3108.74       3132.04        50.28 o                         
  -9   2   6         55.06         45.92         5.04 o                         
  -8   2   6       4335.03       4084.37        60.85 o                         
  -7   2   6          2.17          3.57         2.56 o                         
  -6   2   6       9556.77       9609.54       129.07 o                         
  -5   2   6          7.24          8.21         2.56 o                         
  -4   2   6       7336.46       7357.50       100.25 o                         
  -3   2   6          8.04          3.49         2.04 o                         
  -2   2   6      10439.07      10299.89       134.47 o                         
  -1   2   6        143.51        102.32         4.29 o                         
   0   2   6       7085.41       7097.72        83.01 o                         
   1   2   6       1205.05       1267.79        23.10 o                         
   2   2   6      10078.99      10167.33       136.33 o                         
   3   2   6       1229.09       1198.34        23.27 o                         
   4   2   6       7331.88       7045.91        98.71 o                         
   5   2   6        130.01        103.76         7.23 o                         
   6   2   6       7145.93       7042.52       100.46 o                         
   7   2   6        746.03        762.45        24.93 o                         
   8   2   6       2173.43       1949.53        37.01 o                         
   9   2   6        167.26        146.30        10.00 o                         
  10   2   6       2059.76       2204.64        42.71 o                         
  11   2   6        383.42        412.25        21.08 o                         
  12   2   6       1284.74       1402.88        54.63 o                         
 -15   3   6       1206.29       1223.22        56.88 o                         
 -14   3   6          1.33          4.61         6.16 o                         
 -13   3   6       2953.72       3053.61        66.66 o                         
 -12   3   6         17.60         18.20         6.89 o                         
 -11   3   6       3682.99       3466.41        96.89 o                         
 -10   3   6        311.96        292.64        18.77 o                         
  -9   3   6       5742.11       5647.71        81.98 o                         
  -8   3   6        399.00        393.69        13.68 o                         
  -7   3   6       5669.15       5546.11        79.30 o                         
  -6   3   6          0.50          4.92         2.48 o                         
  -5   3   6      10257.25       9828.35       132.22 o                         
  -4   3   6        910.77        820.59        17.42 o                         
  -3   3   6      12298.06      12186.59       161.27 o                         
  -2   3   6         53.66         53.39         5.45 o                         
  -1   3   6      11331.96      10801.37       123.58 o                         
   0   3   6        456.07        472.41         9.91 o                         
   1   3   6       5328.28       5527.19        78.33 o                         
   2   3   6        986.37       1038.60        26.25 o                         
   3   3   6       5171.11       5267.62        76.72 o                         
   4   3   6       3446.04       3527.73        55.35 o                         
   5   3   6       9175.37       8831.56       123.22 o                         
   6   3   6       1332.47       1205.44        26.19 o                         
   7   3   6       5628.89       5814.57       117.69 o                         
   8   3   6         24.64         34.27         6.03 o                         
   9   3   6       3490.88       3296.65        57.01 o                         
  10   3   6          7.13         24.81         7.53 o                         
  11   3   6       1171.04       1300.38        51.81 o                         
 -15   4   6         74.85         80.53        17.46 o                         
 -14   4   6       1820.95       1921.18        50.32 o                         
 -13   4   6         18.73          4.22         6.77 o                         
 -12   4   6       2445.68       2476.16        56.93 o                         
 -11   4   6         78.37         73.30         9.93 o                         
 -10   4   6       2543.13       2582.77        56.53 o                         
  -9   4   6        391.15        352.39        12.43 o                         
  -8   4   6       6820.55       6538.54        93.36 o                         
  -7   4   6         16.05         21.05         4.11 o                         
  -6   4   6       5773.96       5531.37        79.74 o                         
  -5   4   6         17.13         13.56         3.25 o                         
  -4   4   6       3591.41       3495.72        66.35 o                         
  -3   4   6          8.02          7.72         2.56 o                         
  -2   4   6       6864.79       6778.45       231.01 o                         
  -1   4   6        682.54        671.87        26.09 o                         
   0   4   6       6468.68       6574.07       104.45 o                         
   1   4   6        112.75        113.56         6.72 o                         
   2   4   6       3910.09       3935.38        89.18 o                         
   3   4   6        205.32        231.93        10.05 o                         
   4   4   6       7833.74       7860.22       110.86 o                         
   5   4   6         16.86         18.84         9.62 o                         
   6   4   6       1876.48       1659.99        33.23 o                         
   7   4   6          1.19          8.67         4.06 o                         
   8   4   6       1474.75       1629.39        34.31 o                         
   9   4   6          8.12         19.78         6.89 o                         
  10   4   6       1284.35       1265.95        67.30 o                         
 -14   5   6          0.90          8.66         7.36 o                         
 -13   5   6       1316.64       1374.41        46.74 o                         
 -12   5   6          7.03         -5.53         5.53 o                         
 -11   5   6       2086.91       2166.87        51.96 o                         
 -10   5   6        259.99        239.96        14.90 o                         
  -9   5   6       1918.57       1879.31        44.98 o                         
  -8   5   6         46.38         29.53         4.86 o                         
  -7   5   6       2325.07       2317.30        39.69 o                         
  -6   5   6        398.58        392.42        12.57 o                         
  -5   5   6        828.50        835.56        19.13 o                         
  -4   5   6        268.69        284.66        10.25 o                         
  -3   5   6       4464.18       4477.78        66.20 o                         
  -2   5   6          4.29          2.14         2.29 o                         
  -1   5   6       2029.51       1965.07        28.66 o                         
   0   5   6          5.02         18.75         3.50 o                         
   1   5   6       2218.50       2308.55        39.08 o                         
   2   5   6         15.36         16.42         4.00 o                         
   3   5   6       2524.86       2477.01        43.77 o                         
   4   5   6         17.63          8.11         3.51 o                         
   5   5   6       1789.07       1849.30        35.73 o                         
   6   5   6         48.66         31.89         5.83 o                         
   7   5   6        902.52        831.77        27.22 o                         
   8   5   6         22.60         31.28         8.17 o                         
   9   5   6       1281.05       1330.96        38.87 o                         
 -14   6   6        774.92        768.74        43.93 o                         
 -13   6   6         24.20         12.67         7.57 o                         
 -12   6   6        435.83        474.20        23.06 o                         
 -11   6   6        117.26        132.60        13.73 o                         
 -10   6   6        687.82        697.23        25.88 o                         
  -9   6   6         11.68         10.36         5.93 o                         
  -8   6   6       3429.71       3310.70        68.30 o                         
  -7   6   6         65.30         52.69         6.12 o                         
  -6   6   6       1569.17       1662.04        31.37 o                         
  -5   6   6         12.60          9.48         3.46 o                         
  -4   6   6       3880.04       3700.68        60.65 o                         
  -3   6   6         27.86         43.29         5.07 o                         
  -2   6   6       3833.71       3866.91        59.03 o                         
  -1   6   6        136.14        113.44         7.49 o                         
   0   6   6       3778.40       3606.37        57.10 o                         
   1   6   6        413.56        427.38        18.73 o                         
   2   6   6       2130.31       2230.03        39.54 o                         
   3   6   6         67.67         56.80         6.40 o                         
   4   6   6       3588.82       3486.05        57.33 o                         
   5   6   6         10.82         21.11         5.09 o                         
   6   6   6       1234.04       1247.75        34.18 o                         
   7   6   6          8.32          6.98         5.53 o                         
   8   6   6       1336.95       1370.84        41.39 o                         
 -13   7   6        448.95        480.39        34.92 o                         
 -12   7   6        120.09        103.69        13.80 o                         
 -11   7   6        676.26        754.58        28.67 o                         
 -10   7   6         33.58         29.29         7.57 o                         
  -9   7   6        641.71        599.93        27.31 o                         
  -8   7   6         27.12         35.86        13.23 o                         
  -7   7   6       2128.65       2002.36        47.59 o                         
  -6   7   6         49.11         51.90         6.35 o                         
  -5   7   6       3015.79       3076.28        53.54 o                         
  -4   7   6          0.24         -1.94         3.13 o                         
  -3   7   6       3738.85       3760.19        58.90 o                         
  -2   7   6         69.49         71.48         6.58 o                         
  -1   7   6       3747.85       3701.45        72.03 o                         
   0   7   6         25.37         39.15        10.98 o                         
   1   7   6       2425.40       2516.54        54.12 o                         
   2   7   6         13.04         25.54         5.20 o                         
   3   7   6       2275.46       2296.75        42.04 o                         
   4   7   6         15.72         19.45         5.34 o                         
   5   7   6       1429.27       1403.77        38.20 o                         
   6   7   6         34.70         31.04         8.16 o                         
   7   7   6       1209.61       1252.64        37.56 o                         
   8   7   6        193.63        203.87        29.29 o                         
 -12   8   6        651.76        654.22        47.59 o                         
 -11   8   6          1.07         -2.25         6.37 o                         
 -10   8   6       1097.87       1151.03        36.63 o                         
  -9   8   6         25.16         30.84         8.25 o                         
  -8   8   6       2667.06       2738.47        61.73 o                         
  -7   8   6          1.59          1.30         5.13 o                         
  -6   8   6       2339.01       2254.72        51.96 o                         
  -5   8   6         44.49         52.07         6.58 o                         
  -4   8   6       2170.53       2231.67        51.72 o                         
  -3   8   6         13.24          7.61         3.89 o                         
  -2   8   6       3458.84       3498.39        69.64 o                         
  -1   8   6        476.14        432.20        18.44 o                         
   0   8   6       2725.96       2688.83        80.53 o                         
   1   8   6        308.42        301.72        17.74 o                         
   2   8   6       3524.74       3499.97        71.46 o                         
   3   8   6        429.58        422.03        15.61 o                         
   4   8   6       3247.85       3454.32        72.45 o                         
   5   8   6        130.49        110.21        41.39 o                         
   6   8   6       1360.65       1387.71        46.18 o                         
   7   8   6        193.59        194.30        24.78 o                         
 -11   9   6       1245.56       1274.47        85.04 o                         
 -10   9   6          0.33          1.94         7.04 o                         
  -9   9   6       1729.14       1933.11        50.57 o                         
  -8   9   6          0.67          7.46         6.22 o                         
  -7   9   6       2810.67       2815.89        63.31 o                         
  -6   9   6         62.76         40.83         8.36 o                         
  -5   9   6       3768.02       3557.43        73.64 o                         
  -4   9   6         22.23         23.28         6.14 o                         
  -3   9   6       3084.41       2965.75        62.21 o                         
  -2   9   6         25.64         32.42        10.70 o                         
  -1   9   6       3160.75       3234.62       101.09 o                         
   0   9   6        142.24        169.59        12.90 o                         
   1   9   6       2814.19       2942.61        63.47 o                         
   2   9   6        318.19        248.58        17.18 o                         
   3   9   6       3206.08       3364.42        99.12 o                         
   4   9   6         12.97         25.91        11.26 o                         
   5   9   6       1512.37       1571.27        63.08 o                         
   6   9   6         20.82         30.97        12.39 o                         
  -9  10   6         37.10         39.18         9.20 o                         
  -8  10   6       1385.48       1505.79        75.18 o                         
  -7  10   6         46.99         25.29         7.85 o                         
  -6  10   6       1627.76       1636.43        44.37 o                         
  -5  10   6          4.84          5.50         5.68 o                         
  -4  10   6       1534.53       1677.71        63.64 o                         
  -3  10   6         63.57         55.19        12.95 o                         
  -2  10   6       2016.83       2029.38        48.46 o                         
  -1  10   6          3.45          7.88         5.93 o                         
   0  10   6       1928.62       1971.58        48.14 o                         
   1  10   6         17.54         19.71         9.01 o                         
   2  10   6       2043.99       2041.52        69.83 o                         
   3  10   6          3.53          9.57         9.01 o                         
  -8  11   6         17.13         21.96        11.26 o                         
  -7  11   6       1231.30       1331.42        88.98 o                         
  -6  11   6          3.04          5.20         6.09 o                         
  -5  11   6       1699.56       1704.74        67.02 o                         
  -4  11   6         41.53         65.33        16.33 o                         
  -3  11   6       1034.38       1034.56        48.43 o                         
  -2  11   6         33.02         33.23        12.95 o                         
  -1  11   6       1373.26       1363.72        39.59 o                         
   0  11   6          1.01          3.38         8.45 o                         
   1  11   6       1225.39       1169.72        49.00 o                         
  -3  12   6        132.59        112.07        22.53 o                         
  -2 -16   7       2152.92       2046.59        83.91 o                         
  -1 -16   7         11.81         11.83         9.57 o                         
   0 -16   7       2223.68       2207.33        68.43 o                         
   1 -16   7          0.70         -5.58         5.58 o                         
   2 -16   7       2454.81       2493.52        65.43 o                         
   3 -16   7         23.84         39.42        13.52 o                         
   4 -16   7       2272.56       2410.96        86.17 o                         
  -6 -15   7        111.40         75.47        16.33 o                         
  -5 -15   7       2034.84       2140.64        76.59 o                         
  -4 -15   7        208.45        177.79        16.67 o                         
  -3 -15   7       2665.21       2608.03        62.31 o                         
  -2 -15   7         32.70         20.56         7.96 o                         
  -1 -15   7       2559.87       2621.07        61.92 o                         
   0 -15   7         99.44        110.59        12.72 o                         
   1 -15   7       2633.77       2648.92        62.12 o                         
   2 -15   7         39.57         34.67         9.13 o                         
   3 -15   7       3318.80       3402.97       111.51 o                         
   4 -15   7        133.00        130.43        14.13 o                         
   5 -15   7       2975.95       2966.00        68.50 o                         
   6 -15   7         24.52         24.77         8.16 o                         
   7 -15   7       1387.21       1482.28        61.95 o                         
   8 -15   7          0.86         -1.69         9.57 o                         
  -7 -14   7         11.57          7.68         6.16 o                         
  -6 -14   7       1972.02       1932.17        50.56 o                         
  -5 -14   7          1.48          4.14        10.42 o                         
  -4 -14   7       1449.32       1434.79        40.82 o                         
  -3 -14   7          2.47         -0.06         5.28 o                         
  -2 -14   7       2876.71       2922.82        65.31 o                         
  -1 -14   7         50.14         41.20         8.16 o                         
   0 -14   7       2355.62       2448.11        57.54 o                         
   1 -14   7         24.55         21.68         7.17 o                         
   2 -14   7       2057.32       2065.00        58.57 o                         
   3 -14   7         38.32         24.46         7.29 o                         
   4 -14   7       1532.40       1516.04        41.81 o                         
   5 -14   7         32.80         35.78         8.55 o                         
   6 -14   7       1163.93       1121.07        61.95 o                         
   7 -14   7        142.18        147.90        14.42 o                         
   8 -14   7        667.21        656.78        34.54 o                         
   9 -14   7         63.44         53.32        11.04 o                         
  -8 -13   7         23.06         18.15         7.76 o                         
  -7 -13   7       1412.03       1393.08        31.64 o                         
  -6 -13   7         28.53         23.61         5.96 o                         
  -5 -13   7       1416.46       1326.25        39.96 o                         
  -4 -13   7         16.15         11.83         5.93 o                         
  -3 -13   7       2081.14       2066.32        49.97 o                         
  -2 -13   7         41.95         35.04         7.57 o                         
  -1 -13   7       1541.04       1512.95        40.02 o                         
   0 -13   7         24.22         21.12         6.37 o                         
   1 -13   7       1010.59        986.59        30.66 o                         
   2 -13   7        114.03        140.79        18.02 o                         
   3 -13   7       1568.55       1588.74        41.60 o                         
   4 -13   7        103.81         80.43        14.64 o                         
   5 -13   7       1098.04       1108.02        33.65 o                         
   6 -13   7          5.21          2.21         4.39 o                         
   7 -13   7        782.73        767.17        22.49 o                         
   8 -13   7         12.74         16.34         5.27 o                         
   9 -13   7        417.21        410.33        27.82 o                         
  10 -13   7        121.06         90.15        18.30 o                         
  -9 -12   7         21.54         17.74         7.17 o                         
  -8 -12   7       1106.81       1123.43        27.65 o                         
  -7 -12   7          7.19          5.32         4.44 o                         
  -6 -12   7       1338.76       1326.87        29.12 o                         
  -5 -12   7         47.00         49.47         6.29 o                         
  -4 -12   7       1131.66       1069.84        24.19 o                         
  -3 -12   7         58.23         67.40         8.95 o                         
  -2 -12   7       1149.42       1147.20        32.65 o                         
  -1 -12   7          3.17          7.04         4.38 o                         
   0 -12   7       1018.62        970.88        29.27 o                         
   1 -12   7          7.76          2.79         3.92 o                         
   2 -12   7        404.43        435.28        18.72 o                         
   3 -12   7        197.52        201.01        13.34 o                         
   4 -12   7       1634.62       1573.78        62.19 o                         
   5 -12   7         57.45         46.01         6.81 o                         
   6 -12   7       1600.12       1628.07        33.67 o                         
   7 -12   7         24.67         16.37         5.14 o                         
   8 -12   7        954.38        895.97        24.36 o                         
   9 -12   7         49.29         51.72         7.39 o                         
  10 -12   7        772.83        803.55        24.12 o                         
 -10 -11   7         32.68         23.03         7.53 o                         
  -9 -11   7        558.65        653.74        20.27 o                         
  -8 -11   7        105.27        107.91         9.43 o                         
  -7 -11   7       1440.99       1416.60        35.79 o                         
  -6 -11   7         20.80         12.72         4.06 o                         
  -5 -11   7       2767.75       2708.27        46.16 o                         
  -4 -11   7          0.10          5.78         3.21 o                         
  -3 -11   7       2454.58       2354.74        40.34 o                         
  -2 -11   7          0.25          0.56         3.58 o                         
  -1 -11   7       3473.32       3560.15       148.40 o                         
   0 -11   7         42.06         29.74         6.33 o                         
   1 -11   7       2882.07       2842.61        59.13 o                         
   2 -11   7        360.87        309.74        21.11 o                         
   3 -11   7       3293.66       3183.28       107.04 o                         
   4 -11   7         36.13         51.19         5.96 o                         
   5 -11   7       1249.99       1275.77        27.63 o                         
   6 -11   7         61.02         43.00         5.94 o                         
   7 -11   7       2414.29       2426.75        53.90 o                         
   8 -11   7        647.43        647.41        24.88 o                         
   9 -11   7       1361.98       1377.51        51.38 o                         
  10 -11   7        226.69        221.82        17.18 o                         
  11 -11   7       2024.70       2031.16        56.40 o                         
 -11 -10   7         40.15         10.54         8.45 o                         
 -10 -10   7       1732.17       1740.69        56.70 o                         
  -9 -10   7        112.68        106.16         9.22 o                         
  -8 -10   7       3810.61       4049.29        64.88 o                         
  -7 -10   7         60.40         48.67         6.11 o                         
  -6 -10   7       3814.12       3554.77        56.83 o                         
  -5 -10   7         94.98         68.61         6.38 o                         
  -4 -10   7       7447.23       7417.59       104.41 o                         
  -3 -10   7         10.77         12.29         4.80 o                         
  -2 -10   7       6238.54       5974.70        85.27 o                         
  -1 -10   7        283.74        250.92         9.90 o                         
   0 -10   7       9925.01       9558.15       169.23 o                         
   1 -10   7        135.37        130.21         9.45 o                         
   2 -10   7       5361.87       5490.37        79.92 o                         
   3 -10   7         19.08         12.39         3.50 o                         
   4 -10   7       8654.88       8303.84       116.61 o                         
   5 -10   7        155.71        167.37        18.61 o                         
   6 -10   7       7129.65       6944.28       100.79 o                         
   7 -10   7        340.10        299.39        12.86 o                         
   8 -10   7       3070.45       3001.37       152.34 o                         
   9 -10   7        188.67        182.62        11.72 o                         
  10 -10   7       2825.46       2852.76       123.34 o                         
  11 -10   7         50.79         36.24        10.14 o                         
 -12  -9   7         90.95        102.20        13.30 o                         
 -11  -9   7       1865.21       1892.71        39.29 o                         
 -10  -9   7         14.88         26.68         5.94 o                         
  -9  -9   7       2767.55       2621.17        46.57 o                         
  -8  -9   7        241.27        243.11        11.31 o                         
  -7  -9   7       5126.60       5102.46        76.47 o                         
  -6  -9   7        158.42        147.63         8.45 o                         
  -5  -9   7      11273.01      10836.79       147.15 o                         
  -4  -9   7          0.10         -0.68         2.44 o                         
  -3  -9   7       6662.88       6453.69        90.76 o                         
  -2  -9   7        129.89        136.14         7.47 o                         
  -1  -9   7      12229.86      12090.90       261.64 o                         
   0  -9   7          1.84          4.28         1.89 o                         
   1  -9   7       8994.62       8642.61       187.72 o                         
   2  -9   7       1251.93       1276.45        24.88 o                         
   3  -9   7       5193.06       5436.88        91.85 o                         
   4  -9   7         73.18         86.71         6.92 o                         
   5  -9   7       8241.57       8093.41       113.80 o                         
   6  -9   7         97.30        105.00         8.00 o                         
   7  -9   7       3255.83       3171.93        90.42 o                         
   8  -9   7          7.50         22.62         4.97 o                         
   9  -9   7       2250.47       2232.05        53.16 o                         
  10  -9   7        125.19        144.95        14.13 o                         
  11  -9   7       1016.93       1046.35        34.84 o                         
  12  -9   7        232.23        272.01        27.60 o                         
 -13  -8   7        102.88        128.97        29.85 o                         
 -12  -8   7       2875.36       2945.61        64.70 o                         
 -11  -8   7        148.07        175.69        11.49 o                         
 -10  -8   7       2829.49       2837.08        49.50 o                         
  -9  -8   7        163.15        163.50         9.95 o                         
  -8  -8   7       3740.63       3674.82        58.39 o                         
  -7  -8   7          0.66          9.59         3.55 o                         
  -6  -8   7       5895.40       5537.65        80.39 o                         
  -5  -8   7        183.41        143.78         8.40 o                         
  -4  -8   7       3629.49       3697.26        55.54 o                         
  -3  -8   7         10.36          5.26         2.37 o                         
  -2  -8   7       8439.76       8048.69       109.63 o                         
  -1  -8   7        510.30        451.13         9.84 o                         
   0  -8   7       7187.16       7109.08        83.63 o                         
   1  -8   7        429.99        477.74         9.94 o                         
   2  -8   7       7693.11       7630.09       161.05 o                         
   3  -8   7        134.82        153.45         7.57 o                         
   4  -8   7       5715.02       5627.80       162.60 o                         
   5  -8   7        579.66        515.33        21.38 o                         
   6  -8   7       3290.80       3251.53        60.46 o                         
   7  -8   7        562.71        553.59        16.26 o                         
   8  -8   7       2413.43       2376.35        53.76 o                         
   9  -8   7          1.64          0.84         5.18 o                         
  10  -8   7       2217.53       2247.81        54.55 o                         
  11  -8   7          5.15          4.70         5.76 o                         
  12  -8   7        326.87        344.81        26.19 o                         
 -13  -7   7       1488.99       1570.14        59.13 o                         
 -12  -7   7         20.86         16.90         5.53 o                         
 -11  -7   7       2432.49       2522.54        45.73 o                         
 -10  -7   7         37.17         28.73         5.27 o                         
  -9  -7   7       2533.39       2509.44        43.42 o                         
  -8  -7   7        512.92        520.40        15.14 o                         
  -7  -7   7       3289.67       3275.39        56.16 o                         
  -6  -7   7          5.44         19.97         3.58 o                         
  -5  -7   7       4931.21       4753.44        68.89 o                         
  -4  -7   7         63.98         61.70         7.51 o                         
  -3  -7   7       4453.45       4563.54        79.01 o                         
  -2  -7   7         24.72         19.53         2.44 o                         
  -1  -7   7       4980.11       5139.59        61.67 o                         
   0  -7   7          5.49          5.60         1.63 o                         
   1  -7   7       5864.42       5696.72        68.01 o                         
   2  -7   7          0.59          2.81         1.71 o                         
   3  -7   7       2824.47       3054.60        47.24 o                         
   4  -7   7        393.11        339.77        11.14 o                         
   5  -7   7       3195.00       3157.45       136.79 o                         
   6  -7   7        405.64        437.52        13.27 o                         
   7  -7   7        769.70        817.80        25.07 o                         
   8  -7   7         38.55         47.11        22.25 o                         
   9  -7   7        618.37        678.90        25.09 o                         
  10  -7   7        155.10        167.81        14.13 o                         
  11  -7   7        821.24        814.97        29.87 o                         
  12  -7   7        101.34         88.57        12.02 o                         
 -13  -6   7          0.88         -1.17         4.97 o                         
 -12  -6   7        561.96        527.38        21.68 o                         
 -11  -6   7         10.93          7.56         4.72 o                         
 -10  -6   7       2674.75       2751.16        46.89 o                         
  -9  -6   7          3.58          0.49         2.89 o                         
  -8  -6   7        985.63        929.63        20.84 o                         
  -7  -6   7         82.68        113.31         5.76 o                         
  -6  -6   7       2265.27       2392.69        38.87 o                         
  -5  -6   7        874.13        919.69        18.79 o                         
  -4  -6   7        845.54        835.95        28.05 o                         
  -3  -6   7         69.58        101.91         3.99 o                         
  -2  -6   7       1140.42       1020.27        18.45 o                         
  -1  -6   7         53.71         50.25         4.47 o                         
   0  -6   7       2848.73       2962.47        37.67 o                         
   1  -6   7          3.12          0.06         1.45 o                         
   2  -6   7       2564.21       2423.97        32.08 o                         
   3  -6   7        150.88        163.41         5.45 o                         
   4  -6   7       2329.15       2282.20        61.54 o                         
   5  -6   7        171.80        176.28         8.03 o                         
   6  -6   7       1730.03       1663.91        30.47 o                         
   7  -6   7         54.20         40.74         6.77 o                         
   8  -6   7       3161.78       3132.81        65.31 o                         
   9  -6   7          9.22         12.28         5.93 o                         
  10  -6   7       1429.31       1527.51        71.52 o                         
  11  -6   7         12.12          3.15         5.93 o                         
  12  -6   7        566.91        646.52        27.48 o                         
 -14  -5   7          1.04         -0.56         7.88 o                         
 -13  -5   7        465.50        526.87        22.81 o                         
 -12  -5   7         37.03         33.13         7.36 o                         
 -11  -5   7       1254.28       1131.03        31.39 o                         
 -10  -5   7         47.91         36.71         5.18 o                         
  -9  -5   7       1155.22       1210.89        32.27 o                         
  -8  -5   7        326.84        343.38        11.27 o                         
  -7  -5   7       5273.96       5191.61        74.53 o                         
  -6  -5   7         40.01         50.22         4.55 o                         
  -5  -5   7       9173.30       9108.26       122.24 o                         
  -4  -5   7        122.25        143.36         4.80 o                         
  -3  -5   7       3244.54       3253.33        40.41 o                         
  -2  -5   7       1116.71       1141.03        17.13 o                         
  -1  -5   7       4960.69       4883.90        71.53 o                         
   0  -5   7       1181.64       1311.59        19.18 o                         
   1  -5   7       4076.32       3945.09        48.40 o                         
   2  -5   7        144.14        143.72         5.03 o                         
   3  -5   7       8261.25       8462.01       142.90 o                         
   4  -5   7        995.77       1033.27        16.96 o                         
   5  -5   7       6076.79       5862.75        82.12 o                         
   6  -5   7          4.88          4.98         3.92 o                         
   7  -5   7       4370.05       4445.56        84.42 o                         
   8  -5   7        362.80        390.28        17.92 o                         
   9  -5   7       3210.78       3235.86        68.50 o                         
  10  -5   7        124.14        125.17        12.72 o                         
  11  -5   7       1878.07       1967.02        50.76 o                         
  12  -5   7        164.09        162.79        15.73 o                         
 -14  -4   7        780.16        776.18        27.62 o                         
 -13  -4   7         32.74         54.39         8.95 o                         
 -12  -4   7       1882.04       1923.57        45.53 o                         
 -11  -4   7         53.20         47.67        13.23 o                         
 -10  -4   7       5241.15       5000.95       105.03 o                         
  -9  -4   7         81.66        100.52         7.02 o                         
  -8  -4   7       5788.84       5747.17        81.78 o                         
  -7  -4   7        165.51        148.29         6.98 o                         
  -6  -4   7       7381.70       7489.34        99.98 o                         
  -5  -4   7       1704.94       1910.72        26.00 o                         
  -4  -4   7       9748.40      10156.57       115.50 o                         
  -3  -4   7        120.80         87.63         3.78 o                         
  -2  -4   7       7396.30       7098.44        82.14 o                         
  -1  -4   7        267.44        217.67        11.14 o                         
   0  -4   7      11003.01      10850.30       123.12 o                         
   1  -4   7        143.68        170.06         6.99 o                         
   2  -4   7      13443.91      13645.35       173.22 o                         
   3  -4   7       1826.80       1843.55        25.65 o                         
   4  -4   7      11136.83      10955.21       125.47 o                         
   5  -4   7        360.16        368.54        13.75 o                         
   6  -4   7       5555.11       5344.90        76.91 o                         
   7  -4   7        151.92        185.13        12.14 o                         
   8  -4   7       6439.67       6416.51       116.68 o                         
   9  -4   7        547.90        519.64        21.49 o                         
  10  -4   7       2174.27       2271.33        76.31 o                         
  11  -4   7        123.94        144.41        17.18 o                         
  12  -4   7       1482.39       1605.17        45.80 o                         
 -15  -3   7       1300.19       1344.61        38.47 o                         
 -14  -3   7         15.01          9.54         6.33 o                         
 -13  -3   7       1998.34       2021.21        76.59 o                         
 -12  -3   7         42.80         56.47        15.77 o                         
 -11  -3   7       3588.65       3634.61        71.23 o                         
 -10  -3   7        310.53        331.09        14.99 o                         
  -9  -3   7       5462.82       5540.26        98.70 o                         
  -8  -3   7        176.37        198.78         8.42 o                         
  -7  -3   7       9092.86       8927.65       103.37 o                         
  -6  -3   7        389.11        483.40        11.02 o                         
  -5  -3   7      16410.42      16342.07       266.79 o                         
  -4  -3   7         80.58         93.09         5.20 o                         
  -3  -3   7      17142.40      16935.70       188.59 o                         
  -2  -3   7       1208.36       1227.74        17.93 o                         
  -1  -3   7      10672.32      10213.68       115.87 o                         
   0  -3   7         68.17         78.46         4.17 o                         
   1  -3   7      15202.92      15495.49       173.59 o                         
   2  -3   7       1278.82       1405.70        22.03 o                         
   3  -3   7      14120.14      14016.25       259.36 o                         
   4  -3   7        363.27        378.42        13.68 o                         
   5  -3   7       7608.06       7523.28       103.88 o                         
   6  -3   7         21.78         39.36         4.50 o                         
   7  -3   7       4170.57       3987.88        60.96 o                         
   8  -3   7        621.68        600.89        22.30 o                         
   9  -3   7       2722.10       2654.73        58.93 o                         
  10  -3   7        461.78        476.11        25.06 o                         
  11  -3   7       1166.97       1200.34        39.99 o                         
  12  -3   7        324.83        355.45        47.59 o                         
 -15  -2   7         92.98         87.58        16.33 o                         
 -14  -2   7       2062.53       2220.60        51.88 o                         
 -13  -2   7        176.85        149.35        12.43 o                         
 -12  -2   7       2744.38       2582.78        56.60 o                         
 -11  -2   7        500.73        487.20        18.76 o                         
 -10  -2   7       4622.87       4681.81       116.30 o                         
  -9  -2   7        260.89        232.44        11.70 o                         
  -8  -2   7       4931.37       4657.74        67.13 o                         
  -7  -2   7        150.40        137.19         6.40 o                         
  -6  -2   7       8539.70       8498.85        98.02 o                         
  -5  -2   7         36.15         32.77         2.79 o                         
  -4  -2   7      16749.12      16498.87       183.93 o                         
  -3  -2   7       1159.76       1331.14        18.90 o                         
  -2  -2   7      16754.23      16697.02       198.34 o                         
  -1  -2   7         63.80        126.35         4.52 o                         
   0  -2   7      19440.26      19649.52       218.43 o                         
   1  -2   7        676.04        825.94        13.55 o                         
   2  -2   7      13192.41      12692.47       195.50 o                         
   3  -2   7        404.04        452.51        11.71 o                         
   4  -2   7       4506.41       4366.87        63.78 o                         
   5  -2   7         99.48         86.76         5.96 o                         
   6  -2   7       2642.65       2594.85        42.69 o                         
   7  -2   7        198.50        204.14         9.28 o                         
   8  -2   7       2295.97       2317.50        40.76 o                         
   9  -2   7         49.19         46.17        14.92 o                         
  10  -2   7       1154.84       1125.93        34.64 o                         
  11  -2   7          3.85          4.79         5.97 o                         
  12  -2   7       1006.32       1079.98        42.52 o                         
 -15  -1   7       1399.47       1425.91        39.44 o                         
 -14  -1   7         44.32         70.19         9.70 o                         
 -13  -1   7       1415.78       1461.87        38.07 o                         
 -12  -1   7        393.36        314.78        22.53 o                         
 -11  -1   7       2362.45       2288.14        49.48 o                         
 -10  -1   7        230.40        241.39         9.96 o                         
  -9  -1   7       2577.14       2639.90        42.64 o                         
  -8  -1   7         20.13         13.06         2.96 o                         
  -7  -1   7       4140.62       4120.31        60.10 o                         
  -6  -1   7         15.29         25.67         3.43 o                         
  -5  -1   7       5329.18       5274.88        73.58 o                         
  -4  -1   7         41.58         40.91         3.90 o                         
  -3  -1   7       6545.54       6367.36       103.97 o                         
  -2  -1   7       1305.39       1409.47        19.88 o                         
  -1  -1   7       3962.96       4152.15        50.22 o                         
   0  -1   7        664.89        694.09        18.29 o                         
   1  -1   7       6871.11       6898.23        80.48 o                         
   2  -1   7        276.70        227.22         5.97 o                         
   3  -1   7       5525.78       5543.99        78.33 o                         
   4  -1   7        712.47        677.18        15.87 o                         
   5  -1   7       4120.77       3918.55        59.34 o                         
   6  -1   7        319.23        310.59        11.08 o                         
   7  -1   7       1453.80       1448.34        28.80 o                         
   8  -1   7         22.28         25.94         4.86 o                         
   9  -1   7        884.71        879.21        22.10 o                         
  10  -1   7          2.13          0.88         7.60 o                         
  11  -1   7        529.24        518.12        24.09 o                         
  12  -1   7        124.86        132.35        20.84 o                         
 -15   0   7         90.36         74.90        15.77 o                         
 -14   0   7        578.54        632.79        23.89 o                         
 -13   0   7          3.39         12.35         5.93 o                         
 -12   0   7       1359.79       1352.02        34.87 o                         
 -11   0   7         85.39        101.21         7.52 o                         
 -10   0   7       1204.37       1262.77        25.49 o                         
  -9   0   7          5.47         13.69         3.50 o                         
  -8   0   7       2274.93       2189.41        52.78 o                         
  -7   0   7         20.13         29.23         4.77 o                         
  -6   0   7       2133.50       2239.96        54.78 o                         
  -5   0   7        987.61        976.76        19.06 o                         
  -4   0   7       4349.05       4274.23        61.13 o                         
  -3   0   7         85.28        114.50         5.63 o                         
  -2   0   7       4783.58       4903.37        58.49 o                         
  -1   0   7        548.39        559.34        13.56 o                         
   0   0   7       4201.90       4354.89        52.86 o                         
   1   0   7          1.25          9.36         1.86 o                         
   2   0   7       3471.16       3460.83        83.52 o                         
   3   0   7         28.69         28.64         3.78 o                         
   4   0   7       3520.50       3434.15        54.13 o                         
   5   0   7        724.83        728.82        17.61 o                         
   6   0   7       1078.58       1063.60        23.12 o                         
   7   0   7         37.15         55.05         6.13 o                         
   8   0   7       1316.06       1180.32        26.22 o                         
   9   0   7         45.75         57.82        14.82 o                         
  10   0   7       1170.39       1204.47        28.52 o                         
  11   0   7         89.50         83.19        20.56 o                         
  12   0   7        880.19        858.85        45.62 o                         
 -15   1   7        625.97        673.00        39.42 o                         
 -14   1   7         92.15         92.92        16.90 o                         
 -13   1   7        892.66        883.79        27.57 o                         
 -12   1   7         95.59         96.81         8.08 o                         
 -11   1   7       1152.38       1133.37        24.69 o                         
 -10   1   7        155.29        184.52         9.33 o                         
  -9   1   7       2620.87       2600.54        53.58 o                         
  -8   1   7        237.50        222.38         9.06 o                         
  -7   1   7       2895.77       2826.99        44.52 o                         
  -6   1   7        118.45        140.13         6.78 o                         
  -5   1   7       2309.89       2235.11        40.52 o                         
  -4   1   7         63.86         62.64         4.88 o                         
  -3   1   7       3521.46       3472.91        51.25 o                         
  -2   1   7        171.24        138.85         4.59 o                         
  -1   1   7       5591.64       5473.25        99.74 o                         
   0   1   7        221.43        215.58         7.48 o                         
   1   1   7       2280.59       2201.04        43.67 o                         
   2   1   7        139.36        145.79         7.06 o                         
   3   1   7       5150.95       5029.49        73.02 o                         
   4   1   7          5.21          9.57         3.25 o                         
   5   1   7       3811.58       3661.08        57.08 o                         
   6   1   7        451.89        408.21        16.04 o                         
   7   1   7       2611.79       2543.51        45.88 o                         
   8   1   7         70.82         62.54         8.10 o                         
   9   1   7       1668.19       1552.66        32.85 o                         
  10   1   7         50.44         46.64         7.06 o                         
  11   1   7       1071.54       1070.56        27.76 o                         
 -15   2   7         31.19         41.68        15.21 o                         
 -14   2   7       1106.02       1027.80        49.56 o                         
 -13   2   7          4.22         19.58         6.73 o                         
 -12   2   7       1555.92       1499.83        30.96 o                         
 -11   2   7         94.60        110.09         8.35 o                         
 -10   2   7       2263.18       2411.36        41.73 o                         
  -9   2   7         60.50         60.05         7.35 o                         
  -8   2   7       4620.17       4322.28        64.67 o                         
  -7   2   7         36.72         21.85         6.08 o                         
  -6   2   7       4939.28       5087.76        73.36 o                         
  -5   2   7          0.06          6.70         2.91 o                         
  -4   2   7       7234.79       7273.35       122.14 o                         
  -3   2   7         18.81         17.47         3.25 o                         
  -2   2   7      14982.89      14835.42       167.22 o                         
  -1   2   7        483.30        412.04        24.61 o                         
   0   2   7       6569.93       6768.02        80.18 o                         
   1   2   7          0.62         11.22         3.31 o                         
   2   2   7       6721.73       6488.93        91.22 o                         
   3   2   7        108.60        119.43         7.03 o                         
   4   2   7       5188.37       5321.58        78.21 o                         
   5   2   7        510.24        554.16        15.87 o                         
   6   2   7       2140.86       2052.73        37.67 o                         
   7   2   7       1279.89       1160.90        26.30 o                         
   8   2   7       4096.59       3983.41        64.56 o                         
   9   2   7        134.85        132.35        10.47 o                         
  10   2   7       2148.42       2085.75        52.11 o                         
  11   2   7        350.43        299.61        24.78 o                         
 -14   3   7         48.90         43.07         9.75 o                         
 -13   3   7       2180.72       2159.59        53.07 o                         
 -12   3   7         21.43         17.83        11.83 o                         
 -11   3   7       2631.12       2605.05        45.37 o                         
 -10   3   7        320.90        320.81        12.33 o                         
  -9   3   7       5951.12       5723.07        83.93 o                         
  -8   3   7         54.19         47.38         5.59 o                         
  -7   3   7       6466.47       6082.06       100.28 o                         
  -6   3   7         94.35         97.22         6.49 o                         
  -5   3   7       5682.40       5527.22        92.21 o                         
  -4   3   7         19.68         23.75         3.68 o                         
  -3   3   7       5700.52       5618.46        96.55 o                         
  -2   3   7         65.78         76.66         5.72 o                         
  -1   3   7       8109.85       7858.04       114.79 o                         
   0   3   7       1070.71        940.20        34.38 o                         
   1   3   7       4237.87       4510.24       103.07 o                         
   2   3   7        893.57        947.77        20.87 o                         
   3   3   7      10024.37       9948.05       137.64 o
[truncated: 287,715 more chars]
