# Supplementary material for: Crystallographic characterization of rare-earth cyano­tri­phenyl­borate complexes and the cyano­borates [NCBPh3]1−, [NCBPh2Me]1−, and [NCBPh2(μ-O)BPh2]1−
Source: Acta Crystallogr E Crystallogr Commun. 2021 Jul 13;77(Pt 8):799–803. doi: 10.1107/S2056989021006861 (PMC8340972; doi:10.1107/S2056989021006861)
Supplement: Supplementary file 3 [file e-77-00799-1-Ysup8.hkl]

data_1-Y                                                                        
_shelx_title ' mtd47/twin5 in P-1'                                              
_shelx_refln_list_code          4                                               
_shelx_F_calc_maximum      184.99                                               
_exptl_crystal_F_000       748.00                                               
_reflns_d_resolution_high  0.7695                                               
                                                                                
loop_                                                                           
 _space_group_symop_operation_xyz                                               
 'x, y, z'                                                                      
 '-x, -y, -z'                                                                   
                                                                                
_cell_length_a    12.0404                                                       
_cell_length_b    12.5428                                                       
_cell_length_c    13.4654                                                       
_cell_angle_alpha 114.697                                                       
_cell_angle_beta  101.314                                                       
_cell_angle_gamma  94.388                                                       
                                                                                
_shelx_F_squared_multiplier     1.000                                           
                                                                                
loop_                                                                           
 _refln_index_h                                                                 
 _refln_index_k                                                                 
 _refln_index_l                                                                 
 _refln_F_squared_calc                                                          
 _refln_F_squared_meas                                                          
 _refln_F_squared_sigma                                                         
 _refln_observed_status                                                         
   1   0   0        273.73        323.88         2.99 o                         
   2   0   0       3937.03       4158.59        26.17 o                         
   3   0   0       9868.88      10404.54        62.88 o                         
   4   0   0       5211.46       5257.34        35.02 o                         
   5   0   0        997.45       1032.53        11.62 o                         
   6   0   0       1147.65       1086.47        13.01 o                         
   7   0   0       2397.79       2342.74        18.21 o                         
   8   0   0        773.24        739.10        13.23 o                         
   9   0   0         16.14         13.62         6.11 o                         
  10   0   0       1091.10       1027.79        17.62 o                         
  11   0   0          1.20          6.35         7.61 o                         
  12   0   0       1061.50       1042.93        48.97 o                         
  13   0   0        174.42        208.13        28.73 o                         
  14   0   0        154.32        144.97        17.24 o                         
  15   0   0         43.19         97.09        52.02 o                         
 -15   1   0        285.04        349.75        52.19 o                         
 -14   1   0        152.05        266.27        47.98 o                         
 -13   1   0        385.39        426.82        30.27 o                         
 -12   1   0        213.00        225.13        40.11 o                         
 -11   1   0       1155.45       1156.93        25.19 o                         
 -10   1   0        213.01        203.56        11.26 o                         
  -9   1   0        489.90        470.81        11.96 o                         
  -8   1   0        185.89        184.64         6.61 o                         
  -7   1   0       3084.31       3118.49        22.13 o                         
  -6   1   0         10.00         17.12         2.76 o                         
  -5   1   0       6702.72       6971.30        44.41 o                         
  -4   1   0        307.43        370.83         5.09 o                         
  -3   1   0        803.88        837.52         8.22 o                         
  -2   1   0         92.35        108.09         2.69 o                         
  -1   1   0       2890.24       3234.33        24.42 o                         
   0   1   0         12.19         18.13         0.92 o                         
   1   1   0       2385.20       2506.52        16.35 o                         
   2   1   0        356.23        308.54         4.51 o                         
   3   1   0       4920.28       5093.69        33.44 o                         
   4   1   0        299.41        301.31         6.26 o                         
   5   1   0       4502.00       4511.09        32.66 o                         
   6   1   0         19.87         12.25         3.99 o                         
   7   1   0        474.51        443.31        12.22 o                         
   8   1   0          0.61          3.85         5.31 o                         
   9   1   0        214.57        197.46        11.00 o                         
  10   1   0        123.89        131.05         9.23 o                         
  11   1   0        225.53        230.56        13.82 o                         
  12   1   0          5.52         81.09        27.66 o                         
  13   1   0        699.26        663.02        33.00 o                         
  14   1   0          0.73         -9.86        14.78 o                         
 -15   2   0         93.39        117.86        51.86 o                         
 -14   2   0        129.05        185.99        46.40 o                         
 -13   2   0         77.04         65.72        27.17 o                         
 -12   2   0        287.50        337.74        41.34 o                         
 -11   2   0         86.34         82.40        11.35 o                         
 -10   2   0        148.29        144.45        12.58 o                         
  -9   2   0         39.26         37.23         4.91 o                         
  -8   2   0        778.24        772.04        10.35 o                         
  -7   2   0        115.65        101.04         8.17 o                         
  -6   2   0       2253.29       2190.67        19.61 o                         
  -5   2   0        454.96        451.06         7.79 o                         
  -4   2   0        492.37        550.52         7.81 o                         
  -3   2   0        945.07        989.15         9.72 o                         
  -2   2   0       1605.10       1565.43        14.81 o                         
  -1   2   0       2257.15       2423.96        16.62 o                         
   0   2   0       9187.55       9868.84        51.36 o                         
   1   2   0        192.01        172.44         3.63 o                         
   2   2   0        240.99        261.29         4.98 o                         
   3   2   0        543.02        546.21         7.80 o                         
   4   2   0        439.61        464.61         7.99 o                         
   5   2   0        214.51        221.12         7.09 o                         
   6   2   0        441.61        427.61         9.64 o                         
   7   2   0        848.80        794.07        15.02 o                         
   8   2   0         38.98         37.76         6.45 o                         
   9   2   0          8.34         15.11         6.86 o                         
  10   2   0        303.73        293.61        13.64 o                         
  11   2   0          8.89          6.62         8.77 o                         
  12   2   0        509.30        514.43        31.35 o                         
  13   2   0          1.49        -31.67        43.51 o                         
  14   2   0         22.20         47.94        16.38 o                         
 -15   3   0        320.66        310.07        53.26 o                         
 -14   3   0          4.58         48.91        46.98 o                         
 -13   3   0        256.34        228.54        40.67 o                         
 -12   3   0          2.88         -1.52        10.59 o                         
 -11   3   0        440.24        405.54        18.38 o                         
 -10   3   0          1.47          2.22         6.31 o                         
  -9   3   0        767.07        751.18        13.88 o                         
  -8   3   0         34.81         44.93         5.74 o                         
  -7   3   0        717.73        668.22        12.66 o                         
  -6   3   0        281.92        290.37         7.87 o                         
  -5   3   0       1001.18       1020.96        12.11 o                         
  -4   3   0        496.45        455.70         7.62 o                         
  -3   3   0         74.23         84.14         4.56 o                         
  -2   3   0        173.50        200.24         5.05 o                         
  -1   3   0        640.99        631.75         6.30 o                         
   0   3   0      11664.47      12698.00        65.96 o                         
   1   3   0        267.23        192.31         4.16 o                         
   2   3   0         34.16         33.04         3.26 o                         
   3   3   0         34.73         47.84         3.74 o                         
   4   3   0         17.57         28.09         4.10 o                         
   5   3   0        164.10        163.27         7.48 o                         
   6   3   0         95.58         95.49         6.48 o                         
   7   3   0        309.64        324.71        13.77 o                         
   8   3   0         10.07         15.93         6.73 o                         
   9   3   0        383.74        332.34        13.59 o                         
  10   3   0         90.51         88.28         9.65 o                         
  11   3   0         54.10         46.05         9.95 o                         
  12   3   0         88.27         56.56        24.65 o                         
  13   3   0        266.93        270.26        27.34 o                         
  14   3   0          1.75         -7.88        37.60 o                         
 -15   4   0         20.17         16.43        51.93 o                         
 -14   4   0        154.46        200.50        47.22 o                         
 -13   4   0          7.61        -37.81        37.81 o                         
 -12   4   0         23.59         36.37        11.54 o                         
 -11   4   0          5.99          8.89         9.65 o                         
 -10   4   0        276.72        233.99        12.38 o                         
  -9   4   0          1.48         -6.04         6.04 o                         
  -8   4   0         45.46         46.35         6.45 o                         
  -7   4   0        808.65        789.68        14.12 o                         
  -6   4   0        417.21        393.02         9.47 o                         
  -5   4   0        143.24        124.88         6.54 o                         
  -4   4   0        137.67        195.40         6.50 o                         
  -3   4   0        102.63        109.31         5.51 o                         
  -2   4   0        651.53        607.65         8.77 o                         
  -1   4   0          2.10          9.64         2.69 o                         
   0   4   0        427.00        440.29         6.45 o                         
   1   4   0        108.13         95.03         4.35 o                         
   2   4   0        895.17        830.66        10.46 o                         
   3   4   0         28.55         24.97         4.10 o                         
   4   4   0       1004.05        923.05        12.67 o                         
   5   4   0        103.97        111.97         7.35 o                         
   6   4   0         46.48         52.63         6.41 o                         
   7   4   0         88.63        107.22        16.71 o                         
   8   4   0        211.72        201.38        12.33 o                         
   9   4   0        115.96        102.97         9.75 o                         
  10   4   0        290.80        280.65        15.34 o                         
  11   4   0          9.76          7.92        11.69 o                         
  12   4   0        392.66        357.89        50.84 o                         
  13   4   0         19.09         16.64        49.20 o                         
 -15   5   0        341.40        456.75        55.52 o                         
 -14   5   0         13.70         67.84        48.58 o                         
 -13   5   0        274.91        316.26        28.78 o                         
 -12   5   0         81.42         87.53        12.81 o                         
 -11   5   0        154.64        145.69        10.77 o                         
 -10   5   0         12.83         23.10         7.84 o                         
  -9   5   0        372.40        346.33        12.91 o                         
  -8   5   0          2.34         -4.68         6.02 o                         
  -7   5   0        678.49        640.15        14.30 o                         
  -6   5   0         20.01         17.23         5.21 o                         
  -5   5   0       3307.60       3373.10        27.97 o                         
  -4   5   0         36.75         25.07         4.50 o                         
  -3   5   0       1954.28       1857.78        17.88 o                         
  -2   5   0         63.59         74.25         4.00 o                         
  -1   5   0       1052.50       1167.88        11.01 o                         
   0   5   0        733.32        787.64         9.21 o                         
   1   5   0        799.36        728.90         8.84 o                         
   2   5   0         76.82         55.73         4.05 o                         
   3   5   0       2124.32       2011.65        19.65 o                         
   4   5   0        961.58       1087.71        14.90 o                         
   5   5   0       1200.81       1128.86        16.22 o                         
   6   5   0          0.91         -3.59         6.22 o                         
   7   5   0       1630.80       1631.36        23.70 o                         
   8   5   0        500.67        509.26        15.42 o                         
   9   5   0       1096.50       1110.86        20.98 o                         
  10   5   0         41.67         42.64        10.53 o                         
  11   5   0        259.91        263.64        16.87 o                         
  12   5   0         56.39         40.23        37.01 o                         
  13   5   0        239.66        305.16        55.02 o                         
 -14   6   0        361.62        264.73        26.61 o                         
 -13   6   0          2.39         20.15        41.47 o                         
 -12   6   0        645.51        647.84        29.58 o                         
 -11   6   0          1.64         -8.63         8.63 o                         
 -10   6   0       1572.95       1507.43        22.87 o                         
  -9   6   0        233.63        236.50        13.01 o                         
  -8   6   0        781.39        752.51        15.84 o                         
  -7   6   0       1247.16       1153.34        18.50 o                         
  -6   6   0       1320.85       1288.03        17.33 o                         
  -5   6   0        724.90        827.75        13.60 o                         
  -4   6   0       3669.46       3753.24        30.73 o                         
  -3   6   0        295.80        288.25         9.01 o                         
  -2   6   0       8076.77       8534.54       100.89 o                         
  -1   6   0        193.64        205.58         6.70 o                         
   0   6   0       5758.76       5711.85        35.05 o                         
   1   6   0        187.13        182.51         6.78 o                         
   2   6   0       4724.34       4911.79        44.57 o                         
   3   6   0        250.66        250.86        10.02 o                         
   4   6   0        848.65        835.18        14.67 o                         
   5   6   0       1036.24       1013.25        20.22 o                         
   6   6   0        471.30        439.00        14.03 o                         
   7   6   0       1159.11       1138.48        22.04 o                         
   8   6   0       1205.60       1145.66        21.17 o                         
   9   6   0        131.80        146.29        12.09 o                         
  10   6   0        292.21        269.69        21.31 o                         
  11   6   0         73.98         79.64        17.24 o                         
  12   6   0        290.84        325.53        42.00 o                         
 -14   7   0         35.60         10.36        28.75 o                         
 -13   7   0        219.10        186.07        41.45 o                         
 -12   7   0         10.50          9.08        27.38 o                         
 -11   7   0        566.42        567.61        18.98 o                         
 -10   7   0         42.34         58.15         9.74 o                         
  -9   7   0       1696.65       1677.10        23.81 o                         
  -8   7   0        103.05        101.91         9.40 o                         
  -7   7   0        905.22        815.48        17.75 o                         
  -6   7   0          4.41         -6.29         6.29 o                         
  -5   7   0       3392.32       3580.48        57.60 o                         
  -4   7   0         17.60         31.88         6.46 o                         
  -3   7   0       2769.78       2724.01        25.74 o                         
  -2   7   0         26.20         15.28        18.01 o                         
  -1   7   0       1201.66       1229.88        13.61 o                         
   0   7   0        505.93        545.92        10.42 o                         
   1   7   0       1987.69       2003.50        17.95 o                         
   2   7   0        260.58        314.57        17.66 o                         
   3   7   0       1860.83       1858.26        21.80 o                         
   4   7   0         55.83         46.66         7.98 o                         
   5   7   0        692.30        729.11        21.43 o                         
   6   7   0         24.39         33.84         8.84 o                         
   7   7   0        387.52        419.48        19.94 o                         
   8   7   0        149.47        150.52        12.36 o                         
   9   7   0        143.46        127.85        17.21 o                         
  10   7   0         36.33         36.16        16.36 o                         
  11   7   0         59.78         48.47        17.79 o                         
 -13   8   0         10.53         -0.47        32.28 o                         
 -12   8   0        213.78        228.79        31.47 o                         
 -11   8   0          0.49         10.57        10.67 o                         
 -10   8   0        665.12        728.63        20.24 o                         
  -9   8   0         71.79         71.62        10.24 o                         
  -8   8   0        269.40        253.83        14.54 o                         
  -7   8   0         98.54         72.93        15.99 o                         
  -6   8   0        756.50        724.16        16.06 o                         
  -5   8   0        530.95        509.96        21.89 o                         
  -4   8   0       1175.72       1126.71        17.85 o                         
  -3   8   0        193.39        194.81        10.81 o                         
  -2   8   0       1396.44       1581.64        30.69 o                         
  -1   8   0         23.61         35.80         5.97 o                         
   0   8   0        982.91        954.11        14.51 o                         
   1   8   0        196.83        182.93         9.70 o                         
   2   8   0        852.85        865.33        17.46 o                         
   3   8   0          0.10         -3.90         7.65 o                         
   4   8   0         17.09         21.42         8.54 o                         
   5   8   0         51.18         55.58        20.24 o                         
   6   8   0        229.97        255.28        16.12 o                         
   7   8   0        627.14        622.60        28.82 o                         
   8   8   0        398.52        433.68        25.93 o                         
   9   8   0         12.52         21.69        16.41 o                         
  10   8   0        130.05        122.43        19.63 o                         
  11   8   0         50.20         58.15        20.70 o                         
 -13   9   0        174.52        227.83        38.44 o                         
 -12   9   0         23.61          9.17        48.05 o                         
 -11   9   0        339.30        347.40        19.96 o                         
 -10   9   0        242.59        268.69        17.33 o                         
  -9   9   0         15.43          2.02        10.52 o                         
  -8   9   0          1.58         -2.80         9.62 o                         
  -7   9   0        109.62         80.76        17.92 o                         
  -6   9   0          5.83          2.71         8.40 o                         
  -5   9   0         98.20         99.22        21.76 o                         
  -4   9   0          2.49          8.62         8.24 o                         
  -3   9   0        348.65        335.10        14.27 o                         
  -2   9   0         77.62         88.38        19.84 o                         
  -1   9   0         29.00         25.55         6.88 o                         
   0   9   0       1000.64       1019.36        16.43 o                         
   1   9   0         60.79         64.74         7.77 o                         
   2   9   0        123.78        124.96        16.80 o                         
   3   9   0         27.71         31.82         9.22 o                         
   4   9   0          2.42          5.78         9.50 o                         
   5   9   0        342.78        391.04        31.25 o                         
   6   9   0          0.18          9.68        14.25 o                         
   7   9   0        106.52        150.11        29.42 o                         
   8   9   0        324.20        222.97        52.05 o                         
   9   9   0         72.81        168.01        55.89 o                         
  10   9   0         27.87         46.10        20.90 o                         
 -12  10   0        250.24        358.56        40.43 o                         
 -11  10   0          1.32         31.13        17.11 o                         
 -10  10   0        286.24        312.83        26.29 o                         
  -9  10   0        196.13        183.44        17.54 o                         
  -8  10   0        281.75        276.59        18.44 o                         
  -7  10   0        814.68        839.34        30.81 o                         
  -6  10   0         47.92         48.04        10.42 o                         
  -5  10   0        424.40        428.75        27.56 o                         
  -4  10   0        179.03        182.27        11.97 o                         
  -3  10   0          1.97          9.39         9.42 o                         
  -2  10   0        328.56        372.98        24.18 o                         
  -1  10   0         33.40         50.77         8.25 o                         
   0  10   0        499.00        522.52        15.52 o                         
   1  10   0          4.85         -0.15         7.87 o                         
   2  10   0        216.04        216.13        23.45 o                         
   3  10   0         99.11        114.51        11.88 o                         
   4  10   0        201.49        228.12        18.04 o                         
   5  10   0         37.72         69.15        33.12 o                         
   6  10   0        224.07        231.94        20.02 o                         
   7  10   0         99.02        106.13        32.09 o                         
   8  10   0        198.13         98.17        57.30 o                         
   9  10   0        119.08        218.25        60.08 o                         
 -11  11   0        157.77        194.65        22.23 o                         
 -10  11   0         78.71         80.75        18.86 o                         
  -9  11   0          9.39         22.22        16.52 o                         
  -8  11   0        113.64        120.79        49.45 o                         
  -7  11   0        301.10        325.96        30.32 o                         
  -6  11   0          0.29         15.91        14.12 o                         
  -5  11   0        180.93        221.32        30.53 o                         
  -4  11   0         38.48         35.12        11.59 o                         
  -3  11   0        209.68        225.33        14.68 o                         
  -2  11   0        145.13        125.34        25.43 o                         
  -1  11   0        406.18        401.98        18.32 o                         
   0  11   0         95.81         96.95        15.65 o                         
   1  11   0        177.42        213.04        12.10 o                         
   2  11   0         18.66          2.08        31.61 o                         
   3  11   0        582.49        600.33        27.39 o                         
   4  11   0         67.78         51.78        17.08 o                         
   5  11   0        281.09        341.47        38.46 o                         
   6  11   0         14.86         -2.48        18.31 o                         
   7  11   0        143.25        132.00        35.90 o                         
   8  11   0         12.28         26.24        27.91 o                         
 -10  12   0        200.37        199.28        22.89 o                         
  -9  12   0        492.11        471.73        62.45 o                         
  -8  12   0        667.03        642.77        40.77 o                         
  -7  12   0        383.69        445.34        34.10 o                         
  -6  12   0        371.23        414.09        50.24 o                         
  -5  12   0        855.90        894.18        37.86 o                         
  -4  12   0        433.50        414.38        25.26 o                         
  -3  12   0         15.71         25.50        14.70 o                         
  -2  12   0       1749.09       1943.56        43.76 o                         
  -1  12   0        121.28        138.54        16.20 o                         
   0  12   0        937.45        999.01        44.36 o                         
   1  12   0         56.70         41.29        16.52 o                         
   2  12   0       1046.07       1043.65        40.92 o                         
   3  12   0        116.56         99.58        19.01 o                         
   4  12   0        659.20        688.31        32.76 o                         
   5  12   0        400.13        532.37        44.23 o                         
   6  12   0        254.69        222.81        23.78 o                         
  -9  13   0        238.82        264.57        25.25 o                         
  -8  13   0        211.55        303.96        42.69 o                         
  -7  13   0        409.86        488.69        37.32 o                         
  -6  13   0        244.64        223.38        55.38 o                         
  -5  13   0        503.38        563.23        38.83 o                         
  -4  13   0         21.38         36.57        17.01 o                         
  -3  13   0        453.45        480.36        27.71 o                         
  -2  13   0          0.66         33.97        51.19 o                         
  -1  13   0        750.61        750.41        41.24 o                         
   2  13   0         18.04         44.85        50.17 o                         
   3  13   0        209.84        284.96        33.64 o                         
   4  13   0         44.76         35.96        29.16 o                         
  -7  14   0        191.34        155.81        52.93 o                         
  -6  14   0        299.16        384.87        61.26 o                         
  -5  14   0        275.39        236.59        40.20 o                         
  -4  14   0        166.96        122.91        20.29 o                         
  -3  14   0         20.71         29.73        26.87 o                         
  -2  14   0        210.48        169.71        57.46 o                         
   2 -15   1          3.62         17.03        28.62 o                         
   3 -15   1         39.71         -4.22        28.19 o                         
   4 -15   1        103.40        105.59        31.37 o                         
  -3 -14   1         24.30         11.40        28.68 o                         
   1 -14   1        162.75        113.00        27.16 o                         
   2 -14   1        439.47        371.74        57.40 o                         
   3 -14   1         57.28         50.44        26.43 o                         
   4 -14   1        135.40        110.70        28.75 o                         
   5 -14   1         99.29        110.55        39.01 o                         
   6 -14   1        298.29        279.41        57.97 o                         
   7 -14   1         22.55         -4.57        48.42 o                         
   8 -14   1        188.11        173.95        32.03 o                         
  -5 -13   1        169.81        297.80        45.49 o                         
  -4 -13   1          0.81         16.53        19.45 o                         
  -3 -13   1        527.16        524.24        30.84 o                         
  -2 -13   1          0.67         31.76        36.46 o                         
  -1 -13   1        221.93        185.51        30.66 o                         
   0 -13   1        327.68        365.39        41.66 o                         
   1 -13   1       1050.98        983.31        36.79 o                         
   2 -13   1         57.09         57.27        50.47 o                         
   3 -13   1        346.71        385.89        25.75 o                         
   4 -13   1          1.54         -4.93        15.53 o                         
   5 -13   1        662.88        801.67        39.66 o                         
   6 -13   1        176.39         94.86        48.54 o                         
   7 -13   1        373.50        455.15        35.68 o                         
   8 -13   1         34.26         47.50        38.50 o                         
   9 -13   1        358.41        366.70        63.65 o                         
  10 -13   1          0.23         38.61        30.26 o                         
  -7 -12   1        400.09        513.81        60.59 o                         
  -6 -12   1        330.48        366.74        31.77 o                         
  -5 -12   1        545.28        678.94        42.72 o                         
  -4 -12   1        500.22        563.76        30.33 o                         
  -3 -12   1         29.14         31.17        17.16 o                         
  -2 -12   1       1730.35       1852.95        44.56 o                         
  -1 -12   1         52.13         52.36        13.04 o                         
   0 -12   1       1638.98       1694.99        37.99 o                         
   1 -12   1         29.06         27.90        11.79 o                         
   2 -12   1       1183.27       1274.47        32.29 o                         
   3 -12   1         83.64         87.78        13.06 o                         
   4 -12   1        398.61        410.53        20.18 o                         
   5 -12   1        712.89        706.42        36.08 o                         
   6 -12   1        728.32        623.71        47.79 o                         
   7 -12   1        505.57        464.05        33.46 o                         
   8 -12   1        578.61        628.79        38.45 o                         
   9 -12   1          8.90         34.14        18.58 o                         
  10 -12   1        529.33        614.70        33.45 o                         
  11 -12   1          1.93          3.42        20.48 o                         
  -8 -11   1         82.14         45.93        61.57 o                         
  -7 -11   1        384.32        437.16        37.21 o                         
  -6 -11   1         27.58         43.13        18.04 o                         
  -5 -11   1        633.11        737.13        39.70 o                         
  -4 -11   1          1.91        -14.17        15.38 o                         
  -3 -11   1        920.73        946.35        29.45 o                         
  -2 -11   1        151.96         88.10        31.23 o                         
  -1 -11   1        834.72        845.44        18.52 o                         
   0 -11   1         87.11         66.59        14.75 o                         
   1 -11   1       1527.84       1550.03        24.59 o                         
   2 -11   1        868.01        820.58        27.69 o                         
   3 -11   1        701.10        757.88        20.35 o                         
   4 -11   1          0.90          3.11        10.56 o                         
   5 -11   1        266.08        270.89        24.54 o                         
   6 -11   1         14.57        -10.85        10.85 o                         
   7 -11   1        126.77        132.83        22.49 o                         
   8 -11   1       1625.60       1746.63        62.54 o                         
   9 -11   1        352.14        354.75        22.24 o                         
  10 -11   1         24.89         29.98        17.85 o                         
  11 -11   1        288.23        343.59        26.39 o                         
  12 -11   1         40.32        116.19        57.22 o                         
  -9 -10   1         96.75        110.88        20.84 o                         
  -8 -10   1        304.51        331.79        56.16 o                         
  -7 -10   1         49.33         99.35        31.07 o                         
  -6 -10   1        268.08        195.03        50.71 o                         
  -5 -10   1        299.69        379.12        33.21 o                         
  -4 -10   1        341.83        395.59        23.30 o                         
  -3 -10   1        246.82        253.78        18.95 o                         
  -2 -10   1        344.33        374.99        19.15 o                         
  -1 -10   1         27.67         31.57         7.94 o                         
   0 -10   1        264.94        281.37        13.64 o                         
   1 -10   1         16.17         32.46         7.84 o                         
   2 -10   1        370.90        405.21        23.22 o                         
   3 -10   1         49.61         60.58        10.21 o                         
   4 -10   1        440.21        445.36        16.72 o                         
   5 -10   1        264.27        242.29        21.62 o                         
   6 -10   1        170.26        162.03        12.07 o                         
   7 -10   1        985.69        974.23        24.90 o                         
   8 -10   1        109.03        114.58        12.54 o                         
   9 -10   1         76.51         71.21        12.79 o                         
  10 -10   1          8.63          4.89        12.26 o                         
  11 -10   1         13.65         22.77        13.26 o                         
  12 -10   1        516.50        528.61        40.97 o                         
  13 -10   1         25.35         26.35        26.36 o                         
 -10  -9   1          1.06         20.79        19.30 o                         
  -9  -9   1         98.13         86.59        18.85 o                         
  -8  -9   1        122.14         95.80        46.78 o                         
  -7  -9   1        142.21        147.97        28.08 o                         
  -6  -9   1         73.02         93.60        15.13 o                         
  -5  -9   1        174.57        199.33        29.11 o                         
  -4  -9   1        152.54        161.63        10.97 o                         
  -3  -9   1         71.18         83.36         7.93 o                         
  -2  -9   1         74.75         87.96        15.93 o                         
  -1  -9   1        205.31        224.64        11.08 o                         
   0  -9   1        804.46        862.77        15.04 o                         
   1  -9   1        308.63        352.34        11.29 o                         
   2  -9   1        202.68        233.02        19.76 o                         
   3  -9   1        128.64        119.64         9.70 o                         
   4  -9   1          0.15         10.36         7.96 o                         
   5  -9   1        128.89        113.08        22.15 o                         
   6  -9   1          0.73         -0.57         8.52 o                         
   7  -9   1         45.69         59.02        17.75 o                         
   8  -9   1          0.39         10.11         9.79 o                         
   9  -9   1         14.77         10.54        10.62 o                         
  10  -9   1         45.60         34.41        11.58 o                         
  11  -9   1          9.47         -3.40        11.70 o                         
  12  -9   1         36.64         54.41        28.27 o                         
  13  -9   1        240.82        241.40        48.47 o                         
 -11  -8   1          0.35         13.84        18.73 o                         
 -10  -8   1         51.78         66.81        18.15 o                         
  -9  -8   1         11.18          7.85        15.23 o                         
  -8  -8   1         12.89         16.93        14.49 o                         
  -7  -8   1        957.10        915.43        29.64 o                         
  -6  -8   1         48.76         65.55        13.02 o                         
  -5  -8   1        468.09        504.49        27.53 o                         
  -4  -8   1        228.44        210.22        13.03 o                         
  -3  -8   1         22.51         30.17         6.31 o                         
  -2  -8   1       1388.56       1503.32        26.71 o                         
  -1  -8   1        936.58        921.91        13.38 o                         
   0  -8   1       2340.92       2382.34        21.08 o                         
   1  -8   1          1.24          5.27         5.32 o                         
   2  -8   1        258.22        291.58        21.82 o                         
   3  -8   1         50.41         52.58         7.49 o                         
   4  -8   1       1059.66       1038.16        17.07 o                         
   5  -8   1        638.27        658.82        22.63 o                         
   6  -8   1        289.09        282.32        12.87 o                         
   7  -8   1        117.22        103.99        15.89 o                         
   8  -8   1        359.88        344.20        15.24 o                         
   9  -8   1         19.06         29.64         9.56 o                         
  10  -8   1        455.59        456.21        18.36 o                         
  11  -8   1          2.94        -10.39        10.39 o                         
  12  -8   1        224.90        231.74        30.93 o                         
  13  -8   1         14.17          8.97        44.32 o                         
  14  -8   1         17.50         21.75        21.97 o                         
 -12  -7   1          2.73         66.50        59.17 o                         
 -11  -7   1        135.56        158.36        19.71 o                         
 -10  -7   1         12.17         29.67        15.54 o                         
  -9  -7   1        162.85        129.09        16.24 o                         
  -8  -7   1         61.46         83.02        14.11 o                         
  -7  -7   1        312.78        335.80        24.06 o                         
  -6  -7   1        356.00        372.17        14.09 o                         
  -5  -7   1        222.33        219.42        22.81 o                         
  -4  -7   1        214.10        218.07        11.40 o                         
  -3  -7   1       1024.00       1039.16        13.19 o                         
  -2  -7   1         26.50         43.12        12.86 o                         
  -1  -7   1       2405.83       2399.05        19.46 o                         
   0  -7   1        287.36        261.47         8.53 o                         
   1  -7   1       1018.83       1028.20        12.19 o                         
   2  -7   1        169.96        158.53        17.64 o                         
   3  -7   1       1752.28       1731.98        19.62 o                         
   4  -7   1        101.65        112.25         7.46 o                         
   5  -7   1       3067.68       3113.36        54.34 o                         
   6  -7   1         19.00         20.04         6.71 o                         
   7  -7   1        600.43        588.03        16.62 o                         
   8  -7   1         99.13         95.52         9.42 o                         
   9  -7   1        384.96        384.40        15.42 o                         
  10  -7   1         65.12         74.88        10.20 o                         
  11  -7   1        368.29        361.66        17.63 o                         
  12  -7   1        140.05         69.38        41.50 o                         
  13  -7   1        379.02        412.12        33.43 o                         
  14  -7   1         17.62         33.72        21.19 o                         
 -13  -6   1          9.96        -19.09        54.45 o                         
 -12  -6   1        500.38        519.97        41.18 o                         
 -11  -6   1         41.51         27.30        15.29 o                         
 -10  -6   1        183.31        200.55        17.45 o                         
  -9  -6   1        236.96        243.56        20.18 o                         
  -8  -6   1       1307.70       1248.44        20.80 o                         
  -7  -6   1        955.41        934.67        19.92 o                         
  -6  -6   1       1352.94       1327.12        19.06 o                         
  -5  -6   1       2323.36       2205.01        32.03 o                         
  -4  -6   1       3799.63       3788.66        31.71 o                         
  -3  -6   1        329.00        338.83         8.06 o                         
  -2  -6   1       7897.94       8325.94        96.73 o                         
  -1  -6   1          0.78          5.11         3.60 o                         
   0  -6   1       6831.54       6740.90        39.68 o                         
   1  -6   1        327.25        352.03         7.27 o                         
   2  -6   1       3029.14       2903.43        44.27 o                         
   3  -6   1        211.60        228.39         8.43 o                         
   4  -6   1       3033.02       2919.86        25.69 o                         
   5  -6   1         53.71         60.94         6.14 o                         
   6  -6   1       2631.93       2726.00        26.20 o                         
   7  -6   1       1666.72       1571.94        21.09 o                         
   8  -6   1       1272.82       1189.71        18.61 o                         
   9  -6   1         19.59         16.31         7.77 o                         
  10  -6   1       1325.57       1226.34        21.00 o                         
  11  -6   1         34.30         34.78        10.90 o                         
  12  -6   1        357.22        358.62        42.74 o                         
  13  -6   1         18.37         25.74        29.32 o                         
  14  -6   1        184.01        179.00        51.75 o                         
 -13  -5   1        391.95        413.64        38.15 o                         
 -12  -5   1         23.19         43.47        34.98 o                         
 -11  -5   1        573.43        602.80        25.99 o                         
 -10  -5   1         51.11         48.76         9.97 o                         
  -9  -5   1       1783.99       1635.48        23.37 o                         
  -8  -5   1        323.01        320.53        13.20 o                         
  -7  -5   1        754.45        777.42        17.79 o                         
  -6  -5   1         14.07         19.91         6.19 o                         
  -5  -5   1       2678.15       2564.34        24.24 o                         
  -4  -5   1        957.61       1037.81        13.88 o                         
  -3  -5   1       2366.55       2209.74        20.13 o                         
  -2  -5   1          0.56          6.16         3.16 o                         
  -1  -5   1       8615.96       8522.58        47.12 o                         
   0  -5   1       4910.55       5089.48        30.37 o                         
   1  -5   1       1802.30       1837.85        14.05 o                         
   2  -5   1          0.03          1.71         3.51 o                         
   3  -5   1        895.33        784.06        11.08 o                         
   4  -5   1        186.03        162.18         7.32 o                         
   5  -5   1       1092.32       1026.50        13.73 o                         
   6  -5   1         21.94         35.50         5.57 o                         
   7  -5   1        481.71        434.69        13.27 o                         
   8  -5   1         81.72         73.93         7.52 o                         
   9  -5   1        380.13        388.13        13.26 o                         
  10  -5   1         85.95         78.47         8.65 o                         
  11  -5   1        472.78        427.68        20.26 o                         
  12  -5   1         37.63         20.98        37.92 o                         
  13  -5   1        523.41        528.29        31.55 o                         
  14  -5   1         27.00        -28.22        48.32 o                         
 -14  -4   1        175.54        195.54        56.33 o                         
 -13  -4   1         23.15         32.16        48.08 o                         
 -12  -4   1        449.66        487.52        49.52 o                         
 -11  -4   1         26.59         32.55         9.92 o                         
 -10  -4   1        553.40        553.89        16.47 o                         
  -9  -4   1          3.93         16.39         7.44 o                         
  -8  -4   1       1044.76        987.64        16.60 o                         
  -7  -4   1         25.81         34.06        14.90 o                         
  -6  -4   1       2904.72       2972.39        26.58 o                         
  -5  -4   1         50.84         59.13         5.38 o                         
  -4  -4   1       1897.71       1808.03        17.41 o                         
  -3  -4   1        211.18        241.14         6.60 o                         
  -2  -4   1       2184.26       2193.27        15.30 o                         
  -1  -4   1       1076.96       1137.57        10.93 o                         
   0  -4   1        540.36        523.19         6.64 o                         
   1  -4   1        688.17        676.64         7.12 o                         
   2  -4   1        173.13        143.16         5.47 o                         
   3  -4   1        558.50        512.19         8.30 o                         
   4  -4   1         22.21         25.77         3.78 o                         
   5  -4   1          0.28          7.58         3.82 o                         
   6  -4   1       2071.28       2109.16        20.60 o                         
   7  -4   1       2281.23       2110.59        22.22 o                         
   8  -4   1         62.95         72.41         6.87 o                         
   9  -4   1          1.24         -2.06         6.11 o                         
  10  -4   1        426.72        400.60        13.20 o                         
  11  -4   1         23.63         31.08        11.06 o                         
  12  -4   1        411.12        438.85        40.53 o                         
  13  -4   1         35.69         76.27        41.41 o                         
  14  -4   1        408.28        531.68        53.06 o                         
  15  -4   1          0.63          0.21        17.78 o                         
 -13  -3   1        248.29        231.20        32.28 o                         
 -12  -3   1         28.10         58.56        29.96 o                         
 -11  -3   1        305.72        339.84        15.66 o                         
 -10  -3   1         13.79          4.32         7.75 o                         
  -9  -3   1        450.22        415.01        13.49 o                         
  -8  -3   1        120.66        131.41         8.84 o                         
  -7  -3   1        184.58        189.60        11.73 o                         
  -6  -3   1        110.89        113.89         7.09 o                         
  -5  -3   1       2229.01       2127.41        19.64 o                         
  -4  -3   1         31.32         26.92         3.59 o                         
  -3  -3   1        578.97        510.48         7.60 o                         
  -2  -3   1       1006.70        972.14         8.21 o                         
  -1  -3   1         88.43         68.07         3.09 o                         
   0  -3   1       6035.20       6497.94        35.25 o                         
   1  -3   1       1295.62       1568.81        12.98 o                         
   2  -3   1       2371.08       2401.57        18.20 o                         
   3  -3   1       1739.68       1673.94        14.66 o                         
   4  -3   1         10.34          9.60         3.05 o                         
   5  -3   1         65.08         59.94         4.42 o                         
   6  -3   1          0.30          4.06         3.81 o                         
   7  -3   1        283.29        260.22        11.65 o                         
   8  -3   1         57.65         70.47         6.20 o                         
   9  -3   1         13.84         17.05         5.90 o                         
  10  -3   1         39.41         19.35         9.01 o                         
  11  -3   1        207.20        194.61        15.19 o                         
  12  -3   1         82.21         86.22        36.26 o                         
  13  -3   1        199.95        196.72        29.70 o                         
  14  -3   1         26.98         62.08        48.22 o                         
  15  -3   1         30.44         38.91        24.37 o                         
 -14  -2   1         72.54         84.84        16.57 o                         
 -13  -2   1          2.41         45.46        28.77 o                         
 -12  -2   1        137.09        137.08        28.38 o                         
 -11  -2   1         47.73         56.54         9.19 o                         
 -10  -2   1        188.30        200.15        12.20 o                         
  -9  -2   1         37.68         39.31         6.99 o                         
  -8  -2   1         15.75         20.14         5.67 o                         
  -7  -2   1        417.59        397.84        11.97 o                         
  -6  -2   1        700.29        662.69        10.72 o                         
  -5  -2   1        290.83        292.27         7.17 o                         
  -4  -2   1        223.30        221.16         5.77 o                         
  -3  -2   1        785.15        962.01         9.77 o                         
  -2  -2   1        634.05        637.86         5.61 o                         
  -1  -2   1        617.59        652.15         7.56 o                         
   0  -2   1      12469.33      12876.28        66.78 o                         
   1  -2   1        131.32        143.15         4.06 o                         
   2  -2   1       2233.34       2388.22        20.86 o                         
   3  -2   1       2412.19       2351.21        17.83 o                         
   4  -2   1        158.07        179.78         5.36 o                         
   5  -2   1         21.47         27.79         3.38 o                         
   6  -2   1        102.10        111.22         5.89 o                         
   7  -2   1        208.19        191.89         7.15 o                         
   8  -2   1        118.51        120.55         6.10 o                         
   9  -2   1         65.62         63.37         6.60 o                         
  10  -2   1        225.75        210.37        15.23 o                         
  11  -2   1         31.71         34.13        10.60 o                         
  12  -2   1         94.84         89.68        39.67 o                         
  13  -2   1        377.65        415.76        31.95 o                         
  14  -2   1        207.47        249.24        49.95 o                         
 -15  -1   1        281.59        387.63        53.70 o                         
 -14  -1   1         16.99         17.83        14.46 o                         
 -13  -1   1        624.93        629.58        31.47 o                         
 -12  -1   1         33.62         36.64        26.21 o                         
 -11  -1   1        747.50        679.08        16.72 o                         
 -10  -1   1          0.58          7.00         6.81 o                         
  -9  -1   1        137.31        153.47         9.46 o                         
  -8  -1   1        371.03        375.02        10.51 o                         
  -7  -1   1        413.51        452.60        11.65 o                         
  -6  -1   1         11.78         28.47         4.07 o                         
  -5  -1   1       1198.97       1144.68        12.38 o                         
  -4  -1   1         71.83         77.12         4.32 o                         
  -3  -1   1         27.65         46.02         2.55 o                         
  -2  -1   1        439.68        371.88         4.08 o                         
  -1  -1   1       6317.72       6842.31        40.23 o                         
   0  -1   1        379.95        400.44         3.81 o                         
   1  -1   1      10759.83      11400.86        66.41 o                         
   2  -1   1       1198.91       1347.50        12.56 o                         
   3  -1   1       8614.34       8478.60        44.44 o                         
   4  -1   1       1217.07       1214.30        11.69 o                         
   5  -1   1       2011.57       2056.99        17.81 o                         
   6  -1   1         45.06         48.65         4.44 o                         
   7  -1   1       1402.01       1401.17        13.66 o                         
   8  -1   1        213.70        205.06         9.14 o                         
   9  -1   1        350.48        364.97        11.65 o                         
  10  -1   1         65.40         57.42         7.65 o                         
  11  -1   1       1113.27       1077.56        25.53 o                         
  12  -1   1         65.23         32.01        40.38 o                         
  13  -1   1        599.27        624.78        32.99 o                         
  14  -1   1        111.63        219.74        48.49 o                         
 -15   0   1         55.38         94.01        35.66 o                         
 -14   0   1        157.92        171.16        17.09 o                         
 -13   0   1        222.00        211.85        27.79 o                         
 -12   0   1        729.58        756.49        43.05 o                         
 -11   0   1         93.88         82.01         8.71 o                         
 -10   0   1        399.62        372.48        12.53 o                         
  -9   0   1        306.27        287.27        10.71 o                         
  -8   0   1        511.45        497.61        11.16 o                         
  -7   0   1        879.53        792.98        10.53 o                         
  -6   0   1       2194.59       2288.12        16.55 o                         
  -5   0   1         56.75         76.19         4.07 o                         
  -4   0   1      10229.81      10649.89        55.94 o                         
  -3   0   1        109.89         87.49         2.89 o                         
  -2   0   1        828.59       1044.15         8.35 o                         
  -1   0   1       1008.46       1110.03         7.59 o                         
   0   0   1       9410.39       9796.80        54.12 o                         
   1   0   1         59.05         61.27         2.30 o                         
   2   0   1       1996.92       1993.34        14.57 o                         
   3   0   1          0.52          1.68         2.25 o                         
   4   0   1       4722.13       4683.50        32.35 o                         
   5   0   1         86.93        131.52         5.79 o                         
   6   0   1       3006.97       2863.07        24.30 o                         
   7   0   1       2101.54       2035.48        21.36 o                         
   8   0   1       1224.51       1251.30        17.09 o                         
   9   0   1        353.23        334.28        11.94 o                         
  10   0   1        675.13        697.02        16.01 o                         
  11   0   1         64.77         75.20         9.43 o                         
  12   0   1        505.67        491.84        45.63 o                         
  13   0   1        195.64        209.03        31.45 o                         
  14   0   1        388.92        406.22        50.21 o                         
 -15   1   1        460.91        548.05        38.51 o                         
 -14   1   1        220.19        296.04        45.25 o                         
 -13   1   1        342.29        395.65        28.74 o                         
 -12   1   1          4.61          3.58        10.01 o                         
 -11   1   1       1544.46       1479.79        27.40 o                         
 -10   1   1          3.87          5.42         6.15 o                         
  -9   1   1       1283.32       1164.69        13.32 o                         
  -8   1   1        240.94        238.49         6.94 o                         
  -7   1   1       3089.35       3072.05        22.15 o                         
  -6   1   1       1009.85        954.17         9.73 o                         
  -5   1   1       4178.63       4346.05        50.87 o                         
  -4   1   1        135.09        163.78         3.97 o                         
  -3   1   1        487.92        547.61         5.54 o                         
  -2   1   1        147.23        148.70         2.56 o                         
  -1   1   1       3940.55       4307.25        26.32 o                         
   0   1   1       3032.97       3325.81        18.57 o                         
   1   1   1       5767.63       6138.59        37.85 o                         
   2   1   1      12613.90      13260.64        79.32 o                         
   3   1   1        661.07        645.43         8.35 o                         
   4   1   1        960.01        998.61        11.42 o                         
   5   1   1       6176.99       6476.00        44.66 o                         
   6   1   1        636.40        639.72        11.14 o                         
   7   1   1       2790.56       2731.40        26.56 o                         
   8   1   1          4.46         16.06         5.89 o                         
   9   1   1        870.35        816.85        16.18 o                         
  10   1   1          5.38          7.55         7.58 o                         
  11   1   1        529.11        502.84        16.76 o                         
  12   1   1         80.60         88.17        42.62 o                         
  13   1   1        641.91        690.25        35.83 o                         
  14   1   1         44.77         51.03        16.93 o                         
 -15   2   1         80.73        118.64        49.97 o                         
 -14   2   1        338.40        344.11        46.44 o                         
 -13   2   1        110.73        103.58        26.63 o                         
 -12   2   1        900.75        925.18        24.71 o                         
 -11   2   1        184.04        170.99        14.15 o                         
 -10   2   1       1473.63       1448.92        18.94 o                         
  -9   2   1         82.11        100.78         6.91 o                         
  -8   2   1       1025.12       1053.16        12.14 o                         
  -7   2   1         77.08         68.51         6.42 o                         
  -6   2   1       4696.41       4673.11        34.04 o                         
  -5   2   1         62.67         75.65         4.78 o                         
  -4   2   1       2209.38       2294.02        18.29 o                         
  -3   2   1       4767.94       4807.28        31.70 o                         
  -2   2   1       1350.98       1287.42        10.75 o                         
  -1   2   1         42.76         19.46         1.84 o                         
   0   2   1       1217.51       1272.56         8.98 o                         
   1   2   1       2201.66       2097.73        19.76 o                         
   2   2   1       4965.38       5029.23        33.76 o                         
   3   2   1        287.05        301.66         6.74 o                         
   4   2   1        733.57        712.13        10.29 o                         
   5   2   1         17.61         13.79         4.23 o                         
   6   2   1        618.95        628.30        11.76 o                         
   7   2   1       1429.85       1363.85        19.13 o                         
   8   2   1        319.75        285.02        11.72 o                         
   9   2   1          1.53         -2.89         7.22 o                         
  10   2   1        215.37        207.23        13.96 o                         
  11   2   1          4.80          7.65         9.28 o                         
  12   2   1        489.52        439.76        32.96 o                         
  13   2   1         98.16        129.30        33.42 o                         
  14   2   1         68.10         63.89        18.68 o                         
 -15   3   1        306.14        324.58        51.91 o                         
 -14   3   1         37.76        153.36        44.98 o                         
 -13   3   1        203.32        197.79        39.43 o                         
 -12   3   1         81.65         33.71        35.51 o                         
 -11   3   1        348.97        336.62        17.37 o                         
 -10   3   1        330.18        305.99        12.19 o                         
  -9   3   1         78.82        106.23         7.55 o                         
  -8   3   1         95.99        111.63         7.68 o                         
  -7   3   1        156.40        157.70         9.20 o                         
  -6   3   1         25.31         33.93         4.43 o                         
  -5   3   1         19.19         27.22         3.78 o                         
  -4   3   1        262.46        249.29         6.15 o                         
  -3   3   1        224.88        164.68         5.18 o                         
  -2   3   1        284.13        248.68         4.69 o                         
  -1   3   1        688.16        702.89         7.12 o                         
   0   3   1       1245.30       1352.02        10.45 o                         
   1   3   1        156.94        231.80         4.65 o                         
   2   3   1          3.35          5.72         2.99 o                         
   3   3   1         41.62         40.12         5.12 o                         
   4   3   1        881.99        979.46        12.97 o                         
   5   3   1        396.27        436.45        10.29 o                         
   6   3   1        538.72        534.33        12.11 o                         
   7   3   1        360.80        344.96        14.77 o                         
   8   3   1          4.18          7.45         7.02 o                         
   9   3   1         84.76         85.98         9.43 o                         
  10   3   1          2.90          3.68         9.06 o                         
  11   3   1         43.61         34.61        10.42 o                         
  12   3   1         30.49         36.53        26.11 o                         
  13   3   1        371.39        438.02        30.25 o                         
 -15   4   1          2.13         10.65        14.90 o                         
 -14   4   1        192.68        192.92        46.63 o                         
 -13   4   1          5.72         13.16        38.50 o                         
 -12   4   1         79.11         73.98        12.25 o                         
 -11   4   1        106.49        109.79         9.56 o                         
 -10   4   1        131.37        128.33         9.07 o                         
  -9   4   1          0.46          5.27         6.22 o                         
  -8   4   1         14.66         15.16         5.81 o                         
  -7   4   1        603.78        525.03        12.45 o                         
  -6   4   1         17.71         18.92         4.66 o                         
  -5   4   1        494.28        536.19         9.62 o                         
  -4   4   1        987.48        974.60        11.90 o                         
  -3   4   1       1105.31       1160.12        12.53 o                         
  -2   4   1         19.97         27.81         3.04 o                         
  -1   4   1          4.63          9.42         2.83 o                         
   0   4   1        452.99        496.15         6.99 o                         
   1   4   1       1089.58       1214.63        10.72 o                         
   2   4   1       1328.62       1246.77        13.79 o                         
   3   4   1        657.49        635.77        10.72 o                         
   4   4   1         71.64         77.73         5.91 o                         
   5   4   1         11.86         10.14         5.43 o                         
   6   4   1        232.39        220.86        13.19 o                         
   7   4   1        102.92         96.98        14.41 o                         
   8   4   1        873.39        837.42        17.77 o                         
   9   4   1         47.85         48.89         9.77 o                         
  10   4   1         21.37         19.01        10.00 o                         
  11   4   1          0.88          1.60        10.83 o                         
  12   4   1        214.58        204.54        35.08 o                         
  13   4   1         23.17        -27.14        51.39 o                         
 -15   5   1        294.39        296.69        50.30 o                         
 -14   5   1         14.30         69.76        47.39 o                         
 -13   5   1        424.78        417.52        39.62 o                         
 -12   5   1         83.91         62.13        33.15 o                         
 -11   5   1        114.95        114.39        10.21 o                         
 -10   5   1        127.39        127.48         9.69 o                         
  -9   5   1         39.07         37.89         7.48 o                         
  -8   5   1         83.13         91.08         7.80 o                         
  -7   5   1        438.17        400.59        12.34 o                         
  -6   5   1         91.69        111.22         7.40 o                         
  -5   5   1        693.11        672.26        11.50 o                         
  -4   5   1        130.80        168.87         7.48 o                         
  -3   5   1       1332.26       1376.16        12.44 o                         
  -2   5   1         53.22         74.32         4.31 o                         
  -1   5   1         44.65         41.12         3.85 o                         
   0   5   1        135.83        117.00         5.83 o                         
   1   5   1        896.18        943.95        10.36 o                         
   2   5   1        456.16        305.32        15.06 o                         
   3   5   1       1032.41       1118.59        15.02 o                         
   4   5   1        519.11        509.09        11.91 o                         
   5   5   1       1375.79       1283.59        25.81 o                         
   6   5   1        185.84        181.41        10.81 o                         
   7   5   1        481.72        473.21        18.35 o                         
   8   5   1         80.19         78.34         9.65 o                         
   9   5   1        231.95        250.39        15.73 o                         
  10   5   1         86.55         93.25        11.83 o                         
  11   5   1        276.60        256.38        17.45 o                         
  12   5   1        108.99         73.04        38.79 o                         
 -14   6   1        338.48        152.94        28.95 o                         
 -13   6   1        109.36        130.37        37.94 o                         
 -12   6   1        884.23        932.47        43.93 o                         
 -11   6   1        118.38        118.46        11.03 o                         
 -10   6   1        307.30        303.28        14.84 o                         
  -9   6   1         28.79         26.47         7.93 o                         
  -8   6   1        346.88        326.46        12.58 o                         
  -7   6   1       1201.01       1114.46        18.04 o                         
  -6   6   1       1439.85       1374.55        17.88 o                         
  -5   6   1          1.28         12.66         5.33 o                         
  -4   6   1       2461.16       2546.27        23.66 o                         
  -3   6   1        839.95        870.88        10.94 o                         
  -2   6   1       4679.98       4797.92        47.33 o                         
  -1   6   1         14.25         18.36         4.26 o                         
   0   6   1       7871.10       8110.59        47.43 o                         
   1   6   1        232.38        242.37         7.64 o                         
   2   6   1       3623.83       3568.97        35.76 o                         
   3   6   1        309.33        331.15        11.40 o                         
   4   6   1       1336.69       1428.55        19.41 o                         
   5   6   1        569.89        587.58        19.51 o                         
   6   6   1        626.04        603.40        16.05 o                         
   7   6   1       1400.65       1331.09        24.30 o                         
   8   6   1        649.12        609.07        18.62 o                         
   9   6   1        305.61        287.56        17.84 o                         
  10   6   1        330.84        303.08        18.20 o                         
  11   6   1        144.22        151.34        19.65 o                         
  12   6   1        244.91        274.99        60.84 o                         
 -13   7   1        628.03        566.79        54.77 o                         
 -12   7   1        104.63        246.40        41.45 o                         
 -11   7   1        408.14        389.19        17.66 o                         
 -10   7   1         97.11         98.92        10.69 o                         
  -9   7   1        773.72        788.66        18.24 o                         
  -8   7   1         99.23        113.94         9.69 o                         
  -7   7   1        704.36        643.86        17.79 o                         
  -6   7   1          1.18         -2.20         6.40 o                         
  -5   7   1       2238.07       2228.40        23.82 o                         
  -4   7   1        242.89        240.37        10.89 o                         
  -3   7   1       4077.91       4206.53        29.18 o                         
  -2   7   1        274.66        309.57        20.63 o                         
  -1   7   1       3456.30       3480.28        25.75 o                         
   0   7   1         18.74         34.57         8.50 o                         
   1   7   1       1881.70       1971.44        18.27 o                         
   2   7   1        314.00        339.99        13.88 o                         
   3   7   1       1474.02       1508.79        20.34 o                         
   4   7   1        111.69        120.01         9.59 o                         
   5   7   1       1063.03       1193.83        25.21 o                         
   6   7   1          7.99          6.15         9.01 o                         
   7   7   1        685.40        702.80        23.18 o                         
   8   7   1         30.90         39.68        11.46 o                         
   9   7   1        501.78        547.16        21.99 o                         
  10   7   1        123.98        143.56        19.56 o                         
  11   7   1        231.20        217.14        22.28 o                         
 -13   8   1         61.70         90.85        36.30 o                         
 -12   8   1        545.70        659.01        49.12 o                         
 -11   8   1         73.09         75.71        15.16 o                         
 -10   8   1        385.16        395.05        17.82 o                         
  -9   8   1          0.26          1.02         9.01 o                         
  -8   8   1        732.01        773.67        18.39 o                         
  -7   8   1        167.50        184.62        16.84 o                         
  -6   8   1        471.04        445.40        14.37 o                         
  -5   8   1        210.94        178.59        19.46 o                         
  -4   8   1        546.57        521.25        14.26 o                         
  -3   8   1         19.70         23.49         6.22 o                         
  -2   8   1        864.87        921.62        27.46 o                         
  -1   8   1         35.46         45.35         6.45 o                         
   0   8   1       1752.92       1700.98        18.68 o                         
   1   8   1          5.64          7.67         6.36 o                         
   2   8   1       1220.95       1281.48        19.75 o                         
   3   8   1        132.16        122.58        10.10 o                         
   4   8   1        898.39        928.67        19.31 o                         
   5   8   1        641.77        666.00        24.36 o                         
   6   8   1        331.09        339.60        17.69 o                         
   7   8   1        792.31        756.99        25.43 o                         
   8   8   1        231.17        256.48        22.32 o                         
   9   8   1          0.51         10.58        17.04 o                         
  10   8   1        220.88        296.34        23.75 o                         
 -13   9   1        151.81        270.33        54.89 o                         
 -12   9   1         27.45        103.23        49.62 o                         
 -11   9   1         90.07         95.25        17.69 o                         
 -10   9   1          2.37          7.39        14.26 o                         
  -9   9   1        295.04        319.79        22.68 o                         
  -8   9   1         70.56         70.34        13.92 o                         
  -7   9   1        595.79        655.10        27.21 o                         
  -6   9   1         64.48         47.53         9.21 o                         
  -5   9   1        459.82        504.99        24.51 o                         
  -4   9   1        215.75        216.50        14.02 o                         
  -3   9   1         40.12         52.55         9.18 o                         
  -2   9   1        124.12         97.23        16.61 o                         
  -1   9   1        137.86        135.62         8.63 o                         
   0   9   1          0.22         11.36        11.76 o                         
   1   9   1         65.53         74.54         8.23 o                         
   2   9   1          0.31         39.47        20.77 o                         
   3   9   1        320.74        323.39        16.25 o                         
   4   9   1        227.07        236.64        14.15 o                         
   5   9   1        189.00        196.63        24.52 o                         
   6   9   1         23.98         25.91        12.23 o                         
   7   9   1         42.57         43.88        30.10 o                         
   8   9   1        243.21        284.42        54.54 o                         
   9   9   1        170.94        183.77        22.15 o                         
 -12  10   1        332.38        336.48        56.24 o                         
 -11  10   1         30.52         37.85        17.54 o                         
 -10  10   1         69.72         81.35        17.25 o                         
  -9  10   1         41.82         46.40        15.97 o                         
  -8  10   1         34.39         41.94        45.12 o                         
  -7  10   1         87.60         91.96        26.47 o                         
  -6  10   1         19.14          6.49        12.81 o                         
  -5  10   1        168.70        198.25        37.45 o                         
  -4  10   1         25.61         18.60        12.09 o                         
  -3  10   1        142.47        144.62        14.01 o                         
  -2  10   1        215.81        228.88        28.30 o                         
  -1  10   1         15.95         16.27         7.98 o                         
   0  10   1         44.71         58.13        13.86 o                         
   1  10   1         20.39         21.56         8.69 o                         
   2  10   1        495.68        532.20        26.38 o                         
   3  10   1          3.76         -0.08        11.00 o                         
   4  10   1        314.23        304.46        18.93 o                         
   5  10   1        129.76        166.83        35.02 o                         
   6  10   1         76.49         73.01        17.85 o                         
   7  10   1        109.75        128.77        33.03 o                         
   8  10   1         21.13         37.09        26.65 o                         
 -11  11   1         11.57         23.37        19.27 o                         
 -10  11   1         35.52         27.56        17.93 o                         
  -9  11   1        110.43        107.18        18.32 o                         
  -8  11   1        379.90        399.76        37.66 o                         
  -7  11   1        365.74        392.72        30.96 o                         
  -6  11   1        779.85        846.28        52.38 o                         
  -5  11   1        314.42        412.98        32.25 o                         
  -4  11   1         64.45         70.05        14.65 o                         
  -3  11   1        150.00        169.53        16.12 o                         
  -2  11   1         18.70         -3.91        30.04 o                         
  -1  11   1        622.66        657.85        24.13 o                         
   0  11   1         15.89          0.72        17.34 o                         
   1  11   1         58.08         60.53        14.91 o                         
   2  11   1         48.43         13.21        32.33 o                         
   3  11   1        451.29        420.60        27.16 o                         
   4  11   1          5.25          7.24        16.79 o                         
   5  11   1        221.64        310.24        40.18 o                         
   6  11   1         34.96         33.76        19.61 o                         
   7  11   1        102.80        180.54        55.49 o                         
 -10  12   1         57.23         36.01        19.89 o                         
  -9  12   1        329.28        481.28        64.47 o                         
  -8  12   1        126.27        161.93        57.34 o                         
  -7  12   1        681.90        737.63        37.12 o                         
  -6  12   1        526.54        571.96        56.24 o                         
  -5  12   1        600.69        664.18        37.35 o                         
  -4  12   1        291.59        275.54        21.76 o                         
  -3  12   1          1.99         -4.27        15.18 o                         
  -2  12   1       1060.20       1160.37        39.73 o                         
  -1  12   1         25.14         19.62        14.93 o                         
   0  12   1        411.01        407.34        42.98 o                         
   1  12   1         19.97         17.38        16.52 o                         
   2  12   1        720.20        659.44        53.34 o                         
   3  12   1         10.73         -2.95        26.46 o                         
   4  12   1        228.87        187.87        31.75 o                         
   5  12   1        212.40        308.68        62.20 o                         
  -9  13   1        342.93        269.45        37.65 o                         
  -8  13   1        217.79        175.76        60.45 o                         
  -7  13   1        491.01        556.89        39.20 o                         
  -6  13   1        481.81        481.38        61.34 o                         
  -5  13   1        573.06        691.33        41.53 o                         
  -4  13   1          4.88          9.71        17.65 o                         
  -3  13   1        600.59        633.43        29.58 o                         
  -2  13   1         18.97         16.10        38.02 o                         
  -1  13   1        256.15        297.91        38.44 o                         
   2  13   1        117.44        101.34        55.10 o                         
   3  13   1        439.11        467.69        47.75 o                         
  -6  14   1        376.44        420.07        32.68 o                         
  -5  14   1        161.88        238.03        42.53 o                         
  -4  14   1        198.47        169.96        21.66 o                         
  -3  14   1         13.73         33.34        19.36 o                         
   1 -15   2         61.54         68.82        28.59 o                         
   2 -15   2        113.54        124.19        59.96 o                         
   3 -15   2         14.38        -11.39        28.02 o                         
   4 -15   2         51.95         66.37        29.86 o                         
   5 -15   2         60.83         53.44        59.84 o                         
  -4 -14   2         73.67         74.10        21.30 o                         
  -3 -14   2          3.48         33.40        20.99 o                         
  -2 -14   2        418.74        404.92        68.19 o                         
  -1 -14   2         35.69         37.49        28.85 o                         
   0 -14   2        171.29        110.33        51.84 o                         
   1 -14   2         28.05         33.72        18.44 o                         
   2 -14   2        188.68        221.56        55.24 o                         
   3 -14   2          1.33        -24.57        24.57 o                         
   4 -14   2        102.27        160.98        29.47 o                         
   5 -14   2         78.71        167.74        53.59 o                         
   6 -14   2         15.48         -8.21        28.40 o                         
   7 -14   2         28.16         12.94        36.52 o                         
   8 -14   2         77.09         66.39        53.01 o                         
  -6 -13   2         45.03         59.35        31.32 o                         
  -5 -13   2        289.63        351.40        44.49 o                         
  -4 -13   2         24.82         14.17        18.18 o                         
  -3 -13   2        312.61        293.77        23.98 o                         
  -2 -13   2         54.24         65.25        57.20 o                         
  -1 -13   2        257.96        244.29        31.03 o                         
   0 -13   2          2.90         31.73        29.48 o                         
   1 -13   2        177.85        200.53        19.54 o                         
   2 -13   2          0.76        -26.23        37.04 o                         
   3 -13   2        145.24        168.44        19.45 o                         
   4 -13   2          0.36          3.02        12.95 o                         
   5 -13   2        154.37        167.80        29.11 o                         
   6 -13   2         65.17        129.14        35.80 o                         
   7 -13   2        194.04        228.19        34.53 o                         
   8 -13   2         40.71         76.74        38.28 o                         
   9 -13   2        182.15        195.95        31.79 o                         
  10 -13   2        107.29        152.36        31.95 o                         
  -7 -12   2        466.81        581.08        40.16 o                         
  -6 -12   2        500.60        423.87        61.76 o                         
  -5 -12   2        482.60        551.38        41.08 o                         
  -4 -12   2        692.89        683.71        30.16 o                         
  -3 -12   2         57.69         70.34        16.87 o                         
  -2 -12   2       1191.01       1332.13        40.37 o                         
  -1 -12   2        107.37        112.21        12.77 o                         
   0 -12   2       1549.21       1603.94        36.99 o                         
   1 -12   2         94.12         73.49        15.87 o                         
   2 -12   2       1339.10       1365.85        41.94 o                         
   3 -12   2         28.35         40.70        12.01 o                         
   4 -12   2        978.73       1000.51        23.59 o                         
   5 -12   2        275.53        293.76        26.63 o                         
   6 -12   2        855.78        823.19        23.25 o                         
   7 -12   2        305.57        243.64        25.48 o                         
   8 -12   2        489.55        518.56        36.94 o                         
   9 -12   2         98.68        206.14        59.82 o                         
  10 -12   2        462.27        506.23        28.21 o                         
  11 -12   2         20.39         18.09        19.98 o                         
  -9 -11   2        275.66        245.95        34.83 o                         
  -8 -11   2        338.65        396.65        58.27 o                         
  -7 -11   2        715.00        838.92        39.63 o                         
  -6 -11   2        512.05        455.60        56.18 o                         
  -5 -11   2        900.99        876.11        39.69 o                         
  -4 -11   2        190.18        191.36        18.16 o                         
  -3 -11   2        546.08        584.74        25.64 o                         
  -2 -11   2        873.34        860.63        26.55 o                         
  -1 -11   2       1169.42       1165.91        22.12 o                         
   0 -11   2         30.09        -15.07        15.65 o                         
   1 -11   2        104.68        123.52        11.53 o                         
   2 -11   2        314.26        326.29        24.32 o                         
   3 -11   2        510.62        534.73        18.48 o                         
   4 -11   2          0.53         -1.34        10.25 o                         
   5 -11   2        603.93        562.71        25.73 o                         
   6 -11   2         45.76         53.82        11.67 o                         
   7 -11   2        418.71        457.74        24.37 o                         
   8 -11   2        419.00        409.92        33.49 o                         
   9 -11   2        215.13        271.19        38.09 o                         
  10 -11   2         21.65         25.21        13.83 o                         
  11 -11   2        365.41        327.04        19.82 o                         
  12 -11   2         72.93         71.85        56.12 o                         
 -10 -10   2        140.91        135.55        24.85 o                         
  -9 -10   2         51.07         37.25        19.23 o                         
  -8 -10   2        353.80        199.63        51.13 o                         
  -7 -10   2        347.64        324.25        31.36 o                         
  -6 -10   2        776.86        800.00        28.57 o                         
  -5 -10   2        176.11        257.41        31.97 o                         
  -4 -10   2        169.70        151.44        15.76 o                         
  -3 -10   2        204.38        235.43        14.05 o                         
  -2 -10   2        386.59        415.56        22.59 o                         
  -1 -10   2        139.96        159.06         9.59 o                         
   0 -10   2        312.73        301.02        13.52 o                         
   1 -10   2        350.35        353.89        12.38 o                         
   2 -10   2       2197.48       2311.48        31.95 o                         
   3 -10   2          7.20          0.27         9.01 o                         
   4 -10   2       1220.36       1166.49        20.83 o                         
   5 -10   2        510.64        474.56        22.39 o                         
   6 -10   2        114.85        124.02        11.50 o                         
   7 -10   2        400.55        395.65        21.75 o                         
   8 -10   2         18.56         15.27        11.15 o                         
   9 -10   2         71.75         77.27        12.85 o                         
  10 -10   2         88.46         88.75        13.60 o                         
  11 -10   2         15.44          8.52        13.27 o                         
  12 -10   2        603.55        608.55        32.69 o                         
  13 -10   2         19.99         36.84        17.61 o                         
 -11  -9   2        113.15        109.50        23.64 o                         
 -10  -9   2        108.82        121.63        20.69 o                         
  -9  -9   2        192.59        158.02        19.60 o                         
  -8  -9   2         68.03         43.72        16.13 o                         
  -7  -9   2         89.07         62.25        26.74 o                         
  -6  -9   2        148.51        189.88        16.56 o                         
  -5  -9   2        404.02        453.38        29.43 o                         
  -4  -9   2         17.29         17.97        11.45 o                         
  -3  -9   2       1120.21       1164.28        16.63 o                         
  -2  -9   2        194.95        209.05        15.73 o                         
  -1  -9   2        466.55        457.57        11.86 o                         
   0  -9   2         14.45          2.02        10.24 o                         
   1  -9   2         48.20         69.37         6.68 o                         
   2  -9   2         46.93         67.58        22.54 o                         
   3  -9   2         53.54         54.26         8.29 o                         
   4  -9   2        238.17        220.92        13.00 o                         
   5  -9   2        261.71        258.58        23.59 o                         
   6  -9   2        132.27        137.24        10.56 o                         
   7  -9   2         74.73         76.69        18.10 o                         
   8  -9   2         96.22         82.27        11.39 o                         
   9  -9   2        147.24        142.61        12.77 o                         
  10  -9   2         11.46         19.43        11.45 o                         
  11  -9   2         30.16         44.06        12.43 o                         
  12  -9   2          2.01         15.72        32.89 o                         
  13  -9   2        131.70        104.63        34.64 o                         
 -11  -8   2          6.09         -1.96        17.55 o                         
 -10  -8   2         49.39         44.36        16.97 o                         
  -9  -8   2          5.12          4.65        14.87 o                         
  -8  -8   2         28.86         39.55        13.79 o                         
  -7  -8   2        574.09        618.51        26.93 o                         
  -6  -8   2         20.88         29.07        12.00 o                         
  -5  -8   2         93.16         78.39        34.45 o                         
  -4  -8   2         28.04         34.86         6.31 o                         
  -3  -8   2         49.78         44.19         6.08 o                         
  -2  -8   2        258.27        237.33        15.09 o                         
  -1  -8   2        211.51        218.59         9.04 o                         
   0  -8   2         40.63         49.51         8.69 o                         
   1  -8   2       1025.59       1077.72        13.31 o                         
   2  -8   2        627.78        666.02        22.81 o                         
   3  -8   2          2.18          4.10         6.51 o                         
   4  -8   2        324.88        339.26        12.48 o                         
   5  -8   2        269.48        276.92        20.97 o                         
   6  -8   2        329.69        317.22        13.59 o                         
   7  -8   2        225.20        195.13        17.01 o                         
   8  -8   2         26.95         30.38         9.29 o                         
   9  -8   2         32.26         40.09        10.02 o                         
  10  -8   2        256.57        237.08        15.77 o                         
  11  -8   2          7.69         -3.19        10.73 o                         
  12  -8   2         60.30        152.43        46.34 o                         
  13  -8   2         22.50         64.49        32.78 o                         
  14  -8   2         79.52         55.45        24.16 o                         
 -12  -7   2         52.16        101.19        41.46 o                         
 -11  -7   2         95.20         97.29        18.24 o                         
 -10  -7   2          3.09        -14.12        14.12 o                         
  -9  -7   2        317.49        316.68        22.89 o                         
  -8  -7   2         42.48         67.58        13.35 o                         
  -7  -7   2        175.79        156.41        21.22 o                         
  -6  -7   2          1.45          6.05         6.93 o                         
  -5  -7   2        526.77        574.37        34.13 o                         
  -4  -7   2         42.97         52.47         5.53 o                         
  -3  -7   2        459.07        483.52         9.64 o                         
  -2  -7   2        166.01        200.59        16.01 o                         
  -1  -7   2        144.51        137.90         7.04 o                         
   0  -7   2        549.44        545.87         9.76 o                         
   1  -7   2        566.23        521.87         8.92 o                         
   2  -7   2         85.03         81.11         6.34 o                         
   3  -7   2        313.29        257.09         9.77 o                         
   4  -7   2         77.44         76.46         7.03 o                         
   5  -7   2       1597.84       1733.23        28.55 o                         
   6  -7   2         20.05         18.59         6.86 o                         
   7  -7   2        697.88        607.97        17.11 o                         
   8  -7   2        110.94        103.88         9.84 o                         
   9  -7   2        995.39        970.39        19.68 o                         
  10  -7   2         24.96         11.12         9.62 o                         
  11  -7   2        533.79        517.10        18.47 o                         
  12  -7   2        128.35        139.61        44.78 o                         
  13  -7   2        308.08        304.78        33.85 o                         
  14  -7   2         10.56          6.98        22.15 o                         
 -13  -6   2         34.47         -8.38        53.61 o                         
 -12  -6   2        801.36        862.03        42.23 o                         
 -11  -6   2          0.61         -1.67        14.29 o                         
 -10  -6   2        448.82        501.72        24.61 o                         
  -9  -6   2         82.02         84.56        13.37 o                         
  -8  -6   2        579.89        561.19        20.50 o                         
  -7  -6   2        670.57        576.53        16.73 o                         
  -6  -6   2       1078.72       1003.65        16.18 o                         
  -5  -6   2       3242.25       3183.23        54.71 o                         
  -4  -6   2       2176.31       2100.31        17.39 o                         
  -3  -6   2        332.12        334.85         7.50 o                         
  -2  -6   2       3036.88       2950.89        44.88 o                         
  -1  -6   2        732.59        751.58         9.38 o                         
   0  -6   2       3842.71       3747.92        24.68 o                         
   1  -6   2        555.33        556.36         8.07 o                         
   2  -6   2       3557.73       3414.66        27.59 o                         
   3  -6   2        193.40        199.14         8.20 o                         
   4  -6   2       1969.80       1874.44        19.56 o                         
   5  -6   2        341.24        389.00        10.81 o                         
   6  -6   2       4454.54       4324.43        35.73 o                         
   7  -6   2        606.99        560.26        15.05 o                         
   8  -6   2        690.39        700.74        15.73 o                         
   9  -6   2         10.12         -2.96         7.85 o                         
  10  -6   2       1214.21       1169.45        20.39 o                         
  11  -6   2         25.63          7.85        11.72 o                         
  12  -6   2        779.82        660.78        47.50 o                         
  13  -6   2         33.66         75.91        31.09 o                         
  14  -6   2        417.88        501.65        55.55 o                         
 -13  -5   2        346.65        372.54        36.41 o                         
 -12  -5   2         52.79         79.09        34.81 o                         
 -11  -5   2        465.39        467.28        23.41 o                         
 -10  -5   2        151.19        152.18        14.55 o                         
  -9  -5   2       1153.19       1053.02        18.96 o                         
  -8  -5   2        205.54        203.82        11.08 o                         
  -7  -5   2       1256.78       1235.76        19.60 o                         
  -6  -5   2         51.94         45.14         6.20 o                         
  -5  -5   2       4446.60       4484.91        34.75 o                         
  -4  -5   2         12.49         14.03         3.42 o                         
  -3  -5   2       1895.52       1892.92        14.84 o                         
  -2  -5   2          1.05          0.28         2.77 o                         
  -1  -5   2       3896.65       3603.84        22.76 o                         
   0  -5   2         54.41         81.16         4.88 o                         
   1  -5   2       9780.31       9962.64        63.24 o                         
   2  -5   2        492.86        495.83         8.91 o                         
   3  -5   2        474.08        447.76         9.04 o                         
   4  -5   2         18.87         11.56         4.39 o                         
   5  -5   2       3933.90       3953.53        31.62 o                         
   6  -5   2        214.23        221.44         9.29 o                         
   7  -5   2       1586.43       1461.34        19.81 o                         
   8  -5   2        761.49        747.96        15.13 o                         
   9  -5   2       1561.04       1480.11        20.43 o                         
  10  -5   2          7.67         16.08         7.54 o                         
  11  -5   2        799.04        746.47        23.79 o                         
  12  -5   2          5.32        -40.62        40.62 o                         
  13  -5   2        468.43        512.26        33.40 o                         
  14  -5   2         12.20         54.97        51.70 o                         
 -14  -4   2        213.25        243.96        54.93 o                         
 -13  -4   2         44.36         89.00        46.63 o                         
 -12  -4   2        312.08        369.57        46.50 o                         
 -11  -4   2         12.96          6.81        11.63 o                         
 -10  -4   2       1158.61       1063.65        19.15 o                         
  -9  -4   2          0.86          7.04         6.73 o                         
  -8  -4   2        445.24        415.67        12.01 o                         
  -7  -4   2        450.60        448.60        16.47 o                         
  -6  -4   2       3337.10       3246.53        27.45 o                         
  -5  -4   2        188.93        201.56         7.36 o                         
  -4  -4   2        779.42        773.73        10.41 o                         
  -3  -4   2        113.71        131.21         5.36 o                         
  -2  -4   2       1074.13       1056.09        11.27 o                         
  -1  -4   2        460.86        419.74         7.14 o                         
   0  -4   2       7405.16       7355.69        40.38 o                         
   1  -4   2        985.60        968.90        10.52 o                         
   2  -4   2       3372.67       3378.03        25.10 o                         
   3  -4   2        571.92        588.80         9.11 o                         
   4  -4   2        335.08        314.66         7.76 o                         
   5  -4   2        121.09        140.02         7.05 o                         
   6  -4   2       1715.26       1604.89        17.78 o                         
   7  -4   2       2091.24       1966.76        25.62 o                         
   8  -4   2        114.20        133.31         8.84 o                         
   9  -4   2          7.19         10.32         6.57 o                         
  10  -4   2        131.78        154.37        12.81 o                         
  11  -4   2          4.76          6.32        10.99 o                         
  12  -4   2        619.80        622.40        44.85 o                         
  13  -4   2         48.06         72.31        29.86 o                         
  14  -4   2        290.67        320.27        53.30 o                         
 -14  -3   2         21.50         50.33        23.87 o                         
 -13  -3   2        275.84        324.82        45.65 o                         
 -12  -3   2        114.05         65.66        40.37 o                         
 -11  -3   2        344.45        326.80        14.73 o                         
 -10  -3   2         25.59         27.09         7.63 o                         
  -9  -3   2         61.63         82.49         7.97 o                         
  -8  -3   2          0.46         -2.38         5.30 o                         
  -7  -3   2        607.26        563.20        13.40 o                         
  -6  -3   2        191.29        184.23         8.63 o                         
  -5  -3   2        844.44        699.40         9.94 o                         
  -4  -3   2        385.87        411.16         5.79 o                         
  -3  -3   2         62.55         60.80         3.71 o                         
  -2  -3   2         49.14         69.33         3.88 o                         
  -1  -3   2        519.91        513.52         6.78 o                         
   0  -3   2       3261.83       3241.78        19.22 o                         
   1  -3   2       3386.86       3321.77        23.23 o                         
   2  -3   2         32.85         21.53         2.98 o                         
   3  -3   2        380.18        403.47         8.77 o                         
   4  -3   2         15.82         25.80         3.69 o                         
   5  -3   2       1068.40       1180.64        13.36 o                         
   6  -3   2        445.67        449.87         9.36 o                         
   7  -3   2        113.21         67.73         9.10 o                         
   8  -3   2         62.32         63.50         6.34 o                         
   9  -3   2         88.99         97.25        10.16 o                         
  10  -3   2          5.80         -0.27         9.41 o                         
  11  -3   2        132.63        141.96        13.70 o                         
  12  -3   2        135.73         89.36        39.67 o                         
  13  -3   2        415.06        435.91        32.55 o                         
  14  -3   2         40.84         34.39        51.06 o                         
 -14  -2   2         24.79        -17.88        19.28 o                         
 -13  -2   2         12.79         74.83        22.70 o                         
 -12  -2   2        286.53        309.21        40.44 o                         
 -11  -2   2          0.53         -2.36         7.54 o                         
 -10  -2   2         68.57         98.07         8.58 o                         
  -9  -2   2         61.10         73.87         7.30 o                         
  -8  -2   2         38.49         47.51         5.98 o                         
  -7  -2   2        151.66        145.25         7.61 o                         
  -6  -2   2        684.46        669.59        10.37 o                         
  -5  -2   2        161.14        167.01         4.49 o                         
  -4  -2   2        369.69        347.81         5.11 o                         
  -3  -2   2        499.67        569.63         5.70 o                         
  -2  -2   2       1611.04       1800.72        13.72 o                         
  -1  -2   2         38.79         53.01         2.77 o                         
   0  -2   2      34219.58      34767.28       203.07 o                         
   1  -2   2         30.43         31.15         2.07 o                         
   2  -2   2        122.16         91.20         3.80 o                         
   3  -2   2       1465.17       1481.08        13.03 o                         
   4  -2   2       1072.95       1038.50        11.13 o                         
   5  -2   2       2621.88       2836.82        22.58 o                         
   6  -2   2         23.59         28.40         4.16 o                         
   7  -2   2        630.95        602.70        10.09 o                         
   8  -2   2         29.23         29.74         5.58 o                         
   9  -2   2        283.17        263.96        10.90 o                         
  10  -2   2        138.33        139.95        12.33 o                         
  11  -2   2         35.71         41.65        11.38 o                         
  12  -2   2        577.38        594.41        46.85 o                         
  13  -2   2         51.74        105.63        30.76 o                         
  14  -2   2        151.29        273.74        52.22 o                         
 -15  -1   2        236.31        268.44        53.72 o                         
 -14  -1   2         37.98         31.19        13.49 o                         
 -13  -1   2        172.36        218.86        27.02 o                         
 -12  -1   2        128.63        166.68        25.88 o                         
 -11  -1   2         28.52         26.45         7.77 o                         
 -10  -1   2          3.21         -1.73         6.29 o                         
  -9  -1   2         25.86         43.04         6.46 o                         
  -8  -1   2         59.16         62.28         6.01 o                         
  -7  -1   2         80.79         86.11         6.99 o                         
  -6  -1   2         59.09         69.66         3.95 o                         
  -5  -1   2         61.24         75.79         3.82 o                         
  -4  -1   2        530.48        557.47         6.37 o                         
  -3  -1   2         22.81         35.67         2.22 o                         
  -2  -1   2       3320.42       3381.24        18.90 o                         
  -1  -1   2       5459.98       5528.42        33.53 o                         
   0  -1   2        392.79        420.02         3.82 o                         
   1  -1   2        380.19        391.25         3.97 o                         
   2  -1   2         81.37         72.12         2.86 o                         
   3  -1   2       1818.35       1579.94        13.56 o                         
   4  -1   2         57.49         56.81         3.78 o                         
   5  -1   2       2825.58       2856.41        23.11 o                         
   6  -1   2         14.04         24.60         4.31 o                         
   7  -1   2       1128.51       1097.39        16.22 o                         
   8  -1   2         55.49         44.32         6.34 o                         
   9  -1   2        398.89        381.83        12.44 o                         
  10  -1   2         56.80         49.79         7.91 o                         
  11  -1   2        274.83        266.33        18.77 o                         
  12  -1   2         60.34        102.21        43.16 o                         
  13  -1   2        252.59        271.36        32.98 o                         
  14  -1   2        116.13        199.85        53.24 o                         
 -15   0   2         51.73         76.81        34.21 o                         
 -14   0   2         94.87        116.29        15.50 o                         
 -13   0   2        120.24        133.86        25.99 o                         
 -12   0   2       1279.21       1188.91        46.35 o                         
 -11   0   2         23.71         22.58         7.43 o                         
 -10   0   2         16.18         16.35         6.56 o                         
  -9   0   2        435.25        401.38         8.82 o                         
  -8   0   2       1762.81       1762.04        15.68 o                         
  -7   0   2       2954.50       2859.03        21.13 o                         
  -6   0   2       7222.24       7450.88        42.54 o                         
  -5   0   2        125.22        123.76         4.40 o                         
  -4   0   2       8426.86       8910.48        47.73 o                         
  -3   0   2      10300.77      11605.16        59.86 o                         
  -2   0   2        933.76        997.98         7.19 o                         
  -1   0   2        843.90        874.51         7.32 o                         
   0   0   2       4773.49       5075.68        27.51 o                         
   1   0   2        563.06        647.90         8.35 o                         
   2   0   2       4738.46       4829.84        31.69 o                         
   3   0   2       5450.07       5477.90        36.51 o                         
   4   0   2       6724.30       6885.91        45.70 o                         
   5   0   2          0.58         10.56         3.83 o                         
   6   0   2       2345.45       2142.06        20.70 o                         
   7   0   2        760.23        795.81        15.00 o                         
   8   0   2       1520.97       1482.58        19.16 o                         
   9   0   2        519.69        528.18        14.12 o                         
  10   0   2       1994.30       1909.49        24.96 o                         
  11   0   2          4.84         -6.96         8.61 o                         
  12   0   2        689.67        741.39        50.22 o                         
  13   0   2         52.82         87.53        32.54 o                         
  14   0   2        485.61        606.94        56.31 o                         
 -15   1   2        177.35        303.01        46.81 o                         
 -14   1   2         12.35          7.53        12.68 o                         
 -13   1   2        478.18        510.18        29.27 o                         
 -12   1   2          8.32         -4.93        35.39 o                         
 -11   1   2       1056.81       1015.34        22.86 o                         
 -10   1   2        618.73        609.32        11.17 o                         
  -9   1   2       3433.35       3389.99        28.69 o                         
  -8   1   2        310.41        310.03         7.72 o                         
  -7   1   2        923.95        836.73        13.35 o                         
  -6   1   2         41.26         51.10         4.57 o                         
  -5   1   2       3655.74       3744.34        46.50 o                         
  -4   1   2         23.02         25.06         2.48 o                         
  -3   1   2       9322.75      10001.27        52.29 o                         
  -2   1   2       5161.78       5476.58        34.30 o                         
  -1   1   2       7335.14       7575.97        45.69 o                         
   0   1   2      18969.32      19387.64       112.89 o                         
   1   1   2       4348.12       4644.39        30.49 o                         
   2   1   2         26.55         26.91         3.20 o                         
   3   1   2       7186.45       7367.09        48.12 o                         
   4   1   2        621.44        584.01         9.44 o                         
   5   1   2       1683.63       1634.27        17.23 o                         
   6   1   2         25.08         24.98         5.44 o                         
   7   1   2       2365.47       2205.60        24.58 o                         
   8   1   2        225.42        214.39        11.24 o                         
   9   1   2       1113.84       1037.18        18.38 o                         
  10   1   2         31.49         28.71         8.82 o                         
  11   1   2        220.89        212.41        14.37 o                         
  12   1   2         39.77         73.49        43.15 o                         
  13   1   2        298.06        386.15        35.27 o                         
  14   1   2         14.09        181.57        54.54 o                         
 -15   2   2         28.09          3.60        47.63 o                         
 -14   2   2        264.54        302.05        30.80 o                         
 -13   2   2        114.68        137.41        26.15 o                         
 -12   2   2        938.06        971.21        43.90 o                         
 -11   2   2         27.29         26.34         9.46 o                         
 -10   2   2        963.75        987.51        16.59 o                         
  -9   2   2         21.36         18.56         4.65 o                         
  -8   2   2       2689.24       2620.29        20.60 o                         
  -7   2   2        400.81        434.05         9.02 o                         
  -6   2   2       2940.38       2748.97        22.93 o                         
  -5   2   2        611.44        686.80         7.82 o                         
  -4   2   2       4845.64       5066.29        29.22 o                         
  -3   2   2          2.37          0.36         2.16 o                         
  -2   2   2       2747.68       2583.61        18.98 o                         
  -1   2   2        820.62        821.64         8.78 o                         
   0   2   2       4727.30       4779.81        27.00 o                         
   1   2   2         84.58        125.38         5.01 o                         
   2   2   2       2366.20       2258.39        18.76 o                         
   3   2   2       1264.47       1360.72        14.22 o                         
   4   2   2        385.44        386.91         8.93 o                         
   5   2   2        231.14        269.08         8.89 o                         
   6   2   2        614.17        582.33        12.36 o                         
   7   2   2       2777.16       2701.85        27.95 o                         
   8   2   2        255.22        250.01        12.38 o                         
   9   2   2         92.91        102.38         9.66 o                         
  10   2   2        375.68        355.00        16.00 o                         
  11   2   2         29.49         21.20        10.42 o                         
  12   2   2        374.01        369.49        33.93 o                         
  13   2   2         69.29         82.56        35.50 o                         
 -15   3   2        301.56        375.12        51.47 o                         
 -14   3   2         14.26         15.42        29.60 o                         
 -13   3   2        152.07        143.09        27.18 o                         
 -12   3   2        108.09        103.70        12.41 o                         
 -11   3   2        606.06        570.70        15.32 o                         
 -10   3   2         32.07         32.54         7.03 o                         
  -9   3   2       1038.84       1046.21        16.21 o                         
  -8   3   2         53.21         51.82         6.03 o                         
  -7   3   2        436.86        422.47         8.85 o                         
  -6   3   2         61.05         65.19         5.09 o                         
  -5   3   2       1703.21       1813.07        17.04 o                         
  -4   3   2        346.66        393.92         6.03 o                         
  -3   3   2       1301.66       1161.11         9.86 o                         
  -2   3   2        563.82        587.00         8.14 o                         
  -1   3   2        373.23        411.89         7.03 o                         
   0   3   2       1938.16       1991.37        14.05 o                         
   1   3   2       2590.60       2757.67        18.04 o                         
   2   3   2          1.59          3.01         3.35 o                         
   3   3   2       1917.19       1946.28        18.91 o                         
   4   3   2          9.35         10.87         4.84 o                         
   5   3   2        201.68        207.94        25.77 o                         
   6   3   2        180.37        170.71        10.56 o                         
   7   3   2        147.90        179.06        14.84 o                         
   8   3   2          6.20          4.38         7.81 o                         
   9   3   2        565.89        573.19        17.21 o                         
  10   3   2         83.81         79.05        11.16 o                         
  11   3   2         24.35         34.96        11.45 o                         
  12   3   2         94.78        118.43        34.56 o                         
  13   3   2        152.98        179.60        37.73 o                         
 -15   4   2         31.98         53.21        46.40 o                         
 -14   4   2        212.53        263.61        47.26 o                         
 -13   4   2         13.13         37.06        37.64 o                         
 -12   4   2        148.99        107.25        22.37 o                         
 -11   4   2          0.94         -3.15         7.33 o                         
 -10   4   2         78.22         76.50         8.33 o                         
  -9   4   2        163.88        163.13        10.78 o                         
  -8   4   2         59.98         83.05         7.03 o                         
  -7   4   2        191.10        210.24         8.13 o                         
  -6   4   2        129.55        119.50         7.10 o                         
  -5   4   2        342.36        380.17         8.70 o                         
  -4   4   2        781.26        838.21         9.23 o                         
  -3   4   2         27.75         40.20         3.44 o                         
  -2   4   2        683.74        727.68         8.51 o                         
  -1   4   2       1076.96       1044.22        10.15 o                         
   0   4   2        240.10        302.69         6.30 o                         
   1   4   2       1351.68       1508.68        12.73 o                         
   2   4   2        229.42        250.30         7.96 o                         
   3   4   2        145.59        131.86         7.69 o                         
   4   4   2         81.45         83.42         6.52 o                         
   5   4   2        439.79        426.64        31.29 o                         
   6   4   2         32.69         44.31         7.66 o                         
   7   4   2        604.06        618.51        18.59 o                         
   8   4   2        434.43        387.94        15.54 o                         
   9   4   2          0.63         -8.59         9.42 o                         
  10   4   2         19.74         33.73        11.07 o                         
  11   4   2          1.45         -8.37        11.54 o                         
  12   4   2         67.24         96.44        35.98 o                         
 -15   5   2         11.31        -13.06        20.95 o                         
 -13   5   2        429.70        376.78        30.74 o                         
 -12   5   2         34.47         56.08        23.70 o                         
 -11   5   2        179.88        191.40        12.33 o                         
 -10   5   2          7.49          2.31         7.36 o                         
  -9   5   2        303.04        298.51        12.74 o                         
  -8   5   2         14.28         17.08         6.54 o                         
  -7   5   2         25.97         23.24         9.98 o                         
  -6   5   2        186.23        166.75         8.94 o                         
  -5   5   2        411.92        425.25         9.86 o                         
  -4   5   2         21.30         23.17         3.84 o                         
  -3   5   2        296.35        315.50         7.24 o                         
  -2   5   2        474.72        554.12        21.46 o                         
  -1   5   2        855.92        836.36        10.13 o                         
   0   5   2        380.92        370.19         7.77 o                         
   1   5   2       2307.28       2640.43        19.67 o                         
   2   5   2        125.15        111.18         7.24 o                         
   3   5   2        512.60        557.11        12.26 o                         
   4   5   2          1.31          6.04         6.15 o                         
   5   5   2        194.35        185.21        16.38 o                         
   6   5   2         36.69         27.00         8.00 o                         
   7   5   2        390.60        388.60        23.28 o                         
   8   5   2        254.10        259.87        15.39 o                         
   9   5   2        324.68        302.55        17.30 o                         
  10   5   2         26.69         25.66        11.63 o                         
  11   5   2        114.63        123.54        14.51 o                         
  12   5   2         26.03         66.57        40.25 o                         
 -14   6   2        601.44        598.43        59.54 o                         
 -13   6   2        104.83         87.16        31.80 o                         
 -12   6   2        553.76        588.91        42.89 o                         
 -11   6   2          2.53          3.02         8.78 o                         
 -10   6   2        732.58        721.65        17.85 o                         
  -9   6   2          6.91          9.37         7.71 o                         
  -8   6   2        200.01        178.69        10.94 o                         
  -7   6   2        718.92        674.76        15.28 o                         
  -6   6   2       1802.72       1791.10        20.43 o                         
  -5   6   2        187.91        179.88         9.49 o                         
  -4   6   2       1038.01       1094.55        12.56 o                         
  -3   6   2         21.62         23.87         4.70 o                         
  -2   6   2       3629.61       3621.40        39.92 o                         
  -1   6   2         76.80         65.64         5.30 o                         
   0   6   2       4862.75       5082.25        33.15 o                         
   1   6   2          8.22         11.48         4.77 o                         
   2   6   2       1905.70       1866.30        42.21 o                         
   3   6   2         22.00         24.80         7.24 o                         
   4   6   2       1244.29       1301.89        19.48 o                         
   5   6   2        218.47        254.12        18.88 o                         
   6   6   2        449.99        467.47        15.93 o                         
   7   6   2        836.35        816.33        22.80 o                         
   8   6   2        752.99        731.69        20.56 o                         
   9   6   2         25.16         17.80        11.72 o                         
  10   6   2        461.38        436.85        21.89 o                         
  11   6   2         46.00         42.64        14.82 o                         
 -13   7   2        364.38        429.79        35.76 o                         
 -12   7   2         94.83        142.98        42.58 o                         
 -11   7   2        777.26        781.22        26.71 o                         
 -10   7   2         93.95         91.94        13.77 o                         
  -9   7   2        639.45        660.24        17.47 o                         
  -8   7   2          0.16          1.72         7.75 o                         
  -7   7   2       1007.02       1008.80        19.99 o                         
  -6   7   2         25.52         37.73         7.02 o                         
  -5   7   2       1078.89       1008.31        32.42 o                         
  -4   7   2        155.53        164.22         8.78 o                         
  -3   7   2        647.70        601.01        11.36 o                         
  -2   7   2        309.55        286.00        21.72 o                         
  -1   7   2       2296.60       2411.36        20.93 o                         
   0   7   2        282.59        302.25        10.60 o                         
   1   7   2       1309.03       1253.68        14.98 o                         
   2   7   2        273.84        271.68        13.93 o                         
   3   7   2       1119.36       1081.07        18.78 o                         
   4   7   2        239.24        255.51        14.32 o                         
   5   7   2       1510.48       1566.00        28.39 o                         
   6   7   2        385.22        427.81        17.63 o                         
   7   7   2        585.62        623.26        24.13 o                         
   8   7   2         30.77         55.59        12.35 o                         
   9   7   2        574.71        719.21        52.43 o                         
  10   7   2         10.92         18.53        18.13 o                         
 -13   8   2         10.54         22.64        35.80 o                         
 -12   8   2        649.21        626.60        50.66 o                         
 -11   8   2          8.53         30.16        14.98 o                         
 -10   8   2        709.75        646.85        25.40 o                         
  -9   8   2        121.31        136.11        14.80 o                         
  -8   8   2       1179.51       1252.86        27.82 o                         
  -7   8   2        296.73        304.10        23.51 o                         
  -6   8   2       1469.98       1478.91        27.60 o                         
  -5   8   2        681.00        681.83        33.44 o                         
  -4   8   2        386.27        370.18        13.55 o                         
  -3   8   2          0.10          5.50         6.41 o                         
  -2   8   2       1224.17       1260.82        30.41 o                         
  -1   8   2        641.21        678.75        13.33 o                         
   0   8   2       1333.00       1493.23        18.32 o                         
   1   8   2        318.62        281.94        11.26 o                         
   2   8   2       2073.42       2138.87        29.81 o                         
   3   8   2         26.12         32.34         9.33 o                         
   4   8   2       1429.20       1380.18        23.11 o                         
   5   8   2        490.12        555.67        25.18 o                         
   6   8   2        237.89        230.35        15.22 o                         
   7   8   2        343.65        355.60        24.35 o                         
   8   8   2        257.84        295.57        54.86 o                         
   9   8   2          0.97          0.85        17.74 o                         
  10   8   2        136.07        104.21        28.84 o                         
 -13   9   2        157.84        173.64        56.41 o                         
 -12   9   2         32.81        182.45        50.70 o                         
 -11   9   2        663.38        694.74        29.76 o                         
 -10   9   2          0.98          0.48        14.70 o                         
  -9   9   2        424.03        402.75        24.61 o                         
  -8   9   2         53.18         66.85        14.14 o                         
  -7   9   2       1005.15       1070.34        31.61 o                         
  -6   9   2         31.60         28.19        12.41 o                         
  -5   9   2         52.20         58.83        24.78 o                         
  -4   9   2        213.17        206.47        15.95 o                         
  -3   9   2        265.88        280.34        17.87 o                         
  -2   9   2          0.31         -5.43        24.86 o                         
  -1   9   2        793.03        771.74        17.03 o                         
   0   9   2         93.00        116.72        14.17 o                         
   1   9   2        115.71        132.98         9.41 o                         
   2   9   2         39.70         29.78        21.89 o                         
   3   9   2        260.24        274.46        15.57 o                         
   4   9   2          0.35         -8.86        10.76 o                         
   5   9   2        134.02        136.05        25.74 o                         
   6   9   2          0.81          4.73        12.48 o                         
   7   9   2         72.16         99.94        31.12 o                         
   8   9   2        252.17        210.10        61.40 o                         
   9   9   2         93.79         98.56        30.52 o                         
 -12  10   2         90.30        169.48        54.80 o                         
 -11  10   2        142.91        124.93        19.81 o                         
 -10  10   2         15.94         30.95        16.82 o                         
  -9  10   2         17.70         18.67        15.54 o                         
  -8  10   2        145.96        207.36        49.42 o                         
  -7  10   2        139.19        124.39        27.76 o                         
  -6  10   2        266.81        255.97        20.00 o                         
  -5  10   2        326.74        380.49        30.01 o                         
  -4  10   2        121.44        120.95        14.75 o                         
  -3  10   2         45.89         64.02        13.06 o                         
  -2  10   2        503.65        582.09        30.97 o                         
  -1  10   2         28.88         23.06         9.70 o                         
   0  10   2         94.74        121.70        16.46 o                         
   1  10   2        139.21        119.51        15.26 o                         
   2  10   2        786.95        804.93        35.47 o                         
   3  10   2        131.83        113.46        16.65 o                         
   4  10   2        210.22        214.44        18.77 o                         
   5  10   2        129.04         67.73        52.22 o                         
   6  10   2         29.55         30.57        17.85 o                         
   7  10   2         56.29        126.33        49.04 o                         
 -11  11   2         74.92         97.99        20.93 o                         
 -10  11   2         35.06         50.41        19.23 o                         
  -9  11   2         35.11         65.00        18.60 o                         
  -8  11   2        338.17        346.43        56.80 o                         
  -7  11   2         50.50         31.09        30.18 o                         
  -6  11   2         26.54         26.06        15.78 o                         
  -5  11   2         39.39         34.73        31.19 o                         
  -4  11   2         22.35         33.03        14.69 o                         
  -3  11   2        202.74        215.52        17.53 o                         
  -2  11   2         47.69         54.09        31.84 o                         
  -1  11   2        408.78        432.78        21.00 o                         
   0  11   2        228.29        139.69        23.43 o                         
   1  11   2         14.81         28.10        15.28 o                         
   2  11   2         98.20         94.78        35.49 o                         
   3  11   2         88.90         87.29        17.87 o                         
   4  11   2          0.21        -25.18        25.18 o                         
   5  11   2         11.95        -49.52        56.73 o                         
   6  11   2          5.60        -28.26        28.26 o                         
  -9  12   2          1.97         23.66        27.69 o                         
  -8  12   2        344.20        419.54        44.26 o                         
  -7  12   2        364.58        386.62        36.24 o                         
  -6  12   2        217.41        248.73        21.12 o                         
  -5  12   2        266.66        314.76        36.79 o                         
  -4  12   2         92.24        105.04        17.95 o                         
  -3  12   2          4.59          1.50        16.00 o                         
  -2  12   2        723.81        813.24        39.90 o                         
  -1  12   2          0.38        -22.23        22.23 o                         
   0  12   2        347.38        325.11        44.17 o                         
   1  12   2         20.57         23.20        17.43 o                         
   2  12   2        306.08        305.83        54.34 o                         
   3  12   2         41.88         43.67        28.58 o                         
   4  12   2        281.49        260.86        35.34 o                         
  -8  13   2          0.15         -1.57        28.35 o                         
  -7  13   2        414.98        458.63        56.45 o                         
  -6  13   2          0.54         -3.30        19.34 o                         
  -5  13   2        408.33        475.10        41.66 o                         
  -4  13   2          9.46         22.27        18.48 o                         
  -3  13   2        358.86        373.91        29.37 o                         
  -2  13   2        114.58        100.90        60.10 o                         
  -1  13   2        453.23        508.10        43.68 o                         
   2  13   2         75.93         -1.93        57.57 o                         
  -2 -15   3        109.91         60.71        69.67 o                         
  -1 -15   3          8.75         10.50        30.54 o                         
   0 -15   3         27.73        -12.37        57.59 o                         
   1 -15   3        123.55        140.69        21.82 o                         
   2 -15   3         15.77        -43.72        59.09 o                         
   3 -15   3         43.66          6.73        22.64 o                         
   4 -15   3          0.97        -10.81        28.99 o                         
   5 -15   3         45.38         13.99        60.02 o                         
   6 -15   3          6.23         35.42        33.73 o                         
  -5 -14   3        133.68        142.29        23.34 o                         
  -4 -14   3         96.24        107.62        21.24 o                         
  -3 -14   3         48.73          4.28        28.09 o                         
  -2 -14   3        190.28        272.72        66.09 o                         
  -1 -14   3         13.80          8.72        27.51 o                         
   0 -14   3        154.35        117.38        32.94 o                         
   1 -14   3        165.81        125.84        20.16 o                         
   2 -14   3        114.69        107.89        40.69 o                         
   3 -14   3          6.69        -11.83        18.29 o                         
   4 -14   3         14.83        -18.25        18.25 o                         
   5 -14   3         59.06         96.42        39.90 o                         
   6 -14   3         74.87         67.42        21.01 o                         
   7 -14   3         40.93         53.73        54.26 o                         
   8 -14   3         30.32         55.18        51.22 o                         
  -6 -13   3        286.47        434.61        64.88 o                         
  -5 -13   3        102.23         34.49        56.87 o                         
  -4 -13   3          4.70         -9.58        17.32 o                         
  -3 -13   3        159.49        205.42        20.15 o                         
  -2 -13   3          0.75         16.34        56.88 o                         
  -1 -13   3        140.60        140.79        17.54 o                         
   0 -13   3        164.05        139.99        30.19 o                         
   1 -13   3        528.60        477.78        27.55 o                         
   2 -13   3        135.52        128.30        37.38 o                         
   3 -13   3        291.35        289.01        23.86 o                         
   4 -13   3         71.68         43.09        18.20 o                         
   5 -13   3        373.82        413.29        29.49 o                         
   6 -13   3         98.12         70.65        43.40 o                         
   7 -13   3        246.78        316.81        28.52 o                         
   8 -13   3         89.21        112.13        37.58 o                         
   9 -13   3        326.66        328.95        27.23 o                         
  10 -13   3          0.35         -0.52        15.99 o                         
  -8 -12   3        181.02        188.65        34.52 o                         
  -7 -12   3        388.99        467.62        38.62 o                         
  -6 -12   3        257.87        310.70        59.00 o                         
  -5 -12   3        629.31        688.81        41.81 o                         
  -4 -12   3        362.16        344.17        26.66 o                         
  -3 -12   3        137.53        121.36        17.09 o                         
  -2 -12   3       1315.81       1401.15        31.17 o                         
  -1 -12   3        141.52        140.50        12.61 o                         
   0 -12   3       1038.18        988.22        32.79 o                         
   1 -12   3          0.72        -14.09        14.09 o                         
   2 -12   3       1281.92       1255.37        40.37 o                         
   3 -12   3         23.34         18.50        11.32 o                         
   4 -12   3        958.76        985.33        23.04 o                         
   5 -12   3        191.61        221.15        26.03 o                         
   6 -12   3        622.64        629.24        21.98 o                         
   7 -12   3        323.64        297.60        25.61 o                         
   8 -12   3        442.52        351.20        35.24 o                         
   9 -12   3          2.98         17.09        14.54 o                         
  10 -12   3        328.97        372.45        24.41 o                         
  11 -12   3         24.85         43.74        15.96 o                         
  -9 -11   3        346.42        400.41        64.97 o                         
  -8 -11   3        119.85        116.93        53.25 o                         
  -7 -11   3        403.56        481.70        36.48 o                         
  -6 -11   3         21.16         35.86        16.51 o                         
  -5 -11   3        750.28        844.06        39.03 o                         
  -4 -11   3         12.45         44.07        14.86 o                         
  -3 -11   3       1621.12       1585.43        25.07 o                         
  -2 -11   3        313.18        283.38        23.70 o                         
  -1 -11   3       1037.67       1004.25        20.44 o                         
   0 -11   3          4.55        -23.00        23.00 o                         
   1 -11   3       1899.10       1872.57        33.63 o                         
   2 -11   3         20.11          5.52        21.99 o                         
   3 -11   3       1091.94       1079.51        21.48 o                         
   4 -11   3        216.97        198.64        13.40 o                         
   5 -11   3       1828.03       1786.83        31.96 o                         
   6 -11   3         22.39         -1.28        10.75 o                         
   7 -11   3       1009.69       1036.47        27.79 o                         
   8 -11   3          3.56         -9.01        12.22 o                         
   9 -11   3        320.56        292.93        18.00 o                         
  10 -11   3          7.16         -5.26        13.46 o                         
  11 -11   3        324.61        348.26        23.83 o                         
  12 -11   3         23.32         31.71        38.79 o                         
 -10 -10   3        387.92        435.03        32.91 o                         
  -9 -10   3        247.11        256.54        22.80 o                         
  -8 -10   3        400.37        486.92        52.56 o                         
  -7 -10   3        296.95        309.64        31.54 o                         
  -6 -10   3        324.66        377.20        24.92 o                         
  -5 -10   3        253.59        223.99        31.37 o                         
  -4 -10   3        598.22        574.21        23.07 o                         
  -3 -10   3          0.18         -2.80         8.82 o                         
  -2 -10   3       2228.09       2389.45        31.90 o                         
  -1 -10   3        403.94        367.94        14.91 o                         
   0 -10   3       8391.36       8047.14        51.08 o                         
   1 -10   3        453.96        469.62        12.45 o                         
   2 -10   3       2103.18       2234.39        30.77 o                         
   3 -10   3        504.51        468.89        15.87 o                         
   4 -10   3       1155.97       1132.88        20.66 o                         
   5 -10   3       1295.11       1234.03        26.03 o                         
   6 -10   3        241.58        244.02        16.16 o                         
   7 -10   3       1484.12       1495.52        27.93 o                         
   8 -10   3        195.44        201.42        13.94 o                         
   9 -10   3         12.81          1.88        11.62 o                         
  10 -10   3        284.04        235.39        15.81 o                         
  11 -10   3          1.49          4.77        13.46 o                         
  12 -10   3        439.23        465.23        38.97 o                         
 -11  -9   3        146.80        168.64        22.94 o                         
 -10  -9   3         29.38         44.99        18.62 o                         
  -9  -9   3         96.55         77.99        17.79 o                         
  -8  -9   3          3.01         -0.69        14.74 o                         
  -7  -9   3        811.09        793.22        31.23 o                         
  -6  -9   3         50.31        -13.97        37.39 o                         
  -5  -9   3        268.58        242.47        28.18 o                         
  -4  -9   3         33.72         33.78         8.36 o                         
  -3  -9   3        166.97        180.42        11.56 o                         
  -2  -9   3         49.12         50.41        17.79 o                         
  -1  -9   3        189.61        211.97         9.87 o                         
   0  -9   3        254.76        256.37        11.43 o                         
   1  -9   3        298.07        277.88         9.96 o                         
   2  -9   3         47.36         66.57        21.60 o                         
   3  -9   3         49.33         58.71         8.29 o                         
   4  -9   3         79.40         88.28         9.01 o                         
   5  -9   3        420.41        407.35        20.27 o                         
   6  -9   3          7.80          3.53         8.65 o                         
   7  -9   3        130.73        118.98        18.45 o                         
   8  -9   3          0.61         -3.26         9.97 o                         
   9  -9   3         74.67         59.51        11.62 o                         
  10  -9   3          8.73         21.58        11.73 o                         
  11  -9   3         16.71         20.45        12.14 o                         
  12  -9   3          9.24          0.19        34.63 o                         
  13  -9   3        226.18        133.29        53.23 o                         
 -12  -8   3         88.25        167.38        62.01 o                         
 -11  -8   3         10.69         14.63        17.98 o                         
 -10  -8   3        105.95        122.98        18.53 o                         
  -9  -8   3          6.91         -3.54        14.20 o                         
  -8  -8   3        325.72        255.49        21.84 o                         
  -7  -8   3        113.35        114.18        23.62 o                         
  -6  -8   3         25.44         26.06        11.32 o                         
  -5  -8   3          2.18          1.05         9.81 o                         
  -4  -8   3        553.49        570.12        13.73 o                         
  -3  -8   3          9.95          8.28         5.29 o                         
  -2  -8   3        602.03        611.41        17.65 o                         
  -1  -8   3        163.36        192.81         8.41 o                         
   0  -8   3        689.97        702.49        11.66 o                         
   1  -8   3         53.55         74.90         5.63 o                         
   2  -8   3         74.78         79.17        18.16 o                         
   3  -8   3         77.75         72.94         7.59 o                         
   4  -8   3        322.55        348.09        12.41 o                         
   5  -8   3        480.32        516.37        33.15 o                         
   6  -8   3         48.65         39.63         8.29 o                         
   7  -8   3         31.10         63.39        16.92 o                         
   8  -8   3         20.33         39.32         9.62 o                         
   9  -8   3         32.05         19.11         9.99 o                         
  10  -8   3        170.74        168.89        12.54 o                         
  11  -8   3         10.50          5.76        10.54 o                         
  12  -8   3        100.90        143.26        48.40 o                         
  13  -8   3          9.17        -25.00        33.47 o                         
 -12  -7   3         32.27         62.80        40.02 o                         
 -11  -7   3         42.57         74.03        17.25 o                         
 -10  -7   3         36.18         21.98        14.61 o                         
  -9  -7   3        407.20        432.72        23.06 o                         
  -8  -7   3         33.24         35.10        11.97 o                         
  -7  -7   3        102.45        101.98        20.78 o                         
  -6  -7   3          9.53         20.56         9.77 o                         
  -5  -7   3        669.42        679.18        23.78 o                         
  -4  -7   3         22.00         21.97         5.95 o                         
  -3  -7   3         18.67         24.70         5.83 o                         
  -2  -7   3         82.73         70.65        20.72 o                         
  -1  -7   3       1385.20       1382.60        13.44 o                         
   0  -7   3       2170.66       2249.53        18.12 o                         
   1  -7   3        554.83        592.31         9.03 o                         
   2  -7   3        323.05        338.76        28.76 o                         
   3  -7   3        150.91        178.18         9.16 o                         
   4  -7   3         35.58         41.66         6.70 o                         
   5  -7   3        157.84        157.08         9.61 o                         
   6  -7   3        162.30        158.30        10.27 o                         
   7  -7   3        465.65        453.47        16.29 o                         
   8  -7   3        425.83        420.49        15.25 o                         
   9  -7   3        642.71        646.68        17.30 o                         
  10  -7   3         56.78         58.45        10.10 o                         
  11  -7   3        344.17        321.05        21.86 o                         
  12  -7   3          1.22        -45.41        45.41 o                         
  13  -7   3        283.24        326.94        34.78 o                         
  14  -7   3         37.01          4.45        22.94 o                         
 -13  -6   3         11.34         26.52        36.50 o                         
 -12  -6   3        624.06        748.26        40.27 o                         
 -11  -6   3         22.87         31.80        14.41 o                         
 -10  -6   3        361.08        331.82        22.22 o                         
  -9  -6   3          2.79          9.64        10.99 o                         
  -8  -6   3        436.49        419.96        18.78 o                         
  -7  -6   3        861.76        759.17        22.70 o                         
  -6  -6   3       1581.00       1517.36        18.62 o                         
  -5  -6   3          2.25         22.53         5.13 o                         
  -4  -6   3       1632.71       1594.15        17.55 o                         
  -3  -6   3         29.83         34.77         4.98 o                         
  -2  -6   3       5185.63       5093.55        64.09 o                         
  -1  -6   3        188.52        171.57         7.63 o                         
   0  -6   3       6480.68       6670.18        38.94 o                         
   1  -6   3         36.22         32.36         3.61 o                         
   2  -6   3       1849.00       1838.85        18.49 o                         
   3  -6   3         13.60         19.98         5.05 o                         
   4  -6   3       1460.85       1362.34        16.80 o                         
   5  -6   3        248.44        265.45        10.09 o                         
   6  -6   3       1678.29       1632.41        20.07 o                         
   7  -6   3        482.86        482.85        15.15 o                         
   8  -6   3        608.59        591.60        14.91 o                         
   9  -6   3        348.22        299.70        13.80 o                         
  10  -6   3       1165.57       1187.70        20.83 o                         
  11  -6   3         28.35         34.18        12.69 o                         
  12  -6   3        606.72        568.71        49.57 o                         
  13  -6   3         30.16         22.52        32.33 o                         
  14  -6   3        158.00        159.88        26.98 o                         
 -14  -5   3         54.57         42.33        55.62 o                         
 -13  -5   3        463.46        531.04        37.24 o                         
 -12  -5   3         99.91        124.08        33.97 o                         
 -11  -5   3        389.91        373.37        22.23 o                         
 -10  -5   3         95.36         82.26        13.20 o                         
  -9  -5   3        997.41        968.49        23.92 o                         
  -8  -5   3        153.65        149.65         9.83 o                         
  -7  -5   3       1308.75       1266.69        18.93 o                         
  -6  -5   3         25.20         22.27         5.41 o                         
  -5  -5   3       4813.26       4775.95        35.62 o                         
  -4  -5   3        340.05        358.96         8.42 o                         
  -3  -5   3       1965.73       1854.50        17.60 o                         
  -2  -5   3        161.30        175.21         6.55 o                         
  -1  -5   3       8338.79       8478.43        54.69 o                         
   0  -5   3        277.07        302.04         7.57 o                         
   1  -5   3       5143.17       4935.25        29.27 o                         
   2  -5   3        474.78        485.09         8.94 o                         
   3  -5   3       1716.55       1687.31        17.10 o                         
   4  -5   3        153.71        169.41         7.78 o                         
   5  -5   3       2761.93       2680.22        24.51 o                         
   6  -5   3         16.37         17.11         6.65 o                         
   7  -5   3       1753.40       1582.34        24.85 o                         
   8  -5   3        332.08        350.35        12.28 o                         
   9  -5   3       1064.08       1031.39        17.94 o                         
  10  -5   3         33.67         17.67        10.70 o                         
  11  -5   3        530.99        528.63        22.28 o                         
  12  -5   3         67.15         39.87        43.77 o                         
  13  -5   3        410.15        446.50        34.44 o                         
  14  -5   3        133.49        141.57        54.68 o                         
 -14  -4   3        312.39        348.47        36.87 o                         
 -13  -4   3         85.66         88.94        31.77 o                         
 -12  -4   3        581.35        605.00        34.42 o                         
 -11  -4   3         14.87         23.51        11.83 o                         
 -10  -4   3       1834.54       1665.46        25.38 o                         
  -9  -4   3        290.57        274.36        11.70 o                         
  -8  -4   3        929.09        844.50        14.64 o                         
  -7  -4   3        664.42        668.13        14.22 o                         
  -6  -4   3       4931.22       4859.22        36.43 o                         
  -5  -4   3         17.27         32.45         4.07 o                         
  -4  -4   3        770.59        702.25         9.89 o                         
  -3  -4   3          0.27          1.33         2.93 o                         
  -2  -4   3       4344.32       4451.85        31.13 o                         
  -1  -4   3         24.52         23.71         3.55 o                         
   0  -4   3       6172.01       6396.56        42.05 o                         
   1  -4   3          7.18          8.84         3.17 o                         
   2  -4   3       5666.08       5881.00        39.75 o                         
   3  -4   3        132.15        113.12         6.12 o                         
   4  -4   3       2336.13       2273.62        24.88 o                         
   5  -4   3        163.33        180.54         7.61 o                         
   6  -4   3       1090.71       1087.84        14.73 o                         
   7  -4   3       2123.01       1896.13        21.49 o                         
   8  -4   3        201.42        197.52        10.45 o                         
   9  -4   3        148.18        149.95        12.31 o                         
  10  -4   3        141.13        126.21        12.79 o                         
  11  -4   3          0.85         12.42        11.56 o                         
  12  -4   3        463.60        376.95        45.37 o                         
  13  -4   3        135.83        192.44        32.93 o                         
  14  -4   3        283.39        454.58        57.52 o                         
 -14  -3   3         97.01        177.33        49.51 o                         
 -13  -3   3        340.86        360.04        43.30 o                         
 -12  -3   3         35.33         79.62        40.49 o                         
 -11  -3   3        580.87        555.06        18.77 o                         
 -10  -3   3         13.35         10.45         7.07 o                         
  -9  -3   3        477.08        453.20        14.79 o                         
  -8  -3   3        552.58        524.60        11.73 o                         
  -7  -3   3        842.06        820.95        17.14 o                         
  -6  -3   3          1.83          3.06         2.86 o                         
  -5  -3   3       1243.16       1186.38        10.66 o                         
  -4  -3   3          2.70          2.35         2.73 o                         
  -3  -3   3       1175.66        996.37        10.65 o                         
  -2  -3   3        180.51        203.35         5.16 o                         
  -1  -3   3       3483.84       3620.36        25.23 o                         
   0  -3   3        137.43        137.91         5.07 o                         
   1  -3   3       1001.21        989.67         9.98 o                         
   2  -3   3         84.88         73.24         4.08 o                         
   3  -3   3        458.43        337.05         6.90 o                         
   4  -3   3        219.18        234.08         6.77 o                         
   5  -3   3       1208.00       1020.98        22.63 o                         
   6  -3   3        467.50        454.13         9.94 o                         
   7  -3   3        394.14        397.45         9.69 o                         
   8  -3   3          2.38          5.13         7.61 o                         
   9  -3   3         15.80          0.90         8.26 o                         
  10  -3   3         38.15         30.29        10.42 o                         
  11  -3   3         14.23         12.01        11.91 o                         
  12  -3   3         22.50         37.77        42.16 o                         
  13  -3   3        529.82        510.88        34.53 o                         
  14  -3   3         15.54        176.69        52.23 o                         
 -14  -2   3        240.60        237.35        44.97 o                         
 -13  -2   3         47.90         48.92        27.52 o                         
 -12  -2   3        146.44        152.57        11.00 o                         
 -11  -2   3         11.04          8.21         7.27 o                         
 -10  -2   3        132.40        133.55         9.66 o                         
  -9  -2   3        153.73        143.54         7.33 o                         
  -8  -2   3         36.87         45.35         4.47 o                         
  -7  -2   3        742.12        760.80        10.83 o                         
  -6  -2   3        436.19        440.84         7.08 o                         
  -5  -2   3         64.62         61.23         3.68 o                         
  -4  -2   3        102.38         61.09         3.79 o                         
  -3  -2   3        538.04        596.03         7.55 o                         
  -2  -2   3        120.73        136.19         4.16 o                         
  -1  -2   3        111.54         96.02         3.79 o                         
   0  -2   3        512.50        587.97         5.75 o                         
   1  -2   3         25.51         15.23         1.99 o                         
   2  -2   3         25.30         38.90         2.57 o                         
   3  -2   3         25.76         13.99         2.54 o                         
   4  -2   3        149.35        106.38         4.50 o                         
   5  -2   3        173.64        180.96         6.60 o                         
   6  -2   3         16.85         15.76         4.28 o                         
   7  -2   3         50.64         65.13         9.88 o                         
   8  -2   3        237.95        233.52        10.13 o                         
   9  -2   3         33.87         32.77         7.29 o                         
  10  -2   3        155.11        163.72        14.50 o                         
  11  -2   3        129.05        134.66        14.31 o                         
  12  -2   3        292.50        319.84        45.23 o                         
  13  -2   3         24.52         48.91        32.79 o                         
  14  -2   3        192.47        214.23        55.11 o                         
 -15  -1   3        287.17        334.80        52.01 o                         
 -14  -1   3         77.06         58.71        41.19 o                         
 -13  -1   3        148.39        197.41        26.25 o                         
 -12  -1   3        120.36        123.91        36.76 o                         
 -11  -1   3        187.74        173.21        10.69 o                         
 -10  -1   3        108.13        126.69         8.75 o                         
  -9  -1   3         18.31         22.65         4.62 o                         
  -8  -1   3          0.27         -0.13         3.58 o                         
  -7  -1   3        111.48         93.07         8.43 o                         
  -6  -1   3         59.46         74.25         4.25 o                         
  -5  -1   3       1020.80       1153.86        10.49 o                         
  -4  -1   3         50.88         50.23         2.92 o                         
  -3  -1   3        486.66        484.18         5.53 o                         
  -2  -1   3          9.19          9.41         1.70 o                         
  -1  -1   3        552.23        466.60         4.79 o                         
   0  -1   3       7808.42       8214.37        43.46 o                         
   1  -1   3         50.08         78.53         3.07 o                         
   2  -1   3       1030.07       1072.91         8.77 o                         
   3  -1   3         71.17         59.04         3.85 o                         
   4  -1   3        115.83        112.57         5.69 o                         
   5  -1   3        914.94        936.41        12.28 o                         
   6  -1   3         87.55        105.30         6.99 o                         
   7  -1   3       1785.92       1747.81        21.07 o                         
   8  -1   3          7.33         15.30         6.13 o                         
   9  -1   3        431.89        432.22        13.52 o                         
  10  -1   3         13.80         -2.93         8.19 o                         
  11  -1   3        124.80        133.39        14.78 o                         
  12  -1   3         40.34         -6.58        44.12 o                         
  13  -1   3        251.91        378.94        35.94 o                         
  14  -1   3         36.21         49.74        52.56 o                         
 -15   0   3         15.79          6.42        47.56 o                         
 -14   0   3        269.52        302.41        42.10 o                         
 -13   0   3         82.26         96.39        25.08 o                         
 -12   0   3        392.29        409.53        18.62 o                         
 -11   0   3          7.52          7.15         7.11 o                         
 -10   0   3       1410.49       1366.47        15.56 o                         
  -9   0   3        647.91        585.80        12.56 o                         
  -8   0   3       1380.98       1327.63        13.87 o                         
  -7   0   3       2972.57       2916.65        21.81 o                         
  -6   0   3        338.49        342.96         6.68 o                         
  -5   0   3       2614.25       2830.59        19.07 o                         
  -4   0   3         37.68         42.57         2.79 o                         
  -3   0   3        251.20        240.75         4.22 o                         
  -2   0   3        767.46        812.49         8.37 o                         
  -1   0   3        373.26        378.48         5.45 o                         
   0   0   3         63.39         74.21         3.62 o                         
   1   0   3       1476.52       1485.12        10.43 o                         
   2   0   3       1301.68       1336.59        12.65 o                         
   3   0   3       1020.87       1078.52        11.90 o                         
   4   0   3        973.38        992.65        12.35 o                         
   5   0   3        565.82        587.22        10.56 o                         
   6   0   3       1863.71       1778.92        19.48 o                         
   7   0   3        517.04        468.53        14.30 o                         
   8   0   3       1084.31       1032.46        17.12 o                         
   9   0   3         66.22         79.00         8.89 o                         
  10   0   3        965.31        928.84        19.45 o                         
  11   0   3        151.64        149.76        15.42 o                         
  12   0   3        188.47        102.57        46.19 o                         
  13   0   3          7.59         65.56        47.91 o                         
 -15   1   3        373.69        407.89        51.06 o                         
 -14   1   3        120.74        219.94        40.80 o                         
 -13   1   3        805.69        732.64        29.88 o                         
 -12   1   3          5.93         22.25        10.28 o                         
 -11   1   3        683.36        675.35        15.43 o                         
 -10   1   3        151.68        162.72         7.89 o                         
  -9   1   3        370.94        371.93         9.24 o                         
  -8   1   3         80.46         90.21         6.54 o                         
  -7   1   3       2445.17       2461.67        19.69 o                         
  -6   1   3          1.34          3.22         2.94 o                         
  -5   1   3       3730.13       3740.09        23.66 o                         
  -4   1   3        186.90        157.46         4.26 o                         
  -3   1   3       3188.75       3196.37        23.05 o                         
  -2   1   3       1958.43       2049.73        16.23 o                         
  -1   1   3      10479.95      10563.98        63.53 o                         
   0   1   3        969.95        970.29         9.89 o                         
   1   1   3       5700.50       5646.39        31.45 o                         
   2   1   3        694.97        763.11         9.71 o                         
   3   1   3       3778.19       3712.84        28.21 o                         
   4   1   3        400.71        443.58         9.37 o                         
   5   1   3       1425.93       1394.74        16.52 o                         
   6   1   3        175.58        187.32         9.56 o                         
   7   1   3       1316.75       1336.61        20.76 o                         
   8   1   3        168.55        161.43        10.37 o                         
   9   1   3       1217.59       1191.61        20.44 o                         
  10   1   3        232.79        207.37        12.85 o                         
  11   1   3        165.40        158.66        12.48 o                         
  12   1   3        109.61        186.26        48.42 o                         
  13   1   3        424.20        557.67        38.68 o                         
 -15   2   3         39.80         17.96        14.16 o                         
 -14   2   3        282.13        294.23        31.09 o                         
 -13   2   3         78.48         81.40        25.23 o                         
 -12   2   3       1001.71        912.77        23.50 o                         
 -11   2   3        271.83        280.21        12.64 o                         
 -10   2   3       2389.02       2341.50        21.42 o                         
  -9   2   3        113.24        104.38         7.27 o                         
  -8   2   3       2177.87       2155.88        18.33 o                         
  -7   2   3        468.39        459.13        10.94 o                         
  -6   2   3       1292.29       1245.02        13.77 o                         
  -5   2   3        431.02        496.17         7.08 o                         
  -4   2   3       7311.39       7395.81        47.82 o                         
  -3   2   3       1192.55       1309.83        12.86 o                         
  -2   2   3       5421.83       5549.28        36.76 o                         
  -1   2   3        271.88        313.79         6.56 o                         
   0   2   3       3940.28       4016.88        28.27 o                         
   1   2   3       1812.36       1939.12        16.81 o                         
   2   2   3       5694.97       5615.65        39.03 o                         
   3   2   3       1325.68       1386.52        15.39 o                         
   4   2   3       2211.23       2215.32        21.41 o                         
   5   2   3       2116.55       1963.05        42.19 o                         
   6   2   3        777.47        849.07        15.19 o                         
   7   2   3        849.06        812.29        18.36 o                         
   8   2   3       1112.37       1035.90        19.02 o                         
   9   2   3        210.92        206.28        13.36 o                         
  10   2   3         97.29         94.32        11.31 o                         
  11   2   3          6.60         18.25        10.93 o                         
  12   2   3        625.41        660.02        37.98 o                         
  13   2   3          4.72        140.20        53.59 o                         
 -15   3   3        391.05        403.57        25.11 o                         
 -14   3   3         76.48         77.66        29.48 o                         
 -13   3   3        148.78        142.65        37.55 o                         
 -12   3   3        135.25        149.40        28.11 o                         
 -11   3   3        484.96        514.77        14.97 o                         
 -10   3   3         69.89         70.15         7.69 o                         
  -9   3   3         54.08         46.74         6.74 o                         
  -8   3   3          4.64          2.83         4.02 o                         
  -7   3   3        892.07        827.66        11.45 o                         
  -6   3   3         18.21         21.80         3.57 o                         
  -5   3   3        608.35        611.79         8.10 o                         
  -4   3   3        246.11        277.55         7.15 o                         
  -3   3   3       2209.81       2327.75        19.59 o                         
  -2   3   3        764.30        867.25        10.71 o                         
  -1   3   3       2298.82       2352.17        19.38 o                         
   0   3   3       1749.35       2043.01        14.83 o                         
   1   3   3        424.95        472.97         8.55 o                         
   2   3   3        106.60        112.82         8.19 o                         
   3   3   3         55.33         70.70         5.91 o                         
   4   3   3         17.34         21.81         5.77 o                         
   5   3   3        266.35        281.56        29.83 o                         
   6   3   3         35.04         24.20         7.31 o                         
   7   3   3        251.65        229.90        16.47 o                         
   8   3   3          1.05         -3.16         8.62 o                         
   9   3   3         57.82         82.01        10.89 o                         
  10   3   3          8.41          2.81        10.69 o                         
  11   3   3         12.72         19.34        12.09 o                         
  12   3   3         35.79         26.47        36.37 o                         
 -15   4   3         10.33         57.14        21.21 o                         
 -14   4   3         42.19         52.38        19.59 o                         
 -13   4   3         45.77         28.81        28.42 o                         
 -12   4   3        290.05        332.69        24.67 o                         
 -11   4   3         62.56         59.75         8.83 o                         
 -10   4   3        412.86        395.37        13.57 o                         
  -9   4   3        226.00        198.62        11.04 o                         
  -8   4   3         25.73         33.50         6.05 o                         
  -7   4   3        294.59        279.80         8.79 o                         
  -6   4   3        511.28        498.70         8.58 o                         
  -5   4   3         94.73         93.16         5.14 o                         
  -4   4   3         36.80         42.76         4.82 o                         
  -3   4   3         23.58         35.88         4.52 o                         
  -2   4   3        210.86        162.75         7.02 o                         
  -1   4   3        107.58        119.93         6.53 o                         
   0   4   3       2294.55       2335.32        17.34 o                         
   1   4   3         39.66         35.32         3.84 o                         
   2   4   3        382.01        400.84         9.80 o                         
   3   4   3         11.89         14.60         5.41 o                         
   4   4   3        320.46        363.78        11.31 o                         
   5   4   3        209.33        225.74        21.42 o                         
   6   4   3        112.45        110.71         9.55 o                         
   7   4   3        195.05        200.69        17.44 o                         
   8   4   3         95.73        110.54        11.23 o                         
   9   4   3         28.47          6.94        10.51 o                         
  10   4   3        169.50        174.29        14.04 o                         
  11   4   3          7.50          4.33        12.82 o                         
  12   4   3        344.43        344.19        40.58 o                         
 -15   5   3         41.80         26.72        21.88 o                         
 -14   5   3         95.00         67.27        54.05 o                         
 -13   5   3        331.01        322.02        31.25 o                         
 -12   5   3        109.59        116.33        34.64 o                         
 -11   5   3         42.49         38.53         8.92 o                         
 -10   5   3        277.63        259.54        13.51 o                         
  -9   5   3         24.54         16.76         7.40 o                         
  -8   5   3         17.83         26.18         6.88 o                         
  -7   5   3         93.32         86.38        10.36 o                         
  -6   5   3         45.11         41.50         4.84 o                         
  -5   5   3         28.26        -16.97        16.97 o                         
  -4   5   3        174.04        182.52         8.59 o                         
  -3   5   3        463.65        488.01        10.46 o                         
  -2   5   3        228.43        260.36        26.62 o                         
  -1   5   3       1712.33       1819.11        15.72 o                         
   0   5   3        192.05        220.40         7.39 o                         
   1   5   3         18.75         21.09         4.44 o                         
   2   5   3        736.44        708.35        13.42 o                         
   3   5   3        733.35        753.05        14.38 o                         
   4   5   3         30.78         38.74         7.43 o                         
   5   5   3        334.47        363.96        18.55 o                         
   6   5   3         10.45          9.34         8.38 o                         
   7   5   3        225.45        214.62        24.10 o                         
   8   5   3         29.50         19.32        10.33 o                         
   9   5   3        138.03        147.24        13.40 o                         
  10   5   3         29.92         28.44        12.61 o                         
  11   5   3         74.89         84.05        14.81 o                         
 -14   6   3        298.64        264.06        58.40 o                         
 -13   6   3         82.75        162.65        32.38 o                         
 -12   6   3        303.50        282.32        40.29 o                         
 -11   6   3         36.73         51.51        13.09 o                         
 -10   6   3         44.31         38.05        11.64 o                         
  -9   6   3          0.26          2.41        10.21 o                         
  -8   6   3         77.66         71.95        11.04 o                         
  -7   6   3       1549.06       1566.21        29.01 o                         
  -6   6   3        286.10        299.19        11.17 o                         
  -5   6   3       1308.51       1145.26        31.83 o                         
  -4   6   3        124.11        119.65         8.11 o                         
  -3   6   3          2.16         -0.81         5.59 o                         
  -2   6   3       1830.45       1798.71        29.23 o                         
  -1   6   3         51.83         59.24         5.66 o                         
   0   6   3        212.09        230.13         9.13 o                         
   1   6   3        292.52        315.57         9.25 o                         
   2   6   3        941.21        937.73        26.64 o                         
   3   6   3        548.13        536.75        14.61 o                         
   4   6   3        952.93        956.75        18.27 o                         
   5   6   3        149.73        147.12        19.49 o                         
   6   6   3        506.25        506.81        17.42 o                         
   7   6   3        330.69        348.72        21.50 o                         
   8   6   3        402.81        365.45        19.42 o                         
   9   6   3        149.69        266.16        44.94 o                         
  10   6   3        254.99        277.47        18.62 o                         
  11   6   3         21.24         21.00        15.13 o                         
 -14   7   3         52.65        168.80        56.88 o                         
 -13   7   3        459.84        513.51        37.67 o                         
 -12   7   3         50.57        142.15        42.99 o                         
 -11   7   3        283.53        302.90        23.01 o                         
 -10   7   3         14.83         10.31        12.57 o                         
  -9   7   3        731.42        699.24        23.67 o                         
  -8   7   3          0.23         22.86        10.96 o                         
  -7   7   3       1215.55       1244.93        28.25 o                         
  -6   7   3         12.89         -1.03         9.30 o                         
  -5   7   3        599.66        569.02        29.51 o                         
  -4   7   3          2.14         -6.68         6.68 o                         
  -3   7   3       1186.44       1215.51        17.80 o                         
  -2   7   3        270.85        287.91        22.07 o                         
  -1   7   3       1081.42       1166.98        15.06 o                         
   0   7   3        552.64        539.64        12.69 o                         
   1   7   3        549.14        526.48        11.71 o                         
   2   7   3        671.82        668.54        21.55 o                         
   3   7   3       1340.20       1355.84        21.39 o                         
   4   7   3        170.73        201.92        12.78 o                         
   5   7   3       1123.64       1195.48        27.68 o                         
   6   7   3        412.18        436.04        18.63 o                         
   7   7   3        590.43        580.30        25.33 o                         
   8   7   3         31.12         49.68        13.08 o                         
   9   7   3        503.37        498.21        38.09 o                         
  10   7   3         43.22         44.32        15.11 o                         
 -13   8   3         11.85         49.97        37.71 o                         
 -12   8   3        819.24        892.04        55.42 o                         
 -11   8   3          1.78          2.14        14.83 o                         
 -10   8   3        379.63        347.76        23.84 o                         
  -9   8   3         14.71         -7.89        12.88 o                         
  -8   8   3        953.77        981.31        26.14 o                         
  -7   8   3        370.25        384.77        24.97 o                         
  -6   8   3        907.80        965.76        24.39 o                         
  -5   8   3       1010.52       1041.39        38.84 o                         
  -4   8   3        958.76        950.64        18.15 o                         
  -3   8   3          2.34         -1.72         7.92 o                         
  -2   8   3       2098.47       2111.70        35.77 o                         
  -1   8   3          0.52          6.05         8.06 o                         
   0   8   3       1182.47       1211.93        20.28 o                         
   1   8   3        238.81        252.87        12.77 o                         
   2   8   3       2608.47       2709.06        33.80 o                         
   3   8   3         17.25         22.36         9.89 o                         
   4   8   3        802.72        781.12        20.18 o                         
   5   8   3        521.65        498.16        26.08 o                         
   6   8   3        297.58        304.07        19.60 o                         
   7   8   3        486.92        479.64        26.29 o                         
   8   8   3         80.90         61.00        14.60 o                         
   9   8   3        144.95        193.92        52.72 o                         
 -12   9   3         50.63        193.03        54.18 o                         
 -11   9   3        202.17        210.78        19.83 o                         
 -10   9   3          5.09          5.64        15.29 o                         
  -9   9   3        172.49        205.51        18.32 o                         
  -8   9   3         12.33         46.40        41.58 o                         
  -7   9   3        660.25        702.20        29.87 o                         
  -6   9   3        297.73        319.54        21.72 o                         
  -5   9   3        674.26        699.20        30.07 o                         
  -4   9   3          2.57         -1.84        11.48 o                         
  -3   9   3       1212.15       1274.77        21.47 o                         
  -2   9   3         37.71         45.25        20.80 o                         
  -1   9   3        444.09        465.60        16.18 o                         
   0   9   3          1.86         17.27        14.54 o                         
   1   9   3         69.58        100.13        14.61 o                         
   2   9   3         55.33         -0.21        29.46 o                         
   3   9   3        320.12        277.06        20.32 o                         
   4   9   3          7.26         21.56        15.00 o                         
   5   9   3        209.89        196.71        35.39 o                         
   6   9   3          7.85          0.10        16.42 o                         
   7   9   3        150.03        135.93        33.29 o                         
 -11  10   3          0.56          5.14        18.17 o                         
 -10  10   3         75.62         70.85        17.93 o                         
  -9  10   3          1.15         16.03        16.21 o                         
  -8  10   3        126.18        218.16        50.86 o                         
  -7  10   3        101.69        104.59        28.96 o                         
  -6  10   3         98.59         82.40        16.09 o                         
  -5  10   3        179.45        205.06        30.38 o                         
  -4  10   3        143.79        174.11        16.42 o                         
  -3  10   3         10.78         -9.93        12.81 o                         
  -2  10   3        819.12        843.16        33.13 o                         
  -1  10   3         95.48        109.66        11.57 o                         
   0  10   3        216.07        172.46        22.65 o                         
   1  10   3         52.57         53.20        15.32 o                         
   2  10   3        410.00        389.90        35.52 o                         
   3  10   3         52.72         17.76        16.05 o                         
   4  10   3         17.17         -3.09        16.48 o                         
   5  10   3         25.81        -37.24        37.24 o                         
   6  10   3         81.07         85.43        29.92 o                         
 -10  11   3         41.00         51.40        19.94 o                         
  -9  11   3         90.85         79.44        18.70 o                         
  -8  11   3        288.95        420.53        59.18 o                         
  -7  11   3        103.91         86.04        31.95 o                         
  -6  11   3         17.40         14.83        16.09 o                         
  -5  11   3        135.66        173.32        33.52 o                         
  -4  11   3         86.48         48.86        16.07 o                         
  -3  11   3         38.39         41.29        15.30 o                         
  -2  11   3        100.86        141.37        33.21 o                         
  -1  11   3         10.74         17.83        15.57 o                         
   0  11   3          4.50        -13.64        24.03 o                         
   1  11   3         55.54         56.76        17.14 o                         
   2  11   3         13.28        -22.15        36.72 o                         
   3  11   3        112.08        118.48        20.09 o                         
   4  11   3         10.84         -2.77        18.64 o                         
  -9  12   3          2.77         31.86        31.92 o                         
  -8  12   3         80.94         44.88        63.00 o                         
  -7  12   3        136.80        206.96        36.24 o                         
  -6  12   3        176.45        196.16        21.02 o                         
  -5  12   3        211.77        180.98        37.51 o                         
  -4  12   3        140.79        147.81        19.49 o                         
  -3  12   3          0.02        -16.25        16.25 o                         
  -2  12   3        305.67        280.65        59.01 o                         
  -1  12   3          0.46        -13.06        24.04 o                         
   0  12   3        267.97        252.84        46.75 o                         
   1  12   3         29.37         20.94        18.46 o                         
   2  12   3        361.90        402.85        42.96 o                         
   3  12   3         15.29        -14.87        28.68 o                         
  -6  13   3          6.47          6.97        20.35 o                         
  -5  13   3        209.36        273.24        41.64 o                         
  -4  13   3        147.72        138.84        21.49 o                         
  -3  13   3        218.71        208.41        21.93 o                         
  -2  13   3         75.07          9.54        63.37 o                         
  -1  13   3        321.02        424.34        44.45 o                         
   0  13   3         51.53         27.05        48.86 o                         
  -3 -15   4        165.38        174.22        36.55 o                         
  -2 -15   4         16.16        -13.61        69.38 o                         
  -1 -15   4        256.97        179.22        34.73 o                         
   0 -15   4         41.10         61.71        36.56 o                         
   1 -15   4        127.75        108.56        21.23 o                         
   2 -15   4          7.64        -44.39        44.39 o                         
   3 -15   4         47.58         37.06        21.35 o                         
   4 -15   4          0.44         -4.21        20.75 o                         
   5 -15   4         65.53         22.99        43.32 o                         
   6 -15   4          9.91         -4.09        22.11 o                         
   7 -15   4          9.62         29.30        32.15 o                         
  -5 -14   4         58.17        126.59        45.05 o                         
  -4 -14   4        214.89        210.64        22.71 o                         
  -3 -14   4          0.10         19.34        27.63 o                         
  -2 -14   4        116.39        -30.22        64.32 o                         
  -1 -14   4          2.93          9.66        17.06 o                         
   0 -14   4         66.66         41.83        32.48 o                         
   1 -14   4         53.82         66.42        18.65 o                         
   2 -14   4         51.90         31.21        40.46 o                         
   3 -14   4         33.86         13.58        19.12 o                         
   4 -14   4         23.11          2.57        18.99 o                         
   5 -14   4         28.29         18.29        39.48 o                         
   6 -14   4         31.92         14.34        20.33 o                         
   7 -14   4        147.72         86.99        38.98 o                         
   8 -14   4         19.02        -29.50        29.50 o                         
   9 -14   4          0.70         24.48        20.77 o                         
  -7 -13   4         23.34         76.37        40.88 o                         
  -6 -13   4        286.88        264.36        59.32 o                         
  -5 -13   4         82.55        159.22        41.67 o                         
  -4 -13   4          1.31         27.43        17.62 o                         
  -3 -13   4         29.48         45.42        17.53 o                         
  -2 -13   4        128.58        216.10        36.87 o                         
  -1 -13   4        108.53         82.28        17.06 o                         
   0 -13   4         27.99         14.43        28.73 o                         
   1 -13   4         68.30         47.72        16.91 o                         
   2 -13   4        154.65        195.56        37.72 o                         
   3 -13   4         13.41          6.65        16.76 o                         
   4 -13   4         28.65         29.52        17.43 o                         
   5 -13   4        146.89        226.60        37.01 o                         
   6 -13   4         48.60         24.61        18.41 o                         
   7 -13   4        117.39         94.33        27.41 o                         
   8 -13   4         15.48          1.59        35.73 o                         
   9 -13   4         46.61         47.18        41.58 o                         
  10 -13   4          2.90          3.30        16.50 o                         
  -8 -12   4        220.75        237.19        56.30 o                         
  -7 -12   4        355.37        384.01        38.58 o                         
  -6 -12   4        182.50        249.65        54.40 o                         
  -5 -12   4        146.73        211.88        37.97 o                         
  -4 -12   4        198.27        195.57        19.17 o                         
  -3 -12   4          2.96          0.44        11.30 o                         
  -2 -12   4       1282.68       1307.70        30.58 o                         
  -1 -12   4          3.90         -7.67        11.15 o                         
   0 -12   4       1412.58       1418.47        35.62 o                         
   1 -12   4         43.74         38.78        15.26 o                         
   2 -12   4        809.59        771.39        37.84 o                         
   3 -12   4         11.67         11.23        15.26 o                         
   4 -12   4        884.29        842.27        21.75 o                         
   5 -12   4        707.14        684.37        27.75 o                         
   6 -12   4        393.68        203.09        38.18 o                         
   7 -12   4         94.63         79.43        24.54 o                         
   8 -12   4        362.25        306.89        33.52 o                         
   9 -12   4          0.77        -14.19        14.19 o                         
  10 -12   4        273.92        268.13        18.66 o                         
  11 -12   4         23.71         27.17        19.35 o                         
  -9 -11   4        503.61        544.34        34.02 o                         
  -8 -11   4        657.67        562.12        53.91 o                         
  -7 -11   4        530.11        549.66        36.28 o                         
  -6 -11   4        695.78        707.30        52.51 o                         
  -5 -11   4        290.44        337.10        35.49 o                         
  -4 -11   4        174.27        186.56        17.40 o                         
  -3 -11   4        810.24        790.91        20.22 o                         
  -2 -11   4         19.31         13.17        22.24 o                         
  -1 -11   4       1133.62       1157.25        21.58 o                         
   0 -11   4          6.04         -6.69        29.86 o                         
   1 -11   4        857.72        806.96        25.81 o                         
   2 -11   4        158.66        140.35        31.09 o                         
   3 -11   4       1634.36       1631.42        24.64 o                         
   4 -11   4         67.00         59.18        10.84 o                         
   5 -11   4       1285.71       1309.24        29.53 o                         
   6 -11   4        587.01        571.70        50.05 o                         
   7 -11   4        800.57        795.16        26.66 o                         
   8 -11   4         73.33          9.53        37.67 o                         
   9 -11   4        765.26        762.50        24.47 o                         
  10 -11   4         10.08         11.32        13.83 o                         
  11 -11   4        279.55        261.27        17.53 o                         
  12 -11   4         17.91        -39.81        39.81 o                         
 -10 -10   4        580.09        610.19        34.12 o                         
  -9 -10   4        109.43        111.71        19.42 o                         
  -8 -10   4        119.68        121.73        47.38 o                         
  -7 -10   4        120.74        144.38        29.40 o                         
  -6 -10   4        482.30        506.78        45.39 o                         
  -5 -10   4        573.67        562.44        32.90 o                         
  -4 -10   4       1770.94       1786.37        24.75 o                         
  -3 -10   4         20.69         26.41         9.35 o                         
  -2 -10   4       2125.67       2268.41        30.88 o                         
  -1 -10   4        137.82        137.53        11.08 o                         
   0 -10   4       1890.57       1842.44        24.81 o                         
   1 -10   4         13.72          4.00         8.11 o                         
   2 -10   4       1704.89       1789.45        27.71 o                         
   3 -10   4        344.98        313.17        14.57 o                         
   4 -10   4        785.86        736.17        18.08 o                         
   5 -10   4       2143.71       2107.52        30.51 o                         
   6 -10   4        873.04        851.80        20.41 o                         
   7 -10   4        889.78        829.81        24.33 o                         
   8 -10   4        349.08        342.03        18.89 o                         
   9 -10   4         48.64         45.10        12.40 o                         
  10 -10   4        152.43        149.04        17.87 o                         
  11 -10   4         18.56         22.72        12.98 o                         
  12 -10   4        403.14        430.47        40.90 o                         
 -11  -9   4        391.89        398.05        31.73 o                         
 -10  -9   4         26.95         28.25        17.90 o                         
  -9  -9   4       1021.86       1031.83        32.68 o                         
  -8  -9   4        298.45        181.90        41.81 o                         
  -7  -9   4       1035.18       1055.52        32.97 o                         
  -6  -9   4        340.00        351.62        20.92 o                         
  -5  -9   4        538.21        526.04        24.44 o                         
  -4  -9   4        169.01        169.82        11.62 o                         
  -3  -9   4         91.48        114.97         9.09 o                         
  -2  -9   4         46.16         38.65        17.31 o                         
  -1  -9   4        370.69        388.95        13.37 o                         
   0  -9   4        236.66        196.72        10.77 o                         
   1  -9   4        625.34        612.47        11.46 o                         
   2  -9   4          1.71         -0.24        16.53 o                         
   3  -9   4        313.27        307.38        12.87 o                         
   4  -9   4         36.55         46.63         8.46 o                         
   5  -9   4        453.64        468.22        21.14 o                         
   6  -9   4        174.40        180.23        11.58 o                         
   7  -9   4        328.91        327.79        20.38 o                         
   8  -9   4         34.69         21.81        10.77 o                         
   9  -9   4        251.08        217.76        17.09 o                         
  10  -9   4         12.20          7.55        11.18 o                         
  11  -9   4         70.12         43.48        12.41 o                         
  12  -9   4         30.47         47.15        36.67 o                         
 -12  -8   4        334.27        361.14        44.37 o                         
 -11  -8   4          0.79         -7.45        16.58 o                         
 -10  -8   4        150.81        158.22        18.30 o                         
  -9  -8   4         74.25         67.21        15.29 o                         
  -8  -8   4         14.38         24.74        13.26 o                         
  -7  -8   4         45.84         39.88        22.34 o                         
  -6  -8   4        412.08        392.61        19.11 o                         
  -5  -8   4        249.29        231.39        26.66 o                         
  -4  -8   4        389.04        368.83        12.23 o                         
  -3  -8   4         54.71         46.01         7.09 o                         
  -2  -8   4         75.16         72.49        17.04 o                         
  -1  -8   4        637.61        635.55        13.51 o                         
   0  -8   4         36.40         50.05         8.25 o                         
   1  -8   4         38.62         39.73         5.16 o                         
   2  -8   4        498.77        553.81        36.79 o                         
   3  -8   4          3.22          5.39         6.33 o                         
   4  -8   4         37.15         39.42         7.40 o                         
   5  -8   4         70.73         45.47        16.68 o                         
   6  -8   4         49.13         38.26         8.53 o                         
   7  -8   4        315.27        275.16        16.60 o                         
   8  -8   4         12.33         -0.23        10.89 o                         
   9  -8   4         32.56         32.91        12.45 o                         
  10  -8   4         14.90          3.55        10.21 o                         
  11  -8   4          1.76         -4.79        13.93 o                         
  12  -8   4        181.20        170.82        50.61 o                         
  13  -8   4          6.00        -34.78        35.00 o                         
 -13  -7   4        151.46        210.31        55.48 o                         
 -12  -7   4         28.81         40.10        39.03 o                         
 -11  -7   4         58.85         64.32        16.94 o                         
 -10  -7   4          0.40          7.25        13.81 o                         
  -9  -7   4         20.92         32.32        12.64 o                         
  -8  -7   4         56.52         59.12        12.58 o                         
  -7  -7   4        119.06        104.16        20.51 o                         
  -6  -7   4         31.68         33.00         6.81 o                         
  -5  -7   4        159.91        168.09         9.89 o                         
  -4  -7   4          0.71          0.55         5.33 o                         
  -3  -7   4         24.49          7.63         5.43 o                         
  -2  -7   4        324.25        324.10        16.08 o                         
  -1  -7   4         17.94         27.25         5.46 o                         
   0  -7   4        399.83        454.12         8.96 o                         
   1  -7   4        353.09        355.34         7.81 o                         
   2  -7   4         73.72        142.97        27.23 o                         
   3  -7   4         33.95         33.84         5.96 o                         
   4  -7   4        202.57        207.77        10.44 o                         
   5  -7   4        575.76        595.71        30.63 o                         
   6  -7   4         18.70         13.75         7.32 o                         
   7  -7   4        191.15        158.29        16.92 o                         
   8  -7   4        237.94        218.19        13.49 o                         
   9  -7   4        307.40        279.99        15.07 o                         
  10  -7   4         16.88          5.42         9.15 o                         
  11  -7   4        242.47        232.11        19.36 o                         
  12  -7   4         23.11        -10.35        46.89 o                         
  13  -7   4        331.12        394.63        37.04 o                         
 -13  -6   4         11.05         20.75        29.19 o                         
 -12  -6   4        535.68        594.46        38.86 o                         
 -11  -6   4          7.85          0.41        13.87 o                         
 -10  -6   4        145.07        170.53        16.23 o                         
  -9  -6   4         29.92         24.88        11.47 o                         
  -8  -6   4         22.12         16.19        10.09 o                         
  -7  -6   4        570.71        555.67        21.21 o                         
  -6  -6   4        828.01        845.28        13.96 o                         
  -5  -6   4          0.49          7.28         5.06 o                         
  -4  -6   4        112.49         94.09         6.77 o                         
  -3  -6   4         56.81         51.18         5.31 o                         
  -2  -6   4       1359.54       1441.67        16.08 o                         
  -1  -6   4         14.92         27.25         4.73 o                         
   0  -6   4       5164.95       5187.04        37.72 o                         
   1  -6   4          4.95          5.02         3.43 o                         
   2  -6   4       1947.46       1938.49        19.29 o                         
   3  -6   4        150.07        156.10         8.46 o                         
   4  -6   4        617.71        569.53        11.93 o                         
   5  -6   4         88.71        101.51        23.42 o                         
   6  -6   4       2110.78       2045.66        22.58 o                         
   7  -6   4        768.91        721.17        16.68 o                         
   8  -6   4        499.21        449.50        14.35 o                         
   9  -6   4          1.49          2.44         7.92 o                         
  10  -6   4        222.43        241.91        19.20 o                         
  11  -6   4         28.11         15.74        13.13 o                         
  12  -6   4        452.13        526.60        51.86 o                         
  13  -6   4        177.62        181.46        35.40 o                         
 -14  -5   4         65.21         69.92        54.70 o                         
 -13  -5   4        355.62        356.16        28.83 o                         
 -12  -5   4        110.20        169.69        33.65 o                         
 -11  -5   4        441.43        406.47        22.43 o                         
 -10  -5   4         41.54         61.60        12.42 o                         
  -9  -5   4        100.98        106.13        12.54 o                         
  -8  -5   4         51.76         51.75        10.05 o                         
  -7  -5   4       1756.41       1767.02        20.91 o                         
  -6  -5   4          0.17         -1.20         4.66 o                         
  -5  -5   4       2133.72       1996.72        19.61 o                         
  -4  -5   4          0.05         -1.82         3.72 o                         
  -3  -5   4       1186.24       1131.40        13.53 o                         
  -2  -5   4          7.22         12.56         3.94 o                         
  -1  -5   4        581.12        522.78         9.17 o                         
   0  -5   4        804.55        903.41        11.99 o                         
   1  -5   4       5215.56       5233.91        31.10 o                         
   2  -5   4        891.59        961.63        12.42 o                         
   3  -5   4       3495.73       3321.94        33.74 o                         
   4  -5   4        173.66        185.85         7.99 o                         
   5  -5   4       6856.99       7042.15        49.82 o                         
   6  -5   4        219.30        222.39        10.08 o                         
   7  -5   4       1351.56       1284.78        19.43 o                         
   8  -5   4        202.61        181.35        11.68 o                         
   9  -5   4        362.52        333.66        17.91 o                         
  10  -5   4         86.11         90.41        12.92 o                         
  11  -5   4        382.77        359.94        21.77 o                         
  12  -5   4        188.53         93.09        46.29 o                         
  13  -5   4        358.01        430.32        36.77 o                         
  14  -5   4        107.88         73.09        29.25 o                         
 -14  -4   4        618.33        707.18        39.97 o                         
 -13  -4   4        109.53         94.19        30.96 o                         
 -12  -4   4        919.18        882.06        34.73 o                         
 -11  -4   4        115.86        127.98        13.82 o                         
 -10  -4   4        472.31        453.91        19.36 o                         
  -9  -4   4        139.95        129.57        11.64 o                         
  -8  -4   4        320.83        280.33         8.21 o                         
  -7  -4   4        457.46        441.49        10.28 o                         
  -6  -4   4       3242.14       3160.16        26.52 o                         
  -5  -4   4        104.53        125.85         6.49 o                         
  -4  -4   4       2565.85       2329.06        20.19 o                         
  -3  -4   4         36.16         51.04         4.08 o                         
  -2  -4   4      12585.51      12852.33        78.84 o                         
  -1  -4   4        157.76        170.30         6.05 o                         
   0  -4   4      16183.40      16538.64        99.82 o                         
   1  -4   4          9.89         16.82         2.66 o                         
   2  -4   4       2865.72       2814.65        22.44 o                         
   3  -4   4        110.66        121.45         6.21 o                         
   4  -4   4       2808.86       2631.49        22.80 o                         
   5  -4   4       3651.75       3446.71        52.24 o                         
   6  -4   4       1009.58       1013.16        14.80 o                         
   7  -4   4       1651.23       1445.03        19.44 o                         
   8  -4   4        627.11        551.94        13.72 o                         
   9  -4   4        188.58        183.16        13.26 o                         
  10  -4   4        450.04        414.87        19.84 o                         
  11  -4   4         29.72         19.18        12.66 o                         
  12  -4   4       1003.06       1030.25        54.35 o                         
  13  -4   4        112.71        197.06        34.35 o                         
  14  -4   4         82.98         76.27        32.03 o                         
 -14  -3   4        144.34         93.71        50.11 o                         
 -13  -3   4        451.87        477.65        46.15 o                         
 -12  -3   4         84.24        100.30        42.54 o                         
 -11  -3   4        601.48        604.53        20.80 o                         
 -10  -3   4        123.17        127.79         9.33 o                         
  -9  -3   4        376.77        354.38         8.99 o                         
  -8  -3   4          4.35         13.45         3.98 o                         
  -7  -3   4       2350.08       2289.37        18.89 o                         
  -6  -3   4        254.01        247.63         6.06 o                         
  -5  -3   4        928.79        825.87        10.98 o                         
  -4  -3   4        329.50        354.70         7.23 o                         
  -3  -3   4       3190.06       2967.46        22.65 o                         
  -2  -3   4          6.84          7.75         2.94 o                         
  -1  -3   4       4489.59       4330.37        29.85 o                         
   0  -3   4        223.78        253.96         4.94 o                         
   1  -3   4       1812.76       1769.28        12.83 o                         
   2  -3   4         27.72         33.53         2.90 o                         
   3  -3   4       1464.82       1275.47        11.13 o                         
   4  -3   4        244.91        220.15         7.26 o                         
   5  -3   4       1196.79       1237.21        14.69 o                         
   6  -3   4         21.76         24.53         5.29 o                         
   7  -3   4        362.01        330.80        10.32 o                         
   8  -3   4         22.87         22.10         8.52 o                         
   9  -3   4        142.78        157.24        12.77 o                         
  10  -3   4          5.97        -10.19        10.19 o                         
  11  -3   4        139.72        135.65        14.96 o                         
  12  -3   4          6.94        -33.29        43.66 o                         
  13  -3   4        424.01        378.46        35.49 o                         
 -14  -2   4        151.88        162.56        24.07 o                         
 -13  -2   4         13.34         14.16        28.05 o                         
 -12  -2   4        408.38        405.53        42.72 o                         
 -11  -2   4          9.70         -0.02         7.23 o                         
 -10  -2   4         78.40         86.39         8.05 o                         
  -9  -2   4         44.63         37.01         4.98 o                         
  -8  -2   4        546.65        507.49         9.20 o                         
  -7  -2   4        268.82        264.43        12.65 o                         
  -6  -2   4        339.42        400.65         7.16 o                         
  -5  -2   4       1033.76       1101.86        27.21 o                         
  -4  -2   4       2024.43       1941.31        16.69 o                         
  -3  -2   4          0.38         12.92         2.80 o                         
  -2  -2   4         88.27         88.39         4.50 o                         
  -1  -2   4        264.55        255.21         5.60 o                         
   0  -2   4        857.34        999.04         8.68 o                         
   1  -2   4         12.39          7.60         2.36 o                         
   2  -2   4        769.49        800.57         8.11 o                         
   3  -2   4       1193.32       1255.69        10.96 o                         
   4  -2   4        779.67        858.11         9.47 o                         
   5  -2   4         14.11         19.03         4.42 o                         
   6  -2   4        600.48        614.85        11.57 o                         
   7  -2   4        550.54        554.01        13.97 o                         
   8  -2   4        419.69        431.57        12.50 o                         
   9  -2   4          1.29          7.70         9.11 o                         
  10  -2   4        332.00        276.25        18.72 o                         
  11  -2   4         41.86         48.88        13.65 o                         
  12  -2   4        354.00        392.70        48.19 o                         
  13  -2   4          7.03         15.43        35.29 o                         
 -15  -1   4        390.32        349.02        50.71 o                         
 -14  -1   4          9.64          4.22        19.10 o                         
 -13  -1   4        147.03        116.84        25.06 o                         
 -12  -1   4         82.01         97.63        37.14 o                         
 -11  -1   4         11.02          5.99         7.12 o                         
 -10  -1   4          2.11          2.10         4.83 o                         
  -9  -1   4        484.12        462.08         9.63 o                         
  -8  -1   4        201.05        188.97         7.37 o                         
  -7  -1   4        206.19        213.81         8.35 o                         
  -6  -1   4        360.93        339.49         6.85 o                         
  -5  -1   4       2523.63       2639.38        40.41 o                         
  -4  -1   4        944.07       1012.80         9.24 o                         
  -3  -1   4        447.88        404.83         5.45 o                         
  -2  -1   4        184.60        196.12         4.21 o                         
  -1  -1   4        227.32        165.81         4.01 o                         
   0  -1   4        332.55        410.73         5.62 o                         
   1  -1   4         42.31         38.66         2.77 o                         
   2  -1   4        100.41        101.92         4.15 o                         
   3  -1   4        691.64        722.56        10.06 o                         
   4  -1   4         64.07         74.66         5.20 o                         
   5  -1   4        210.61        246.17         8.44 o                         
   6  -1   4         36.28         31.17         5.60 o                         
   7  -1   4         26.18         21.35        12.00 o                         
   8  -1   4         36.18         32.78         7.23 o                         
   9  -1   4        693.60        672.28        16.38 o                         
  10  -1   4         33.09         52.60        12.51 o                         
  11  -1   4         77.67        100.04        14.92 o                         
  12  -1   4         31.97         -4.47        46.95 o                         
  13  -1   4        202.73        206.42        36.73 o                         
 -15   0   4         63.93         60.81        48.04 o                         
 -14   0   4        252.09        256.19        42.37 o                         
 -13   0   4        119.70        175.15        25.40 o                         
 -12   0   4        399.78        327.39        17.41 o                         
 -11   0   4         13.08         22.99         7.20 o                         
 -10   0   4        457.89        479.57        13.68 o                         
  -9   0   4         51.19         54.99         5.48 o                         
  -8   0   4        154.46        146.06         7.14 o                         
  -7   0   4       1338.31       1336.27        14.28 o                         
  -6   0   4         28.08         30.68         3.54 o                         
  -5   0   4          0.86         10.43         2.72 o                         
  -4   0   4       1949.95       2093.49        17.68 o                         
  -3   0   4        244.41        297.86         6.18 o                         
  -2   0   4        356.24        344.13         7.66 o                         
  -1   0   4        330.36        340.17         6.18 o                         
   0   0   4        477.58        397.00         6.81 o                         
   1   0   4        162.02        198.24         4.53 o                         
   2   0   4       1976.13       1943.38        17.21 o                         
   3   0   4       1631.67       1873.04        17.77 o                         
   4   0   4       1283.49       1308.56        15.26 o                         
   5   0   4          3.82          4.82         4.81 o                         
   6   0   4       1802.14       1773.39        20.32 o                         
   7   0   4        160.61        139.72        13.39 o                         
   8   0   4        454.58        465.30        14.34 o                         
   9   0   4        258.92        251.15        13.31 o                         
  10   0   4        563.37        532.60        17.69 o                         
  11   0   4         47.96         66.26        14.67 o                         
  12   0   4        228.90        204.71        50.70 o                         
  13   0   4        133.37        204.25        38.48 o                         
 -15   1   4        370.33        353.74        49.36 o                         
 -14   1   4         78.79          6.07        39.20 o                         
 -13   1   4        455.30        467.60        27.24 o                         
 -12   1   4        102.04        106.16        12.08 o                         
 -11   1   4        120.65        125.59         7.81 o                         
 -10   1   4        240.78        253.08         9.50 o                         
  -9   1   4       1123.48       1081.19        16.37 o                         
  -8   1   4        199.87        229.36         8.93 o                         
  -7   1   4       2194.95       2264.11        19.03 o                         
  -6   1   4         41.22         35.18         3.69 o                         
  -5   1   4       5213.82       5435.97        32.46 o                         
  -4   1   4        280.77        310.03         7.03 o                         
  -3   1   4       4327.30       4395.49        30.87 o                         
  -2   1   4        412.96        424.35         7.45 o                         
  -1   1   4       4822.44       4874.76        33.08 o                         
   0   1   4        735.95        860.11        10.20 o                         
   1   1   4       4527.97       4504.77        26.73 o                         
   2   1   4          1.82          5.65         3.72 o                         
   3   1   4       4152.26       4036.00        31.11 o                         
   4   1   4         28.07         29.24         5.11 o                         
   5   1   4       1234.59       1235.22        16.65 o                         
   6   1   4         95.02        110.95         7.92 o                         
   7   1   4        675.37        681.39        18.32 o                         
   8   1   4        212.09        208.38        12.57 o                         
   9   1   4       1311.47       1293.44        22.20 o                         
  10   1   4        132.35        141.88        12.11 o                         
  11   1   4        179.83        179.24        13.81 o                         
  12   1   4         93.41         98.20        50.15 o                         
  13   1   4        328.76        388.65        58.04 o                         
 -15   2   4         16.47         45.34        45.05 o                         
 -14   2   4        354.45        365.50        30.74 o                         
 -13   2   4        116.78        140.15        36.01 o                         
 -12   2   4        755.23        736.29        32.06 o                         
 -11   2   4         74.60         71.34         8.44 o                         
 -10   2   4        494.09        459.07        13.08 o                         
  -9   2   4         28.39         33.27         5.25 o                         
  -8   2   4        391.65        392.16         8.88 o                         
  -7   2   4       2650.98       2519.23        20.33 o                         
  -6   2   4       2468.93       2457.52        18.57 o                         
  -5   2   4        131.24        153.30         6.73 o                         
  -4   2   4       3262.46       3232.14        25.48 o                         
  -3   2   4        505.72        562.58         9.16 o                         
  -2   2   4       4989.89       5168.93        35.91 o                         
  -1   2   4        260.22        253.59         6.81 o                         
   0   2   4       7997.10       8036.50        52.10 o                         
   1   2   4        789.76        811.70         8.87 o                         
   2   2   4       1098.35       1032.36        13.09 o                         
   3   2   4         20.69         15.51         5.01 o                         
   4   2   4       1495.06       1440.96        17.76 o                         
   5   2   4       2438.06       2300.72        25.80 o                         
   6   2   4        495.54        473.68        13.70 o                         
   7   2   4       1228.31       1222.37        21.92 o                         
   8   2   4       1363.77       1347.08        22.19 o                         
   9   2   4        206.94        196.89        13.32 o                         
  10   2   4        404.53        397.64        18.63 o                         
  11   2   4          4.36        -11.56        11.56 o                         
  12   2   4        269.37        304.08        55.28 o                         
 -15   3   4        227.12        262.04        32.99 o                         
 -13   3   4        180.27        176.47        45.15 o                         
 -12   3   4         35.17         94.99        30.75 o                         
 -11   3   4       1239.64       1250.68        20.31 o                         
 -10   3   4         90.45         77.60         8.31 o                         
  -9   3   4       1306.77       1229.85        17.76 o                         
  -8   3   4        128.17        116.34         6.71 o                         
  -7   3   4       1506.80       1504.78        18.09 o                         
  -6   3   4         87.97        122.01         5.87 o                         
  -5   3   4       2582.16       2444.04        27.08 o                         
  -4   3   4         36.22         50.13         4.84 o                         
  -3   3   4       2616.19       2673.58        22.84 o                         
  -2   3   4        421.64        483.66         9.39 o                         
  -1   3   4       1420.62       1329.40        14.61 o                         
   0   3   4         81.88         99.31         8.99 o                         
   1   3   4       4318.51       4530.46        28.17 o                         
   2   3   4          2.05         -3.49         4.84 o                         
   3   3   4       3569.49       3586.74        30.59 o                         
   4   3   4        138.33        119.75         8.04 o                         
   5   3   4        310.21        286.66        16.67 o                         
   6   3   4        351.47        324.01        13.88 o                         
   7   3   4        110.36        102.73        16.92 o                         
   8   3   4        136.66        152.85        11.80 o                         
   9   3   4         74.55         54.98        11.18 o                         
  10   3   4         55.29         55.10        12.54 o                         
  11   3   4        141.62        150.81        14.96 o                         
  12   3   4         49.74         35.57        39.00 o                         
 -15   4   4          9.71         12.86        20.55 o                         
 -14   4   4        210.94        248.79        54.27 o                         
 -13   4   4         12.17         36.59        27.90 o                         
 -12   4   4        143.57        227.56        34.54 o                         
 -11   4   4         26.78         16.09        11.05 o                         
 -10   4   4        718.35        684.95        17.05 o                         
  -9   4   4         81.97         94.99         8.15 o                         
  -8   4   4        295.43        290.78        10.84 o                         
  -7   4   4        364.13        379.34        10.60 o                         
  -6   4   4       1662.06       1620.85        18.35 o                         
  -5   4   4        202.09        148.24        18.54 o                         
  -4   4   4         29.39         32.17         5.20 o                         
  -3   4   4         46.84         49.97         5.32 o                         
  -2   4   4        598.69        614.41        28.97 o                         
  -1   4   4         67.18         60.52         5.38 o                         
   0   4   4        575.27        596.11        10.80 o                         
   1   4   4         48.08         51.26         4.42 o                         
   2   4   4        181.28        187.67         9.27 o                         
   3   4   4        117.04        104.83         7.51 o                         
   4   4   4        487.86        469.21        12.97 o                         
   5   4   4        336.92        332.28        24.76 o                         
   6   4   4        346.57        370.00        15.28 o                         
   7   4   4       1323.41       1283.84        24.88 o                         
   8   4   4        186.28        171.86        12.72 o                         
   9   4   4        319.58        308.68        46.93 o                         
  10   4   4        121.77        125.34        14.46 o                         
  11   4   4         38.43         29.18        14.07 o                         
 -15   5   4         36.74         30.53        28.73 o                         
 -14   5   4         45.16         83.35        54.17 o                         
 -13   5   4        269.49        276.02        31.41 o                         
 -12   5   4         27.26         54.83        36.90 o                         
 -11   5   4         42.94         40.03        12.35 o                         
 -10   5   4         11.61         18.69        10.95 o                         
  -9   5   4         17.27         25.41        10.48 o                         
  -8   5   4        215.26        197.71        15.34 o                         
  -7   5   4        105.72        109.81        17.32 o                         
  -6   5   4        157.19        174.95        10.26 o                         
  -5   5   4        461.44        441.50        23.20 o                         
  -4   5   4         34.70         39.45         6.05 o                         
  -3   5   4         23.13         32.39         5.91 o                         
  -2   5   4       1176.55       1221.29        38.34 o                         
  -1   5   4         86.99         99.87         6.80 o                         
   0   5   4        277.42        275.97         8.23 o                         
   1   5   4         44.59         31.65         5.06 o                         
   2   5   4        132.11        143.17        29.72 o                         
   3   5   4        184.88        209.43        11.51 o                         
   4   5   4         20.19         28.67         8.05 o                         
   5   5   4        447.87        435.86        20.27 o                         
   6   5   4          6.11          9.77         9.05 o                         
   7   5   4        119.60        130.71        24.95 o                         
   8   5   4         29.06         46.37        11.57 o                         
   9   5   4        193.58        191.63        14.69 o                         
  10   5   4         24.39         17.87        13.42 o                         
  11   5   4         73.79         77.21        15.69 o                         
 -14   6   4        210.39        241.44        39.39 o                         
 -13   6   4         42.16         72.30        33.33 o                         
 -12   6   4        447.26        503.08        44.42 o                         
 -11   6   4          2.14        -10.54        12.52 o                         
 -10   6   4        177.24        180.97        15.29 o                         
  -9   6   4        341.34        356.00        19.86 o                         
  -8   6   4        499.17        503.40        19.78 o                         
  -7   6   4        457.04        416.59        21.90 o                         
  -6   6   4        193.30        207.11        11.60 o                         
  -5   6   4        200.23        185.66        25.72 o                         
  -4   6   4         26.22         28.45         6.93 o                         
  -3   6   4        123.87        127.89         8.36 o                         
  -2   6   4        929.09        986.20        39.71 o                         
  -1   6   4        146.53        158.27         9.17 o                         
   0   6   4        415.91        508.51        13.05 o                         
   1   6   4         12.37          6.99         5.52 o                         
   2   6   4        492.54        469.42        18.84 o                         
   3   6   4         46.30         43.97         8.94 o                         
   4   6   4       2073.06       2007.24        25.89 o                         
   5   6   4        346.34        336.29        21.91 o                         
   6   6   4        294.16        288.74        16.98 o                         
   7   6   4        117.75        150.93        21.85 o                         
   8   6   4        323.58        334.13        20.24 o                         
   9   6   4         57.24         76.75        33.93 o                         
  10   6   4        182.13        179.00        17.06 o                         
 -14   7   4         10.11         11.03        20.35 o                         
 -13   7   4        341.76        273.26        37.28 o                         
 -12   7   4         22.04         64.01        45.29 o                         
 -11   7   4        247.29        220.30        18.03 o                         
 -10   7   4         39.34         28.38        13.67 o                         
  -9   7   4        183.10        210.61        16.27 o                         
  -8   7   4          1.68         10.81        11.68 o                         
  -7   7   4       1439.84       1411.42        30.90 o                         
  -6   7   4         30.35         24.26        10.59 o                         
  -5   7   4        229.83        243.59        23.06 o                         
  -4   7   4         96.45        110.50         9.22 o                         
  -3   7   4        733.86        753.26        15.81 o                         
  -2   7   4        649.59        615.48        20.00 o                         
  -1   7   4        664.91        723.34        15.75 o                         
   0   7   4         37.97         26.35        11.78 o                         
   1   7   4        811.23        824.21        18.38 o                         
   2   7   4        131.83         84.54        26.72 o                         
   3   7   4        649.08        677.44        18.06 o                         
   4   7   4         10.21          9.43         9.99 o                         
   5   7   4        512.89        564.84        25.81 o                         
   6   7   4         65.14         87.03        12.74 o                         
   7   7   4        270.38        218.94        24.82 o                         
   8   7   4         59.73         63.25        14.15 o                         
   9   7   4        195.09        213.73        40.09 o                         
 -13   8   4         33.82         45.15        52.69 o                         
 -12   8   4        499.32        619.24        55.09 o                         
 -11   8   4          9.58         11.03        15.66 o                         
 -10   8   4        270.79        297.59        22.13 o                         
  -9   8   4          1.32         -2.34        13.28 o                         
  -8   8   4        804.48        783.80        44.60 o                         
  -7   8   4        676.18        667.17        28.23 o                         
  -6   8   4        586.33        611.92        22.38 o                         
  -5   8   4       1443.14       1497.13        33.57 o                         
  -4   8   4       1702.56       1758.68        23.74 o                         
  -3   8   4        256.88        253.44        14.16 o                         
  -2   8   4       2677.25       2774.98        33.41 o                         
  -1   8   4         37.41         38.83         9.04 o                         
   0   8   4       2137.53       2169.22        26.81 o                         
   1   8   4          6.54         -2.99        12.40 o                         
   2   8   4       1735.68       1765.45        40.10 o                         
   3   8   4         97.35         95.61        15.49 o                         
   4   8   4        686.61        745.32        27.03 o                         
   5   8   4        733.30        700.21        37.15 o                         
   6   8   4        168.94        188.58        19.41 o                         
   7   8   4        426.95        390.29        34.87 o                         
   8   8   4        217.00        152.42        28.71 o                         
 -12   9   4          2.82         59.04        55.69 o                         
 -11   9   4        266.71        313.82        24.76 o                         
 -10   9   4         10.59         10.09        16.17 o                         
  -9   9   4        402.68        428.01        26.08 o                         
  -8   9   4        406.29        422.91        49.09 o                         
  -7   9   4        834.47        842.11        31.83 o                         
  -6   9   4        318.28        405.93        44.34 o                         
  -5   9   4        516.61        552.29        30.63 o                         
  -4   9   4          4.33         -5.42        12.40 o                         
  -3   9   4        548.25        599.49        18.16 o                         
  -2   9   4         57.98         81.51        22.14 o                         
  -1   9   4       1249.65       1296.89        22.42 o                         
   0   9   4         13.19          5.07        21.20 o                         
   1   9   4        559.70        558.58        25.21 o                         
   2   9   4         56.85        102.30        32.32 o                         
   3   9   4        577.30        563.71        26.80 o                         
   4   9   4         20.64          3.03        16.02 o                         
   5   9   4        113.13         77.55        37.63 o                         
   6   9   4        298.54        232.02        62.24 o                         
   7   9   4         81.17         77.13        51.51 o                         
 -11  10   4          5.58         -5.99        18.75 o                         
 -10  10   4        179.47        184.17        20.74 o                         
  -9  10   4          0.10         14.49        16.65 o                         
  -8  10   4        334.61        377.13        53.10 o                         
  -7  10   4         40.86          9.19        29.61 o                         
  -6  10   4        356.64        392.43        25.19 o                         
  -5  10   4        127.24        157.61        31.77 o                         
  -4  10   4        166.65        153.94        17.00 o                         
  -3  10   4          6.35         27.21        13.82 o                         
  -2  10   4        420.49        438.17        33.07 o                         
  -1  10   4         47.01         16.87        14.89 o                         
   0  10   4         97.98         57.76        23.96 o                         
   1  10   4         20.23         20.14        16.19 o                         
   2  10   4        434.76        410.35        37.38 o                         
   3  10   4          6.97         24.34        17.20 o                         
   4  10   4        178.96        175.33        20.69 o                         
   5  10   4        277.82        236.17        42.22 o                         
  -9  11   4        115.67        136.56        20.58 o                         
  -8  11   4        190.86        284.88        60.92 o                         
  -7  11   4        111.67        108.66        33.79 o                         
  -6  11   4        116.64        103.17        18.48 o                         
  -5  11   4        129.01        136.48        35.00 o                         
  -4  11   4         38.99         41.22        16.74 o                         
  -3  11   4         52.41         74.99        16.79 o                         
  -2  11   4         13.52        -10.46        54.71 o                         
  -1  11   4        219.49        197.34        19.63 o                         
   0  11   4         52.61         90.56        26.43 o                         
   1  11   4         84.33         84.22        18.94 o                         
   2  11   4         23.92        -27.81        39.17 o                         
   3  11   4        153.67        164.13        21.89 o                         
   4  11   4        103.53        105.31        21.89 o                         
  -6  12   4         45.83         12.83        19.44 o                         
  -5  12   4         11.36        -10.49        38.45 o                         
  -4  12   4         22.05         32.92        18.23 o                         
  -3  12   4         12.30          9.13        17.78 o                         
  -2  12   4        360.65        334.33        63.05 o                         
  -1  12   4         18.29         -7.24        25.44 o                         
   0  12   4        380.37        475.37        51.41 o                         
   1  12   4          3.79        -19.32        19.32 o                         
   0 -16   5        463.55        357.62        42.26 o                         
   1 -16   5          1.26        -21.58        21.58 o                         
   2 -16   5        298.31        250.82        26.07 o                         
   3 -16   5         10.24          3.86        23.05 o                         
  -4 -15   5         30.57         26.65        32.10 o                         
  -3 -15   5        360.41        304.30        38.45 o                         
  -2 -15   5          7.87         28.21        68.97 o                         
  -1 -15   5        235.14        200.55        22.82 o                         
   0 -15   5          3.32        -27.49        35.38 o                         
   1 -15   5        311.71        256.52        23.76 o                         
   2 -15   5         43.41        -19.78        44.87 o                         
   3 -15   5        111.15        106.14        21.97 o                         
   4 -15   5          1.00          0.81        21.00 o                         
   5 -15   5        116.91         35.60        44.50 o                         
   6 -15   5         10.77         16.58        23.44 o                         
   7 -15   5         24.41        -25.55        31.48 o                         
  -6 -14   5         99.44        138.52        63.32 o                         
  -5 -14   5         43.10         53.67        44.66 o                         
  -4 -14   5         24.95         40.06        19.28 o                         
  -3 -14   5          8.68          8.20        27.55 o                         
  -2 -14   5         53.62         73.06        40.24 o                         
  -1 -14   5         91.90         57.51        18.37 o                         
   0 -14   5         84.69         15.92        32.26 o                         
   1 -14   5         72.46         47.99        18.62 o                         
   2 -14   5        201.88        155.64        41.47 o                         
   3 -14   5         34.24         34.78        19.55 o                         
   4 -14   5         48.22         63.19        20.25 o                         
   5 -14   5        120.69        142.81        40.86 o                         
   6 -14   5         87.27         17.58        64.10 o                         
   7 -14   5        234.99        238.35        39.41 o                         
   8 -14   5         26.51        -55.04        72.14 o                         
  -7 -13   5         29.65         47.37        40.41 o                         
  -6 -13   5         37.55         -3.38        57.41 o                         
  -5 -13   5         57.75        100.65        40.97 o                         
  -4 -13   5         15.72         -8.16        16.92 o                         
  -3 -13   5         45.94         38.38        13.29 o                         
  -2 -13   5        153.70        139.13        37.02 o                         
  -1 -13   5         13.54         -3.61        15.72 o                         
   0 -13   5        377.45        334.10        31.15 o                         
   1 -13   5        263.23        226.24        20.07 o                         
   2 -13   5         78.08         67.73        36.83 o                         
   3 -13   5        209.21        213.82        20.40 o                         
   4 -13   5         67.39         38.74        17.95 o                         
   5 -13   5        220.84        178.41        37.55 o                         
   6 -13   5          8.12         -1.89        18.15 o                         
   7 -13   5         52.78        -11.77        34.45 o                         
   8 -13   5         50.98        -41.77        56.86 o                         
   9 -13   5         48.60         40.11        42.60 o                         
  10 -13   5          3.19        -19.61        19.61 o                         
  -9 -12   5          8.01         -1.22        36.42 o                         
  -8 -12   5         35.52         73.26        52.86 o                         
  -7 -12   5        184.14        210.91        37.23 o                         
  -6 -12   5         67.53         64.63        52.23 o                         
  -5 -12   5        360.98        432.30        39.45 o                         
  -4 -12   5        126.01        128.15        17.78 o                         
  -3 -12   5          0.32         -8.21        10.97 o                         
  -2 -12   5        789.70        760.53        28.01 o                         
  -1 -12   5        174.03        154.79        16.93 o                         
   0 -12   5       1097.35       1077.00        33.00 o                         
   1 -12   5         20.04         17.74        14.78 o                         
   2 -12   5        165.41        186.53        34.40 o                         
   3 -12   5         12.60         10.87        15.37 o                         
   4 -12   5        558.29        507.28        26.84 o                         
   5 -12   5        402.06        282.98        33.81 o                         
   6 -12   5        240.72        242.48        16.88 o                         
   7 -12   5        136.64        159.38        24.77 o                         
   8 -12   5        107.21         29.44        32.54 o                         
   9 -12   5         35.24         -5.20        52.07 o                         
  10 -12   5        274.96        251.59        19.14 o                         
  11 -12   5         26.16          8.60        15.34 o                         
 -10 -11   5          1.24          0.54        24.18 o                         
  -9 -11   5        120.23        138.35        21.39 o                         
  -8 -11   5        549.83        560.99        51.57 o                         
  -7 -11   5        321.75        383.29        34.88 o                         
  -6 -11   5        839.23        877.60        51.25 o                         
  -5 -11   5        199.34        272.60        35.29 o                         
  -4 -11   5          2.94         22.52        10.22 o                         
  -3 -11   5        519.15        502.89        18.00 o                         
  -2 -11   5        158.75        156.69        22.63 o                         
  -1 -11   5       1447.69       1399.19        22.80 o                         
   0 -11   5        154.36        119.48        23.85 o                         
   1 -11   5       1888.29       1898.44        34.14 o                         
   2 -11   5         26.31         26.89        30.10 o                         
   3 -11   5       1314.34       1280.45        30.17 o                         
   4 -11   5        131.34        115.57        11.76 o                         
   5 -11   5       1159.21       1124.85        28.92 o                         
   6 -11   5         27.48         47.43        11.95 o                         
   7 -11   5        793.52        805.17        27.10 o                         
   8 -11   5        105.44         89.73        29.85 o                         
   9 -11   5        653.07        661.54        29.28 o                         
  10 -11   5         38.80         49.08        14.12 o                         
  11 -11   5        330.75        362.24        23.78 o                         
 -11 -10   5         47.77         44.37        30.73 o                         
 -10 -10   5        219.61        271.12        23.99 o                         
  -9 -10   5          3.00         22.33        17.29 o                         
  -8 -10   5       1696.11       1682.37        59.99 o                         
  -7 -10   5        397.57        387.55        30.73 o                         
  -6 -10   5       2062.52       1992.70        58.22 o                         
  -5 -10   5       1739.22       1671.18        36.91 o                         
  -4 -10   5       2260.45       2200.71        27.17 o                         
  -3 -10   5        781.45        760.59        18.13 o                         
  -2 -10   5       1718.62       1763.63        28.23 o                         
  -1 -10   5          2.13         -8.36         8.36 o                         
   0 -10   5       2715.47       2604.00        29.14 o                         
   1 -10   5         66.90         79.14        12.91 o                         
   2 -10   5       2051.32       2061.63        39.45 o                         
   3 -10   5         10.23          5.06         8.59 o                         
   4 -10   5       2870.69       2771.97        30.92 o                         
   5 -10   5       2587.75       2488.53        32.87 o                         
   6 -10   5        707.70        723.86        19.90 o                         
   7 -10   5        659.08        611.38        23.78 o                         
   8 -10   5        588.37        537.56        25.63 o                         
   9 -10   5        202.11        179.45        14.21 o                         
  10 -10   5        499.56        485.22        21.71 o                         
  11 -10   5         25.30         54.24        52.84 o                         
  12 -10   5        525.22        490.06        61.02 o                         
 -11  -9   5        421.80        443.83        31.51 o                         
 -10  -9   5         57.88         81.47        18.75 o                         
  -9  -9   5        393.71        477.87        27.34 o                         
  -8  -9   5        151.67         93.53        37.70 o                         
  -7  -9   5        418.74        391.64        27.99 o                         
  -6  -9   5        101.19         89.48        13.94 o                         
  -5  -9   5       1361.38       1351.52        29.23 o                         
  -4  -9   5          0.13         -5.27         7.63 o                         
  -3  -9   5       1090.59       1007.56        17.78 o                         
  -2  -9   5          1.79        -11.18        17.29 o                         
  -1  -9   5       1518.82       1470.38        20.17 o                         
   0  -9   5        288.36        266.88        13.98 o                         
   1  -9   5        934.00        912.49        12.95 o                         
   2  -9   5         41.28         37.45        16.42 o                         
   3  -9   5        254.71        243.42        12.69 o                         
   4  -9   5          2.76          0.84         7.87 o                         
   5  -9   5        167.59        140.08        19.70 o                         
   6  -9   5         49.45         57.06        10.02 o                         
   7  -9   5        723.06        730.82        28.08 o                         
   8  -9   5        351.97        352.97        17.26 o                         
   9  -9   5        124.97        143.31        12.80 o                         
  10  -9   5          0.61         -0.46        11.55 o                         
  11  -9   5        236.01        256.37        22.21 o                         
  12  -9   5          8.82        -53.60        53.60 o                         
 -12  -8   5        254.25        306.98        44.06 o                         
 -11  -8   5         37.13         48.18        17.38 o                         
 -10  -8   5        194.85        230.16        19.81 o                         
  -9  -8   5         74.95         90.85        15.57 o                         
  -8  -8   5        894.65        861.76        26.12 o                         
  -7  -8   5         72.21         69.40        22.83 o                         
  -6  -8   5        534.68        500.38        14.30 o                         
  -5  -8   5        398.96        400.02        22.17 o                         
  -4  -8   5        749.93        716.66        14.83 o                         
  -3  -8   5         16.40         16.42         6.63 o                         
  -2  -8   5        498.59        492.89        17.29 o                         
  -1  -8   5         16.36         23.83         6.51 o                         
   0  -8   5       2064.29       2151.51        23.29 o                         
   1  -8   5         14.40         15.30         4.91 o                         
   2  -8   5        573.32        606.89        24.23 o                         
   3  -8   5          4.33          1.85         6.64 o                         
   4  -8   5        152.80        147.20        10.13 o                         
   5  -8   5        444.24        429.76        31.96 o                         
   6  -8   5         50.23         51.32        10.87 o                         
   7  -8   5        713.97        675.16        23.34 o                         
   8  -8   5         17.16         13.64         9.38 o                         
   9  -8   5        574.64        566.17        46.09 o                         
  10  -8   5         57.01         45.19        11.42 o                         
  11  -8   5          3.02         -1.10        14.45 o                         
  12  -8   5        290.45        276.55        37.21 o                         
 -13  -7   5        153.50        220.20        31.90 o                         
 -12  -7   5         22.98         89.43        37.44 o                         
 -11  -7   5         68.84         91.08        16.76 o                         
 -10  -7   5        110.15        113.13        15.78 o                         
  -9  -7   5         13.57         36.98        12.82 o                         
  -8  -7   5         57.97         52.87        12.13 o                         
  -7  -7   5        237.29        231.96        14.92 o                         
  -6  -7   5        100.10        109.93         8.25 o                         
  -5  -7   5        505.41        550.89        12.78 o                         
  -4  -7   5         26.57         36.13         6.29 o                         
  -3  -7   5        143.77        166.26         9.46 o                         
  -2  -7   5         77.41         90.29        13.01 o                         
  -1  -7   5         54.06         64.53         6.34 o                         
   0  -7   5        377.62        367.88        11.54 o                         
   1  -7   5        444.30        494.01         8.83 o                         
   2  -7   5        420.90        423.94        11.11 o                         
   3  -7   5        132.23        127.08         8.34 o                         
   4  -7   5        428.95        505.46        16.77 o                         
   5  -7   5       1048.18       1066.61        37.77 o                         
   6  -7   5        134.86        129.67         9.08 o                         
   7  -7   5         77.18         56.33        14.03 o                         
   8  -7   5         24.40         31.16         8.96 o                         
   9  -7   5        219.05        219.60        14.42 o                         
  10  -7   5        133.32        107.18        14.90 o                         
  11  -7   5         61.63         71.30        15.14 o                         
  12  -7   5         42.05        -41.75        48.75 o                         
  13  -7   5         70.35        118.81        55.34 o                         
 -13  -6   5         59.30         99.51        35.39 o                         
 -12  -6   5        206.57        272.79        34.75 o                         
 -11  -6   5         37.95         53.73        14.16 o                         
 -10  -6   5         37.71         58.27        13.66 o                         
  -9  -6   5         31.32         35.46        11.77 o                         
  -8  -6   5         14.24         26.08        10.52 o                         
  -7  -6   5        664.77        635.77        16.39 o                         
  -6  -6   5        366.41        373.44        11.22 o                         
  -5  -6   5        109.28        126.80         8.26 o                         
  -4  -6   5         60.81         53.61         5.81 o                         
  -3  -6   5         22.45         36.48         5.33 o                         
  -2  -6   5       3022.24       3142.77        35.33 o                         
  -1  -6   5          7.45         10.66         4.64 o                         
   0  -6   5         58.43         70.37         8.52 o                         
   1  -6   5        132.09        141.62        10.71 o                         
   2  -6   5        410.87        414.57         9.59 o                         
   3  -6   5        374.11        383.38        10.01 o                         
   4  -6   5        567.56        614.54        12.29 o                         
   5  -6   5       1489.50       1543.48        37.80 o                         
   6  -6   5        785.01        736.49        14.97 o                         
   7  -6   5         73.21         59.61        13.46 o                         
   8  -6   5        294.06        264.46        13.82 o                         
   9  -6   5         85.88        101.47        37.33 o                         
  10  -6   5        126.14        123.40        14.98 o                         
  11  -6   5         98.33         89.65        15.35 o                         
  12  -6   5        151.59        166.50        49.92 o                         
  13  -6   5        117.79        137.58        37.09 o                         
 -14  -5   5         10.18         51.96        38.69 o                         
 -13  -5   5        625.89        649.79        37.22 o                         
 -12  -5   5         10.55         45.45        32.38 o                         
 -11  -5   5        413.95        378.59        21.65 o                         
 -10  -5   5          0.30          3.78        11.00 o                         
  -9  -5   5        393.73        372.34        18.29 o                         
  -8  -5   5        261.74        248.30        10.65 o                         
  -7  -5   5        638.08        604.41        14.68 o                         
  -6  -5   5         14.28         14.64         5.23 o                         
  -5  -5   5        692.48        690.03        11.83 o                         
  -4  -5   5          1.58         -0.06         4.18 o                         
  -3  -5   5       1402.13       1378.29        15.45 o                         
  -2  -5   5        422.61        427.69         9.12 o                         
  -1  -5   5       5873.13       6059.53        42.07 o                         
   0  -5   5        384.40        457.04         9.96 o                         
   1  -5   5       8000.46       8235.75        46.29 o                         
   2  -5   5          4.00          8.25         4.07 o                         
   3  -5   5       1966.42       1909.86        19.06 o                         
   4  -5   5          7.28          7.74         4.83 o                         
   5  -5   5       2034.01       1948.80        20.80 o                         
   6  -5   5          0.80         -1.71         6.00 o                         
   7  -5   5        745.97        703.29        16.55 o                         
   8  -5   5        289.38        250.02        12.81 o                         
   9  -5   5       1040.99       1017.83        24.91 o                         
  10  -5   5          1.31         -1.87        11.78 o                         
  11  -5   5        461.15        442.41        24.19 o                         
  12  -5   5        126.32        111.40        49.37 o                         
  13  -5   5        310.24        424.24        37.99 o                         
 -14  -4   5        348.11        410.25        38.93 o                         
 -13  -4   5        111.82         83.29        31.25 o                         
 -12  -4   5        646.04        747.79        34.99 o                         
 -11  -4   5         16.41         15.36        11.58 o                         
 -10  -4   5       1427.18       1408.96        27.51 o                         
  -9  -4   5        208.67        188.64         9.88 o                         
  -8  -4   5        851.52        802.55        14.10 o                         
  -7  -4   5       1511.54       1408.48        15.11 o                         
  -6  -4   5       3905.83       3926.20        31.46 o                         
  -5  -4   5          5.80         16.14         4.28 o                         
  -4  -4   5       3620.26       3219.75        25.94 o                         
  -3  -4   5         11.74         17.86         3.86 o                         
  -2  -4   5       6309.36       6465.89        79.84 o                         
  -1  -4   5        246.96        241.73         7.04 o                         
   0  -4   5      13041.37      12909.56        79.81 o                         
   1  -4   5          0.25          0.87         2.67 o                         
   2  -4   5       2687.41       2622.72        18.46 o                         
   3  -4   5        141.14        140.43         5.71 o                         
   4  -4   5       3990.67       3753.51        29.94 o                         
   5  -4   5       4040.13       4009.89        59.77 o                         
   6  -4   5       1325.52       1301.30        17.29 o                         
   7  -4   5        869.91        833.41        17.22 o                         
   8  -4   5       1463.57       1389.23        25.98 o                         
   9  -4   5         96.37         98.28        12.33 o                         
  10  -4   5        504.02        479.57        21.93 o                         
  11  -4   5         13.59         17.20        13.55 o                         
  12  -4   5        797.15        742.83        52.67 o                         
  13  -4   5         16.18         23.85        35.01 o                         
 -15  -3   5        265.35        379.16        52.92 o                         
 -14  -3   5         14.72        -12.55        49.49 o                         
 -13  -3   5        447.00        497.14        32.19 o                         
 -12  -3   5         81.37        115.83        43.90 o                         
 -11  -3   5        961.58        929.09        24.02 o                         
 -10  -3   5         72.85         76.34        11.01 o                         
  -9  -3   5       1297.08       1177.18        14.00 o                         
  -8  -3   5          3.45          5.65         4.17 o                         
  -7  -3   5       2203.77       2210.90        18.79 o                         
  -6  -3   5        436.01        421.17         9.41 o                         
  -5  -3   5       3985.04       3898.53        29.85 o                         
  -4  -3   5         59.88         67.97         4.85 o                         
  -3  -3   5       1290.40       1226.44        13.03 o                         
  -2  -3   5         45.54         42.07         3.85 o                         
  -1  -3   5       5251.97       4974.79        34.31 o                         
   0  -3   5       2532.51       2695.31        18.12 o                         
   1  -3   5       1017.01       1061.24         9.94 o                         
   2  -3   5          4.72         10.34         3.00 o                         
   3  -3   5       1312.72       1280.07        11.87 o                         
   4  -3   5        283.33        279.13         6.99 o                         
   5  -3   5        608.75        568.53         9.30 o                         
   6  -3   5         71.52         83.44         5.53 o                         
   7  -3   5        946.23        937.88        17.31 o                         
   8  -3   5         68.99         58.85        10.20 o                         
   9  -3   5       1231.33       1216.70        26.45 o                         
  10  -3   5          1.22          4.92        11.76 o                         
  11  -3   5        105.95        111.30        15.72 o                         
  12  -3   5          2.63         53.32        46.25 o                         
  13  -3   5        359.63        421.40        38.32 o                         
 -14  -2   5        146.21        148.17        23.09 o                         
 -13  -2   5          5.78        -39.32        39.32 o                         
 -12  -2   5        759.56        837.09        46.89 o                         
 -11  -2   5          5.20         10.79         7.72 o                         
 -10  -2   5       1686.39       1707.65        17.86 o                         
  -9  -2   5        184.05        153.76         7.76 o                         
  -8  -2   5        991.25        901.71        13.82 o                         
  -7  -2   5        110.82         99.59         7.97 o                         
  -6  -2   5        386.22        395.35         7.40 o                         
  -5  -2   5       1265.90       1428.28        30.81 o                         
  -4  -2   5         38.31         29.16         3.68 o                         
  -3  -2   5          1.85          3.22         2.87 o                         
  -2  -2   5         21.90         26.94         2.79 o                         
  -1  -2   5          9.50         17.63         2.70 o                         
   0  -2   5       1243.39       1177.07        10.39 o                         
   1  -2   5         11.98          8.90         2.68 o                         
   2  -2   5        325.64        342.67         6.27 o                         
   3  -2   5        494.96        524.97         7.83 o                         
   4  -2   5        975.91       1024.66        11.01 o                         
   5  -2   5          4.38          1.76         4.93 o                         
   6  -2   5         89.72         97.74         7.18 o                         
   7  -2   5        319.34        279.46        13.86 o                         
   8  -2   5         77.77         81.47         8.46 o                         
   9  -2   5         29.19         24.26        11.30 o                         
  10  -2   5         53.13         52.39        13.16 o                         
  11  -2   5          0.69          3.82        13.64 o                         
  12  -2   5        340.93        317.43        49.86 o                         
  13  -2   5         18.30         23.60        37.15 o                         
 -13  -1   5        194.20        203.21        38.30 o                         
 -12  -1   5         59.50        -12.34        36.74 o                         
 -11  -1   5        363.60        344.74        10.88 o                         
 -10  -1   5          1.50          1.81         5.83 o                         
  -9  -1   5        454.25        421.61         9.97 o                         
  -8  -1   5         22.07         19.26         4.50 o                         
  -7  -1   5        660.07        677.16        13.12 o                         
  -6  -1   5        883.60        910.34        10.32 o                         
  -5  -1   5       1013.69        960.04        11.21 o                         
  -4  -1   5        100.03         87.71         4.28 o                         
  -3  -1   5        313.91        301.97         5.38 o                         
  -2  -1   5        127.77        163.84         5.42 o                         
  -1  -1   5        671.71        601.47         7.03 o                         
   0  -1   5       1288.03       1428.24        11.42 o                         
   1  -1   5         22.32         28.33         3.02 o                         
   2  -1   5        398.61        388.05         6.54 o                         
   3  -1   5        230.20        236.71         7.82 o                         
   4  -1   5        148.03        145.94         7.92 o                         
   5  -1   5         17.43         20.29         5.50 o                         
   6  -1   5         20.90         13.68         6.11 o                         
   7  -1   5         76.44         64.47        13.77 o                         
   8  -1   5          9.79          6.09         7.68 o                         
   9  -1   5        467.52        448.22        15.94 o                         
  10  -1   5         13.11         27.04        12.78 o                         
  11  -1   5         10.09         32.39        14.32 o                         
  12  -1   5         11.83         39.60        50.38 o                         
 -15   0   5         28.87        -45.05        45.05 o                         
 -14   0   5        331.64        301.59        42.14 o                         
 -13   0   5        111.13        107.52        24.53 o                         
 -12   0   5        274.79        308.71        37.89 o                         
 -11   0   5        307.97        288.33        13.54 o                         
 -10   0   5         12.63          9.63         5.41 o                         
  -9   0   5         50.18         47.84         5.61 o                         
  -8   0   5         21.76         29.46         4.73 o                         
  -7   0   5       1077.84       1020.52        14.85 o                         
  -6   0   5        155.24        138.55         5.72 o                         
  -5   0   5        537.62        573.34         7.73 o                         
  -4   0   5        421.18        398.72         7.98 o                         
  -3   0   5        241.44        249.62         6.66 o                         
  -2   0   5       1295.33       1195.84        12.51 o                         
  -1   0   5          3.11          5.16         3.11 o                         
   0   0   5       2734.38       2803.34        22.12 o                         
   1   0   5        980.26       1060.47         9.93 o                         
   2   0   5       1301.49       1253.02        14.04 o                         
   3   0   5         21.61         21.09         4.73 o                         
   4   0   5        453.95        486.14        10.95 o                         
   5   0   5         85.38         46.28        19.17 o                         
   6   0   5         45.38         55.78         7.37 o                         
   7   0   5         94.95        102.77        14.77 o                         
   8   0   5        549.40        533.17        15.82 o                         
   9   0   5         30.10         21.44         9.31 o                         
  10   0   5         57.23         48.01        10.89 o                         
  11   0   5          1.53         16.30        14.74 o                         
  12   0   5        188.69        181.33        53.19 o                         
  13   0   5         26.21          9.90        40.16 o                         
 -14   1   5          7.95         -1.73        11.91 o                         
 -13   1   5        326.27        307.34        37.18 o                         
 -12   1   5         39.67         42.66         8.38 o                         
 -11   1   5        641.71        569.54        14.87 o                         
 -10   1   5          0.35         -3.28         6.15 o                         
  -9   1   5         18.47         17.52         5.15 o                         
  -8   1   5          9.98         18.80         4.57 o                         
  -7   1   5        774.76        830.57        12.26 o                         
  -6   1   5         47.30         62.19         4.21 o                         
  -5   1   5       1339.27       1270.98        29.33 o                         
  -4   1   5        119.80        126.68         6.51 o                         
  -3   1   5       1754.18       1761.94        16.89 o                         
  -2   1   5        985.33       1014.61        12.12 o                         
  -1   1   5       2240.29       2461.14        20.60 o                         
   0   1   5        963.31        989.57        12.10 o                         
   1   1   5       2592.51       2596.23        18.19 o                         
   2   1   5        511.89        494.05         9.85 o                         
   3   1   5       1521.68       1429.79        16.79 o                         
   4   1   5          3.07          4.87         5.68 o                         
   5   1   5        500.79        437.53        16.15 o                         
   6   1   5         25.04         31.66         7.63 o                         
   7   1   5        459.00        458.28        18.34 o                         
   8   1   5        683.57        694.91        18.02 o                         
   9   1   5        260.97        287.25        16.37 o                         
  10   1   5        165.98        160.84        13.26 o                         
  11   1   5        343.16        388.80        20.54 o                         
  12   1   5        183.83        306.30        56.44 o                         
 -15   2   5         37.85         46.62        19.97 o                         
 -13   2   5        216.02        140.46        43.53 o                         
 -12   2   5       1043.89       1075.23        38.98 o                         
 -11   2   5        116.06        106.97         9.13 o                         
 -10   2   5       1145.97       1066.96        15.40 o                         
  -9   2   5         99.27         97.11         6.47 o                         
  -8   2   5       1089.60       1067.91        13.30 o                         
  -7   2   5       2249.32       2104.81        18.83 o                         
  -6   2   5       2124.08       2029.28        20.44 o                         
  -5   2   5       1356.78       1400.47        31.24 o                         
  -4   2   5       1225.81       1254.89        14.89 o                         
  -3   2   5        859.91        900.30        12.39 o                         
  -2   2   5       3549.71       3451.40        27.31 o                         
  -1   2   5        165.63        202.02         7.45 o                         
   0   2   5       9384.76       9452.95        61.37 o                         
   1   2   5         91.17         95.69         5.44 o                         
   2   2   5       3613.16       3660.37        29.89 o                         
   3   2   5        275.77        258.82        10.13 o                         
   4   2   5       2920.08       2831.99        27.34 o                         
   5   2   5        790.59        782.56        18.97 o                         
   6   2   5        750.69        710.16        16.39 o                         
   7   2   5       1286.21       1255.70        23.49 o                         
   8   2   5        542.72        536.40        17.77 o                         
   9   2   5         11.57          9.81        10.57 o                         
  10   2   5        162.17        182.39        14.96 o                         
  11   2   5        181.27        178.49        15.43 o                         
  12   2   5        484.65        471.69        59.84 o                         
 -15   3   5        210.90        219.78        25.67 o                         
 -14   3   5         32.26        -49.27        49.27 o                         
 -13   3   5        640.31        651.18        31.40 o                         
 -12   3   5          5.38        -20.17        32.26 o                         
 -11   3   5        581.69        583.76        20.83 o                         
 -10   3   5         18.49         13.50         9.28 o                         
  -9   3   5        781.06        728.53        14.83 o                         
  -8   3   5          3.46         -5.69         5.69 o                         
  -7   3   5       2919.39       2977.90        35.44 o                         
  -6   3   5         48.24         46.31         5.98 o                         
  -5   3   5       2110.26       1998.17        20.52 o                         
  -4   3   5          0.02          7.78         4.80 o                         
  -3   3   5       1413.15       1392.62        16.39 o                         
  -2   3   5         30.87         33.10         5.16 o                         
  -1   3   5       3138.52       2975.15        25.47 o                         
   0   3   5        387.85        359.47         9.70 o                         
   1   3   5        216.51        220.46         8.21 o                         
   2   3   5          2.08          0.54         5.76 o                         
   3   3   5       1293.56       1267.52        17.76 o                         
   4   3   5         64.07         52.85         7.89 o                         
   5   3   5        173.26        165.48        17.24 o                         
   6   3   5        146.49        129.65        10.43 o                         
   7   3   5        497.98        452.04        20.52 o                         
   8   3   5        122.57        132.58        12.34 o                         
   9   3   5        351.93        353.10        47.75 o                         
  10   3   5         30.23         29.99        12.67 o                         
  11   3   5        270.35        275.01        17.79 o                         
 -15   4   5          2.59         -7.21        25.21 o                         
 -14   4   5        379.62        500.07        57.23 o                         
 -13   4   5          2.46         49.90        29.06 o                         
 -12   4   5        533.14        541.01        40.12 o                         
 -11   4   5         64.18         64.71        12.43 o                         
 -10   4   5        485.12        555.75        20.69 o                         
  -9   4   5          4.61         -5.36         9.33 o                         
  -8   4   5        160.83        170.42        10.77 o                         
  -7   4   5        143.33        143.83        13.52 o                         
  -6   4   5        289.32        260.15        10.72 o                         
  -5   4   5        257.30        248.71        24.30 o                         
  -4   4   5        735.34        746.60        13.32 o                         
  -3   4   5          5.84          9.95         5.35 o                         
  -2   4   5       1516.43       1580.85        18.17 o                         
  -1   4   5         24.45         31.43         5.66 o                         
   0   4   5         42.42         45.85         8.10 o                         
   1   4   5         10.78         11.08         4.41 o                         
   2   4   5       1359.08       1346.86        38.54 o                         
   3   4   5        841.20        824.04        15.26 o                         
   4   4   5        591.40        600.15        14.96 o                         
   5   4   5        478.97        469.84        28.26 o                         
   6   4   5        366.76        380.76        16.52 o                         
   7   4   5        277.06        251.93        20.32 o                         
   8   4   5        257.14        245.27        16.86 o                         
   9   4   5        414.51        507.19        53.56 o                         
  10   4   5         44.84         19.31        13.73 o                         
  11   4   5          0.78         22.66        18.17 o                         
 -14   5   5         14.51         33.55        36.30 o                         
 -13   5   5        248.36        260.49        33.03 o                         
 -12   5   5         87.22        150.74        40.64 o                         
 -11   5   5         91.45         89.11        13.91 o                         
 -10   5   5        226.36        220.00        17.31 o                         
  -9   5   5        748.82        685.72        21.73 o                         
  -8   5   5          9.28         27.11         9.92 o                         
  -7   5   5        632.55        639.34        22.82 o                         
  -6   5   5        366.27        388.60        12.70 o                         
  -5   5   5        202.75        207.22        17.23 o                         
  -4   5   5         76.07         94.83         7.68 o                         
  -3   5   5         63.44         74.76         7.23 o                         
  -2   5   5        131.29        130.91        20.49 o                         
  -1   5   5        191.50        209.83        10.30 o                         
   0   5   5        285.29        315.73        11.20 o                         
   1   5   5         22.87         17.45         5.55 o                         
   2   5   5        111.06        115.94        24.44 o                         
   3   5   5        207.93        218.78        12.64 o                         
   4   5   5        316.26        292.84        14.26 o                         
   5   5   5        213.94        193.30        20.65 o                         
   6   5   5        170.35        152.02        12.05 o                         
   7   5   5        214.77        227.06        21.84 o                         
   8   5   5         18.78         34.67        12.26 o                         
   9   5   5        168.21        103.65        57.06 o                         
  10   5   5         14.91         19.14        14.58 o                         
 -14   6   5        169.22        241.17        53.96 o                         
 -13   6   5         22.10         12.07        34.00 o                         
 -12   6   5        385.00        492.34        47.57 o                         
 -11   6   5         27.90         27.52        13.94 o                         
 -10   6   5         29.34         33.21        13.55 o                         
  -9   6   5        167.48        169.95        15.32 o                         
  -8   6   5        100.25         60.30        32.94 o                         
  -7   6   5        380.29        384.94        23.03 o                         
  -6   6   5         17.23         19.90         7.62 o                         
  -5   6   5        328.76        316.66        19.62 o                         
  -4   6   5        117.06        119.36         8.89 o                         
  -3   6   5          5.67         -0.69         7.08 o                         
  -2   6   5        488.40        530.55        38.42 o                         
  -1   6   5        281.49        256.23        12.25 o                         
   0   6   5        235.23        253.21        12.09 o                         
   1   6   5         24.93         21.94         8.75 o                         
   2   6   5        426.59        445.86        27.84 o                         
   3   6   5         88.00         91.22        13.35 o                         
   4   6   5         77.58         89.89        14.37 o                         
   5   6   5         58.73         -9.64        30.42 o                         
   6   6   5         66.89         59.32        12.01 o                         
   7   6   5         65.13         51.91        22.79 o                         
   8   6   5        128.97         67.05        56.51 o                         
   9   6   5         44.44         42.34        37.48 o                         
 -13   7   5        376.41        428.02        39.59 o                         
 -12   7   5         53.65         67.81        48.72 o                         
 -11   7   5        114.23        106.28        16.99 o                         
 -10   7   5         13.49          6.54        14.20 o                         
  -9   7   5        156.52        144.02        16.13 o                         
  -8   7   5        626.09        638.37        40.93 o                         
  -7   7   5        849.67        857.81        28.82 o                         
  -6   7   5        136.00        140.27        13.50 o                         
  -5   7   5        153.96        165.36        18.66 o                         
  -4   7   5          4.91         11.55         8.34 o                         
  -3   7   5       1188.95       1151.37        19.57 o                         
  -2   7   5        127.14         90.13        18.84 o                         
  -1   7   5        713.23        698.56        16.59 o                         
   0   7   5          2.61         -4.85        12.47 o                         
   1   7   5        322.07        379.06        21.03 o                         
   2   7   5         22.98        -28.05        28.05 o                         
   3   7   5        531.78        522.30        24.03 o                         
   4   7   5         29.26         10.39        14.04 o                         
   5   7   5        143.91        156.87        35.05 o                         
   6   7   5        337.85        329.11        25.91 o                         
   7   7   5        105.73         57.57        31.98 o                         
   8   7   5         84.38         48.04        18.80 o                         
 -12   8   5        289.89        442.90        56.57 o                         
 -11   8   5          0.12        -12.95        16.17 o                         
 -10   8   5        212.05        219.72        19.15 o                         
  -9   8   5          0.42          0.15        14.10 o                         
  -8   8   5        535.60        519.51        45.10 o                         
  -7   8   5        558.73        567.10        29.21 o                         
  -6   8   5        645.79        677.30        24.44 o                         
  -5   8   5       1067.38       1133.00        33.33 o                         
  -4   8   5        670.72        693.14        18.14 o                         
  -3   8   5         85.19        102.09        10.62 o                         
  -2   8   5       1787.30       1871.13        29.81 o                         
  -1   8   5          0.34          8.96         9.48 o                         
   0   8   5        812.41        811.06        25.92 o                         
   1   8   5         35.08         23.14        14.04 o                         
   2   8   5        966.00       1030.72        38.57 o                         
   3   8   5         34.09         42.22        15.58 o                         
   4   8   5         93.42         90.21        17.52 o                         
   5   8   5        376.82        388.78        38.77 o                         
   6   8   5        395.65        382.50        28.08 o                         
   7   8   5        349.72        365.02        37.74 o                         
 -11   9   5        173.49        158.82        20.91 o                         
 -10   9   5          1.20          7.57        16.80 o                         
  -9   9   5        443.42        473.90        28.02 o                         
  -8   9   5        262.16        359.80        50.31 o                         
  -7   9   5        362.17        424.94        31.22 o                         
  -6   9   5          0.40        -13.89        13.89 o                         
  -5   9   5        534.48        597.12        32.30 o                         
  -4   9   5         99.09         85.33        14.66 o                         
  -3   9   5        512.77        514.07        18.85 o                         
  -2   9   5         59.65         55.32        23.77 o                         
  -1   9   5        302.03        307.46        23.91 o                         
   0   9   5        219.58        199.24        23.33 o                         
   1   9   5        349.61        349.83        25.70 o                         
   2   9   5         73.34         56.03        35.43 o                         
   3   9   5        235.89        238.22        20.79 o                         
   4   9   5        161.85        130.46        19.71 o                         
   5   9   5        318.11        338.92        42.13 o                         
   6   9   5         25.26          5.21        27.65 o                         
 -10  10   5        215.25        164.62        29.77 o                         
  -9  10   5          8.00        -11.67        17.78 o                         
  -8  10   5        255.73        419.18        57.98 o                         
  -7  10   5         69.24         33.12        31.91 o                         
  -6  10   5        523.08        548.31        27.73 o                         
  -5  10   5        200.24        197.69        33.83 o                         
  -4  10   5         92.76         93.39        16.59 o                         
  -3  10   5          0.21          4.63        14.66 o                         
  -2  10   5        443.80        526.18        56.71 o                         
  -1  10   5          0.14         15.06        16.73 o                         
   0  10   5        389.25        433.43        27.10 o                         
   1  10   5         48.38         26.28        17.68 o                         
   2  10   5        507.44        613.08        41.55 o                         
   3  10   5          1.26         -7.12        18.21 o                         
   4  10   5         96.65         65.78        20.32 o                         
  -8  11   5         58.74        169.38        62.76 o                         
  -7  11   5         58.78         83.08        35.30 o                         
  -6  11   5         45.01        100.25        53.39 o                         
  -5  11   5         26.25          0.90        36.48 o                         
  -4  11   5         42.62         34.45        17.12 o                         
  -3  11   5        100.31         96.11        18.30 o                         
  -2  11   5         25.15        -33.00        58.28 o                         
  -1  11   5        100.13        106.11        19.52 o                         
   0  11   5          6.76         28.45        26.49 o                         
   1  11   5        219.74        185.33        22.22 o                         
   2  11   5         36.95        -41.51        41.51 o                         
  -6  12   5         49.53         24.52        28.38 o                         
  -5  12   5        209.02        268.08        53.95 o                         
  -4  12   5         46.11         59.53        19.50 o                         
  -3  12   5          5.25         -8.42        28.36 o                         
  -2  12   5         60.30        120.92        30.72 o                         
  -1  12   5          5.85         14.08        28.38 o                         
  -1 -16   6         13.78         25.21        22.86 o                         
   0 -16   6       1464.17       1454.20        49.50 o                         
   1 -16   6         26.43         10.26        22.23 o                         
   2 -16   6        365.04        288.66        27.14 o                         
   3 -16   6         24.97         33.48        23.41 o                         
   4 -16   6        369.76        280.23        39.96 o                         
  -4 -15   6         46.14         30.23        33.33 o                         
  -3 -15   6        288.60        237.40        38.97 o                         
  -2 -15   6         41.99         49.21        68.37 o                         
  -1 -15   6        464.44        405.90        32.61 o                         
   0 -15   6         41.91        -20.93        35.98 o                         
   1 -15   6        145.95        116.01        21.88 o                         
   2 -15   6         16.70        -45.02        45.02 o                         
   3 -15   6        253.22        254.48        25.13 o                         
   4 -15   6          6.68          0.16        21.26 o                         
   5 -15   6        371.93        373.89        46.81 o                         
   6 -15   6         27.22         72.61        23.78 o                         
   7 -15   6        151.42        100.94        36.85 o                         
  -6 -14   6        114.03        102.07        63.20 o                         
  -5 -14   6         64.99         35.73        44.54 o                         
  -4 -14   6         78.06         90.98        20.25 o                         
  -3 -14   6          5.21        -15.26        28.72 o                         
  -2 -14   6        210.16        215.04        40.61 o                         
  -1 -14   6         73.36         54.35        18.64 o                         
   0 -14   6        267.26        235.28        33.71 o                         
   1 -14   6          0.07        -16.78        17.52 o                         
   2 -14   6        518.96        461.58        44.03 o                         
   3 -14   6          1.95         19.05        18.97 o                         
   4 -14   6        139.25        119.94        21.22 o                         
   5 -14   6        232.57        189.13        40.81 o                         
   6 -14   6          9.47        -11.93        21.03 o                         
   7 -14   6        295.31        229.37        39.97 o                         
   8 -14   6         18.24        -17.62        30.76 o                         
  -7 -13   6         40.70         40.80        40.97 o                         
  -6 -13   6         86.74        145.99        57.36 o                         
  -5 -13   6         27.87         56.49        40.96 o                         
  -4 -13   6          0.02        -16.76        16.76 o                         
  -3 -13   6         10.56         11.67        12.41 o                         
  -2 -13   6         82.28         -7.78        36.26 o                         
  -1 -13   6        106.25         85.12        17.70 o                         
   0 -13   6         57.12         46.35        28.97 o                         
   1 -13   6         11.55         30.07        16.56 o                         
   2 -13   6         20.39          0.14        37.62 o                         
   3 -13   6         35.16         19.74        17.15 o                         
   4 -13   6          0.32         15.73        17.59 o                         
   5 -13   6         11.75        -36.45        36.45 o                         
   6 -13   6          7.93          4.12        18.52 o                         
   7 -13   6         24.09        -11.04        34.75 o                         
   8 -13   6        118.54         82.24        60.45 o                         
   9 -13   6         21.64         15.90        15.55 o                         
  10 -13   6          0.42         -1.44        20.23 o                         
  -9 -12   6         24.19         22.49        21.15 o                         
  -8 -12   6         40.67         54.55        50.51 o                         
  -7 -12   6        239.17        273.28        37.51 o                         
  -6 -12   6        102.55        118.36        49.58 o                         
  -5 -12   6        139.74        121.57        37.67 o                         
  -4 -12   6         61.91         76.82        12.22 o                         
  -3 -12   6          8.71          6.82        11.03 o                         
  -2 -12   6        162.95        112.92        25.25 o                         
  -1 -12   6         85.17         89.53        15.52 o                         
   0 -12   6        105.14         83.93        26.28 o                         
   1 -12   6          2.92         12.39        14.63 o                         
   2 -12   6        250.05        284.54        34.99 o                         
   3 -12   6        195.08        186.70        18.47 o                         
   4 -12   6        106.27        124.84        18.50 o                         
   5 -12   6        296.72        252.73        34.33 o                         
   6 -12   6        143.86         85.22        53.63 o                         
   7 -12   6         46.51          3.32        24.81 o                         
   8 -12   6        336.01        338.03        26.72 o                         
   9 -12   6         67.33         92.01        59.90 o                         
  10 -12   6        172.64        197.19        17.60 o                         
 -10 -11   6         20.71         25.51        20.69 o                         
  -9 -11   6         98.69         70.16        19.62 o                         
  -8 -11   6        465.74        539.10        38.15 o                         
  -7 -11   6        341.02        402.05        35.60 o                         
  -6 -11   6        598.42        663.29        49.02 o                         
  -5 -11   6        742.84        740.28        26.83 o                         
  -4 -11   6         51.26         41.60        10.58 o                         
  -3 -11   6        372.07        358.16        16.79 o                         
  -2 -11   6         26.61         24.17        22.12 o                         
  -1 -11   6        585.87        582.67        17.59 o                         
   0 -11   6         11.46         -2.02        22.69 o                         
   1 -11   6        383.02        350.59        21.98 o                         
   2 -11   6          2.59         35.62        29.79 o                         
   3 -11   6        905.29        820.93        26.67 o                         
   4 -11   6         20.42          5.95        13.96 o                         
   5 -11   6        879.92        865.86        28.21 o                         
   6 -11   6          3.70          3.61        11.68 o                         
   7 -11   6        695.05        664.74        34.16 o                         
   8 -11   6         54.77         66.60        13.37 o                         
   9 -11   6        251.69        236.97        17.59 o                         
  10 -11   6         11.28          1.72        13.68 o                         
  11 -11   6        297.58        266.77        18.56 o                         
 -11 -10   6         23.02         26.05        20.28 o                         
 -10 -10   6        605.66        721.27        33.42 o                         
  -9 -10   6         52.73         79.85        18.37 o                         
  -8 -10   6        441.65        399.53        46.94 o                         
  -7 -10   6        982.05       1041.10        35.39 o                         
  -6 -10   6        803.98        695.47        45.66 o                         
  -5 -10   6       1233.78       1214.06        27.76 o                         
  -4 -10   6        789.86        758.20        18.22 o                         
  -3 -10   6          0.64          0.25         8.77 o                         
  -2 -10   6       2054.09       2042.54        29.72 o                         
  -1 -10   6         63.23         44.12         9.33 o                         
   0 -10   6       5162.83       4971.80        42.76 o                         
   1 -10   6          3.10         -0.77        11.53 o                         
   2 -10   6       1354.91       1420.15        35.64 o                         
   3 -10   6         61.07         55.83         9.46 o                         
   4 -10   6        438.73        414.66        16.51 o                         
   5 -10   6       1048.66       1005.72        26.03 o                         
   6 -10   6        748.34        785.80        26.40 o                         
   7 -10   6        642.54        606.18        30.42 o                         
   8 -10   6        874.49        848.78        22.47 o                         
   9 -10   6         70.14         60.34        12.82 o                         
  10 -10   6        295.99        296.72        19.15 o                         
  11 -10   6         30.25         46.17        17.77 o                         
  12 -10   6        261.52        263.98        31.23 o                         
 -11  -9   6        476.47        508.02        31.71 o                         
 -10  -9   6        173.00        207.00        20.85 o                         
  -9  -9   6        312.29        324.56        23.32 o                         
  -8  -9   6          7.49         19.89        14.20 o                         
  -7  -9   6       1563.12       1628.13        37.05 o                         
  -6  -9   6        359.10        231.52        34.72 o                         
  -5  -9   6       2253.89       2238.62        36.26 o                         
  -4  -9   6         48.86         43.47         8.64 o                         
  -3  -9   6       1354.04       1293.38        19.83 o                         
  -2  -9   6         42.17         56.27        17.51 o                         
  -1  -9   6       2229.69       2196.66        24.80 o                         
   0  -9   6         11.69         -4.73        12.88 o                         
   1  -9   6       1551.20       1542.72        20.25 o                         
   2  -9   6         70.48         49.56        23.69 o                         
   3  -9   6       2064.13       1936.64        24.02 o                         
   4  -9   6          2.07         15.26         8.55 o                         
   5  -9   6       1280.87       1258.17        34.20 o                         
   6  -9   6         11.87          9.79         9.01 o                         
   7  -9   6        451.18        421.17        21.02 o                         
   8  -9   6         98.69        109.00        12.08 o                         
   9  -9   6        271.29        199.14        45.80 o                         
  10  -9   6         11.72         -0.62        13.02 o                         
  11  -9   6        842.51        906.56        58.23 o                         
  12  -9   6         14.04         27.78        56.53 o                         
 -12  -8   6        543.65        649.36        45.54 o                         
 -11  -8   6          1.01         -4.95        16.05 o                         
 -10  -8   6        325.48        306.30        25.15 o                         
  -9  -8   6        252.27        251.79        18.80 o                         
  -8  -8   6        419.79        419.84        22.25 o                         
  -7  -8   6        135.99        125.03        14.76 o                         
  -6  -8   6        711.35        711.20        16.25 o                         
  -5  -8   6        438.79        427.55        29.47 o                         
  -4  -8   6        354.39        332.33        12.29 o                         
  -3  -8   6         85.28         78.34         7.85 o                         
  -2  -8   6        599.87        570.66        17.87 o                         
  -1  -8   6         59.22         80.36         7.75 o                         
   0  -8   6       1897.49       1876.10        22.31 o                         
   1  -8   6         10.58         13.82         6.48 o                         
   2  -8   6       1264.87       1275.40        28.93 o                         
   3  -8   6        131.99        143.57         9.26 o                         
   4  -8   6         56.20         68.11         8.05 o                         
   5  -8   6        254.61        221.24        22.00 o                         
   6  -8   6        492.33        451.37        15.33 o                         
   7  -8   6       1585.07       1443.61        24.25 o                         
   8  -8   6        100.20         92.28        10.87 o                         
   9  -8   6       1114.72       1060.28        51.80 o                         
  10  -8   6         10.52         25.84        14.22 o                         
  11  -8   6          0.86         -0.39        14.88 o                         
  12  -8   6        301.01        253.98        55.14 o                         
 -13  -7   6        176.29        168.53        39.05 o                         
 -12  -7   6         36.79         82.95        38.14 o                         
 -11  -7   6        163.42        148.14        17.85 o                         
 -10  -7   6         44.64         64.68        14.47 o                         
  -9  -7   6         27.26         51.96        13.05 o                         
  -8  -7   6         11.24         12.89        10.98 o                         
  -7  -7   6         31.39         15.94        12.54 o                         
  -6  -7   6         67.56         67.81         7.67 o                         
  -5  -7   6         68.90         68.44        24.46 o                         
  -4  -7   6        257.17        264.41        10.77 o                         
  -3  -7   6         37.91         41.85         6.66 o                         
  -2  -7   6        552.78        567.91        16.50 o                         
  -1  -7   6        216.56        206.84         9.79 o                         
   0  -7   6        133.31        132.29        10.54 o                         
   1  -7   6        181.50        189.56         9.15 o                         
   2  -7   6        304.98        282.08        20.13 o                         
   3  -7   6         68.15         62.03         6.76 o                         
   4  -7   6          0.32          3.50         6.43 o                         
   5  -7   6        803.79        813.18        37.46 o                         
   6  -7   6          1.25          5.06         7.48 o                         
   7  -7   6         34.10         44.69        14.48 o                         
   8  -7   6        128.72        123.88        10.67 o                         
   9  -7   6          9.56          0.27        40.92 o                         
  10  -7   6         13.42         16.33        13.79 o                         
  11  -7   6         32.38         37.83        15.52 o                         
  12  -7   6         70.82         90.59        37.44 o                         
 -14  -6   6        287.60        369.66        61.76 o                         
 -13  -6   6         10.09          8.55        35.41 o                         
 -12  -6   6        227.15        290.11        35.88 o                         
 -11  -6   6          0.24        -12.56        13.37 o                         
 -10  -6   6         66.11         78.27        13.66 o                         
  -9  -6   6          5.15         19.14        11.17 o                         
  -8  -6   6         17.03         34.65         7.20 o                         
  -7  -6   6        447.78        436.43        15.54 o                         
  -6  -6   6        615.65        588.24        13.21 o                         
  -5  -6   6        556.43        554.09        27.46 o                         
  -4  -6   6        381.16        410.73        10.83 o                         
  -3  -6   6         10.74         18.89         5.20 o                         
  -2  -6   6       1066.07       1035.25        32.36 o                         
  -1  -6   6          4.64          3.04         4.95 o                         
   0  -6   6       2686.30       2942.76        33.52 o                         
   1  -6   6          7.99         14.61         3.72 o                         
   2  -6   6        145.49        205.51        17.20 o                         
   3  -6   6        134.78        110.89         7.55 o                         
   4  -6   6        404.04        406.64        11.47 o                         
   5  -6   6        390.35        401.58        21.55 o                         
   6  -6   6         31.36         35.05         7.33 o                         
   7  -6   6        342.67        308.95        15.64 o                         
   8  -6   6        227.53        213.41        13.86 o                         
   9  -6   6         72.68         34.79        39.93 o                         
  10  -6   6        440.32        431.09        23.48 o                         
  11  -6   6         44.49         45.95        15.72 o                         
  12  -6   6        362.17        312.18        55.24 o                         
 -14  -5   6         34.25         71.26        39.39 o                         
 -13  -5   6        214.84        274.39        34.95 o                         
 -12  -5   6        134.82        170.41        34.11 o                         
 -11  -5   6        230.23        219.32        18.37 o                         
 -10  -5   6        109.97        112.32        13.94 o                         
  -9  -5   6         22.36         18.33         7.07 o                         
  -8  -5   6         19.57          8.92         6.34 o                         
  -7  -5   6        478.45        485.18        15.05 o                         
  -6  -5   6          0.17          1.98         5.31 o                         
  -5  -5   6         87.33         74.18         6.26 o                         
  -4  -5   6        352.96        408.71         9.91 o                         
  -3  -5   6       1579.42       1565.22        17.14 o                         
  -2  -5   6          5.70          1.26         4.26 o                         
  -1  -5   6       2815.08       2865.04        30.69 o                         
   0  -5   6        166.32        183.19         8.30 o                         
   1  -5   6        365.94        334.59         7.00 o                         
   2  -5   6        678.81        707.48        20.34 o                         
   3  -5   6       1655.97       1633.94        17.95 o                         
   4  -5   6        312.62        316.64        10.14 o                         
   5  -5   6        669.94        667.58        32.46 o                         
   6  -5   6         38.09         43.44         7.34 o                         
   7  -5   6        802.18        755.71        17.72 o                         
   8  -5   6         97.08         85.90        11.97 o                         
   9  -5   6        567.44        604.79        42.30 o                         
  10  -5   6        142.58        120.49        15.26 o                         
  11  -5   6        240.05        255.07        20.35 o                         
  12  -5   6         53.84         75.65        50.31 o                         
 -14  -4   6        353.14        409.65        57.00 o                         
 -13  -4   6          2.33         -6.48        30.88 o                         
 -12  -4   6        357.05        341.27        43.71 o                         
 -11  -4   6          8.98          4.14        11.47 o                         
 -10  -4   6        588.70        570.50        20.56 o                         
  -9  -4   6          6.67          7.26         6.69 o                         
  -8  -4   6       1550.97       1455.18        19.02 o                         
  -7  -4   6       1665.42       1636.90        20.99 o                         
  -6  -4   6       1814.65       1791.53        19.38 o                         
  -5  -4   6       6853.91       7147.78        89.97 o                         
  -4  -4   6       2844.06       2701.33        23.60 o                         
  -3  -4   6         53.41         48.94         4.82 o                         
  -2  -4   6       1889.50       1742.03        17.24 o                         
  -1  -4   6          4.06         10.82         4.04 o                         
   0  -4   6       4110.51       4112.42        26.22 o                         
   1  -4   6        670.52        733.83         9.16 o                         
   2  -4   6       1055.93        984.68        10.81 o                         
   3  -4   6       1365.73       1386.17        13.38 o                         
   4  -4   6       3318.71       3367.16        24.03 o                         
   5  -4   6        504.12        558.51        10.17 o                         
   6  -4   6       1252.81       1223.62        17.33 o                         
   7  -4   6        414.77        384.91        20.22 o                         
   8  -4   6       1834.97       1798.02        30.34 o                         
   9  -4   6        191.62        182.38        16.23 o                         
  10  -4   6        622.22        626.00        24.65 o                         
  11  -4   6         91.57         92.96        16.64 o                         
  12  -4   6        561.05        565.80        54.90 o                         
 -15  -3   6        302.62        403.38        53.79 o                         
 -14  -3   6         14.38         10.94        49.21 o                         
 -13  -3   6        284.85        318.31        30.69 o                         
 -12  -3   6         37.05         60.00        29.72 o                         
 -11  -3   6       1266.81       1156.51        26.17 o                         
 -10  -3   6         18.71         16.37         6.81 o                         
  -9  -3   6       2238.48       2101.13        23.44 o                         
  -8  -3   6         88.20         90.28         5.67 o                         
  -7  -3   6       2219.90       2195.05        19.43 o                         
  -6  -3   6        430.10        409.80         9.90 o                         
  -5  -3   6       3785.99       3569.63        28.46 o                         
  -4  -3   6          9.06          9.17         3.89 o                         
  -3  -3   6       1469.26       1417.80        14.90 o                         
  -2  -3   6         52.98         51.46         4.54 o                         
  -1  -3   6       2428.95       2326.50        16.77 o                         
   0  -3   6        121.37        161.54         5.82 o                         
   1  -3   6       1399.69       1339.89        12.18 o                         
   2  -3   6        479.05        509.38         8.05 o                         
   3  -3   6       3321.97       3456.67        23.74 o                         
   4  -3   6        489.81        528.92         9.33 o                         
   5  -3   6        514.04        516.75        17.63 o                         
   6  -3   6        399.56        361.10        11.63 o                         
   7  -3   6        942.21        926.90        19.05 o                         
   8  -3   6        149.92        194.15        16.60 o                         
   9  -3   6        761.25        733.99        23.66 o                         
  10  -3   6         69.56         72.73        14.55 o                         
  11  -3   6        145.69        158.58        17.69 o                         
  12  -3   6          7.49        116.87        51.07 o                         
 -15  -2   6          7.87         26.29        46.14 o                         
 -14  -2   6        133.77        157.35        23.64 o                         
 -13  -2   6          7.30         26.42        26.44 o                         
 -12  -2   6        427.39        464.73        45.11 o                         
 -11  -2   6         51.72         45.18         7.90 o                         
 -10  -2   6        910.88        836.63        14.52 o                         
  -9  -2   6         28.49         23.90         5.40 o                         
  -8  -2   6       1056.40       1003.38        12.89 o                         
  -7  -2   6        390.55        395.49        10.17 o                         
  -6  -2   6       1514.92       1399.29        13.46 o                         
  -5  -2   6       1169.07       1150.29        22.80 o                         
  -4  -2   6       2287.83       2319.62        17.12 o                         
  -3  -2   6        392.48        462.89         7.16 o                         
  -2  -2   6       1774.38       1755.06        28.56 o                         
  -1  -2   6          6.21          6.86         2.94 o                         
   0  -2   6       1151.61       1029.85        10.48 o                         
   1  -2   6         85.72         83.69         4.82 o                         
   2  -2   6       1095.45       1155.09        11.48 o                         
   3  -2   6         14.91         14.29         3.86 o                         
   4  -2   6        104.69        100.47         6.75 o                         
   5  -2   6        144.71        117.34        16.46 o                         
   6  -2   6        296.03        295.38        11.73 o                         
   7  -2   6       1216.14       1129.97        20.32 o                         
   8  -2   6        277.66        289.78        13.99 o                         
   9  -2   6        100.78         90.68        13.36 o                         
  10  -2   6        111.96        130.85        16.06 o                         
  11  -2   6          4.42          9.39        14.63 o                         
  12  -2   6        228.05        280.97        52.43 o                         
 -15  -1   6        154.45        145.05        38.28 o                         
 -13  -1   6        258.70        290.77        38.79 o                         
 -12  -1   6         84.49         72.51        38.71 o                         
 -11  -1   6        310.34        291.70        12.50 o                         
 -10  -1   6          0.38         -4.84         5.22 o                         
  -9  -1   6         46.10         58.21         5.72 o                         
  -8  -1   6        136.70        134.43         7.24 o                         
  -7  -1   6         52.59         42.73         9.32 o                         
  -6  -1   6        105.60        109.16         5.84 o                         
  -5  -1   6       1449.71       1544.04        29.79 o                         
  -4  -1   6        347.59        399.48         8.57 o                         
  -3  -1   6        921.32        897.48        11.47 o                         
  -2  -1   6        242.26        254.85         7.06 o                         
  -1  -1   6         19.69         25.63         3.95 o                         
   0  -1   6       1345.39       1477.95        12.53 o                         
   1  -1   6        101.52         79.18         4.60 o                         
   2  -1   6        415.23        444.73         7.70 o                         
   3  -1   6        419.63        469.04        10.52 o                         
   4  -1   6         34.09         25.47         5.94 o                         
   5  -1   6        371.30        358.48        18.00 o                         
   6  -1   6         87.76         90.05         8.30 o                         
   7  -1   6         58.29         57.76        15.40 o                         
   8  -1   6          8.71          8.89         8.68 o                         
   9  -1   6        105.42        110.45        11.09 o                         
  10  -1   6          8.78          5.97        13.53 o                         
  11  -1   6         55.47         89.88        16.69 o                         
  12  -1   6         16.15         24.65        53.21 o                         
 -13   0   6         74.86         53.55        35.99 o                         
 -12   0   6          9.24        -10.33        10.33 o                         
 -11   0   6         53.51         51.71         6.81 o                         
 -10   0   6         27.19         19.33         5.84 o                         
  -9   0   6         24.44         29.07         5.45 o                         
  -8   0   6         31.55         27.59         5.73 o                         
  -7   0   6       1694.21       1642.39        16.45 o                         
  -6   0   6         43.30         47.25         4.21 o                         
  -5   0   6        352.26        393.22        15.03 o                         
  -4   0   6         87.60         84.54         5.38 o                         
  -3   0   6       1598.35       1638.50        16.58 o                         
  -2   0   6        422.63        430.46         8.82 o                         
  -1   0   6        291.51        271.79         7.64 o                         
   0   0   6        795.54        800.75        11.50 o                         
   1   0   6         62.29         63.89         4.13 o                         
   2   0   6        960.56        958.13        30.54 o                         
   3   0   6        202.01        210.75         9.35 o                         
   4   0   6         30.05         28.40         6.40 o                         
   5   0   6         61.30         52.51        14.59 o                         
   6   0   6        516.58        522.19        14.57 o                         
   7   0   6        396.97        403.62        18.04 o                         
   8   0   6        233.25        236.46        15.08 o                         
   9   0   6         14.09         12.64        10.14 o                         
  10   0   6         72.40         79.95        12.29 o                         
  11   0   6          2.04          7.25        15.70 o                         
  12   0   6        104.54        106.61        55.36 o                         
 -13   1   6        378.81        316.01        43.96 o                         
 -12   1   6         65.73         60.92        17.90 o                         
 -11   1   6        249.91        244.71        14.24 o                         
 -10   1   6         31.07         41.63         6.33 o                         
  -9   1   6        119.21        110.52         6.74 o                         
  -8   1   6          7.56         10.41         4.78 o                         
  -7   1   6        528.84        504.51        14.19 o                         
  -6   1   6         10.76          0.71         4.85 o                         
  -5   1   6        544.00        594.99        18.10 o                         
  -4   1   6        711.45        704.03        11.65 o                         
  -3   1   6       1282.67       1308.38        15.26 o                         
  -2   1   6        104.47        108.67         7.04 o                         
  -1   1   6         31.91         28.43         4.78 o                         
   0   1   6         77.12        104.69         7.35 o                         
   1   1   6       1060.43       1146.52        11.69 o                         
   2   1   6        310.92        256.16        26.50 o                         
   3   1   6       1353.26       1369.64        17.64 o                         
   4   1   6        197.71        204.80        11.08 o                         
   5   1   6        985.30        922.21        20.54 o                         
   6   1   6          3.85         -1.23         7.72 o                         
   7   1   6        594.83        589.29        20.72 o                         
   8   1   6        123.18        109.31        11.34 o                         
   9   1   6        385.26        398.47        46.91 o                         
  10   1   6         27.20         18.77        12.21 o                         
  11   1   6        255.20        263.98        22.69 o                         
  12   1   6        122.24        167.62        58.01 o                         
 -15   2   6         35.56         -5.57        18.16 o                         
 -14   2   6        187.06        109.01        48.54 o                         
 -13   2   6        165.49        121.03        27.94 o                         
 -12   2   6        505.43        493.14        36.84 o                         
 -11   2   6         11.75          5.26        10.02 o                         
 -10   2   6        415.05        432.84        13.76 o                         
  -9   2   6          1.61          7.07         6.63 o                         
  -8   2   6        508.49        512.23        12.97 o                         
  -7   2   6       1249.40       1245.81        19.45 o                         
  -6   2   6       1881.26       1842.96        20.55 o                         
  -5   2   6       1171.69       1130.43        22.82 o                         
  -4   2   6        927.96        932.35        13.91 o                         
  -3   2   6          8.27          6.38         4.85 o                         
  -2   2   6       1622.60       1633.93        17.96 o                         
  -1   2   6         65.44         51.55         5.73 o                         
   0   2   6       1699.71       1690.65        18.48 o                         
   1   2   6        620.54        611.16        11.60 o                         
   2   2   6       1626.47       1661.54        19.05 o                         
   3   2   6        521.91        520.79        13.03 o                         
   4   2   6       1306.28       1231.38        18.66 o                         
   5   2   6        119.30         82.51        16.97 o                         
   6   2   6       1386.71       1389.92        22.12 o                         
   7   2   6        602.26        612.17        21.57 o                         
   8   2   6        192.07        185.82        13.26 o                         
   9   2   6         50.78         95.75        49.10 o                         
  10   2   6        295.55        299.13        18.89 o                         
  11   2   6        134.35         96.11        15.40 o                         
 -15   3   6        232.18        239.97        32.48 o                         
 -14   3   6         20.30         26.54        50.35 o                         
 -13   3   6        730.40        804.75        33.42 o                         
 -12   3   6         76.49        126.94        37.37 o                         
 -11   3   6        771.43        740.89        23.19 o                         
 -10   3   6         90.80         73.94        11.45 o                         
  -9   3   6       1197.79       1164.21        18.69 o                         
  -8   3   6        308.08        325.35        12.54 o                         
  -7   3   6        894.63        895.36        18.18 o                         
  -6   3   6          6.80          0.80         5.87 o                         
  -5   3   6       2518.84       2563.77        32.35 o                         
  -4   3   6        562.13        530.09        12.25 o                         
  -3   3   6       2637.77       2687.35        25.33 o                         
  -2   3   6          3.50          1.05         5.57 o                         
  -1   3   6       2145.91       2009.61        21.13 o                         
   0   3   6        389.86        388.81        11.23 o                         
   1   3   6        625.01        658.45        12.78 o                         
   2   3   6        479.88        491.78        12.75 o                         
   3   3   6        571.82        541.78        14.32 o                         
   4   3   6       1585.92       1591.05        22.18 o                         
   5   3   6       2196.50       2259.51        30.49 o                         
   6   3   6        582.22        543.19        17.75 o                         
   7   3   6       1241.20       1285.77        27.31 o                         
   8   3   6          9.65          2.71        11.33 o                         
   9   3   6        680.61        812.23        57.99 o                         
  10   3   6         19.47          9.79        13.62 o                         
  11   3   6        154.10        125.22        17.30 o                         
 -14   4   6        415.56        507.87        38.15 o                         
 -13   4   6          1.51         57.97        30.73 o                         
 -12   4   6        513.59        620.33        44.06 o                         
 -11   4   6         16.56         19.95        12.11 o                         
 -10   4   6        412.50        417.61        20.60 o                         
  -9   4   6        100.58         84.12        11.99 o                         
  -8   4   6       1517.33       1342.04        40.28 o                         
  -7   4   6        238.72        216.66        19.08 o                         
  -6   4   6        985.09        952.73        16.57 o                         
  -5   4   6        294.29        287.29        21.37 o                         
  -4   4   6        311.41        294.64        11.37 o                         
  -3   4   6          0.81         -4.93         6.04 o                         
  -2   4   6       1392.12       1569.12        44.84 o                         
  -1   4   6        426.68        421.06        11.85 o                         
   0   4   6       1820.04       1769.42        20.40 o                         
   1   4   6         66.82         70.10         6.93 o                         
   2   4   6       1599.73       1528.33        32.70 o                         
   3   4   6         92.48         87.22         8.63 o                         
   4   4   6       1854.13       1800.25        23.82 o                         
   5   4   6        258.40        264.38        29.09 o                         
   6   4   6        129.11        112.54        11.85 o                         
   7   4   6        455.11        403.14        22.84 o                         
   8   4   6        149.90        148.34        14.34 o                         
   9   4   6        273.27        205.35        58.20 o                         
  10   4   6        152.04        118.19        19.61 o                         
 -14   5   6         15.82         83.22        38.23 o                         
 -13   5   6        273.41        253.66        34.65 o                         
 -12   5   6         31.90         82.33        44.93 o                         
 -11   5   6        354.61        368.81        23.05 o                         
 -10   5   6         83.04        104.51        14.08 o                         
  -9   5   6        222.72        215.00        16.80 o                         
  -8   5   6        414.79        364.75        35.62 o                         
  -7   5   6        204.57        199.60        16.68 o                         
  -6   5   6        178.53        166.61        10.73 o                         
  -5   5   6        321.37        339.33        17.87 o                         
  -4   5   6         90.13         93.78         8.44 o                         
  -3   5   6        508.15        502.67        13.72 o                         
  -2   5   6        105.38        135.53        16.02 o                         
  -1   5   6         77.23         75.61         8.04 o                         
   0   5   6          6.45         25.01        10.22 o                         
   1   5   6         97.48        109.24        12.38 o                         
   2   5   6         37.60         19.77        26.27 o                         
   3   5   6        175.13        176.18        14.93 o                         
   4   5   6          0.43          4.97        12.23 o                         
   5   5   6        195.34        131.04        31.85 o                         
   6   5   6         40.91         49.87        15.27 o                         
   7   5   6        179.47        138.51        29.42 o                         
   8   5   6         36.50         20.73        13.77 o                         
   9   5   6        145.34         85.54        61.46 o                         
 -13   6   6         18.14         23.98        36.18 o                         
 -12   6   6        204.65        241.90        48.72 o                         
 -11   6   6         33.85         37.04        15.11 o                         
 -10   6   6         16.48         26.30        13.94 o                         
  -9   6   6          1.47          2.76        12.51 o                         
  -8   6   6        831.00        828.64        42.22 o                         
  -7   6   6        220.37        256.95        23.50 o                         
  -6   6   6         47.09         47.62         8.92 o                         
  -5   6   6        425.06        392.15        19.53 o                         
  -4   6   6        478.27        453.66        14.71 o                         
  -3   6   6          7.91          7.30         8.05 o                         
  -2   6   6        447.91        416.39        19.31 o                         
  -1   6   6         52.66         31.49         8.49 o                         
   0   6   6        858.63        815.65        17.04 o                         
   1   6   6        258.43        245.29        19.27 o                         
   2   6   6        654.01        611.36        31.98 o                         
   3   6   6         44.87         44.67        14.23 o                         
   4   6   6        542.70        507.19        25.47 o                         
   5   6   6        172.04        124.20        34.09 o                         
   6   6   6         90.21         50.67        57.03 o                         
   7   6   6         79.95         52.50        31.88 o                         
   8   6   6        128.44        140.55        20.47 o                         
 -13   7   6        229.64        342.51        54.41 o                         
 -12   7   6        106.54        219.19        52.09 o                         
 -11   7   6         28.42         34.74        16.90 o                         
 -10   7   6          6.81         13.50        14.73 o                         
  -9   7   6         11.02          2.58        14.02 o                         
  -8   7   6        718.47        781.44        47.28 o                         
  -7   7   6        335.00        331.80        26.60 o                         
  -6   7   6          8.14          2.68        12.24 o                         
  -5   7   6        362.64        388.48        21.12 o                         
  -4   7   6          0.26          4.60         9.00 o                         
  -3   7   6        499.86        516.91        16.49 o                         
  -2   7   6         24.14         18.27        20.07 o                         
  -1   7   6        480.41        473.68        16.32 o                         
   0   7   6         49.50         36.88        19.09 o                         
   1   7   6        209.25        231.44        19.07 o                         
   2   7   6          9.82         -8.85        31.23 o                         
   3   7   6        222.99        232.05        18.70 o                         
   4   7   6         40.53         28.91        15.68 o                         
   5   7   6        115.85         37.29        36.77 o                         
   6   7   6        301.95        187.47        62.97 o                         
   7   7   6        139.88         98.19        34.63 o                         
 -12   8   6         40.50          3.59        26.97 o                         
 -11   8   6          2.32        -17.19        17.19 o                         
 -10   8   6         85.51         82.14        17.54 o                         
  -9   8   6         53.64         73.98        16.84 o                         
  -8   8   6        445.61        461.98        49.32 o                         
  -7   8   6        560.65        540.54        30.84 o                         
  -6   8   6        273.24        281.87        19.87 o                         
  -5   8   6        490.15        533.80        31.57 o                         
  -4   8   6        185.06        184.15        13.50 o                         
  -3   8   6          7.54         12.61        10.27 o                         
  -2   8   6        963.80       1034.97        27.98 o                         
  -1   8   6        235.43        213.43        17.73 o                         
   0   8   6        532.04        560.78        25.86 o                         
   1   8   6        127.62        142.07        17.82 o                         
   2   8   6        711.68        648.44        39.04 o                         
   3   8   6        207.35        199.90        19.45 o                         
   4   8   6        502.63        503.61        29.16 o                         
   5   8   6        435.23        454.28        42.43 o                         
   6   8   6        130.10         85.26        20.41 o                         
 -10   9   6         12.73        110.99        48.11 o                         
  -9   9   6        291.56        347.58        58.07 o                         
  -8   9   6        244.99        392.16        53.96 o                         
  -7   9   6        510.19        611.08        33.60 o                         
  -6   9   6         61.20         59.09        16.20 o                         
  -5   9   6        766.95        787.14        35.74 o                         
  -4   9   6         38.02         29.47        14.60 o                         
  -3   9   6        476.86        484.14        19.78 o                         
  -2   9   6         71.62         13.58        34.46 o                         
  -1   9   6        522.94        527.09        27.36 o                         
   0   9   6        172.05        161.01        25.22 o                         
   1   9   6        380.40        401.82        28.67 o                         
   2   9   6        171.58        153.45        38.64 o                         
   3   9   6        592.85        576.56        31.40 o                         
   4   9   6          4.87          8.05        19.28 o                         
   5   9   6        205.46         41.50        60.81 o                         
  -9  10   6          5.35         11.34        18.70 o                         
  -8  10   6        261.99        310.11        60.67 o                         
  -7  10   6        142.83         84.91        33.85 o                         
  -6  10   6        208.00        218.36        20.52 o                         
  -5  10   6        108.13        128.73        35.37 o                         
  -4  10   6        178.11        198.25        19.70 o                         
  -3  10   6         56.02         52.19        16.70 o                         
  -2  10   6        507.41        615.17        62.64 o                         
  -1  10   6          5.57         23.93        18.20 o                         
   0  10   6        507.59        485.14        30.01 o                         
   1  10   6         17.02        -18.51        18.51 o                         
   2  10   6        591.94        635.96        44.96 o                         
   3  10   6          1.75         -0.99        20.16 o                         
  -7  11   6        171.03        246.12        31.22 o                         
  -6  11   6         78.25        153.70        56.16 o                         
  -5  11   6        288.99        367.76        40.07 o                         
  -4  11   6          5.89         36.34        18.77 o                         
  -3  11   6         93.14         75.96        28.45 o                         
  -2  11   6         35.90        -60.88        60.88 o                         
  -1  11   6        155.86        101.79        21.04 o                         
   0  11   6          0.47        -18.51        28.43 o                         
  -1 -16   7          5.16         27.02        22.87 o                         
   0 -16   7        775.62        843.09        45.73 o                         
   1 -16   7          1.05        -11.19        22.50 o                         
   2 -16   7        437.23        464.22        36.96 o                         
   3 -16   7         23.63         -6.13        23.60 o                         
   4 -16   7        427.71        276.20        41.38 o                         
  -4 -15   7         93.51         95.49        35.81 o                         
  -3 -15   7        419.89        368.01        41.54 o                         
  -2 -15   7         17.54        -44.67        44.67 o                         
  -1 -15   7        371.80        333.11        25.17 o                         
   0 -15   7         81.99         22.34        36.97 o                         
   1 -15   7        415.11        372.25        29.68 o                         
   2 -15   7         21.25         -4.16        46.49 o                         
   3 -15   7        604.66        535.84        35.61 o                         
   4 -15   7         39.03         -1.39        21.77 o                         
   5 -15   7        604.34        567.97        47.68 o                         
   6 -15   7         31.96         34.40        33.23 o                         
  -6 -14   7        253.13        268.97        62.69 o                         
  -5 -14   7        110.93        104.32        43.81 o                         
  -4 -14   7         99.86        117.09        20.25 o                         
  -3 -14   7          0.21         18.00        17.63 o                         
  -2 -14   7        529.53        511.37        43.48 o                         
  -1 -14   7         25.22         10.71        18.04 o                         
   0 -14   7        509.09        496.03        36.40 o                         
   1 -14   7         22.48         -0.18        18.74 o                         
   2 -14   7        779.34        704.54        45.63 o                         
   3 -14   7          8.27         -3.23        19.51 o                         
   4 -14   7        124.69        100.90        21.83 o                         
   5 -14   7        415.51        402.48        42.18 o                         
   6 -14   7         76.13         68.71        21.90 o                         
   7 -14   7        514.62        498.33        41.93 o                         
   8 -14   7         29.65          7.14        22.18 o                         
  -8 -13   7         31.05         22.77        52.00 o                         
  -7 -13   7        152.50        165.33        41.32 o                         
  -6 -13   7         57.08         85.16        54.58 o                         
  -5 -13   7        122.08        198.83        39.73 o                         
  -4 -13   7         11.92          4.31        12.53 o                         
  -3 -13   7        184.61        190.92        14.81 o                         
  -2 -13   7         21.35         30.36        36.90 o                         
  -1 -13   7         70.74         74.52        17.15 o                         
   0 -13   7         14.44        -16.15        29.47 o                         
   1 -13   7         19.50         27.26        17.25 o                         
   2 -13   7         35.62         -4.21        37.44 o                         
   3 -13   7         89.08         92.16        19.17 o                         
   4 -13   7         24.02         23.00        18.16 o                         
   5 -13   7         77.26         25.00        37.92 o                         
   6 -13   7        200.86        233.35        59.02 o                         
   7 -13   7         28.32          3.24        35.79 o                         
   8 -13   7          0.42        -17.94        19.71 o                         
   9 -13   7          8.96         38.47        18.65 o                         
  -9 -12   7         24.78          2.60        27.12 o                         
  -8 -12   7         91.70        166.73        40.03 o                         
  -7 -12   7        111.50        162.21        36.64 o                         
  -6 -12   7        128.91        119.95        50.31 o                         
  -5 -12   7        213.02        160.82        36.73 o                         
  -4 -12   7         25.27         25.46        11.49 o                         
  -3 -12   7         34.73         40.92        11.63 o                         
  -2 -12   7        239.41        211.51        25.42 o                         
  -1 -12   7          2.54        -11.40        14.13 o                         
   0 -12   7         27.43         13.71        26.24 o                         
   1 -12   7          0.18        -14.56        14.56 o                         
   2 -12   7         65.99         43.11        33.91 o                         
   3 -12   7         71.07         47.56        16.81 o                         
   4 -12   7        131.95        133.23        18.31 o                         
   5 -12   7        141.55         66.35        34.25 o                         
   6 -12   7        145.49        119.87        19.21 o                         
   7 -12   7         28.00         45.17        24.02 o                         
   8 -12   7         79.47         83.47        40.73 o                         
   9 -12   7          5.57         16.46        14.82 o                         
  10 -12   7         68.25         62.68        15.90 o                         
 -10 -11   7         34.11         24.93        20.16 o                         
  -9 -11   7         12.76         24.81        18.49 o                         
  -8 -11   7        428.38        532.68        38.40 o                         
  -7 -11   7         99.28         77.59        32.22 o                         
  -6 -11   7        374.81        417.28        47.19 o                         
  -5 -11   7        417.85        353.86        25.16 o                         
  -4 -11   7          0.60          6.04         9.88 o                         
  -3 -11   7        200.30        201.03        13.44 o                         
  -2 -11   7          2.68         16.69        21.95 o                         
  -1 -11   7        412.58        374.05        16.37 o                         
   0 -11   7         48.52         77.23        23.82 o                         
   1 -11   7        262.80        240.94        21.25 o                         
   2 -11   7        160.40        151.76        30.56 o                         
   3 -11   7        398.64        399.10        23.58 o                         
   4 -11   7          5.25         13.40        14.63 o                         
   5 -11   7         96.33         89.62        31.80 o                         
   6 -11   7         68.85         35.55        46.63 o                         
   7 -11   7        334.01        386.61        24.27 o                         
   8 -11   7        260.06        255.80        17.48 o                         
   9 -11   7        157.37        144.60        15.28 o                         
  10 -11   7         74.29         65.37        14.92 o                         
  11 -11   7        455.84        399.80        28.72 o                         
 -11 -10   7          5.31         10.20        19.50 o                         
 -10 -10   7        214.15        233.19        22.27 o                         
  -9 -10   7         41.77         36.33        17.30 o                         
  -8 -10   7        754.21        780.75        29.08 o                         
  -7 -10   7        760.42        807.81        33.46 o                         
  -6 -10   7        614.63        537.59        40.16 o                         
  -5 -10   7       1105.37       1018.08        27.86 o                         
  -4 -10   7       1568.21       1556.03        23.54 o                         
  -3 -10   7          6.16         -8.64         8.64 o                         
  -2 -10   7       1388.96       1440.02        26.75 o                         
  -1 -10   7        148.68        107.91        10.08 o                         
   0 -10   7       4174.26       4157.58        38.82 o                         
   1 -10   7         43.42         49.21        12.74 o                         
   2 -10   7       1164.52       1231.52        34.44 o                         
   3 -10   7          5.00         -6.88         8.33 o                         
   4 -10   7       1947.85       1900.54        29.11 o                         
   5 -10   7        896.44        910.27        25.35 o                         
   6 -10   7       1682.93       1610.96        25.51 o                         
   7 -10   7        617.05        589.60        23.93 o                         
   8 -10   7        534.74        550.51        21.07 o                         
   9 -10   7        129.02        120.40        47.83 o                         
  10 -10   7        572.14        588.82        29.47 o                         
  11 -10   7          5.68          3.34        17.68 o                         
 -11  -9   7        275.92        282.83        23.26 o                         
 -10  -9   7         28.78         44.07        17.26 o                         
  -9  -9   7        399.50        385.68        25.65 o                         
  -8  -9   7         89.38         79.29        15.44 o                         
  -7  -9   7        937.88        908.61        21.60 o                         
  -6  -9   7         52.16         49.42         9.46 o                         
  -5  -9   7       2727.71       2708.45        33.30 o                         
  -4  -9   7          1.55          4.08         7.95 o                         
  -3  -9   7       1035.24       1022.46        18.50 o                         
  -2  -9   7         74.25         72.20        18.37 o                         
  -1  -9   7       2691.83       2569.97        27.37 o                         
   0  -9   7          3.56         -8.31        13.57 o                         
   1  -9   7       1629.55       1565.60        28.33 o                         
   2  -9   7        599.88        599.85        27.79 o                         
   3  -9   7        675.17        671.22        15.57 o                         
   4  -9   7         71.67         74.75         9.20 o                         
   5  -9   7       1868.12       1833.28        29.35 o                         
   6  -9   7         16.43         17.31         9.40 o                         
   7  -9   7        474.81        512.36        21.88 o                         
   8  -9   7          2.96         -3.35        10.53 o                         
   9  -9   7        321.83        365.11        46.66 o                         
  10  -9   7         19.91          2.92        15.63 o                         
  11  -9   7         94.60        150.03        19.72 o                         
  12  -9   7         59.82         78.73        26.33 o                         
 -12  -8   7        631.48        704.33        45.30 o                         
 -11  -8   7         43.35         49.80        17.17 o                         
 -10  -8   7        410.77        390.70        26.15 o                         
  -9  -8   7         43.94         46.41        14.67 o                         
  -8  -8   7        523.71        519.24        23.21 o                         
  -7  -8   7        313.52        326.00        17.04 o                         
  -6  -8   7        914.03        848.92        17.53 o                         
  -5  -8   7        170.54        165.13        21.77 o                         
  -4  -8   7        298.64        292.41        12.68 o                         
  -3  -8   7          1.25         -2.55         6.84 o                         
  -2  -8   7       1328.16       1321.56        22.64 o                         
  -1  -8   7        226.94        222.23        11.49 o                         
   0  -8   7       1894.07       1925.12        23.42 o                         
   1  -8   7        177.12        200.68        10.75 o                         
   2  -8   7       2568.16       2595.62        32.92 o                         
   3  -8   7         46.66         53.47         7.61 o                         
   4  -8   7        769.12        753.65        16.20 o                         
   5  -8   7       2245.16       2179.88        29.18 o                         
   6  -8   7        382.49        365.96        15.53 o                         
   7  -8   7        669.91        612.45        19.94 o                         
   8  -8   7        277.74        265.37        16.99 o                         
   9  -8   7        628.65        645.60        50.67 o                         
  10  -8   7        342.01        341.31        25.33 o                         
  11  -8   7          8.09         12.83        16.27 o                         
  12  -8   7        273.53        181.50        57.69 o                         
 -13  -7   7        250.54        291.22        40.15 o                         
 -12  -7   7          1.94         86.93        38.35 o                         
 -11  -7   7        387.32        422.33        26.21 o                         
 -10  -7   7          3.24          9.28        14.01 o                         
  -9  -7   7        230.34        266.68        19.27 o                         
  -8  -7   7        231.17        214.79        13.02 o                         
  -7  -7   7        332.22        311.06        15.27 o                         
  -6  -7   7         25.97         28.94         7.38 o                         
  -5  -7   7        468.23        486.44        28.22 o                         
  -4  -7   7         43.87         42.27         6.99 o                         
  -3  -7   7        368.61        361.54        11.71 o                         
  -2  -7   7        290.91        266.09        20.04 o                         
  -1  -7   7        449.71        477.72        12.33 o                         
   0  -7   7          6.24          7.86        13.83 o                         
   1  -7   7        608.41        621.67        13.15 o                         
   2  -7   7         24.90         32.61        12.23 o                         
   3  -7   7        128.08        132.67         8.89 o                         
   4  -7   7        257.19        214.49        11.54 o                         
   5  -7   7        804.61        849.89        38.50 o                         
   6  -7   7        373.09        360.04        14.71 o                         
   7  -7   7         26.06         46.32        15.79 o                         
   8  -7   7          1.36          3.00         9.53 o                         
   9  -7   7         44.13        127.13        43.54 o                         
  10  -7   7         31.25         29.39        14.85 o                         
  11  -7   7         43.27         40.31        16.00 o                         
  12  -7   7         22.54         36.01        38.44 o                         
 -14  -6   7         50.22         53.41        58.78 o                         
 -13  -6   7         14.33         29.77        35.34 o                         
 -12  -6   7         58.33        131.16        36.43 o                         
 -11  -6   7          0.35         -1.41        13.63 o                         
 -10  -6   7        367.48        361.11        21.80 o                         
  -9  -6   7          2.77         11.33         7.50 o                         
  -8  -6   7         14.66         17.75         7.25 o                         
  -7  -6   7        184.21        153.99        14.85 o                         
  -6  -6   7         71.82         79.52         7.53 o                         
  -5  -6   7       1031.55       1107.20        33.33 o                         
  -4  -6   7         89.75         96.84         7.88 o                         
  -3  -6   7         55.39         66.22         6.49 o                         
  -2  -6   7         80.22         88.51         6.80 o                         
  -1  -6   7         12.55         21.37         5.37 o                         
   0  -6   7        189.36        183.14        10.18 o                         
   1  -6   7         10.97         14.31         4.24 o                         
   2  -6   7         71.32         61.40        13.36 o                         
   3  -6   7         29.70         31.81         5.17 o                         
   4  -6   7         60.53         69.21         7.30 o                         
   5  -6   7         50.37         40.93        20.77 o                         
   6  -6   7         50.61         50.33         8.18 o                         
   7  -6   7         35.23         18.08        14.57 o                         
   8  -6   7        449.77        465.44        21.48 o                         
   9  -6   7         68.43        114.98        42.95 o                         
  10  -6   7        144.74        145.57        16.67 o                         
  11  -6   7         35.87         66.96        16.67 o                         
  12  -6   7        120.33        158.93        54.85 o                         
 -14  -5   7         19.69        -11.45        39.67 o                         
 -13  -5   7        360.54        418.19        35.63 o                         
 -12  -5   7        121.82        194.94        33.88 o                         
 -11  -5   7         70.19         87.28        14.33 o                         
 -10  -5   7         56.54         57.20        12.30 o                         
  -9  -5   7         19.81         22.76         7.60 o                         
  -8  -5   7        237.11        227.12        11.82 o                         
  -7  -5   7        804.35        784.37        17.43 o                         
  -6  -5   7          2.96          7.38         5.79 o                         
  -5  -5   7       1565.82       1598.40        40.56 o                         
  -4  -5   7         52.27         55.07         6.11 o                         
  -3  -5   7        125.66        112.93         7.22 o                         
  -2  -5   7        693.66        736.71        29.32 o                         
  -1  -5   7        319.48        319.72         9.39 o                         
   0  -5   7       1105.34       1270.45        13.12 o                         
   1  -5   7        224.97        214.38         7.13 o                         
   2  -5   7         48.44         48.64        10.36 o                         
   3  -5   7       1244.82       1324.72        14.14 o                         
   4  -5   7        430.23        449.51         9.99 o                         
   5  -5   7        945.58        980.22        25.18 o                         
   6  -5   7          6.89         -1.11         7.30 o                         
   7  -5   7        600.11        589.72        22.29 o                         
   8  -5   7        133.17        127.96        13.55 o                         
   9  -5   7        535.49        539.13        23.48 o                         
  10  -5   7         25.23         43.65        14.60 o                         
  11  -5   7        330.16        472.15        51.70 o                         
  12  -5   7         53.79         74.30        53.75 o                         
 -14  -4   7        179.20        185.82        38.22 o                         
 -13  -4   7         17.64        -10.31        30.68 o                         
 -12  -4   7        769.26        759.77        35.44 o                         
 -11  -4   7          3.33         24.86        12.13 o                         
 -10  -4   7       1070.31        988.86        18.23 o                         
  -9  -4   7          9.86         14.63         6.88 o                         
  -8  -4   7        917.09        898.89        15.98 o                         
  -7  -4   7       1288.88       1304.12        20.09 o                         
  -6  -4   7       1244.98       1221.88        16.45 o                         
  -5  -4   7       2610.82       2665.05        49.20 o                         
  -4  -4   7       1508.82       1500.67        17.09 o                         
  -3  -4   7         68.22         51.20         5.35 o                         
  -2  -4   7        817.58        718.26        11.73 o                         
  -1  -4   7        132.14        110.37         7.00 o                         
   0  -4   7       3538.84       3273.92        22.88 o                         
   1  -4   7         87.84        111.07         6.05 o                         
   2  -4   7       3364.67       3493.07        50.49 o                         
   3  -4   7        866.71        877.39        11.63 o                         
   4  -4   7       2180.89       2223.97        19.25 o                         
   5  -4   7        773.79        774.30        23.72 o                         
   6  -4   7        808.71        781.78        13.51 o                         
   7  -4   7        554.88        573.61        23.46 o                         
   8  -4   7       1349.67       1328.47        28.23 o                         
   9  -4   7        340.98        351.88        43.50 o                         
  10  -4   7        293.29        306.44        23.55 o                         
  11  -4   7         29.25        108.76        49.45 o                         
  12  -4   7        298.71        294.69        55.61 o                         
 -15  -3   7        346.90        266.47        51.46 o                         
 -14  -3   7         25.72         38.21        35.45 o                         
 -13  -3   7        527.61        549.97        32.99 o                         
 -12  -3   7          5.45         34.09        28.29 o                         
 -11  -3   7        675.82        683.40        16.86 o                         
 -10  -3   7         89.19        108.77         8.84 o                         
  -9  -3   7        985.14        982.81        16.89 o                         
  -8  -3   7        162.29        186.02        10.28 o                         
  -7  -3   7       1740.23       1693.24        17.41 o                         
  -6  -3   7        159.01        182.41         8.64 o                         
  -5  -3   7       4225.74       4197.70        57.71 o                         
  -4  -3   7         14.13         14.07         4.60 o                         
  -3  -3   7       3498.76       3467.90        27.90 o                         
  -2  -3   7       1093.49       1111.32        23.10 o                         
  -1  -3   7       1564.31       1454.19        13.29 o                         
   0  -3   7         73.90         67.36         6.21 o                         
   1  -3   7       2996.76       3001.08        21.47 o                         
   2  -3   7        571.72        627.73         9.62 o                         
   3  -3   7       2920.67       2965.10        22.22 o                         
   4  -3   7        142.92        144.13         7.62 o                         
   5  -3   7       1290.85       1276.28        21.20 o                         
   6  -3   7         32.57         39.84         7.82 o                         
   7  -3   7        548.22        567.88        18.69 o                         
   8  -3   7        233.15        229.50        19.22 o                         
   9  -3   7        397.69        463.35        43.84 o                         
  10  -3   7        153.01        148.59        17.08 o                         
  11  -3   7         94.88        118.58        17.87 o                         
  12  -3   7         96.47        184.13        53.86 o                         
 -13  -2   7         37.35         40.19        26.77 o                         
 -12  -2   7        637.21        686.62        47.65 o                         
 -11  -2   7        167.02        160.71        10.17 o                         
 -10  -2   7        875.17        866.33        16.42 o                         
  -9  -2   7        251.84        239.33         9.54 o                         
  -8  -2   7        667.16        647.49        11.24 o                         
  -7  -2   7        355.42        329.65        11.68 o                         
  -6  -2   7       1552.04       1406.29        13.97 o                         
  -5  -2   7        612.69        513.92        18.65 o                         
  -4  -2   7       3787.89       3680.61        24.75 o                         
  -3  -2   7        769.75        823.38         9.92 o                         
  -2  -2   7       4367.75       4355.23        56.25 o                         
  -1  -2   7         29.89         46.94         4.10 o                         
   0  -2   7       9344.45       9259.30        52.16 o                         
   1  -2   7        320.25        388.82         7.83 o                         
   2  -2   7       2588.64       2466.47        19.13 o                         
   3  -2   7        147.60        181.33         7.61 o                         
   4  -2   7        424.51        410.99         9.44 o                         
   5  -2   7        669.95        645.26        18.27 o                         
   6  -2   7        175.88        188.03        11.54 o                         
   7  -2   7       2229.01       2164.73        28.11 o                         
   8  -2   7        216.25        214.54        14.87 o                         
   9  -2   7        907.35        898.96        51.04 o                         
  10  -2   7         81.46         83.27        15.96 o                         
  11  -2   7          4.51         -0.74        15.80 o                         
  12  -2   7        269.61        337.97        57.14 o                         
 -12  -1   7        142.67        134.49        31.07 o                         
 -11  -1   7        313.21        298.17        12.89 o                         
 -10  -1   7         56.57         41.92         6.17 o                         
  -9  -1   7        226.92        244.54         9.41 o                         
  -8  -1   7          0.42          0.55         4.65 o                         
  -7  -1   7        564.34        572.66        11.90 o                         
  -6  -1   7          0.09          2.32         3.93 o                         
  -5  -1   7        600.77        631.48        17.42 o                         
  -4  -1   7         41.64         50.92         5.24 o                         
  -3  -1   7        709.52        610.70        10.72 o                         
  -2  -1   7        657.48        686.89        11.07 o                         
  -1  -1   7        183.10        196.02         7.76 o                         
   0  -1   7        721.45        714.03         9.38 o                         
   1  -1   7        789.48        802.79        10.23 o                         
   2  -1   7        109.72         92.60         5.63 o                         
   3  -1   7        668.28        682.72        13.36 o                         
   4  -1   7        446.31        423.32        12.40 o                         
   5  -1   7        497.08        456.59        18.13 o                         
   6  -1   7        233.12        234.69        13.21 o                         
   7  -1   7         92.91        121.89        17.19 o                         
   8  -1   7          1.31         -5.72         9.54 o                         
   9  -1   7         45.73          5.45        42.83 o                         
  10  -1   7         13.55         16.40        14.90 o                         
  11  -1   7         15.22         15.32        16.62 o                         
 -12   0   7        560.17        527.98        38.05 o                         
 -11   0   7         16.64         20.93         7.92 o                         
 -10   0   7         31.09         41.77         7.73 o                         
  -9   0   7          3.82         -1.67         6.38 o                         
  -8   0   7         96.77        102.85         7.92 o                         
  -7   0   7         24.84         16.88        12.07 o                         
  -6   0   7         57.39         66.80         6.44 o                         
  -5   0   7        432.78        457.85        17.83 o                         
  -4   0   7        321.64        315.60         9.38 o                         
  -3   0   7         12.83         26.18         5.06 o                         
  -2   0   7        333.43        358.23         9.39 o                         
  -1   0   7        302.29        301.52         8.99 o                         
   0   0   7        543.91        550.30        11.24 o                         
   1   0   7          2.95         11.09         4.18 o                         
   2   0   7        326.31        389.64        29.32 o                         
   3   0   7         43.63         40.18         6.99 o                         
   4   0   7        269.23        249.90        11.85 o                         
   5   0   7        505.99        476.71        19.28 o                         
   6   0   7         14.13          7.93         8.30 o                         
   7   0   7        309.18        302.90        18.86 o                         
   8   0   7         59.70         60.82        11.17 o                         
   9   0   7        210.27        230.13        48.62 o                         
  10   0   7        101.45         88.59        16.89 o                         
  11   0   7         14.23         15.37        17.40 o                         
 -13   1   7        575.18        597.39        30.10 o                         
 -12   1   7         21.65         25.06        17.06 o                         
 -11   1   7         52.16         61.64         9.05 o                         
 -10   1   7         37.10         45.08         8.13 o                         
  -9   1   7        259.49        267.55        12.47 o                         
  -8   1   7         66.38         60.38         7.54 o                         
  -7   1   7        169.06        137.71        13.42 o                         
  -6   1   7         37.60         43.76         6.40 o                         
  -5   1   7         84.92         76.52        16.95 o                         
  -4   1   7         26.45         28.85         5.73 o                         
  -3   1   7        165.42        147.12         8.27 o                         
  -2   1   7         70.68         69.11         6.14 o                         
  -1   1   7        524.20        515.56        11.24 o                         
   0   1   7        314.35        310.90        10.30 o                         
   1   1   7         30.88         38.26         4.83 o                         
   2   1   7         78.87         88.57        28.60 o                         
   3   1   7        577.03        535.59        13.56 o                         
   4   1   7          1.01          4.64         7.42 o                         
   5   1   7        480.10        454.85        19.60 o                         
   6   1   7        152.16        147.73        11.05 o                         
   7   1   7        285.61        256.01        20.51 o                         
   8   1   7         11.13        -10.56        10.56 o                         
   9   1   7        207.85        264.14        52.15 o                         
  10   1   7          4.41         -4.03        12.83 o                         
  11   1   7        110.86         88.48        19.64 o                         
 -14   2   7        383.85        407.66        53.02 o                         
 -13   2   7        187.16        210.91        28.91 o                         
 -12   2   7        671.64        680.01        42.74 o                         
 -11   2   7         26.41         28.85        11.04 o                         
 -10   2   7        240.50        251.69        13.50 o                         
  -9   2   7          3.95         14.67         7.43 o                         
  -8   2   7        615.36        562.12        14.29 o                         
  -7   2   7        644.64        618.33        17.17 o                         
  -6   2   7        658.59        655.98        14.17 o                         
  -5   2   7        475.94        470.51        16.48 o                         
  -4   2   7       1029.96       1089.79        16.31 o                         
  -3   2   7         18.76         20.83         6.16 o                         
  -2   2   7       4809.04       4882.23        72.78 o                         
  -1   2   7        225.73        220.81        10.13 o                         
   0   2   7       1569.52       1570.65        19.15 o                         
   1   2   7          0.50         15.89         6.12 o                         
   2   2   7       1781.52       1816.33        33.29 o                         
   3   2   7         25.36         29.40         7.63 o                         
   4   2   7        711.92        731.96        16.75 o                         
   5   2   7        805.53        692.28        21.83 o                         
   6   2   7        131.59        123.54        11.16 o                         
   7   2   7        737.57        730.72        24.00 o                         
   8   2   7        772.17        731.33        22.18 o                         
   9   2   7        226.18        228.92        57.89 o                         
  10   2   7        372.16        395.52        23.03 o                         
 -14   3   7         44.02         96.52        35.11 o                         
 -13   3   7        651.13        672.34        34.32 o                         
 -12   3   7         41.39         32.92        28.57 o                         
 -11   3   7        431.30        417.76        21.37 o                         
 -10   3   7        102.49         71.00        12.41 o                         
  -9   3   7       1406.56       1335.67        20.83 o                         
  -8   3   7          2.33          4.60         7.47 o                         
  -7   3   7       1280.97       1283.90        21.86 o                         
  -6   3   7         28.37         24.16         7.24 o                         
  -5   3   7        832.09        863.49        19.72 o                         
  -4   3   7          2.56         -5.54         6.50 o                         
  -3   3   7        760.60        744.24        14.82 o                         
  -2   3   7        512.62        433.24        35.46 o                         
  -1   3   7       1315.53       1259.68        17.90 o                         
   0   3   7        945.70        877.03        15.71 o                         
   1   3   7        384.02        433.06        12.63 o                         
   2   3   7       1006.93        965.84        29.82 o                         
   3   3   7       2156.33       2061.46        32.59 o                         
   4   3   7          7.62          8.03        11.45 o                         
   5   3   7        525.04        481.13        30.53 o                         
   6   3   7        212.34        201.70        14.38 o                         
   7   3   7        477.54        478.40        30.64 o                         
   8   3   7          8.54         29.54        12.88 o                         
   9   3   7        148.52        159.59        58.10 o                         
  10   3   7         98.76        100.21        16.18 o                         
 -14   4   7        208.17        233.73        38.57 o                         
 -13   4   7         97.38         69.95        32.94 o                         
 -12   4   7        378.70        402.02        46.72 o                         
 -11   4   7         48.65         55.42        13.73 o                         
 -10   4   7        846.00        804.26        24.80 o                         
  -9   4   7         22.11         41.84        11.97 o                         
  -8   4   7       1300.84       1289.32        21.01 o                         
  -7   4   7        104.93         89.53        20.02 o                         
  -6   4   7        459.09        403.18        14.32 o                         
  -5   4   7        165.11        165.98        23.26 o                         
  -4   4   7        628.11        583.64        19.11 o                         
  -3   4   7        228.06        237.89        16.02 o                         
  -2   4   7       1642.82       1721.33        49.21 o                         
  -1   4   7         68.28         85.69         8.28 o                         
   0   4   7       2244.28       2116.51        23.69 o                         
   1   4   7         18.45          6.66        10.35 o                         
   2   4   7       2226.75       2168.55        39.79 o                         
   3   4   7         20.72         35.52        12.26 o                         
   4   4   7        127.58        118.52        14.66 o                         
   5   4   7        714.04        673.11        34.55 o                         
   6   4   7         18.04         34.32        15.08 o                         
   7   4   7        420.82        371.25        31.21 o                         
   8   4   7        200.78        183.48        20.03 o                         
   9   4   7        396.38        372.00        64.59 o                         
 -14   5   7          8.00         26.67        16.89 o                         
 -13   5   7        379.39        444.01        38.29 o                         
 -12   5   7         90.01         79.62        46.82 o                         
 -11   5   7        211.00        251.92        20.32 o                         
 -10   5   7         21.37         36.79        13.70 o                         
  -9   5   7        270.54        269.59        20.78 o                         
  -8   5   7        110.49        109.28        34.19 o                         
  -7   5   7       1394.45       1386.29        24.91 o                         
  -6   5   7        116.68        129.96        10.17 o                         
  -5   5   7        504.15        563.54        20.59 o                         
  -4   5   7        140.65        144.33        10.07 o                         
  -3   5   7        752.84        733.25        16.51 o                         
  -2   5   7         39.06          8.69        16.58 o                         
  -1   5   7        436.79        433.24        14.31 o                         
   0   5   7         15.39         23.46        11.59 o                         
   1   5   7        132.74        156.87        14.42 o                         
   2   5   7         74.67         71.62        29.03 o                         
   3   5   7        646.82        615.39        24.67 o                         
   4   5   7        155.84        161.46        17.02 o                         
   5   5   7        234.81        168.49        35.09 o                         
   6   5   7         36.34         51.77        16.69 o                         
   7   5   7         90.38         65.48        31.79 o                         
   8   5   7         15.53          4.75        17.73 o                         
 -13   6   7         22.49         33.02        37.83 o                         
 -12   6   7         66.71        139.89        50.81 o                         
 -11   6   7          0.50         -5.11        15.39 o                         
 -10   6   7         14.30          7.81        14.16 o                         
  -9   6   7          2.53          5.16        13.36 o                         
  -8   6   7        145.04        191.22        40.31 o                         
  -7   6   7        114.85        114.74        24.16 o                         
  -6   6   7        151.32        145.81        11.42 o                         
  -5   6   7        214.40        210.04        20.44 o                         
  -4   6   7        188.68        185.92        12.23 o                         
  -3   6   7         24.93         25.48         9.15 o                         
  -2   6   7        673.33        662.43        22.06 o                         
  -1   6   7        122.17        117.53        10.53 o                         
   0   6   7        152.96        155.32        19.38 o                         
   1   6   7        193.66        171.52        16.20 o                         
   2   6   7        264.83        245.84        32.43 o                         
   3   6   7        181.58        185.83        17.86 o                         
   4   6   7         53.01         24.06        15.95 o                         
   5   6   7         13.64        -36.35        36.35 o                         
   6   6   7         21.42        -61.30        61.38 o                         
   7   6   7        137.58        122.71        34.83 o                         
 -12   7   7          1.33         52.49        27.42 o                         
 -11   7   7         19.68         21.03        16.97 o                         
 -10   7   7         36.23         25.44        16.43 o                         
  -9   7   7         71.15         73.88        17.10 o                         
  -8   7   7        397.21        368.03        45.15 o                         
  -7   7   7        123.92        115.96        27.22 o                         
  -6   7   7         14.23          9.06        13.12 o                         
  -5   7   7         58.58         39.79        21.00 o                         
  -4   7   7         11.53          1.48         9.99 o                         
  -3   7   7         79.56         87.53        11.19 o                         
  -2   7   7         10.16         30.21        21.67 o                         
  -1   7   7         58.08         55.60        14.75 o                         
   0   7   7          1.59        -17.42        20.31 o                         
   1   7   7        141.32        110.45        16.85 o                         
   2   7   7         92.73         44.80        34.59 o                         
   3   7   7        213.49        217.96        20.03 o                         
   4   7   7         81.56         78.32        18.49 o                         
   5   7   7        128.51        105.05        39.57 o                         
   6   7   7         11.45          9.54        27.39 o                         
 -11   8   7          7.79         15.69        18.52 o                         
 -10   8   7        357.60        301.87        45.96 o                         
  -9   8   7        481.38        487.17        57.39 o                         
  -8   8   7        203.37        289.52        53.54 o                         
  -7   8   7        267.46        273.82        31.01 o                         
  -6   8   7        422.73        429.96        25.27 o                         
  -5   8   7        138.00        126.18        30.58 o                         
  -4   8   7         47.52         58.95        12.12 o                         
  -3   8   7         41.47         51.99        11.65 o                         
  -2   8   7        693.85        648.47        37.75 o                         
  -1   8   7          7.35          5.84        15.75 o                         
   0   8   7        514.69        477.30        27.25 o                         
   1   8   7        175.43        157.50        19.56 o                         
   2   8   7        571.72        579.97        41.09 o                         
   3   8   7          3.57        -17.76        17.76 o                         
   4   8   7        101.10        105.73        20.40 o                         
  -9   9   7        108.92         71.87        28.39 o                         
  -8   9   7         76.99        163.91        58.30 o                         
  -7   9   7        434.75        542.20        35.32 o                         
  -6   9   7          2.93          8.02        15.74 o                         
  -5   9   7        364.16        460.95        35.35 o                         
  -4   9   7        108.68         83.10        16.62 o                         
  -3   9   7        263.05        307.83        18.93 o                         
  -2   9   7        163.92        133.85        37.40 o                         
  -1   9   7        220.69        180.14        20.59 o                         
   0   9   7        264.18        251.08        27.88 o                         
   1   9   7        267.91        266.36        23.40 o                         
   2   9   7         80.72         12.71        41.46 o                         
   3   9   7         69.89         81.28        20.96 o                         
  -7  10   7         77.90         96.67        49.64 o                         
  -6  10   7        305.69        360.36        28.78 o                         
  -5  10   7        309.45        378.57        39.04 o                         
  -4  10   7        174.32        165.25        20.03 o                         
  -3  10   7         56.49         34.24        26.31 o                         
  -2  10   7        590.18        651.99        67.04 o                         
  -1  10   7         27.47         19.61        19.61 o                         
   0  10   7        451.18        380.60        31.69 o                         
   1  10   7        128.03         72.70        22.53 o                         
  -1 -16   8          3.36        -22.31        22.31 o                         
   0 -16   8        417.05        336.03        56.58 o                         
   1 -16   8         19.78         -3.44        23.48 o                         
   2 -16   8        473.26        401.26        32.93 o                         
   3 -16   8         15.04          1.44        35.50 o                         
  -4 -15   8         19.46         20.41        35.64 o                         
  -3 -15   8        346.66        317.09        24.62 o                         
  -2 -15   8         20.96        -44.85        44.85 o                         
  -1 -15   8        600.06        545.88        34.00 o                         
   0 -15   8          1.37        -48.02        48.02 o                         
   1 -15   8        747.87        748.71        37.00 o                         
   2 -15   8         26.84        -46.15        46.15 o                         
   3 -15   8        620.21        579.60        35.99 o                         
   4 -15   8          0.27        -16.53        22.28 o                         
   5 -15   8        435.83        378.63        47.54 o                         
   6 -15   8          8.50         14.12        27.88 o                         
  -6 -14   8        631.91        803.54        66.83 o                         
  -5 -14   8        354.52        366.14        46.01 o                         
  -4 -14   8        619.46        588.67        24.65 o                         
  -3 -14   8         40.89         23.35        18.02 o                         
  -2 -14   8        801.89        825.12        45.61 o                         
  -1 -14   8          0.06        -17.79        17.79 o                         
   0 -14   8        590.70        561.37        36.59 o                         
   1 -14   8          0.29         -4.73        19.06 o                         
   2 -14   8        729.32        661.38        45.74 o                         
   3 -14   8         40.27         24.25        20.26 o                         
   4 -14   8        182.23        193.74        23.57 o                         
   5 -14   8        473.74        475.22        44.02 o                         
   6 -14   8        292.01        271.97        26.03 o                         
   7 -14   8        551.21        546.40        43.33 o                         
   8 -14   8        124.45         53.71        26.12 o                         
  -8 -13   8         23.08         33.90        51.35 o                         
  -7 -13   8        247.56        302.61        42.23 o                         
  -6 -13   8         82.91        132.87        53.90 o                         
  -5 -13   8        245.12        180.39        40.24 o                         
  -4 -13   8         22.21         10.79        12.78 o                         
  -3 -13   8         37.83         49.54        13.08 o                         
  -2 -13   8         34.01         25.24        36.39 o                         
  -1 -13   8        135.24        129.91        18.54 o                         
   0 -13   8          6.33        -11.25        29.65 o                         
   1 -13   8        129.41        131.06        19.99 o                         
   2 -13   8          7.96          2.00        37.58 o                         
   3 -13   8         15.87        -12.67        17.25 o                         
   4 -13   8          5.31        -15.88        17.91 o                         
   5 -13   8         42.29          7.24        38.60 o                         
   6 -13   8        180.08         86.89        60.08 o                         
   7 -13   8         24.05        -35.81        35.81 o                         
   8 -13   8         39.16          3.53        20.73 o                         
   9 -13   8          8.72         25.81        22.86 o                         
  -9 -12   8          0.37         17.63        21.29 o                         
  -8 -12   8         15.80         11.53        49.50 o
[truncated: 249,483 more chars]
