# Supplementary material for: Crystallographic characterization of rare-earth cyano­tri­phenyl­borate complexes and the cyano­borates [NCBPh3]1−, [NCBPh2Me]1−, and [NCBPh2(μ-O)BPh2]1−
Source: Acta Crystallogr E Crystallogr Commun. 2021 Jul 13;77(Pt 8):799–803. doi: 10.1107/S2056989021006861 (PMC8340972; doi:10.1107/S2056989021006861)
Supplement: Supplementary file 4 [file e-77-00799-2sup4.hkl]

data_2                                                                          
_shelx_title ' mtd29 in P2(1)/n'                                                
_shelx_refln_list_code          4                                               
_shelx_F_calc_maximum      199.02                                               
_exptl_crystal_F_000      1112.00                                               
_reflns_d_resolution_high  0.8000                                               
                                                                                
loop_                                                                           
 _space_group_symop_operation_xyz                                               
 'x, y, z'                                                                      
 '-x+1/2, y+1/2, -z+1/2'                                                        
 '-x, -y, -z'                                                                   
 'x-1/2, -y-1/2, z-1/2'                                                         
                                                                                
_cell_length_a     9.7245                                                       
_cell_length_b    18.3021                                                       
_cell_length_c    16.7716                                                       
_cell_angle_alpha  90.000                                                       
_cell_angle_beta  101.546                                                       
_cell_angle_gamma  90.000                                                       
                                                                                
_shelx_F_squared_multiplier     1.000                                           
                                                                                
loop_                                                                           
 _refln_index_h                                                                 
 _refln_index_k                                                                 
 _refln_index_l                                                                 
 _refln_F_squared_calc                                                          
 _refln_F_squared_meas                                                          
 _refln_F_squared_sigma                                                         
 _refln_observed_status                                                         
   2   0   0       2743.31       2928.92        35.98 o                         
   4   0   0       3347.02       2907.49        36.92 o                         
   6   0   0       6550.82       6939.91        92.95 o                         
   8   0   0        588.11        636.20        24.72 o                         
  10   0   0          0.01         -2.33         3.93 o                         
   1   1   0       3207.51       3334.89        30.61 o                         
   2   1   0       3421.48       4265.55        36.62 o                         
   3   1   0       2255.46       2291.82        20.51 o                         
   4   1   0         34.04         80.17         2.27 o                         
   5   1   0       3528.07       3889.89        36.44 o                         
   6   1   0        235.61        265.86         5.36 o                         
   7   1   0        271.94        293.43         5.82 o                         
   8   1   0         75.59         68.81         4.19 o                         
   9   1   0        153.30        166.15        10.23 o                         
  10   1   0          3.56          7.35         3.70 o                         
  11   1   0        204.91        175.35         8.65 o                         
   0   2   0         42.97         16.47         1.81 o                         
   1   2   0       1777.81       1525.16        14.27 o                         
   2   2   0      12501.09      14277.59       129.33 o                         
   4   2   0       1487.76       1804.02        16.81 o                         
   5   2   0          3.96          7.16         1.23 o                         
   6   2   0        110.45         93.39         2.88 o                         
   7   2   0        187.19        217.78         5.55 o                         
   8   2   0         16.98         22.33         3.04 o                         
   9   2   0        169.10        209.09         8.82 o                         
  10   2   0          1.62          4.84         3.60 o                         
  11   2   0         19.41         24.90         4.63 o                         
   1   3   0         31.78         38.09         1.29 o                         
   2   3   0       4433.72       5091.05        46.82 o                         
   3   3   0       4774.27       4296.82        40.10 o                         
   4   3   0       1172.15       1395.15        13.39 o                         
   5   3   0         20.36         30.50         1.62 o                         
   6   3   0         30.96         50.61         3.42 o                         
   7   3   0         31.64         56.55         3.44 o                         
   8   3   0         12.76         12.72         2.64 o                         
   9   3   0        610.31        632.66        13.77 o                         
  10   3   0         54.59         58.16         5.31 o                         
  11   3   0          9.64          7.06         3.95 o                         
   0   4   0      39608.51      41153.43       494.39 o                         
   1   4   0        151.01        113.91         1.92 o                         
   2   4   0       2671.07       2529.20        22.37 o                         
   3   4   0       1628.84       1939.68        19.09 o                         
   4   4   0        384.18        278.71         5.72 o                         
   5   4   0         19.75         24.72         1.85 o                         
   6   4   0        133.08        147.13         4.44 o                         
   7   4   0        166.88        161.73         5.07 o                         
   8   4   0         72.68         64.31         3.83 o                         
   9   4   0         43.41         37.87         3.81 o                         
  10   4   0         20.68         27.98         4.34 o                         
  11   4   0         35.67         28.94         4.98 o                         
   1   5   0          1.91          5.53         0.89 o                         
   2   5   0         96.93        158.13         5.71 o                         
   3   5   0        452.71        331.90         4.60 o                         
   4   5   0       1501.95       1663.27        17.10 o                         
   5   5   0          1.20          1.82         1.17 o                         
   6   5   0        147.13        197.71         5.26 o                         
   7   5   0        171.52        165.76         5.20 o                         
   8   5   0        434.95        374.50         7.99 o                         
   9   5   0        155.79        128.58         5.95 o                         
  10   5   0         59.20         69.92         5.77 o                         
  11   5   0         18.60         11.79         4.25 o                         
   0   6   0        120.40         61.21         2.72 o                         
   1   6   0       1525.05       1840.84        16.86 o                         
   2   6   0         21.68         18.31         1.92 o                         
   3   6   0          8.86          7.88         1.29 o                         
   4   6   0         24.19         46.93         2.69 o                         
   5   6   0         56.49         59.80         2.48 o                         
   6   6   0         56.55         45.71         3.08 o                         
   7   6   0          8.53          3.96         2.32 o                         
   8   6   0        351.39        354.60         7.85 o                         
   9   6   0         34.36         17.01         3.14 o                         
  10   6   0          6.00         -1.83         3.30 o                         
  11   6   0          0.48          4.93         3.80 o                         
   1   7   0         88.39        190.64         3.09 o                         
   2   7   0        199.43        264.09         3.79 o                         
   3   7   0        147.24         87.71         4.02 o                         
   4   7   0       1385.36       1272.69        14.67 o                         
   5   7   0        125.31         71.12         3.35 o                         
   6   7   0          1.14         -0.98         2.09 o                         
   7   7   0          5.37          4.58         2.66 o                         
   8   7   0        116.90         95.15         4.61 o                         
   9   7   0        148.58        124.29         5.59 o                         
  10   7   0          0.27          1.09         3.99 o                         
  11   7   0          4.28         -0.50         3.89 o                         
   0   8   0        488.19        412.02         7.30 o                         
   1   8   0        297.11        348.54         7.81 o                         
   2   8   0         66.14         86.47         2.35 o                         
   3   8   0        640.82        641.02         7.30 o                         
   4   8   0         86.51        112.09         3.04 o                         
   5   8   0         77.05         66.00         3.45 o                         
   6   8   0        287.48        269.01         6.40 o                         
   7   8   0        128.51        119.71         5.02 o                         
   8   8   0          9.01         12.90         2.80 o                         
   9   8   0        185.12        196.52         6.74 o                         
  10   8   0          0.31          5.46         3.98 o                         
  11   8   0         38.20         36.62         5.39 o                         
   1   9   0        379.23        415.94         5.44 o                         
   2   9   0         29.49         38.59         1.84 o                         
   3   9   0         38.55         33.62         1.77 o                         
   4   9   0         99.15         89.12         3.02 o                         
   5   9   0        148.77        176.90         5.01 o                         
   6   9   0        224.51        225.58         5.96 o                         
   7   9   0        471.17        503.92         9.45 o                         
   8   9   0         10.05         10.32         2.83 o                         
   9   9   0         98.00         85.02         4.90 o                         
  10   9   0          4.37          6.08         2.99 o                         
   0  10   0         15.05         37.09         2.75 o                         
   1  10   0        130.24        120.73         2.92 o                         
   2  10   0         70.47         92.50         2.73 o                         
   3  10   0        374.05        375.23         6.06 o                         
   4  10   0          0.98          4.58         1.99 o                         
   5  10   0        241.36        235.26         5.84 o                         
   6  10   0        371.22        324.46         8.18 o                         
   7  10   0        173.88        177.26         5.89 o                         
   8  10   0          0.26         -0.09         2.50 o                         
   9  10   0         46.83         52.82         6.25 o                         
  10  10   0        123.92        126.34         6.25 o                         
   1  11   0         46.94         57.10         2.49 o                         
   2  11   0        493.03        521.62         6.87 o                         
   3  11   0         65.31         48.82         2.34 o                         
   4  11   0         27.83         31.50         2.77 o                         
   5  11   0        168.84        191.93         5.49 o                         
   6  11   0          9.67         15.49         3.03 o                         
   7  11   0         58.28         70.21         4.20 o                         
   8  11   0        372.23        326.29         8.28 o                         
   9  11   0         68.57         69.03         4.76 o                         
  10  11   0        396.12        340.97         9.25 o                         
   0  12   0       1160.73       1106.38        16.94 o                         
   1  12   0        163.13        165.60         3.77 o                         
   2  12   0        209.29        187.71         5.27 o                         
   3  12   0         24.49         17.87         2.34 o                         
   4  12   0         46.01         50.97         4.44 o                         
   5  12   0          6.31          3.93         2.34 o                         
   6  12   0       1105.42       1009.01        14.67 o                         
   7  12   0         57.06         68.53         4.37 o                         
   8  12   0         89.55         92.16         4.71 o                         
   9  12   0         36.21         23.87         3.69 o                         
  10  12   0          1.38          0.98         3.67 o                         
   1  13   0         83.53         70.65         2.86 o                         
   2  13   0        394.42        396.27         6.11 o                         
   3  13   0        126.65        128.32         4.44 o                         
   4  13   0          0.00          3.40         2.17 o                         
   5  13   0        972.67        956.81        13.93 o                         
   6  13   0        338.22        310.13         7.53 o                         
   7  13   0         67.62         85.18         4.84 o                         
   8  13   0         18.95         29.64         4.15 o                         
   9  13   0         45.55         23.48         4.23 o                         
   0  14   0        256.02        191.27         7.44 o                         
   1  14   0        276.89        331.93         5.71 o                         
   2  14   0        244.75        239.96         4.90 o                         
   3  14   0         52.14         50.26         3.39 o                         
   4  14   0        275.92        259.31         7.38 o                         
   5  14   0         39.17         34.88         3.87 o                         
   6  14   0          0.06          0.44         2.74 o                         
   7  14   0         29.51         25.37         3.80 o                         
   8  14   0          5.46          2.94         3.26 o                         
   9  14   0         40.90         41.83         4.88 o                         
   1  15   0          6.46         -0.19         1.97 o                         
   2  15   0        393.76        438.69         8.74 o                         
   3  15   0       1102.82       1099.81        16.96 o                         
   4  15   0        274.22        270.57        12.41 o                         
   5  15   0         12.15         18.70         3.29 o                         
   6  15   0        340.65        327.82         9.04 o                         
   7  15   0          0.08          1.75         3.23 o                         
   8  15   0         66.47         66.20         5.38 o                         
   0  16   0         12.50         11.09         3.71 o                         
   1  16   0        574.59        537.13         9.59 o                         
   2  16   0        120.73        108.75         6.33 o                         
   3  16   0        423.38        414.56         9.41 o                         
   4  16   0        192.49        191.96         6.87 o                         
   5  16   0         24.70         26.69         3.59 o                         
   6  16   0        216.01        191.93         7.38 o                         
   7  16   0         22.22         23.17         4.14 o                         
   8  16   0          3.11          9.00         3.90 o                         
   1  17   0        738.48        811.95        14.92 o                         
   2  17   0          5.97          4.90         3.73 o                         
   3  17   0       1183.61       1179.61        20.91 o                         
   4  17   0         52.70         62.10         5.59 o                         
   5  17   0         33.48         23.73         4.22 o                         
   6  17   0        243.03        210.51         9.01 o                         
   7  17   0          2.12          3.15         3.76 o                         
   0  18   0        860.06        836.70        18.65 o                         
   1  18   0       1195.52       1206.62        20.99 o                         
   2  18   0        103.63        126.76         6.86 o                         
   3  18   0          3.09          3.52         3.57 o                         
   4  18   0        303.36        317.71        11.94 o                         
   5  18   0          2.78         -0.75         3.38 o                         
   6  18   0         77.55         94.44         6.91 o                         
   7  18   0        257.91        261.79        10.42 o                         
   1  19   0        188.95        194.02         8.18 o                         
   2  19   0        205.84        212.69         9.74 o                         
   3  19   0          3.33          4.36         3.58 o                         
   4  19   0         10.87         17.81         4.23 o                         
   5  19   0          2.37          1.68         3.51 o                         
   6  19   0          5.10          0.90         6.09 o                         
   0  20   0        990.01       1051.51        28.14 o                         
   1  20   0         80.82         81.85         6.09 o                         
   2  20   0         49.04         53.66         8.41 o                         
   3  20   0         14.46         20.67         4.36 o                         
   4  20   0          0.61          4.48         3.71 o                         
   5  20   0          0.26         -1.21         3.78 o                         
   1  21   0        280.27        311.89        10.49 o                         
   2  21   0         92.33        109.14        18.69 o                         
   3  21   0        297.06        321.68        11.00 o                         
   4  21   0          8.07          9.44         4.84 o                         
   0  22   0        249.71        294.96        20.53 o                         
   1  22   0          8.94         19.06         5.50 o                         
   2  22   0        789.13        900.45        19.09 o                         
   3  22   0         60.46         75.61         7.14 o                         
 -11   0   1         93.60         75.68         8.83 o                         
  -9   0   1        389.54        352.86        14.05 o                         
  -7   0   1       1759.84       1819.54        34.89 o                         
  -5   0   1       6403.15       7099.57        87.20 o                         
  -3   0   1       4531.88       3874.87        47.76 o                         
  -1   0   1       2101.27       2182.00        27.02 o                         
   3   0   1       7686.63       8904.06       107.36 o                         
   5   0   1        378.15        298.70         6.33 o                         
   7   0   1        821.01        820.83        19.64 o                         
   9   0   1         10.18          0.22         4.41 o                         
  11   0   1        670.44        785.74        33.52 o                         
 -12   1   1          3.89          2.17         4.19 o                         
 -11   1   1          9.64          6.34         3.87 o                         
 -10   1   1          6.85         15.65         3.88 o                         
  -9   1   1        105.70         72.61         5.35 o                         
  -8   1   1         64.67         47.99         3.79 o                         
  -7   1   1        220.79        279.99         5.56 o                         
  -6   1   1          6.38          2.48         1.42 o                         
  -5   1   1        682.57        752.79         8.35 o                         
  -4   1   1         12.41          7.08         2.02 o                         
  -3   1   1       1493.95       2037.03        18.40 o                         
  -2   1   1       3098.83       3899.33        33.59 o                         
  -1   1   1       5918.06       5887.00        49.85 o                         
   0   1   1        434.28        318.05         3.56 o                         
   1   1   1        648.35        817.61         7.84 o                         
   2   1   1      34427.81      32540.54       276.70 o                         
   3   1   1      12273.42      12939.49       109.84 o                         
   4   1   1       1266.99       1179.54        12.33 o                         
   5   1   1       1228.22       1250.22        12.60 o                         
   6   1   1        440.15        443.82         6.20 o                         
   7   1   1         28.97         33.01         2.79 o                         
   8   1   1        321.22        342.61        11.07 o                         
   9   1   1         37.96         43.67         4.55 o                         
  10   1   1          0.83          1.06         3.43 o                         
  11   1   1         19.57         18.61         4.36 o                         
 -11   2   1         34.97         32.50         4.91 o                         
 -10   2   1        231.89        251.92         9.08 o                         
  -9   2   1         54.51         58.87         5.08 o                         
  -8   2   1       1571.20       1565.05        21.65 o                         
  -7   2   1        512.03        573.45         8.30 o                         
  -6   2   1        933.94        959.59        10.49 o                         
  -5   2   1        421.91        436.07         5.62 o                         
  -4   2   1        339.75        341.65         4.43 o                         
  -3   2   1        499.32        360.10         7.73 o                         
  -2   2   1      12269.54      12086.62       102.36 o                         
  -1   2   1        959.48        922.51         9.58 o                         
   0   2   1       1976.20       2051.43        19.05 o                         
   1   2   1       2650.04       2505.00        23.21 o                         
   2   2   1       6563.23       7855.34        71.37 o                         
   3   2   1       9888.32       9889.60        84.23 o                         
   4   2   1        359.04        437.81         5.27 o                         
   5   2   1        467.90        573.26        10.54 o                         
   6   2   1         20.12         30.38         2.06 o                         
   7   2   1        163.38        189.65         5.34 o                         
   8   2   1        231.94        212.37         6.47 o                         
   9   2   1         26.73         23.98         3.85 o                         
  10   2   1         40.54         26.60         4.22 o                         
  11   2   1         79.12         71.97         6.36 o                         
 -11   3   1          3.10          6.03         3.82 o                         
 -10   3   1         54.71         56.64         5.17 o                         
  -9   3   1        157.84        123.91         5.61 o                         
  -8   3   1         36.14         64.32         4.93 o                         
  -7   3   1         12.09         15.22         2.48 o                         
  -6   3   1        262.14        261.61         5.00 o                         
  -5   3   1        462.70        547.90         6.59 o                         
  -4   3   1         62.28        113.74         2.87 o                         
  -3   3   1          6.65          3.85         0.92 o                         
  -2   3   1       1538.48       1586.85        16.66 o                         
  -1   3   1        666.80        650.18         6.66 o                         
   0   3   1       2379.82       2347.23        20.38 o                         
   1   3   1      22412.41      23691.68       215.30 o                         
   2   3   1      33268.23      32202.33       292.95 o                         
   3   3   1       2235.12       2192.31        21.26 o                         
   4   3   1        237.79        375.95         4.58 o                         
   5   3   1        176.66        249.08         5.02 o                         
   6   3   1        147.22        165.26         3.99 o                         
   7   3   1       1040.72       1005.35        13.78 o                         
   8   3   1        134.14        150.25         5.23 o                         
   9   3   1         26.92         15.60         3.61 o                         
  10   3   1          5.61          9.67         3.82 o                         
  11   3   1         28.64         47.61         5.54 o                         
 -11   4   1          4.34         -1.23         3.56 o                         
 -10   4   1        120.95        137.49         7.41 o                         
  -9   4   1          1.10          4.78         2.76 o                         
  -8   4   1        146.30        123.25         5.51 o                         
  -7   4   1        323.13        250.61         6.11 o                         
  -6   4   1        143.62        159.40         4.05 o                         
  -5   4   1         66.85         58.63         2.76 o                         
  -4   4   1       1480.68       1235.90        13.21 o                         
  -3   4   1        122.00        133.89         4.59 o                         
  -2   4   1       5895.06       6722.60        57.51 o                         
  -1   4   1       1012.02       1096.37        10.85 o                         
   0   4   1       1069.84        766.66         7.34 o                         
   1   4   1       3077.70       3205.12        27.88 o                         
   2   4   1      16291.07      15587.53       141.19 o                         
   3   4   1       2549.11       2903.68        30.30 o                         
   4   4   1          3.65         15.69         1.75 o                         
   5   4   1        224.45        227.27         4.10 o                         
   6   4   1         13.46         10.98         2.22 o                         
   7   4   1        398.07        408.16         7.88 o                         
   8   4   1        185.82        184.52         5.71 o                         
   9   4   1         78.66         78.63         5.63 o                         
  10   4   1        273.19        281.89         9.92 o                         
  11   4   1         91.61         91.34         9.07 o                         
 -11   5   1         63.17         52.86         5.58 o                         
 -10   5   1          4.10          1.04         5.44 o                         
  -9   5   1          7.81          1.56         2.59 o                         
  -8   5   1         25.09         10.47         2.54 o                         
  -7   5   1          0.01         -1.37         2.12 o                         
  -6   5   1        392.22        381.29         7.11 o                         
  -5   5   1         10.39         34.51         2.75 o                         
  -4   5   1       1863.84       2023.17        26.68 o                         
  -3   5   1        211.88        403.62         5.06 o                         
  -2   5   1         15.68         24.24         1.18 o                         
  -1   5   1       7832.32       7936.06        67.75 o                         
   0   5   1        271.79        324.24         5.76 o                         
   1   5   1          2.69         10.75         2.83 o                         
   2   5   1       1935.95       1876.54        18.12 o                         
   3   5   1       5987.81       6217.76        62.54 o                         
   4   5   1       1523.83       1673.83        18.98 o                         
   5   5   1        104.53         83.04         3.20 o                         
   6   5   1          8.33         10.88         2.56 o                         
   7   5   1        206.60        247.42         6.19 o                         
   8   5   1         44.88         19.65         2.89 o                         
   9   5   1         18.71         24.00         3.46 o                         
  10   5   1          3.18          2.35         5.93 o                         
  11   5   1          3.18          5.73         3.84 o                         
 -11   6   1         57.33         65.27         6.15 o                         
 -10   6   1         10.53         -0.19         3.67 o                         
  -9   6   1        110.90        125.01         5.36 o                         
  -8   6   1         82.10        106.25         4.84 o                         
  -7   6   1         76.80         93.37         4.82 o                         
  -6   6   1          2.09          9.20         2.19 o                         
  -5   6   1        511.10        628.28        10.28 o                         
  -4   6   1        154.80         95.37         2.70 o                         
  -3   6   1       1816.23       2015.39        24.47 o                         
  -2   6   1        612.55        643.42         7.25 o                         
  -1   6   1       1735.92       1898.85        17.36 o                         
   0   6   1       4834.53       4576.44        39.73 o                         
   1   6   1         19.22         13.64         1.35 o                         
   2   6   1        142.11        107.26         2.35 o                         
   3   6   1         42.32         30.44         1.97 o                         
   4   6   1        324.82        308.14         5.64 o                         
   5   6   1         17.85         12.09         3.03 o                         
   6   6   1        611.36        520.59         8.79 o                         
   7   6   1        146.46        139.75         5.06 o                         
   8   6   1        108.15         96.67         5.53 o                         
   9   6   1          0.81         -0.10         3.15 o                         
  10   6   1         22.93         23.88         4.42 o                         
  11   6   1          0.31          1.17         3.77 o                         
 -11   7   1          9.95         13.73         4.33 o                         
 -10   7   1         13.12         27.58         3.92 o                         
  -9   7   1        190.47        214.92         6.77 o                         
  -8   7   1         72.68         83.80         4.43 o                         
  -7   7   1         38.20         34.14         3.19 o                         
  -6   7   1        152.88        132.88         5.43 o                         
  -5   7   1        158.05        184.28         4.02 o                         
  -4   7   1          2.18          8.96         1.33 o                         
  -3   7   1        106.01         69.15         3.38 o                         
  -2   7   1         41.35         15.43         1.19 o                         
  -1   7   1       2838.37       3068.64        27.36 o                         
   0   7   1       3343.41       4014.91        35.27 o                         
   1   7   1        664.76        693.51         9.30 o                         
   2   7   1        312.75        310.74         6.86 o                         
   3   7   1        284.84        244.50         4.62 o                         
   4   7   1       1204.83       1177.40        14.53 o                         
   5   7   1        105.01        117.22         4.62 o                         
   6   7   1          3.24          1.14         2.11 o                         
   7   7   1         68.69         50.47         3.60 o                         
   8   7   1         96.09         96.17         4.79 o                         
   9   7   1        335.23        378.05         8.78 o                         
  10   7   1         18.16         16.35         4.14 o                         
  11   7   1          2.75          2.00         3.79 o                         
 -11   8   1         82.57        115.36         8.47 o                         
 -10   8   1        137.26        138.13         6.40 o                         
  -9   8   1         66.81         61.51         4.61 o                         
  -8   8   1         67.06         41.44         3.87 o                         
  -7   8   1          8.02          4.06         2.35 o                         
  -6   8   1         26.64         14.66         2.45 o                         
  -5   8   1          0.48          7.50         1.96 o                         
  -4   8   1       1422.07       1390.92        17.15 o                         
  -3   8   1        312.35        267.42         4.04 o                         
  -2   8   1         93.66        126.72         3.19 o                         
  -1   8   1       1891.30       1539.45        14.76 o                         
   0   8   1          0.88          1.40         1.19 o                         
   1   8   1        193.72        198.52         4.32 o                         
   2   8   1        739.29        863.15         9.13 o                         
   3   8   1        173.59        159.44         3.31 o                         
   4   8   1       2178.92       2067.96        23.45 o                         
   5   8   1          4.27          2.99         1.90 o                         
   6   8   1         10.61         18.31         2.62 o                         
   7   8   1          0.30          3.00         2.42 o                         
   8   8   1        149.22        151.52         5.72 o                         
   9   8   1         26.18         23.70         3.44 o                         
  10   8   1        351.82        319.62        11.68 o                         
  11   8   1          1.83          4.94         4.37 o                         
 -11   9   1        124.18        137.88        11.61 o                         
 -10   9   1          0.01          0.05         2.82 o                         
  -9   9   1          4.21          7.97         2.90 o                         
  -8   9   1         31.37         28.50         3.22 o                         
  -7   9   1        350.31        292.82         7.11 o                         
  -6   9   1        101.14         99.53         4.42 o                         
  -5   9   1        307.98        352.79         6.96 o                         
  -4   9   1        438.53        401.83         6.22 o                         
  -3   9   1        701.23        618.77         7.35 o                         
  -2   9   1        254.33        234.90         4.89 o                         
  -1   9   1       2648.82       2885.72        26.28 o                         
   0   9   1       1738.74       1929.87        18.25 o                         
   1   9   1       2673.40       2743.01        25.12 o                         
   2   9   1         20.50         15.16         1.38 o                         
   3   9   1        490.90        440.41         5.74 o                         
   4   9   1        459.97        541.71         8.61 o                         
   5   9   1        309.39        363.32         7.08 o                         
   6   9   1        140.86        156.35         5.22 o                         
   7   9   1       1136.86       1065.05        15.28 o                         
   8   9   1        227.88        202.11         7.31 o                         
   9   9   1         24.73         24.39         3.55 o                         
  10   9   1         22.67         36.24         4.24 o                         
 -10  10   1          1.47          1.75         2.99 o                         
  -9  10   1        196.06        236.88         8.71 o                         
  -8  10   1         11.34         17.81         3.04 o                         
  -7  10   1        191.19        201.60         6.11 o                         
  -6  10   1        294.01        313.38         7.10 o                         
  -5  10   1         38.90         42.42         3.04 o                         
  -4  10   1         25.89         20.73         2.42 o                         
  -3  10   1        430.80        489.71         6.81 o                         
  -2  10   1          4.82         13.85         1.88 o                         
  -1  10   1        472.19        529.60         6.77 o                         
   0  10   1        255.71        262.57         4.21 o                         
   1  10   1          1.84          1.54         1.15 o                         
   2  10   1        364.52        354.20         5.14 o                         
   3  10   1          0.90         -0.59         1.16 o                         
   4  10   1        111.91        133.90         4.44 o                         
   5  10   1        396.77        322.62         6.93 o                         
   6  10   1       1619.44       1519.72        19.42 o                         
   7  10   1        294.01        292.18         7.32 o                         
   8  10   1          9.39         14.73         3.03 o                         
   9  10   1         39.39         57.40         4.38 o                         
  10  10   1         15.04          6.94         3.40 o                         
 -10  11   1          5.35          5.36         3.43 o                         
  -9  11   1          0.73         -4.03         4.03 o                         
  -8  11   1          8.32          5.90         2.80 o                         
  -7  11   1         27.21         32.44         3.16 o                         
  -6  11   1        408.29        416.63         8.36 o                         
  -5  11   1          3.97         10.81         2.40 o                         
  -4  11   1         48.75         54.75         3.22 o                         
  -3  11   1          0.01         -0.98         1.33 o                         
  -2  11   1        395.10        387.95         5.69 o                         
  -1  11   1         45.04         88.08         3.21 o                         
   0  11   1        111.60        155.35         5.67 o                         
   1  11   1         58.53         73.66         2.62 o                         
   2  11   1         32.35         21.98         2.10 o                         
   3  11   1        219.38        199.69         6.93 o                         
   4  11   1        135.52        126.47         6.21 o                         
   5  11   1        255.69        208.43         5.84 o                         
   6  11   1        254.54        252.55         6.63 o                         
   7  11   1         13.32         11.16         2.75 o                         
   8  11   1         36.43         37.72         4.03 o                         
   9  11   1        105.34        161.45         7.71 o                         
  10  11   1          2.15         -2.80         2.95 o                         
 -10  12   1         22.69         17.12         4.13 o                         
  -9  12   1         54.03         37.01         4.72 o                         
  -8  12   1        699.49        707.79        11.64 o                         
  -7  12   1        233.49        231.09         6.72 o                         
  -6  12   1        156.62        139.39         5.29 o                         
  -5  12   1         84.79         89.54         5.65 o                         
  -4  12   1        786.16        833.39        12.01 o                         
  -3  12   1          8.35          9.73         1.63 o                         
  -2  12   1       1016.00       1058.46        11.66 o                         
  -1  12   1        223.10        245.95         4.55 o                         
   0  12   1         31.67         33.12         2.07 o                         
   1  12   1         43.63         22.80         1.94 o                         
   2  12   1        227.35        282.37         5.25 o                         
   3  12   1        142.50        144.07         4.57 o                         
   4  12   1        827.89        777.02        15.52 o                         
   5  12   1         78.54         74.20         4.04 o                         
   6  12   1         16.95         19.50         3.09 o                         
   7  12   1          3.92          4.65         2.52 o                         
   8  12   1        164.99        167.90         5.96 o                         
   9  12   1          0.80          2.91         3.05 o                         
  10  12   1         65.43        105.88         6.16 o                         
  -9  13   1         58.31         37.57         4.78 o                         
  -8  13   1        199.42        178.05         7.28 o                         
  -7  13   1         23.27         15.30         3.49 o                         
  -6  13   1          5.36          6.27         2.97 o                         
  -5  13   1         47.95         54.17         7.18 o                         
  -4  13   1        338.47        274.27         7.43 o                         
  -3  13   1          4.34         19.85         2.47 o                         
  -2  13   1        109.55         83.16         4.69 o                         
  -1  13   1         70.48         80.13         3.33 o                         
   0  13   1        256.92        249.39         4.76 o                         
   1  13   1        624.81        608.93         7.95 o                         
   2  13   1        874.55        882.52        10.42 o                         
   3  13   1        504.02        449.24         8.15 o                         
   4  13   1        799.80        769.53        11.71 o                         
   5  13   1       1010.53        990.92        14.36 o                         
   6  13   1         14.68         27.78         3.26 o                         
   7  13   1         17.42          8.82         2.85 o                         
   8  13   1         46.53         46.16         4.08 o                         
   9  13   1        295.03        292.41         8.69 o                         
  -9  14   1        476.70        527.94        12.68 o                         
  -8  14   1          7.72          5.43         3.41 o                         
  -7  14   1         28.33         37.63         4.17 o                         
  -6  14   1         52.67         50.03         4.30 o                         
  -5  14   1         15.44         23.77         3.42 o                         
  -4  14   1       2200.94       2160.45        28.57 o                         
  -3  14   1         11.55         15.23         3.24 o                         
  -2  14   1         55.53         59.82         3.21 o                         
  -1  14   1        193.39        185.71         4.82 o                         
   0  14   1        171.85        126.88         4.39 o                         
   1  14   1        801.34        824.17        11.01 o                         
   2  14   1       2493.27       2545.25        26.60 o                         
   3  14   1        175.34        192.03         5.56 o                         
   4  14   1         60.41         71.08         5.25 o                         
   5  14   1          0.29          1.27         2.31 o                         
   6  14   1         44.93         56.35         4.17 o                         
   7  14   1         80.58         72.55         5.25 o                         
   8  14   1        107.19        107.85         6.44 o                         
   9  14   1        108.92        124.50         7.08 o                         
  -9  15   1          2.00          5.07         4.19 o                         
  -8  15   1         10.61         16.13         3.89 o                         
  -7  15   1         41.37         38.60         4.70 o                         
  -6  15   1         16.71         14.58         3.45 o                         
  -5  15   1        114.56        136.75         6.14 o                         
  -4  15   1         90.42        109.05         5.54 o                         
  -3  15   1        481.84        498.33        10.13 o                         
  -2  15   1          6.94          7.08         2.21 o                         
  -1  15   1         51.00         31.28         2.83 o                         
   0  15   1        699.79        653.55         9.58 o                         
   1  15   1       3054.62       2854.06        29.57 o                         
   2  15   1        821.19        743.86        12.66 o                         
   3  15   1        452.12        444.22        10.27 o                         
   4  15   1         95.77         84.10         6.38 o                         
   5  15   1        184.67        185.63        10.69 o                         
   6  15   1        413.99        415.59        10.35 o                         
   7  15   1        244.26        242.91         8.33 o                         
   8  15   1         87.84        102.09         7.14 o                         
  -8  16   1         79.30         90.18         6.27 o                         
  -7  16   1         43.07         37.15         4.36 o                         
  -6  16   1          9.74          5.87         3.35 o                         
  -5  16   1          0.46          2.16         3.02 o                         
  -4  16   1        950.45        941.68        15.84 o                         
  -3  16   1         37.49         35.65         3.69 o                         
  -2  16   1        199.79        213.90         6.60 o                         
  -1  16   1        458.87        486.94        12.92 o                         
   0  16   1        169.06        209.49         5.48 o                         
   1  16   1        102.19        113.89         4.82 o                         
   2  16   1        390.65        339.19         9.56 o                         
   3  16   1        248.98        216.75         8.05 o                         
   4  16   1         14.96         16.68         3.79 o                         
   5  16   1        215.93        236.50         8.99 o                         
   6  16   1          0.04          3.09         3.11 o                         
   7  16   1          0.13         -2.71         2.71 o                         
   8  16   1         24.58         25.45         5.14 o                         
  -8  17   1         41.25         47.28         5.18 o                         
  -7  17   1          0.01         -1.79         3.08 o                         
  -6  17   1         45.68         49.02         4.74 o                         
  -5  17   1         69.76         68.45         5.02 o                         
  -4  17   1         97.93         94.33         6.21 o                         
  -3  17   1        196.04        193.60         7.06 o                         
  -2  17   1        314.81        337.28        11.49 o                         
  -1  17   1          2.29          2.66         2.38 o                         
   0  17   1        630.47        683.25        11.32 o                         
   1  17   1        232.90        251.09         7.52 o                         
   2  17   1        821.27        794.06        15.89 o                         
   3  17   1         10.43          4.54         3.41 o                         
   4  17   1         48.66         31.83         4.51 o                         
   5  17   1         11.22         14.75         3.99 o                         
   6  17   1         25.87         25.47         4.52 o                         
   7  17   1          4.02          4.80         3.73 o                         
  -7  18   1        283.17        325.42        11.42 o                         
  -6  18   1        131.88        132.60         7.85 o                         
  -5  18   1          8.88         11.22         4.08 o                         
  -4  18   1         19.73         14.35         3.93 o                         
  -3  18   1        189.94        198.76         8.26 o                         
  -2  18   1         93.89         86.61         6.38 o                         
  -1  18   1        455.18        433.45        10.46 o                         
   0  18   1        280.61        305.22         7.62 o                         
   1  18   1        387.75        422.95        15.90 o                         
   2  18   1          4.27          9.25         3.66 o                         
   3  18   1        139.57        115.53         6.81 o                         
   4  18   1         80.08         68.55         5.75 o                         
   5  18   1         30.06         43.13         5.09 o                         
   6  18   1          2.25          9.77         4.09 o                         
   7  18   1          2.32          3.29         4.12 o                         
  -6  19   1          9.28         31.97         5.17 o                         
  -5  19   1          2.59          5.58         3.81 o                         
  -4  19   1         95.22         95.30         7.80 o                         
  -3  19   1         57.23         51.77         8.16 o                         
  -2  19   1        147.46        159.91         7.64 o                         
  -1  19   1        451.12        460.28        11.70 o                         
   0  19   1          0.04          1.63         2.51 o                         
   1  19   1        425.51        374.96        10.80 o                         
   2  19   1         86.74         89.26         7.92 o                         
   3  19   1         39.99         39.45         4.96 o                         
   4  19   1        248.60        269.16        14.15 o                         
   5  19   1          4.22          0.41         3.70 o                         
   6  19   1         13.10         19.95         4.64 o                         
  -5  20   1         43.51         33.57         5.19 o                         
  -4  20   1         33.24         32.64         5.62 o                         
  -3  20   1          0.51         -3.11         3.34 o                         
  -2  20   1          0.01          2.76         3.38 o                         
  -1  20   1        463.33        457.01        12.88 o                         
   0  20   1          3.48          4.10         3.50 o                         
   1  20   1        201.52        200.59         9.01 o                         
   2  20   1        244.91        251.77         9.37 o                         
   3  20   1        110.28        112.38         7.22 o                         
   4  20   1        290.07        271.99        10.20 o                         
   5  20   1          6.80          4.25         3.88 o                         
  -4  21   1         55.95         65.81         6.21 o                         
  -3  21   1          3.99          4.09         4.02 o                         
  -2  21   1         39.43         66.99         5.98 o                         
  -1  21   1        106.82        101.74         6.71 o                         
   0  21   1         15.62         30.99         8.38 o                         
   1  21   1          4.41          1.22         3.65 o                         
   2  21   1        517.84        582.32        15.36 o                         
   3  21   1         40.26         58.40         5.97 o                         
   4  21   1         18.64         14.29         6.35 o                         
  -3  22   1         22.68         20.50         4.81 o                         
  -2  22   1          2.07          1.49         6.34 o                         
  -1  22   1          8.63         12.35        10.92 o                         
   0  22   1        103.66        119.53        10.65 o                         
   1  22   1         22.16         27.05         4.85 o                         
   2  22   1          4.96          4.48         4.13 o                         
   3  22   1         61.77         55.36         6.12 o                         
 -12   0   2        161.92        158.50        12.94 o                         
 -10   0   2         21.18         39.42         6.52 o                         
  -8   0   2        986.43       1057.31        20.35 o                         
  -6   0   2       1049.90       1236.21        18.21 o                         
  -4   0   2       3984.98       3425.93        43.10 o                         
  -2   0   2      28900.10      27236.99       328.01 o                         
   0   0   2      19053.47      19713.80       284.11 o                         
   2   0   2      27702.45      29720.01       358.38 o                         
   4   0   2        849.16        946.59        15.54 o                         
   6   0   2        205.85        203.76         5.74 o                         
   8   0   2         77.39         87.17         7.85 o                         
  10   0   2          1.79         -0.84         4.88 o                         
 -12   1   2        107.32         98.47         7.51 o                         
 -11   1   2          3.34         -0.51         5.08 o                         
 -10   1   2        214.91        195.72        14.35 o                         
  -9   1   2        109.60        102.68         6.08 o                         
  -8   1   2       1037.43       1050.64        15.91 o                         
  -7   1   2         20.90         34.48         2.48 o                         
  -6   1   2       1002.70        940.57        11.13 o                         
  -5   1   2       3520.14       3411.89        30.75 o                         
  -4   1   2       4463.92       4463.20        39.16 o                         
  -3   1   2       2413.08       2553.70        22.74 o                         
  -2   1   2      17114.57      16639.45       141.30 o                         
  -1   1   2       1048.16        760.46         7.48 o                         
   0   1   2       1595.88       1287.09        11.29 o                         
   1   1   2        980.67        701.89         7.01 o                         
   2   1   2        530.87        548.84        11.29 o                         
   3   1   2       1926.15       2148.64        19.42 o                         
   4   1   2        874.06        798.73         8.41 o                         
   5   1   2         54.20         79.88         2.48 o                         
   6   1   2         57.36         46.99         2.33 o                         
   7   1   2         38.85         45.28         4.03 o                         
   8   1   2         24.68         13.21         3.45 o                         
   9   1   2        172.65        169.28         7.26 o                         
  10   1   2          0.91         -0.04         3.41 o                         
  11   1   2         64.50         78.02         6.58 o                         
 -12   2   2          6.62          0.81         4.12 o                         
 -11   2   2        134.90         99.58         7.04 o                         
 -10   2   2         27.34         33.43         4.80 o                         
  -9   2   2         74.15         65.19         4.42 o                         
  -8   2   2         57.04         63.91         3.68 o                         
  -7   2   2       1652.80       1727.77        18.87 o                         
  -6   2   2         91.03        126.05         3.23 o                         
  -5   2   2         77.76         56.06         2.31 o                         
  -4   2   2       2316.40       2786.31        25.08 o                         
  -3   2   2       9395.75       9921.07        90.35 o                         
  -2   2   2         52.26         58.84         1.79 o                         
  -1   2   2       6081.43       5565.64        54.62 o                         
   0   2   2       5156.45       5563.06        47.25 o                         
   1   2   2        835.75        979.96         9.63 o                         
   2   2   2        361.10        500.24         5.57 o                         
   3   2   2       3086.20       2894.21        25.67 o                         
   4   2   2        784.98        699.18         7.17 o                         
   5   2   2        280.34        373.70         8.44 o                         
   6   2   2         53.73         40.58         2.43 o                         
   7   2   2         18.90         16.08         2.40 o                         
   8   2   2          0.21          1.20         2.74 o                         
   9   2   2        115.68        123.58         6.74 o                         
  10   2   2        168.23        198.06         8.54 o                         
  11   2   2          0.18          3.09         5.28 o                         
 -11   3   2         82.68         95.33         9.68 o                         
 -10   3   2        614.31        561.47        13.49 o                         
  -9   3   2        151.94        171.61         6.34 o                         
  -8   3   2        119.48        119.73         4.77 o                         
  -7   3   2          3.62          0.22         1.82 o                         
  -6   3   2       2931.97       3124.16        31.05 o                         
  -5   3   2       1646.35       2057.88        19.45 o                         
  -4   3   2       1288.61       1503.50        14.36 o                         
  -3   3   2        492.21        396.93         5.01 o                         
  -2   3   2       6862.80       6829.51        62.37 o                         
  -1   3   2       3124.68       3461.18        29.88 o                         
   0   3   2      17849.90      16784.46       142.22 o                         
   1   3   2        236.34        334.68         4.30 o                         
   2   3   2       1131.54        945.52        15.73 o                         
   3   3   2       2390.78       2805.97        29.01 o                         
   4   3   2       1543.30       1572.89        17.46 o                         
   5   3   2        113.53         68.63         2.16 o                         
   6   3   2       1030.31       1104.89        14.27 o                         
   7   3   2       1122.38       1089.78        19.24 o                         
   8   3   2         55.56         37.57         3.57 o                         
   9   3   2          6.50          6.67         4.18 o                         
  10   3   2         81.70         94.10         6.53 o                         
  11   3   2          0.24          7.10         4.09 o                         
 -11   4   2          5.62         13.92         4.14 o                         
 -10   4   2         27.16         13.91         3.83 o                         
  -9   4   2         87.25         69.31         4.59 o                         
  -8   4   2         88.98         91.85         4.52 o                         
  -7   4   2          3.00          2.37         2.12 o                         
  -6   4   2          0.64          1.58         1.63 o                         
  -5   4   2       3808.33       3700.63        33.25 o                         
  -4   4   2        905.60        787.75         8.36 o                         
  -3   4   2          5.07          2.63         0.78 o                         
  -2   4   2         32.07         48.75         1.53 o                         
  -1   4   2       5465.70       5296.58        45.45 o                         
   0   4   2      11692.90      11358.52        96.30 o                         
   1   4   2      16936.64      17665.14       149.56 o                         
   2   4   2        481.52        530.13         6.22 o                         
   3   4   2        154.75        261.72         4.94 o                         
   4   4   2       1127.73       1067.62        11.70 o                         
   5   4   2       2251.52       2364.02        26.11 o                         
   6   4   2        495.22        413.15         7.50 o                         
   7   4   2        161.59        150.60         5.09 o                         
   8   4   2        165.56        185.32         5.79 o                         
   9   4   2        373.38        391.18        10.87 o                         
  10   4   2          0.72          3.53         3.57 o                         
  11   4   2         29.66         21.08         5.16 o                         
 -11   5   2         87.13         87.11         6.51 o                         
 -10   5   2        144.62        153.18         6.49 o                         
  -9   5   2         24.41         12.89         2.84 o                         
  -8   5   2          2.81          7.21         2.54 o                         
  -7   5   2         33.66         30.37         2.93 o                         
  -6   5   2        286.31        235.11         4.84 o                         
  -5   5   2         13.61         22.64         1.82 o                         
  -4   5   2        558.50        910.05        10.68 o                         
  -3   5   2        679.62        589.40         6.80 o                         
  -2   5   2       6251.54       6315.81        54.36 o                         
  -1   5   2        637.58        640.24         6.59 o                         
   0   5   2          0.14         57.38         1.65 o                         
   1   5   2          4.07          4.72         0.94 o                         
   2   5   2       6873.02       7618.36        65.30 o                         
   3   5   2         13.30         14.00         1.26 o                         
   4   5   2       1279.27       1155.34        13.99 o                         
   5   5   2       1724.05       1741.30        20.27 o                         
   6   5   2        142.03        122.84         4.47 o                         
   7   5   2        137.70        147.95         5.09 o                         
   8   5   2        400.14        410.91         8.48 o                         
   9   5   2         56.25         65.90         5.03 o                         
  10   5   2         66.12         56.33         5.48 o                         
  11   5   2         13.76         28.98         5.12 o                         
 -11   6   2          2.28          4.32         3.77 o                         
 -10   6   2         95.73         84.10         5.27 o                         
  -9   6   2          0.06         -2.26         2.26 o                         
  -8   6   2        299.92        280.98         7.15 o                         
  -7   6   2         59.53         75.49         3.89 o                         
  -6   6   2        216.93        247.42         5.77 o                         
  -5   6   2          0.06         11.97         1.58 o                         
  -4   6   2       1270.29       1235.96        14.95 o                         
  -3   6   2       1751.80       1663.92        15.69 o                         
  -2   6   2         16.36          1.10         0.84 o                         
  -1   6   2       1172.25       1908.22        17.45 o                         
   0   6   2       1570.03       1407.57        13.21 o                         
   1   6   2         84.67        100.06         2.20 o                         
   2   6   2        295.73        206.12         4.28 o                         
   3   6   2       2471.98       2211.60        21.93 o                         
   4   6   2        177.28        176.85         4.30 o                         
   5   6   2        332.76        365.88         6.79 o                         
   6   6   2        206.18        213.65         5.59 o                         
   7   6   2          0.11          0.59         2.30 o                         
   8   6   2         17.87         19.74         2.91 o                         
   9   6   2          0.75          3.31         2.81 o                         
  10   6   2         22.76         37.39         4.99 o                         
  11   6   2         27.59         39.80         5.53 o                         
 -11   7   2         36.47         59.96         5.96 o                         
 -10   7   2        129.08        128.02         6.39 o                         
  -9   7   2        116.77         88.50         4.91 o                         
  -8   7   2         96.16        103.15         4.74 o                         
  -7   7   2         82.73         70.52         3.98 o                         
  -6   7   2          1.10          7.52         2.63 o                         
  -5   7   2         60.94         37.24         2.32 o                         
  -4   7   2          5.25         18.05         1.32 o                         
  -3   7   2          3.38         22.38         1.48 o                         
  -2   7   2        625.42        659.28         7.20 o                         
  -1   7   2        425.10        430.16         5.18 o                         
   0   7   2        519.93        490.32         5.86 o                         
   1   7   2        106.96         55.86         3.10 o                         
   2   7   2        799.33        765.14         8.58 o                         
   3   7   2       2822.02       2835.12        25.99 o                         
   4   7   2       7377.99       7616.99        77.06 o                         
   5   7   2         99.42         49.27         3.01 o                         
   6   7   2          6.21          8.03         2.32 o                         
   7   7   2        168.68        147.59         5.34 o                         
   8   7   2        562.01        512.96         9.80 o                         
   9   7   2          0.08         -1.32         2.60 o                         
  10   7   2         22.90         21.79         4.29 o                         
  11   7   2         45.53         41.09         5.75 o                         
 -11   8   2          3.11          6.52         3.62 o                         
 -10   8   2        203.11        195.23         6.89 o                         
  -9   8   2         17.42         12.03         3.01 o                         
  -8   8   2         54.83         53.89         3.80 o                         
  -7   8   2        136.11        133.72         5.12 o                         
  -6   8   2         79.89         92.47         4.59 o                         
  -5   8   2          4.60         -0.82         1.45 o                         
  -4   8   2        140.75        144.20         3.04 o                         
  -3   8   2        160.88        131.59         2.99 o                         
  -2   8   2        936.68       1106.67        11.21 o                         
  -1   8   2       4220.12       4023.05        35.60 o                         
   0   8   2          6.40         19.56         2.11 o                         
   1   8   2        432.52        359.52         4.76 o                         
   2   8   2        765.90        696.50         8.23 o                         
   3   8   2         19.92         22.38         1.31 o                         
   4   8   2        528.36        562.92         8.70 o                         
   5   8   2       1352.32       1390.28        17.35 o                         
   6   8   2        808.86        773.99        11.72 o                         
   7   8   2          5.20          0.21         2.39 o                         
   8   8   2         13.40         13.57         2.88 o                         
   9   8   2        337.75        354.81         8.72 o                         
  10   8   2          3.69          9.31         4.05 o                         
 -11   9   2          7.83          4.55         4.45 o                         
 -10   9   2         57.92         56.95         5.03 o                         
  -9   9   2         22.29         31.37         3.54 o                         
  -8   9   2          6.74          4.91         2.62 o                         
  -7   9   2        299.74        288.81         7.91 o                         
  -6   9   2        172.15        172.48         5.41 o                         
  -5   9   2        497.73        503.03         8.48 o                         
  -4   9   2          0.18          2.63         1.30 o                         
  -3   9   2         96.95        148.98         5.23 o                         
  -2   9   2        536.97        672.22         7.70 o                         
  -1   9   2          3.40          8.54         1.47 o                         
   0   9   2        536.19        325.57         4.58 o                         
   1   9   2       1237.12       1312.18        13.09 o                         
   2   9   2       1815.88       1858.34        17.80 o                         
   3   9   2       1895.74       1767.40        17.14 o                         
   4   9   2        134.87        146.67         4.52 o                         
   5   9   2        842.99        834.16        12.07 o                         
   6   9   2          9.72          6.75         2.47 o                         
   7   9   2         53.56         45.35         3.57 o                         
   8   9   2         27.10         42.76         3.79 o                         
   9   9   2          1.92         -0.64         2.76 o                         
  10   9   2         41.04         50.45         4.80 o                         
 -10  10   2         12.60         14.37         3.47 o                         
  -9  10   2         94.35         81.33         4.91 o                         
  -8  10   2          1.02         -2.39         3.50 o                         
  -7  10   2         11.26         11.94         2.64 o                         
  -6  10   2        289.42        282.44         6.88 o                         
  -5  10   2          2.52         -0.73         1.94 o                         
  -4  10   2         51.50         35.74         2.35 o                         
  -3  10   2         27.18         44.15         2.16 o                         
  -2  10   2        436.65        497.69         6.63 o                         
  -1  10   2        269.03        281.96         4.41 o                         
   0  10   2         53.65        108.58         5.52 o                         
   1  10   2         20.49         43.75         2.06 o                         
   2  10   2          2.66         15.86         1.52 o                         
   3  10   2         10.91         14.64         1.76 o                         
   4  10   2       1067.91       1006.20        13.57 o                         
   5  10   2        197.67        182.35         6.84 o                         
   6  10   2          7.01          9.55         2.54 o                         
   7  10   2       1271.36       1303.70        16.54 o                         
   8  10   2        124.03        129.87         6.56 o                         
   9  10   2         93.68         93.26         5.38 o                         
  10  10   2         58.28         61.20         4.83 o                         
 -10  11   2         19.68         21.81         4.21 o                         
  -9  11   2        162.78        167.77         7.24 o                         
  -8  11   2         20.67         20.29         3.25 o                         
  -7  11   2         61.97         80.69         4.45 o                         
  -6  11   2         40.45         41.13         3.59 o                         
  -5  11   2          0.22          0.27         2.09 o                         
  -4  11   2          5.48          1.38         1.90 o                         
  -3  11   2        609.97        693.73        10.81 o                         
  -2  11   2        167.91        178.87         3.74 o                         
  -1  11   2        208.55        182.31         3.67 o                         
   0  11   2        413.15        499.12         6.52 o                         
   1  11   2          9.34          0.69         1.25 o                         
   2  11   2        269.95        354.98         7.69 o                         
   3  11   2        531.91        460.94         7.88 o                         
   4  11   2        676.44        641.58        10.62 o                         
   5  11   2        842.14        850.76        12.64 o                         
   6  11   2        326.12        370.22         7.99 o                         
   7  11   2         16.43         17.47         2.99 o                         
   8  11   2        104.76         83.84         4.97 o                         
   9  11   2        195.95        212.14         7.33 o                         
  10  11   2         66.16         62.09         6.03 o                         
 -10  12   2          0.00          2.83         3.58 o                         
  -9  12   2        100.83         89.64         5.91 o                         
  -8  12   2         23.63         17.39         3.67 o                         
  -7  12   2          0.33          1.31         3.30 o                         
  -6  12   2         17.10         15.42         3.09 o                         
  -5  12   2          8.54         15.55         2.94 o                         
  -4  12   2         31.09         42.59         3.52 o                         
  -3  12   2         89.91        109.78         3.46 o                         
  -2  12   2        130.17        169.40         4.32 o                         
  -1  12   2          8.04          8.72         1.53 o                         
   0  12   2        854.51        821.56         9.62 o                         
   1  12   2        301.11        369.10         5.68 o                         
   2  12   2         19.70         15.51         2.22 o                         
   3  12   2        841.35        801.80        11.53 o                         
   4  12   2       1500.23       1290.31        16.76 o                         
   5  12   2        758.65        712.49        11.41 o                         
   6  12   2        897.11        863.13        13.33 o                         
   7  12   2         47.20         70.78         4.44 o                         
   8  12   2         42.15         38.91         3.87 o                         
   9  12   2          2.74          4.19         3.16 o                         
  -9  13   2          0.22         -0.88         3.41 o                         
  -8  13   2          0.04         -1.07         3.01 o                         
  -7  13   2          9.19          6.27         3.11 o                         
  -6  13   2         10.67         11.59         3.11 o                         
  -5  13   2         30.98         33.37         3.55 o                         
  -4  13   2        506.37        484.04         9.86 o                         
  -3  13   2         69.89         80.71         3.80 o                         
  -2  13   2       2187.01       2147.49        22.81 o                         
  -1  13   2        476.04        474.51         7.48 o                         
   0  13   2        382.65        285.14         5.25 o                         
   1  13   2        183.83        191.75         4.61 o                         
   2  13   2        214.95        218.98         4.95 o                         
   3  13   2       2864.81       2754.24        37.07 o                         
   4  13   2       4341.96       4329.53        46.76 o                         
   5  13   2        450.24        430.40        10.02 o                         
   6  13   2          3.31         -2.10         2.29 o                         
   7  13   2        490.15        454.79        12.68 o                         
   8  13   2         10.76          2.03         3.11 o                         
   9  13   2         46.79         49.80         4.70 o                         
  -9  14   2        163.26        168.07         7.99 o                         
  -8  14   2         28.71         22.60         4.10 o                         
  -7  14   2         45.40         46.21         4.87 o                         
  -6  14   2        271.32        258.75        10.12 o                         
  -5  14   2         55.87         53.01         4.14 o                         
  -4  14   2        128.12        122.98         5.52 o                         
  -3  14   2        491.81        443.96         9.34 o                         
  -2  14   2        252.95        255.37         6.95 o                         
  -1  14   2          0.04          0.68         1.88 o                         
   0  14   2        597.76        638.85         9.25 o                         
   1  14   2          3.75         12.31         2.14 o                         
   2  14   2        660.31        606.57         9.83 o                         
   3  14   2       1606.33       1570.58        19.73 o                         
   4  14   2       1109.23       1092.21        15.30 o                         
   5  14   2        141.34        135.80         5.38 o                         
   6  14   2        282.48        287.70        11.16 o                         
   7  14   2         21.56         35.13         3.67 o                         
   8  14   2        767.41        772.47        13.86 o                         
   9  14   2          9.83          5.23         3.51 o                         
  -9  15   2          0.05         -3.47         3.47 o                         
  -8  15   2        244.49        248.46         8.68 o                         
  -7  15   2          0.71          0.95         3.03 o                         
  -6  15   2        111.66         94.85         5.50 o                         
  -5  15   2          0.84          2.97         2.69 o                         
  -4  15   2        356.71        367.29         8.85 o                         
  -3  15   2        452.10        482.88         9.94 o                         
  -2  15   2        146.95        129.46         4.52 o                         
  -1  15   2         64.07         54.79         3.21 o                         
   0  15   2         45.30         68.50         3.48 o                         
   1  15   2        761.25        755.14        10.53 o                         
   2  15   2        694.71        701.52        18.70 o                         
   3  15   2        632.07        578.42        11.13 o                         
   4  15   2         51.84         55.43         4.14 o                         
   5  15   2        189.71        179.08         6.67 o                         
   6  15   2         60.37         60.06         4.84 o                         
   7  15   2         82.86         84.24         6.53 o                         
   8  15   2         91.48         96.22         6.44 o                         
  -8  16   2         41.34         54.38         5.37 o                         
  -7  16   2          3.12          3.25         3.24 o                         
  -6  16   2         10.37          8.55         3.41 o                         
  -5  16   2         45.18         54.88         4.54 o                         
  -4  16   2         19.73         19.25         3.36 o                         
  -3  16   2          1.01          0.52         2.50 o                         
  -2  16   2          8.07          6.94         2.84 o                         
  -1  16   2        337.58        323.52         6.67 o                         
   0  16   2          9.52         11.71         2.30 o                         
   1  16   2        199.61        151.35         5.20 o                         
   2  16   2        967.24        954.39        15.36 o                         
   3  16   2         27.28         31.18         3.71 o                         
   4  16   2          6.10          3.24         3.45 o                         
   5  16   2         32.94         26.37         4.36 o                         
   6  16   2         10.42          8.38         3.81 o                         
   7  16   2         10.80          9.20         4.02 o                         
   8  16   2         22.31         19.66         4.76 o                         
  -8  17   2         14.33          8.38         4.07 o                         
  -7  17   2          1.84          2.74         3.49 o                         
  -6  17   2        176.96        180.67         7.54 o                         
  -5  17   2          9.46          1.31         4.48 o                         
  -4  17   2         72.14         74.20         6.33 o                         
  -3  17   2        200.24        194.56         6.83 o                         
  -2  17   2        402.31        378.44         8.95 o                         
  -1  17   2         58.15         70.68         3.70 o                         
   0  17   2          0.22          5.79         2.25 o                         
   1  17   2          0.85         -0.17         2.61 o                         
   2  17   2         83.37         72.34         5.56 o                         
   3  17   2         13.99         18.80         4.01 o                         
   4  17   2        211.72        220.31         8.45 o                         
   5  17   2        137.01        133.04         7.53 o                         
   6  17   2         21.46         26.01         4.73 o                         
   7  17   2          9.97         10.86         4.27 o                         
  -7  18   2         35.47         18.14         4.43 o                         
  -6  18   2          4.16         12.08         4.45 o                         
  -5  18   2         20.43         13.05         3.69 o                         
  -4  18   2        180.92        174.97         7.03 o                         
  -3  18   2        320.59        333.27        10.24 o                         
  -2  18   2         16.58         26.45         4.17 o                         
  -1  18   2          1.37          1.71         2.63 o                         
   0  18   2         62.17         58.89         4.01 o                         
   1  18   2         19.39         18.35         3.78 o                         
   2  18   2         18.35         13.36         3.89 o                         
   3  18   2        182.52        185.19         9.74 o                         
   4  18   2        329.59        341.94        13.49 o                         
   5  18   2         73.51         71.08         6.20 o                         
   6  18   2        130.50        134.14         8.01 o                         
   7  18   2          9.49          3.18         4.17 o                         
  -6  19   2          2.25         11.02         4.48 o                         
  -5  19   2         34.91         33.34         5.87 o                         
  -4  19   2        152.09        141.19         7.75 o                         
  -3  19   2          3.78          4.71         3.71 o                         
  -2  19   2        190.50        205.89         8.29 o                         
  -1  19   2         34.25         54.79         4.76 o                         
   0  19   2         36.55         52.90         4.61 o                         
   1  19   2        399.21        376.91        10.84 o                         
   2  19   2        239.42        210.12         8.53 o                         
   3  19   2         35.71         28.35         4.60 o                         
   4  19   2         42.44         39.60         5.06 o                         
   5  19   2        134.00        148.11         8.32 o                         
   6  19   2         41.78         49.39         6.17 o                         
  -5  20   2        131.16        138.74         8.30 o                         
  -4  20   2          4.02         -2.21         3.68 o                         
  -3  20   2        155.65        163.12         8.04 o                         
  -2  20   2         21.40         28.17         4.50 o                         
  -1  20   2        203.58        252.66         9.15 o                         
   0  20   2         78.08        103.64         6.53 o                         
   1  20   2         15.72         20.88         4.30 o                         
   2  20   2         95.12        100.46         6.73 o                         
   3  20   2          1.35          2.41         3.67 o                         
   4  20   2          9.97          5.38         5.18 o                         
   5  20   2         25.21         20.76         4.78 o                         
  -4  21   2        212.15        208.92        10.35 o                         
  -3  21   2         74.45         96.14         7.00 o                         
  -2  21   2         30.34         23.71         4.54 o                         
  -1  21   2        132.33        139.92         9.33 o                         
   0  21   2         75.66         81.56         6.83 o                         
   1  21   2        235.92        276.29        13.92 o                         
   2  21   2         74.83         65.21         6.07 o                         
   3  21   2        118.72        132.03         7.95 o                         
   4  21   2         32.44         18.02         4.81 o                         
  -3  22   2         46.31         61.17         7.45 o                         
  -2  22   2        343.52        386.06        12.07 o                         
  -1  22   2        255.80        293.45        20.11 o                         
   0  22   2         48.37         57.91        11.52 o                         
   1  22   2        234.89        263.25        18.75 o                         
   2  22   2        110.34        123.43        11.19 o                         
 -11   0   3        452.56        430.10        17.24 o                         
  -9   0   3         48.47         10.95         4.63 o                         
  -7   0   3         32.41         31.13         3.13 o                         
  -5   0   3       2688.20       2611.82        34.09 o                         
  -3   0   3       7682.51       9200.37       111.08 o                         
  -1   0   3      14397.07      15979.78       192.31 o                         
   1   0   3       2180.46       3111.84        38.23 o                         
   3   0   3        532.56        350.24         6.21 o                         
   5   0   3        786.03        582.38         9.99 o                         
   7   0   3       2101.27       1867.86        39.25 o                         
   9   0   3        761.01        800.43        25.35 o                         
  11   0   3         25.19         43.40         7.85 o                         
 -12   1   3         46.47         35.76         5.62 o                         
 -11   1   3         42.68         30.51         4.91 o                         
 -10   1   3         79.03         78.68         5.97 o                         
  -9   1   3         12.59         15.58         3.04 o                         
  -8   1   3       1659.11       1665.82        20.48 o                         
  -7   1   3        475.17        505.66         7.18 o                         
  -6   1   3       1821.51       1998.24        20.78 o                         
  -5   1   3        498.36        425.38         5.68 o                         
  -4   1   3        498.06        436.31         5.37 o                         
  -3   1   3        402.13        332.38         8.08 o                         
  -2   1   3       3467.90       2827.89        24.77 o                         
  -1   1   3        754.00        816.18         7.61 o                         
   0   1   3      16284.17      17184.74       145.72 o                         
   1   1   3         53.25         46.29         1.17 o                         
   2   1   3       2188.49       1842.57        18.96 o                         
   3   1   3        721.53        682.41         7.22 o                         
   4   1   3        893.35        916.21         9.55 o                         
   5   1   3       1118.80       1135.06        11.77 o                         
   6   1   3        113.55        120.68         3.30 o                         
   7   1   3         87.00         87.63         4.08 o                         
   8   1   3          0.31         -0.82         2.66 o                         
   9   1   3         48.44         49.38         4.92 o                         
  10   1   3         16.02         17.49         3.96 o                         
  11   1   3        129.69        158.85         8.81 o                         
 -12   2   3        186.37        199.78         9.86 o                         
 -11   2   3         32.83         26.61         4.53 o                         
 -10   2   3         21.68         15.13         4.54 o                         
  -9   2   3          0.01          2.27         2.65 o                         
  -8   2   3          1.65          2.45         2.26 o                         
  -7   2   3         91.41         85.19         3.61 o                         
  -6   2   3        132.18        145.43         3.48 o                         
  -5   2   3       1003.03        877.70        10.83 o                         
  -4   2   3        938.62        858.52         9.51 o                         
  -3   2   3        877.44        993.74         9.77 o                         
  -2   2   3          0.42         20.45         1.56 o                         
  -1   2   3        512.83        440.42         6.11 o                         
   0   2   3       6050.66       6357.19        54.10 o                         
   1   2   3       6433.08       5757.28        52.62 o                         
   2   2   3       2918.09       3274.73        28.70 o                         
   3   2   3       2657.06       2256.82        20.48 o                         
   4   2   3        133.51        106.73         4.32 o                         
   5   2   3         98.70         95.27         3.52 o                         
   6   2   3        862.49        727.28        11.24 o                         
   7   2   3        484.34        478.63         8.97 o                         
   8   2   3         44.31         43.32         4.28 o                         
   9   2   3          0.11          6.24         3.29 o                         
  10   2   3        187.87        194.22         8.72 o                         
  11   2   3         36.45         23.89         4.65 o                         
 -12   3   3         23.77         28.34         5.26 o                         
 -11   3   3        139.79        166.64         8.34 o                         
 -10   3   3          0.77          1.95         3.87 o                         
  -9   3   3          6.33          9.82         2.91 o                         
  -8   3   3         57.25         72.39         3.98 o                         
  -7   3   3          0.60          2.61         1.90 o                         
  -6   3   3        175.14        141.24         3.38 o                         
  -5   3   3       1480.69       1561.74        15.27 o                         
  -4   3   3        492.73        384.51         5.19 o                         
  -3   3   3       1754.51       2036.53        26.02 o                         
  -2   3   3       3707.13       3797.32        33.07 o                         
  -1   3   3       1259.76       1343.03        12.18 o                         
   0   3   3       9444.31       9239.59        78.41 o                         
   1   3   3        596.04        814.64         9.08 o                         
   2   3   3        302.91        298.30         8.21 o                         
   3   3   3        300.94        234.26         3.28 o                         
   4   3   3        212.50        251.81         3.67 o                         
   5   3   3         86.74         89.22         2.67 o                         
   6   3   3         66.73         99.70         4.00 o                         
   7   3   3          3.32          8.11         2.49 o                         
   8   3   3        416.56        399.57        14.03 o                         
   9   3   3        198.96        192.29         7.98 o                         
  10   3   3         30.10         39.33         7.56 o                         
  11   3   3         35.17         59.37         6.05 o                         
 -11   4   3          1.72          2.94         3.67 o                         
 -10   4   3         36.73         28.87         3.88 o                         
  -9   4   3        417.18        418.81         9.56 o                         
  -8   4   3          9.43          6.83         2.48 o                         
  -7   4   3         24.53         23.50         2.35 o                         
  -6   4   3        818.56        865.64        10.78 o                         
  -5   4   3         51.20         64.23         4.22 o                         
  -4   4   3        267.47        240.34         3.91 o                         
  -3   4   3          3.51          4.74         0.87 o                         
  -2   4   3       1152.18       1295.67        12.73 o                         
  -1   4   3        740.02        743.14        12.80 o                         
   0   4   3        194.74        207.16         2.83 o                         
   1   4   3       1850.20       1809.25        18.47 o                         
   2   4   3        225.09         62.27         1.71 o                         
   3   4   3        837.20        863.25        10.42 o                         
   4   4   3       3261.10       3667.22        35.30 o                         
   5   4   3        742.68        778.47        10.77 o                         
   6   4   3         51.01         64.94         3.40 o                         
   7   4   3       1398.39       1241.18        17.83 o                         
   8   4   3         95.18         76.60         4.36 o                         
   9   4   3        346.36        307.06         9.88 o                         
  10   4   3        236.00        231.33         9.24 o                         
  11   4   3         23.43         25.34         5.26 o                         
 -11   5   3          3.09          8.29         3.89 o                         
 -10   5   3        376.86        363.47         9.48 o                         
  -9   5   3         98.80        105.93         5.53 o                         
  -8   5   3         25.76         17.73         2.79 o                         
  -7   5   3        283.36        310.71         6.78 o                         
  -6   5   3         32.74         36.64         2.42 o                         
  -5   5   3        215.33        304.71         4.81 o                         
  -4   5   3        358.54        443.26         5.58 o                         
  -3   5   3        642.78        735.90         7.80 o                         
  -2   5   3        121.38        243.53         4.98 o                         
  -1   5   3       6131.02       6775.44        62.35 o                         
   0   5   3       5456.57       5894.65        50.69 o                         
   1   5   3        526.31        617.02         8.93 o                         
   2   5   3        488.79        621.60        12.45 o                         
   3   5   3       4829.81       4276.22        40.48 o                         
   4   5   3        124.79        137.35         3.10 o                         
   5   5   3       1609.41       1454.07        19.61 o                         
   6   5   3         24.00         27.89         2.42 o                         
   7   5   3          0.13          0.53         2.28 o                         
   8   5   3        484.88        508.49         9.67 o                         
   9   5   3         12.24         14.27         4.04 o                         
  10   5   3         18.02         19.81         4.48 o                         
  11   5   3          0.04          5.43         4.17 o                         
 -11   6   3        256.84        213.87         9.24 o                         
 -10   6   3         11.32         21.82         3.69 o                         
  -9   6   3        179.84        129.59         5.49 o                         
  -8   6   3        566.31        479.23         9.04 o                         
  -7   6   3         12.30         17.07         2.81 o                         
  -6   6   3        606.24        655.25         8.99 o                         
  -5   6   3       1933.97       2297.19        21.98 o                         
  -4   6   3       3273.63       3570.75        32.09 o                         
  -3   6   3       1344.72       1642.39        15.62 o                         
  -2   6   3       1043.03       1072.59        13.39 o                         
  -1   6   3          6.35         21.52         1.07 o                         
   0   6   3        976.25       1097.55        10.66 o                         
   1   6   3       5241.36       5069.12        44.05 o                         
   2   6   3          0.39          6.29         0.91 o                         
   3   6   3        155.16        211.70        10.10 o                         
   4   6   3        959.31       1056.52        11.90 o                         
   5   6   3         21.25         14.85         2.18 o                         
   6   6   3        278.67        275.90         6.34 o                         
   7   6   3       4178.24       4154.45        45.30 o                         
   8   6   3         61.48         67.41         4.20 o                         
   9   6   3        179.05        194.21         7.35 o                         
  10   6   3          0.16         -2.80         3.29 o                         
  11   6   3          0.45          1.18         3.84 o                         
 -11   7   3         43.98         31.38         4.69 o                         
 -10   7   3         52.26         46.90         4.45 o                         
  -9   7   3        100.63         93.62         4.91 o                         
  -8   7   3          3.01          3.24         2.51 o                         
  -7   7   3         34.31         15.95         2.91 o                         
  -6   7   3         41.78         44.13         3.17 o                         
  -5   7   3        381.31        322.85         5.59 o                         
  -4   7   3       1334.76       1269.70        12.83 o                         
  -3   7   3       2814.95       3178.72        28.65 o                         
  -2   7   3          3.98         15.53         2.56 o                         
  -1   7   3         48.18         71.78         1.98 o                         
   0   7   3       2974.56       3700.57        32.71 o                         
   1   7   3        135.25        213.66         6.47 o                         
   2   7   3       2568.26       2736.51        24.79 o                         
   3   7   3          2.09          4.59         1.16 o                         
   4   7   3         16.88         26.88         1.88 o                         
   5   7   3        759.63        702.29        10.48 o                         
   6   7   3         57.90         43.77         3.34 o                         
   7   7   3         15.94         26.06         3.12 o                         
   8   7   3        218.50        198.00         6.30 o                         
   9   7   3        103.46        103.20         5.37 o                         
  10   7   3         38.18         32.08         4.70 o                         
 -11   8   3          7.54          7.13         3.58 o                         
 -10   8   3         31.25         34.27         3.89 o                         
  -9   8   3         34.66         31.71         3.46 o                         
  -8   8   3         75.16         45.39         3.66 o                         
  -7   8   3         35.52         44.25         3.41 o                         
  -6   8   3         28.00         31.01         2.81 o                         
  -5   8   3        122.74        134.14         3.99 o                         
  -4   8   3         18.20         38.24         1.96 o                         
  -3   8   3       2244.30       2592.31        23.92 o                         
  -2   8   3        348.87        341.11         4.63 o                         
  -1   8   3        337.08        226.01         3.51 o                         
   0   8   3       1518.09       1485.68        14.35 o                         
   1   8   3         18.25         46.96         3.46 o                         
   2   8   3        164.13        134.83         2.84 o                         
   3   8   3       1308.09       1454.60        15.91 o                         
   4   8   3        254.73        258.71         7.37 o                         
   5   8   3        298.37        271.82         6.29 o                         
   6   8   3        307.98        293.91         7.81 o                         
   7   8   3       1981.11       1874.96        23.40 o                         
   8   8   3          0.15          3.00         2.52 o                         
   9   8   3        157.67        170.61         7.94 o                         
  10   8   3         40.44         43.30         5.30 o                         
 -11   9   3          0.81         -3.46         3.46 o                         
 -10   9   3        255.01        257.46         7.85 o                         
  -9   9   3         37.44         36.93         3.67 o                         
  -8   9   3          0.34         -1.47         2.40 o                         
  -7   9   3         29.32         31.40         4.46 o                         
  -6   9   3         49.76         35.44         2.96 o                         
  -5   9   3         69.79         64.74         2.92 o                         
  -4   9   3          3.60          9.15         1.46 o                         
  -3   9   3        895.37       1000.72        10.69 o                         
  -2   9   3       1710.96       1903.72        18.13 o                         
  -1   9   3       2470.19       2877.90        26.25 o                         
   0   9   3        324.41        348.92         4.78 o                         
   1   9   3       1162.82       1263.75        14.41 o                         
   2   9   3         34.29         37.57         1.87 o                         
   3   9   3        212.50        187.57         4.06 o                         
   4   9   3       3692.85       3560.18        38.31 o                         
   5   9   3        257.35        250.12         6.07 o                         
   6   9   3       1720.20       1644.88        22.48 o                         
   7   9   3        345.63        294.41         7.28 o                         
   8   9   3         43.41         34.15         3.61 o                         
   9   9   3         10.81          8.31         3.05 o                         
  10   9   3        114.01        129.87         8.22 o                         
 -10  10   3        241.84        273.83        10.50 o                         
  -9  10   3        503.64        469.51        11.04 o                         
  -8  10   3          2.32          1.83         2.48 o                         
  -7  10   3        195.70        169.89         5.60 o                         
  -6  10   3        394.30        387.91         8.17 o                         
  -5  10   3        854.46        998.57        17.19 o                         
  -4  10   3        517.93        589.59         8.25 o                         
  -3  10   3        133.17        186.55         4.07 o                         
  -2  10   3         15.52         19.71         1.58 o                         
  -1  10   3        308.43        276.48         4.32 o                         
   0  10   3        842.16        723.42         9.09 o                         
   1  10   3        246.63        294.98         4.57 o                         
   2  10   3        119.25        157.88         4.77 o                         
   3  10   3         25.96         20.14         1.94 o                         
   4  10   3        268.16        228.63         5.65 o                         
   5  10   3        730.38        731.99        13.52 o                         
   6  10   3       2624.42       2569.53        30.00 o                         
   7  10   3          6.84         13.56         2.86 o                         
   8  10   3          1.38          3.43         2.62 o                         
   9  10   3         30.22         42.80         4.21 o                         
  10  10   3          2.94          9.41         3.50 o                         
 -10  11   3        155.29        149.18         8.75 o                         
  -9  11   3        195.29        171.22         7.31 o                         
  -8  11   3          0.10         -0.83         2.86 o                         
  -7  11   3        174.80        131.91         5.89 o                         
  -6  11   3        180.24        173.92         5.68 o                         
  -5  11   3         29.83         23.37         2.64 o                         
  -4  11   3        146.08        151.19         6.75 o                         
  -3  11   3       1016.37       1037.87        12.46 o                         
  -2  11   3         20.75         19.61         1.69 o                         
  -1  11   3        107.10        117.66         3.03 o                         
   0  11   3         43.85         53.26         2.32 o                         
   1  11   3        128.12        123.55         3.23 o                         
   2  11   3        200.19        145.68         3.51 o                         
   3  11   3        658.86        678.38        10.18 o                         
   4  11   3       1186.17       1148.26        15.24 o                         
   5  11   3        518.85        482.46         8.97 o                         
   6  11   3        695.72        740.70        11.99 o                         
   7  11   3          2.72          3.95         2.45 o                         
   8  11   3         69.68         89.68         7.31 o                         
   9  11   3          3.08          0.69         2.93 o                         
 -10  12   3         14.50         12.72         4.01 o                         
  -9  12   3         85.17         74.52         5.57 o                         
  -8  12   3          0.19         -2.82         2.82 o                         
  -7  12   3         10.92         11.06         3.21 o                         
  -6  12   3         38.50         64.64         5.73 o                         
  -5  12   3        331.88        299.83         7.70 o                         
  -4  12   3         86.88         88.95         4.62 o                         
  -3  12   3        493.09        527.06         7.91 o                         
  -2  12   3        557.19        647.20         9.02 o                         
  -1  12   3          0.37          1.43         1.65 o                         
   0  12   3        275.83        234.41         4.91 o                         
   1  12   3         17.16         14.95         1.76 o                         
   2  12   3          3.69         -1.61         1.61 o                         
   3  12   3         68.57         65.89         3.55 o                         
   4  12   3        760.47        634.44        10.36 o                         
   5  12   3         25.57         31.44         3.14 o                         
   6  12   3         39.95         48.79         3.73 o                         
   7  12   3        173.05        157.81         8.39 o                         
   8  12   3        240.94        262.76         7.78 o                         
   9  12   3          2.86         -1.01         3.84 o                         
  -9  13   3          2.42          1.95         3.33 o                         
  -8  13   3        200.83        209.42         7.81 o                         
  -7  13   3          0.12         -2.53         2.53 o                         
  -6  13   3          1.99          6.41         2.73 o                         
  -5  13   3        856.57        829.25        14.14 o                         
  -4  13   3        661.46        695.70        12.84 o                         
  -3  13   3        304.47        269.43         5.68 o                         
  -2  13   3         11.95         13.08         2.20 o                         
  -1  13   3        230.59        272.33         5.55 o                         
   0  13   3        114.30        105.79         3.83 o                         
   1  13   3         93.18         93.76         3.57 o                         
   2  13   3          4.92          2.79         2.00 o                         
   3  13   3         10.42         15.92         2.54 o                         
   4  13   3        113.42        114.61         4.71 o                         
   5  13   3        105.97        126.46         5.33 o                         
   6  13   3        120.43        122.73         5.36 o                         
   7  13   3        123.94        119.52         5.93 o                         
   8  13   3         67.67         67.76         4.86 o                         
   9  13   3        166.86        145.01         6.93 o                         
  -9  14   3        131.04        124.87         7.08 o                         
  -8  14   3         88.69        109.74         6.42 o                         
  -7  14   3        192.36        179.17         7.03 o                         
  -6  14   3          0.01          0.57         2.60 o                         
  -5  14   3        286.72        298.51         8.09 o                         
  -4  14   3        108.88        109.87         5.35 o                         
  -3  14   3        256.53        292.42         7.96 o                         
  -2  14   3          0.09         -0.94         1.95 o                         
  -1  14   3          2.28          0.50         1.99 o                         
   0  14   3        795.64        803.33        10.83 o                         
   1  14   3         38.95         59.09         3.21 o                         
   2  14   3         14.52         16.44         3.76 o                         
   3  14   3         22.32         19.25         2.95 o                         
   4  14   3         71.00         63.84         4.25 o                         
   5  14   3        220.06        238.92         7.00 o                         
   6  14   3        819.99        826.89        13.53 o                         
   7  14   3        108.00        119.99         5.68 o                         
   8  14   3         28.84         30.58         3.80 o                         
  -9  15   3          0.23         -3.86         3.86 o                         
  -8  15   3         24.41         34.19         5.09 o                         
  -7  15   3         26.06         19.74         3.78 o                         
  -6  15   3        407.92        402.83         9.97 o                         
  -5  15   3        136.52        129.86         6.07 o                         
  -4  15   3         46.21         49.58         4.18 o                         
  -3  15   3         72.14         77.07         4.69 o                         
  -2  15   3        973.65       1065.14        13.55 o                         
  -1  15   3        564.93        553.04         8.77 o                         
   0  15   3        230.03        216.84         5.38 o                         
   1  15   3        213.80        210.95         7.90 o                         
   2  15   3         85.87         67.22         4.22 o                         
   3  15   3        165.88        134.71         5.59 o                         
   4  15   3         12.89         15.96         3.19 o                         
   5  15   3         81.04         72.04         4.82 o                         
   6  15   3         30.05         30.30         3.91 o                         
   7  15   3          8.41          8.67         3.34 o                         
   8  15   3         18.38         17.09         3.87 o                         
  -8  16   3          7.01         -3.79         3.79 o                         
  -7  16   3        125.42        115.42         6.45 o                         
  -6  16   3         38.07         49.18         6.46 o                         
  -5  16   3         76.59         78.77         5.09 o                         
  -4  16   3         11.61          8.86         3.47 o                         
  -3  16   3          9.40          6.59         2.76 o                         
  -2  16   3        216.51        179.45         5.26 o                         
  -1  16   3          3.37          4.56         2.12 o                         
   0  16   3         33.56         24.01         2.63 o                         
   1  16   3          2.50          2.76         2.34 o                         
   2  16   3          1.95          3.94         2.41 o                         
   3  16   3          0.01          2.05         2.49 o                         
   4  16   3         39.33         25.53         3.41 o                         
   5  16   3          3.75         -0.11         2.74 o                         
   6  16   3         43.90         37.91         4.88 o                         
   7  16   3          0.02         -1.03         3.69 o                         
  -8  17   3         33.18         25.13         5.45 o                         
  -7  17   3         41.71         49.04         5.76 o                         
  -6  17   3        101.73        111.00         6.28 o                         
  -5  17   3        274.85        269.79         8.39 o                         
  -4  17   3          0.02          7.23         2.92 o                         
  -3  17   3         21.62         23.97         4.03 o                         
  -2  17   3          1.74          1.42         2.25 o                         
  -1  17   3        196.52        214.26         5.71 o                         
   0  17   3         19.25          5.89         2.57 o                         
   1  17   3         32.19         24.43         3.15 o                         
   2  17   3        179.86        211.59         7.58 o                         
   3  17   3         22.06         40.59         4.51 o                         
   4  17   3         43.27         40.14         4.89 o                         
   5  17   3         25.63         25.16         4.44 o                         
   6  17   3          0.39         -3.30         3.30 o                         
   7  17   3         28.12         14.16         4.41 o                         
  -7  18   3          0.15         -1.30         4.07 o                         
  -6  18   3         15.24         19.59         4.75 o                         
  -5  18   3         36.34         55.11         4.83 o                         
  -4  18   3         44.53         40.74         4.20 o                         
  -3  18   3          0.33          3.89         2.87 o                         
  -2  18   3        137.56        159.41         6.29 o                         
  -1  18   3         53.67         64.47         3.77 o                         
   0  18   3        144.54        133.03         5.99 o                         
   1  18   3         32.92         36.13         4.66 o                         
   2  18   3         98.47        101.10         6.42 o                         
   3  18   3          6.99         11.76         3.70 o                         
   4  18   3        199.52        196.06         8.60 o                         
   5  18   3          7.31         -0.01         4.78 o                         
   6  18   3         41.16         33.78         5.06 o                         
  -6  19   3        130.19        115.37         7.98 o                         
  -5  19   3         27.29         33.04         5.16 o                         
  -4  19   3         51.97         57.25         5.27 o                         
  -3  19   3         48.38         63.99         5.49 o                         
  -2  19   3         17.11         20.50         4.16 o                         
  -1  19   3        330.86        372.79         9.58 o                         
   0  19   3        237.29        219.31         7.60 o                         
   1  19   3          0.45         -1.96         3.41 o                         
   2  19   3          6.80          8.41         3.52 o                         
   3  19   3         43.41         48.77         8.35 o                         
   4  19   3          9.23          3.59         3.60 o                         
   5  19   3          7.88          9.05         4.10 o                         
   6  19   3        193.70        193.51         9.81 o                         
  -5  20   3          7.14          2.61         5.00 o                         
  -4  20   3         25.94         12.15         5.14 o                         
  -3  20   3         12.33          9.84         4.79 o                         
  -2  20   3        103.91         96.70         6.66 o                         
  -1  20   3          1.22         -1.97         4.03 o                         
   0  20   3          0.29         -3.20         3.20 o                         
   1  20   3          0.76         -0.61         3.31 o                         
   2  20   3         11.20          8.95         3.79 o                         
   3  20   3         87.36         94.10         8.89 o                         
   4  20   3        148.34        141.44        12.64 o                         
   5  20   3          2.02          3.27         4.78 o                         
  -4  21   3         22.37         35.42         6.67 o                         
  -3  21   3         64.41         78.82         8.60 o                         
  -2  21   3         17.37         12.34         5.13 o                         
  -1  21   3         51.62         57.70         6.61 o                         
   0  21   3        138.86        137.06         8.59 o                         
   1  21   3          9.39          9.66         4.12 o                         
   2  21   3         19.14         28.76         5.02 o                         
   3  21   3          0.99         -0.79         4.46 o                         
   4  21   3        150.75        168.53         8.97 o                         
  -3  22   3        358.12        391.56        14.68 o                         
  -2  22   3         16.33         24.84         5.81 o                         
  -1  22   3         20.39          0.00         7.54 o                         
   0  22   3         56.47         77.51        13.41 o                         
   1  22   3        151.08        191.00         9.15 o                         
   2  22   3         56.49         61.24         6.32 o                         
 -12   0   4        728.12        641.04        22.46 o                         
 -10   0   4         81.23         83.37         8.80 o                         
  -8   0   4        563.77        511.69        12.86 o                         
  -6   0   4        506.06        544.05        10.03 o                         
  -4   0   4        402.91        293.02         5.96 o                         
  -2   0   4       2160.94       1754.19        22.40 o                         
   0   0   4       6021.76       5027.31        60.96 o                         
   2   0   4       1306.02       1602.41        21.00 o                         
   4   0   4         70.71         67.94         2.97 o                         
   6   0   4       2312.16       2230.69        30.55 o                         
   8   0   4          8.40          0.48         7.33 o                         
  10   0   4        201.13        212.82        12.86 o                         
 -12   1   4         17.41         21.10         5.00 o                         
 -11   1   4        278.34        243.30         9.48 o                         
 -10   1   4        373.83        368.06        10.66 o                         
  -9   1   4        513.31        415.03        13.31 o                         
  -8   1   4       1546.41       1601.86        19.85 o                         
  -7   1   4         42.03         42.02         2.47 o                         
  -6   1   4        672.60        689.04         8.32 o                         
  -5   1   4        348.35        389.70         6.24 o                         
  -4   1   4         83.17         45.74         1.87 o                         
  -3   1   4         18.80         49.04         1.74 o                         
  -2   1   4        776.35        643.69         7.34 o                         
  -1   1   4        235.65        232.47         2.97 o                         
   0   1   4        239.39        306.64         3.77 o                         
   1   1   4          2.53         74.95         5.45 o                         
   2   1   4        789.52        940.62         9.27 o                         
   3   1   4          1.97          4.22         0.96 o                         
   4   1   4         11.20         18.36         1.62 o                         
   5   1   4       1861.98       1865.29        18.10 o                         
   6   1   4          2.94          9.12         1.85 o                         
   7   1   4        598.89        475.00        10.83 o                         
   8   1   4        123.00        143.40         6.69 o                         
   9   1   4        150.79        166.02         7.67 o                         
  10   1   4        125.88        113.57         7.19 o                         
  11   1   4        532.38        622.53        15.85 o                         
 -12   2   4         26.33         24.08         6.77 o                         
 -11   2   4        142.93        154.15         8.04 o                         
 -10   2   4        171.65        179.43        11.79 o                         
  -9   2   4        176.67        201.31         6.75 o                         
  -8   2   4         13.40          6.65         2.22 o                         
  -7   2   4        141.40        138.48         4.21 o                         
  -6   2   4         43.63         19.36         1.91 o                         
  -5   2   4        339.29        288.52         6.75 o                         
  -4   2   4        225.49        258.09         3.89 o                         
  -3   2   4        114.08        156.55         3.71 o                         
  -2   2   4       1675.66       1865.14        17.55 o                         
  -1   2   4        182.12        151.86         2.60 o                         
   0   2   4        282.91        385.68         4.49 o                         
   1   2   4        572.23        564.51         5.91 o                         
   2   2   4        497.74        349.62         7.88 o                         
   3   2   4         57.72         70.57         1.96 o                         
   4   2   4        500.81        540.13         6.45 o                         
   5   2   4        639.22        724.45         7.95 o                         
   6   2   4         78.49         80.17         4.30 o                         
   7   2   4        437.81        449.74        11.15 o                         
   8   2   4          1.53          5.45         3.51 o                         
   9   2   4          0.17          2.11         3.24 o                         
  10   2   4        378.64        402.45        11.88 o                         
  11   2   4          0.83          2.16         4.17 o                         
 -12   3   4          9.00         11.64         4.62 o                         
 -11   3   4         92.48         92.44         6.62 o                         
 -10   3   4       1700.95       1676.09        24.23 o                         
  -9   3   4        333.46        315.09         8.21 o                         
  -8   3   4        326.58        325.80         7.20 o                         
  -7   3   4        417.08        439.53         7.25 o                         
  -6   3   4          0.26          3.93         1.45 o                         
  -5   3   4        259.66        264.93         4.68 o                         
  -4   3   4       3785.21       4319.16        38.14 o                         
  -3   3   4        200.47        175.91         2.92 o                         
  -2   3   4        196.37        216.43         3.04 o                         
  -1   3   4       5143.22       5307.15        45.62 o                         
   0   3   4         28.56         31.90         1.98 o                         
   1   3   4        265.49        334.14         3.84 o                         
   2   3   4        394.11        330.36         8.56 o                         
   3   3   4        128.19        165.23         2.83 o                         
   4   3   4        705.43        650.37         7.37 o                         
   5   3   4        553.11        535.08         6.83 o                         
   6   3   4        173.76        174.66         4.99 o                         
   7   3   4         40.62         30.52         2.92 o                         
   8   3   4        234.54        194.51         7.36 o                         
   9   3   4        122.50        136.31         7.12 o                         
  10   3   4         77.82         77.63         6.27 o                         
  11   3   4        188.31        212.98         9.92 o                         
 -11   4   4          3.90         15.16         5.81 o                         
 -10   4   4          9.13          8.91         3.23 o                         
  -9   4   4          1.91         -2.26         2.26 o                         
  -8   4   4         64.14         64.15         3.82 o                         
  -7   4   4          6.63          3.77         1.99 o                         
  -6   4   4         54.60         54.98         2.81 o                         
  -5   4   4       1141.37       1073.31        11.30 o                         
  -4   4   4          0.58          2.47         1.20 o                         
  -3   4   4        181.21        109.70         3.19 o                         
  -2   4   4        268.86        308.49         3.69 o                         
  -1   4   4       1725.96       1880.73        18.33 o                         
   0   4   4       1626.72       1560.10        14.33 o                         
   1   4   4        600.68        534.00         7.50 o                         
   2   4   4        590.28        639.82         6.87 o                         
   3   4   4        303.35        471.38         7.55 o                         
   4   4   4        323.91        333.16         5.19 o                         
   5   4   4        708.10        757.23        10.68 o                         
   6   4   4        201.19        214.32         5.71 o                         
   7   4   4          0.04          1.73         2.47 o                         
   8   4   4        166.74        149.55         5.72 o                         
   9   4   4         63.80         76.76         5.96 o                         
  10   4   4         70.01         80.51         6.44 o                         
  11   4   4         18.25          9.95         6.05 o                         
 -11   5   4         73.32         79.17         8.95 o                         
 -10   5   4        159.32        187.49         7.17 o                         
  -9   5   4          2.61          3.90         2.59 o                         
  -8   5   4          0.77         -1.33         2.30 o                         
  -7   5   4         10.11         10.50         2.19 o                         
  -6   5   4         43.34         38.78         2.47 o                         
  -5   5   4        308.45        347.76         5.07 o                         
  -4   5   4         81.35         61.67         2.11 o                         
  -3   5   4        356.27        364.30         4.85 o                         
  -2   5   4         40.14         41.95         1.54 o                         
  -1   5   4         17.02         13.77         1.27 o                         
   0   5   4        804.88        781.38         7.90 o                         
   1   5   4        672.91        816.46         8.45 o                         
   2   5   4       1742.50       1839.93        17.11 o                         
   3   5   4          2.06          1.74         1.04 o                         
   4   5   4       1203.08       1091.67        12.30 o                         
   5   5   4       1108.15       1018.75        13.42 o                         
   6   5   4          9.80          7.76         2.17 o                         
   7   5   4        123.80        159.55         5.32 o                         
   8   5   4          3.40          4.66         2.48 o                         
   9   5   4       1184.63       1128.38        24.35 o                         
  10   5   4          7.35         20.84         4.38 o                         
 -11   6   4          5.75          2.76         3.28 o                         
 -10   6   4        262.20        232.43         7.87 o                         
  -9   6   4         57.07         51.62         4.00 o                         
  -8   6   4        473.95        488.71         9.17 o                         
  -7   6   4         25.11         30.17         3.19 o                         
  -6   6   4         30.39         22.52         2.21 o                         
  -5   6   4        141.50        102.75         2.96 o                         
  -4   6   4        301.89        294.51         4.43 o                         
  -3   6   4        879.01        860.56         9.06 o                         
  -2   6   4         63.65         45.00         2.20 o                         
  -1   6   4       4664.02       5291.52        58.19 o                         
   0   6   4         38.67         40.99         1.51 o                         
   1   6   4        247.61        209.43         4.40 o                         
   2   6   4       5182.41       5089.68        44.56 o                         
   3   6   4       1157.56       1090.01        12.12 o                         
   4   6   4        219.16        216.06         4.20 o                         
   5   6   4        701.92        633.85        10.66 o                         
   6   6   4         25.42         23.58         2.77 o                         
   7   6   4       1366.18       1328.85        20.45 o                         
   8   6   4        322.14        310.98         7.61 o                         
   9   6   4          2.03         14.69         3.95 o                         
  10   6   4        153.30        184.45         8.73 o                         
 -11   7   4          1.38         -2.12         3.24 o                         
 -10   7   4         12.25         11.50         3.14 o                         
  -9   7   4          0.27         -1.12         2.60 o                         
  -8   7   4        127.70         96.09         5.78 o                         
  -7   7   4        254.99        249.57         6.37 o                         
  -6   7   4        382.92        310.79         6.14 o                         
  -5   7   4          0.08          5.64         1.43 o                         
  -4   7   4        139.80        126.24         2.92 o                         
  -3   7   4        354.45        427.61         5.51 o                         
  -2   7   4       4003.52       4201.74        37.09 o                         
  -1   7   4       1874.88       1841.12        18.65 o                         
   0   7   4       2283.11       2309.65        21.13 o                         
   1   7   4        445.43        512.66         6.07 o                         
   2   7   4         26.75         30.59         1.64 o                         
   3   7   4       2287.99       2319.25        23.40 o                         
   4   7   4        147.81        175.12         4.17 o                         
   5   7   4         53.06         68.13         3.57 o                         
   6   7   4        225.23        204.46         8.12 o                         
   7   7   4        815.02        882.06        12.41 o                         
   8   7   4        360.77        328.54         7.97 o                         
   9   7   4         57.27         48.98         4.25 o                         
  10   7   4        174.33        198.09        11.67 o                         
 -11   8   4        142.16        149.89         8.24 o                         
 -10   8   4         53.42         37.31         3.90 o                         
  -9   8   4          1.94         10.34         3.52 o                         
  -8   8   4        502.84        491.44         9.41 o                         
  -7   8   4         56.86         49.83         3.51 o                         
  -6   8   4        119.26        109.26         4.37 o                         
  -5   8   4        208.49        242.67         5.25 o                         
  -4   8   4          5.70         19.45         1.57 o                         
  -3   8   4        364.86        337.32         4.82 o                         
  -2   8   4         86.56         70.27         2.12 o                         
  -1   8   4       4702.66       4998.25        47.19 o                         
   0   8   4       5950.49       7200.03        62.35 o                         
   1   8   4        877.93        777.35         8.49 o                         
   2   8   4       1321.44       1485.11        14.59 o                         
   3   8   4        948.50        861.82        11.24 o                         
   4   8   4        430.68        396.62         8.73 o                         
   5   8   4         18.88         17.15         2.48 o                         
   6   8   4       1744.50       1529.65        19.47 o                         
   7   8   4          0.07         -1.15         2.26 o                         
   8   8   4        328.23        339.62         8.27 o                         
   9   8   4        311.11        309.68         8.30 o                         
  10   8   4          3.99          6.21         3.95 o                         
 -11   9   4         32.10         35.45         6.25 o                         
 -10   9   4         20.74         24.15         4.11 o                         
  -9   9   4         40.31         62.17         4.80 o                         
  -8   9   4         38.09         50.82         3.86 o                         
  -7   9   4        370.02        380.56         9.24 o                         
  -6   9   4        117.40        128.67         4.78 o                         
  -5   9   4         17.60         19.84         2.24 o                         
  -4   9   4         26.21         16.24         1.66 o                         
  -3   9   4       3659.67       3869.46        34.94 o                         
  -2   9   4        100.23        110.11         2.79 o                         
  -1   9   4       3288.67       3335.24        30.15 o                         
   0   9   4        255.83        222.67         3.65 o                         
   1   9   4         24.50         11.76         1.57 o                         
   2   9   4        194.78        179.81         3.50 o                         
   3   9   4        460.09        417.27         6.41 o                         
   4   9   4        160.92        121.91         5.15 o                         
   5   9   4        608.33        602.34         9.95 o                         
   6   9   4          0.60          4.41         2.43 o                         
   7   9   4         57.00         67.58         4.11 o                         
   8   9   4         21.98         28.90         3.49 o                         
   9   9   4        489.85        456.19        10.17 o                         
  10   9   4         71.86         78.89         6.49 o                         
 -10  10   4        108.90        153.92         7.53 o                         
  -9  10   4        110.79        115.65         6.18 o                         
  -8  10   4         52.74         54.61         4.40 o                         
  -7  10   4          0.24          0.48         2.64 o                         
  -6  10   4        108.24         77.40         4.14 o                         
  -5  10   4          5.78          5.16         1.79 o                         
  -4  10   4          9.55         13.68         1.70 o                         
  -3  10   4        499.02        511.19         6.69 o                         
  -2  10   4       1439.80       1312.94        14.68 o                         
  -1  10   4       1858.50       1839.64        20.73 o                         
   0  10   4         27.43         12.34         1.36 o                         
   1  10   4          5.03          5.09         1.38 o                         
   2  10   4         27.85         25.76         1.76 o                         
   3  10   4         87.97         79.46         3.16 o                         
   4  10   4         64.76         64.97         6.18 o                         
   5  10   4        480.36        439.17         8.39 o                         
   6  10   4        264.02        300.10         7.25 o                         
   7  10   4        363.85        362.63         8.26 o                         
   8  10   4         61.26         57.35         4.34 o                         
   9  10   4          4.04          4.78         3.30 o                         
  10  10   4         17.04         20.84         4.81 o                         
 -10  11   4         36.83         31.02         5.42 o                         
  -9  11   4         13.43         15.66         3.83 o                         
  -8  11   4        169.83        142.69         6.41 o                         
  -7  11   4        503.03        430.10         9.84 o                         
  -6  11   4         45.88         72.54         4.52 o                         
  -5  11   4        359.24        361.86         8.34 o                         
  -4  11   4        344.66        318.46         6.58 o                         
  -3  11   4        603.79        624.11         8.66 o                         
  -2  11   4        291.77        358.48         6.47 o                         
  -1  11   4       4172.61       4253.65        41.30 o                         
   0  11   4          1.52          9.77         1.81 o                         
   1  11   4         99.25        118.78         3.21 o                         
   2  11   4        248.46        248.34         4.99 o                         
   3  11   4        107.21         62.19         4.72 o                         
   4  11   4        212.41        228.64         5.87 o                         
   5  11   4        449.96        475.56         8.91 o                         
   6  11   4          0.68          3.33         2.78 o                         
   7  11   4        483.48        476.90         9.03 o                         
   8  11   4        483.12        472.12        10.17 o                         
   9  11   4        326.61        314.96         8.79 o                         
 -10  12   4          0.36          1.47         4.05 o                         
  -9  12   4          4.50          1.67         3.96 o                         
  -8  12   4        795.23        759.78        14.31 o                         
  -7  12   4          0.60         -1.31         2.50 o                         
  -6  12   4         35.70         32.29         3.89 o                         
  -5  12   4        138.68        133.39         6.30 o                         
  -4  12   4        168.75        154.96         6.92 o                         
  -3  12   4        798.82        914.31        11.64 o                         
  -2  12   4         20.95         13.36         2.47 o                         
  -1  12   4       1751.80       1911.24        22.64 o                         
   0  12   4        770.95        879.38        11.09 o                         
   1  12   4        330.77        305.56         5.69 o                         
   2  12   4         35.40         35.72         2.70 o                         
   3  12   4        178.97        145.79         4.78 o                         
   4  12   4          0.12          1.39         2.18 o                         
   5  12   4        393.69        410.89         8.38 o                         
   6  12   4        847.24        779.85        12.72 o                         
   7  12   4        221.73        203.11         6.68 o                         
   8  12   4        131.34        142.83         7.69 o                         
   9  12   4         15.77          9.44         3.13 o                         
  -9  13   4          0.07         -0.73         3.86 o                         
  -8  13   4        184.72        172.58         7.28 o                         
  -7  13   4         14.20         17.38         3.39 o                         
  -6  13   4         17.61         16.20         3.17 o                         
  -5  13   4        132.21        112.59         5.36 o                         
  -4  13   4        798.28        844.92        13.95 o                         
  -3  13   4        254.49        243.81         9.23 o                         
  -2  13   4         34.45         44.48         2.93 o                         
  -1  13   4        108.08        126.79         4.54 o                         
   0  13   4        120.10        120.57         4.04 o                         
   1  13   4        698.73        700.17        12.66 o                         
   2  13   4         77.74         54.95         3.35 o                         
   3  13   4        517.73        489.98         9.79 o                         
   4  13   4          0.03         -1.13         2.25 o                         
   5  13   4         62.89         61.68         4.00 o                         
   6  13   4        224.77        232.99         7.00 o                         
   7  13   4        169.77        174.22         8.87 o                         
   8  13   4         49.02         48.32         4.87 o                         
   9  13   4          5.54          8.55         3.33 o                         
  -9  14   4          7.20          5.83         4.32 o                         
  -8  14   4          3.19         -0.14         3.69 o                         
  -7  14   4        230.40        194.31         9.35 o                         
  -6  14   4        118.75         95.33         5.93 o                         
  -5  14   4          0.45         -0.90         2.64 o                         
  -4  14   4        514.36        507.33        10.35 o                         
  -3  14   4         50.40         45.44         3.40 o                         
  -2  14   4       1916.40       1808.03        20.21 o                         
  -1  14   4        146.66        122.20         4.33 o                         
   0  14   4        318.74        256.94         5.64 o                         
   1  14   4        695.26        694.46        10.90 o                         
   2  14   4       1511.38       1499.80        20.98 o                         
   3  14   4         74.87         60.00         4.08 o                         
   4  14   4        840.87        819.01        14.17 o                         
   5  14   4         62.30         68.64         4.68 o                         
   6  14   4        103.04        117.37         6.02 o                         
   7  14   4          3.77          0.31         3.04 o                         
   8  14   4         73.61         59.49         5.16 o                         
  -9  15   4          8.64         13.27         4.63 o                         
  -8  15   4          0.87          4.35         4.11 o                         
  -7  15   4        175.15        175.92        13.43 o                         
  -6  15   4        446.54        484.51        10.95 o                         
  -5  15   4         78.47         83.90         5.07 o                         
  -4  15   4       1569.34       1510.11        21.78 o                         
  -3  15   4        207.05        224.33         7.68 o                         
  -2  15   4        308.11        250.84         5.82 o                         
  -1  15   4         18.27         18.08         2.52 o                         
   0  15   4         49.45         53.40         3.28 o                         
   1  15   4        341.56        361.75         7.56 o                         
   2  15   4          0.03         -0.30         2.36 o                         
   3  15   4        352.90        337.02         8.39 o                         
   4  15   4        140.54        136.96         5.86 o                         
   5  15   4        124.10        100.39         5.34 o                         
   6  15   4         31.01         40.22         5.36 o                         
   7  15   4          3.48          1.12         4.04 o                         
   8  15   4         64.75         43.93         4.84 o                         
  -8  16   4         52.41         56.50         6.37 o                         
  -7  16   4          9.82          6.26         4.10 o                         
  -6  16   4        286.50        283.91         9.99 o                         
  -5  16   4        280.92        281.44         8.36 o                         
  -4  16   4         90.82         86.76         5.09 o                         
  -3  16   4        503.22        603.87        11.66 o                         
  -2  16   4        189.66        191.03         5.36 o                         
  -1  16   4        416.01        400.70         7.53 o                         
   0  16   4        104.76        110.19         4.37 o                         
   1  16   4       1049.33        928.00        13.68 o                         
   2  16   4        181.90        157.38         6.04 o                         
   3  16   4        211.73        188.65         6.64 o                         
   4  16   4        249.18        273.74         8.08 o                         
   5  16   4          1.59          0.76         2.75 o                         
   6  16   4          5.41          2.67         3.14 o                         
   7  16   4        107.30        101.81         6.56 o                         
  -8  17   4         17.82         11.72         4.76 o                         
  -7  17   4         49.63         51.80        10.00 o                         
  -6  17   4         89.46         96.47         7.00 o                         
  -5  17   4          8.60         12.81         4.08 o                         
  -4  17   4         76.90         88.39         5.47 o                         
  -3  17   4        129.23        141.00         6.60 o                         
  -2  17   4        227.41        220.12         6.26 o                         
  -1  17   4         19.52         15.95         2.51 o                         
   0  17   4         77.82         87.96         4.57 o                         
   1  17   4         43.28         45.60         4.04 o                         
   2  17   4         44.57         58.76         4.37 o                         
   3  17   4        115.21        108.56         5.64 o                         
   4  17   4          5.12          4.81         2.84 o                         
   5  17   4          0.01         -1.99         3.39 o                         
   6  17   4        123.78        125.44         7.72 o                         
   7  17   4         26.59         29.37         5.21 o                         
  -7  18   4        218.93        232.33        10.21 o                         
  -6  18   4         14.74          8.40         4.20 o                         
  -5  18   4          2.78         -2.24         3.55 o                         
  -4  18   4        226.02        255.74         9.25 o                         
  -3  18   4          1.18          3.14         3.38 o                         
  -2  18   4          3.65          8.67         2.84 o                         
  -1  18   4        445.92        439.14         8.34 o                         
   0  18   4         28.93         18.67         2.98 o                         
   1  18   4          1.21         -1.19         2.55 o                         
   2  18   4        498.02        507.41        11.09 o                         
   3  18   4         45.30         47.90         4.95 o                         
   4  18   4          0.07          5.64         3.50 o                         
   5  18   4          8.62         12.41         4.15 o                         
   6  18   4          0.00          1.35         3.97 o                         
  -6  19   4        188.02        185.96         9.18 o                         
  -5  19   4         24.55         29.50         4.93 o                         
  -4  19   4         91.14         64.14         6.89 o                         
  -3  19   4         19.98         17.23         4.17 o                         
  -2  19   4          3.93          3.20         3.26 o                         
  -1  19   4        143.00        150.73         5.58 o                         
   0  19   4          0.91         -0.30         3.03 o                         
   1  19   4         94.49         74.45         5.88 o                         
   2  19   4         50.95         42.69         5.61 o                         
   3  19   4        182.78        174.48         9.37 o                         
   4  19   4        107.60        105.54         7.15 o                         
   5  19   4         32.32         43.47         5.56 o                         
  -5  20   4        146.35        136.98         9.83 o                         
  -4  20   4          4.30         -1.03         4.48 o                         
  -3  20   4         14.99          8.95         6.68 o                         
  -2  20   4         48.13         46.44         6.07 o                         
  -1  20   4         50.32         62.57         6.46 o                         
   0  20   4        221.79        228.94         9.56 o                         
   1  20   4          4.15          9.07         4.05 o                         
   2  20   4         12.81         29.89         4.79 o                         
   3  20   4         60.61         49.94         5.50 o                         
   4  20   4          0.28         -2.73         3.58 o                         
  -4  21   4         83.91        108.39        15.43 o                         
  -3  21   4         31.24         35.68         6.17 o                         
  -2  21   4          0.01         -1.64         4.17 o                         
  -1  21   4         22.98          3.29         6.36 o                         
   0  21   4          7.03         11.51         4.78 o                         
   1  21   4          1.06         -3.52         6.26 o                         
   2  21   4          0.05         -1.44         3.67 o                         
   3  21   4         22.86         16.68         6.27 o                         
  -2  22   4         38.88         38.16         8.80 o                         
  -1  22   4          6.50          7.54         8.80 o                         
   0  22   4          5.94         17.28         6.24 o                         
   1  22   4          1.20         -1.72         5.15 o                         
 -11   0   5        239.40        271.86        16.76 o                         
  -9   0   5        161.69        159.88         7.78 o                         
  -7   0   5         56.77         72.56         4.43 o                         
  -5   0   5       1772.12       1883.78        25.66 o                         
  -3   0   5        162.13         82.41         3.02 o                         
  -1   0   5        107.60         83.54         2.41 o                         
   1   0   5        793.04        770.24        11.04 o                         
   3   0   5       1619.50       1912.49        25.34 o                         
   5   0   5        136.80        164.03         7.02 o                         
   7   0   5       1605.71       1526.79        34.07 o                         
   9   0   5         40.83         44.85         7.22 o                         
 -12   1   5        353.85        330.14        12.27 o                         
 -11   1   5          4.42          1.17         3.77 o                         
 -10   1   5          8.88          6.89         3.68 o                         
  -9   1   5          7.80         12.62         2.97 o                         
  -8   1   5        362.86        397.07         7.21 o                         
  -7   1   5        403.72        399.44         6.28 o                         
  -6   1   5        843.55       1008.06        11.14 o                         
  -5   1   5         47.59         42.53         1.99 o                         
  -4   1   5         20.77         18.98         1.41 o                         
  -3   1   5       4006.74       3552.61        31.40 o                         
  -2   1   5         42.70         27.82         2.00 o                         
  -1   1   5          7.82          5.02         0.93 o                         
   0   1   5        690.82        659.01         6.70 o                         
   1   1   5         24.46         40.09         2.11 o                         
   2   1   5         82.12        106.75         3.10 o                         
   3   1   5       3958.16       4174.01        36.90 o                         
   4   1   5        974.11        847.15         9.27 o                         
   5   1   5          0.12          0.03         1.20 o                         
   6   1   5         45.82         43.80         2.74 o                         
   7   1   5         27.72         42.79         4.22 o                         
   8   1   5        171.13        144.37         9.80 o                         
   9   1   5        126.65        121.41         7.10 o                         
  10   1   5          1.65          1.77         3.70 o                         
 -12   2   5         60.54         50.54         5.85 o                         
 -11   2   5          3.11          2.78         3.56 o                         
 -10   2   5          0.59          1.24         2.93 o                         
  -9   2   5          9.09          8.68         3.67 o                         
  -8   2   5        142.93        167.54         4.97 o                         
  -7   2   5         36.12         36.77         2.64 o                         
  -6   2   5       1956.95       1931.84        18.93 o                         
  -5   2   5        194.39        247.91         4.12 o                         
  -4   2   5        163.24        141.20         2.91 o                         
  -3   2   5          1.84          8.25         1.37 o                         
  -2   2   5         51.76        124.24         2.42 o                         
  -1   2   5        534.55        578.22         6.61 o                         
   0   2   5       2203.24       1848.94        16.74 o                         
   1   2   5        769.76        689.97         7.15 o                         
   2   2   5         46.89         11.59         1.05 o                         
   3   2   5        185.41        169.77         3.23 o                         
   4   2   5        341.87        444.55         5.74 o                         
   5   2   5         22.66         27.18         1.82 o                         
   6   2   5       1675.90       1428.71        17.77 o                         
   7   2   5          6.00          5.06         2.66 o                         
   8   2   5        569.49        621.73        13.60 o                         
   9   2   5          0.66          0.94         3.15 o                         
  10   2   5        140.36        159.05         9.13 o                         
 -12   3   5         28.62         39.26         5.46 o                         
 -11   3   5         23.29         18.21         5.33 o                         
 -10   3   5        413.47        446.39        10.39 o                         
  -9   3   5         20.07         14.35         3.10 o                         
  -8   3   5        291.62        294.19         6.24 o                         
  -7   3   5          6.52         18.65         2.31 o                         
  -6   3   5        193.72        209.98         4.18 o                         
  -5   3   5         10.58         13.99         1.49 o                         
  -4   3   5         39.41         25.25         1.52 o                         
  -3   3   5        682.77        869.09         8.93 o                         
  -2   3   5        204.41        207.87         3.13 o                         
  -1   3   5       1146.33       1169.90        12.03 o                         
   0   3   5       1138.06        881.12         8.69 o                         
   1   3   5       2377.41       3033.83        26.92 o                         
   2   3   5         21.71         16.92         1.85 o                         
   3   3   5        773.52        800.64         8.55 o                         
   4   3   5        806.91        749.91         8.42 o                         
   5   3   5          1.12          3.59         1.53 o                         
   6   3   5         40.12         35.33         2.88 o                         
   7   3   5        199.98        175.99         5.49 o                         
   8   3   5         26.26         33.17         4.16 o                         
   9   3   5        314.87        326.34        10.11 o                         
  10   3   5         86.42         78.79         8.53 o                         
 -11   4   5         29.59         21.59         5.81 o                         
 -10   4   5         34.43         37.59         4.07 o                         
  -9   4   5          0.97          1.98         2.45 o                         
  -8   4   5        189.52        171.67         5.52 o                         
  -7   4   5        318.49        337.72         6.32 o                         
  -6   4   5        611.52        581.54         7.54 o                         
  -5   4   5        466.45        395.10         9.13 o                         
  -4   4   5       1217.58       1112.96        12.67 o                         
  -3   4   5        352.12        274.87         3.88 o                         
  -2   4   5        261.59        254.18         3.43 o                         
  -1   4   5        514.58        487.29         5.33 o                         
   0   4   5        448.63        388.05         7.24 o                         
   1   4   5          3.04          1.06         0.79 o                         
   2   4   5       1773.56       2039.01        18.85 o                         
   3   4   5        717.36        878.24        10.03 o                         
   4   4   5       1111.18       1162.04        13.07 o                         
   5   4   5         40.30         61.78         3.22 o                         
   6   4   5        138.69        115.72         4.46 o                         
   7   4   5       1067.39       1101.90        15.36 o                         
   8   4   5        249.53        234.18         8.25 o                         
   9   4   5        106.17        100.38         9.07 o                         
  10   4   5         42.16         69.57         6.24 o                         
 -11   5   5         35.78         33.76         4.57 o                         
 -10   5   5          0.04          3.31         3.07 o                         
  -9   5   5        159.58        144.24         5.48 o                         
  -8   5   5        260.16        249.02         6.59 o                         
  -7   5   5        357.89        315.80         6.20 o                         
  -6   5   5        305.74        280.63         5.50 o                         
  -5   5   5         74.38        103.15         3.98 o                         
  -4   5   5        122.33        139.41         5.15 o                         
  -3   5   5         13.75         50.45         1.90 o                         
  -2   5   5        562.65        743.27         8.67 o                         
  -1   5   5        142.34        154.23         4.13 o                         
   0   5   5         85.65         76.69         1.96 o                         
   1   5   5       1490.86       1669.35        15.69 o                         
   2   5   5       4542.79       4954.40        40.99 o                         
   3   5   5         13.44         17.07         1.32 o                         
   4   5   5         65.78         58.88         2.53 o                         
   5   5   5          0.04          5.34         1.96 o                         
   6   5   5        123.14        137.17         6.40 o                         
   7   5   5       1370.12       1306.24        17.52 o                         
   8   5   5        333.26        294.29         7.47 o                         
   9   5   5         78.21         73.52         5.96 o                         
  10   5   5         19.15         24.94         4.56 o                         
 -11   6   5        135.56        145.37         7.83 o                         
 -10   6   5         43.25         42.28         4.32 o                         
  -9   6   5        735.55        740.74        13.18 o                         
  -8   6   5         43.52         35.05         3.24 o                         
  -7   6   5          7.94          7.64         2.17 o                         
  -6   6   5        699.00        711.41        11.51 o                         
  -5   6   5         13.35         11.68         1.50 o                         
  -4   6   5        605.65        747.83         8.44 o                         
  -3   6   5       1655.91       1909.11        18.53 o                         
  -2   6   5        309.47        310.53         5.82 o                         
  -1   6   5        293.91        330.47         4.79 o                         
   0   6   5       4459.20       4465.91        42.66 o                         
   1   6   5       3213.70       3656.15        32.52 o                         
   2   6   5        123.33        107.88         2.52 o                         
   3   6   5        978.12        887.87        15.04 o                         
   4   6   5        295.11        251.40         4.76 o                         
   5   6   5        439.48        415.37         8.31 o                         
   6   6   5         59.32         75.06         4.00 o                         
   7   6   5         13.65         22.56         2.81 o                         
   8   6   5         37.70         45.35         3.87 o                         
   9   6   5         41.64         20.56         5.20 o                         
  10   6   5        215.89        219.16         9.40 o                         
 -11   7   5         10.05          4.11         6.33 o                         
 -10   7   5          8.49          0.79         2.91 o                         
  -9   7   5         47.74         38.09         3.69 o                         
  -8   7   5          5.41          6.84         2.55 o                         
  -7   7   5          0.71          2.86         2.23 o                         
  -6   7   5        717.49        656.91        10.26 o                         
  -5   7   5         24.54         41.54         2.19 o                         
  -4   7   5       1384.52       1428.82        14.32 o                         
  -3   7   5         47.91         43.79         1.89 o                         
  -2   7   5         83.66        104.67         3.65 o                         
  -1   7   5        592.10        670.10         8.18 o                         
   0   7   5       3024.98       3483.11        31.11 o                         
   1   7   5        956.21        948.43        11.75 o                         
   2   7   5        515.61        500.13         6.16 o                         
   3   7   5       1593.08       1668.66        17.77 o                         
   4   7   5         27.48         49.26         2.94 o                         
   5   7   5        394.99        333.95         6.91 o                         
   6   7   5        333.64        331.21         7.78 o                         
   7   7   5         16.69         12.57         2.62 o                         
   8   7   5         17.53         19.74         3.14 o                         
   9   7   5        120.21        138.40         7.58 o                         
  10   7   5         32.70         25.60         4.86 o                         
 -11   8   5         76.82         64.28         7.31 o                         
 -10   8   5        154.78        151.24         7.57 o                         
  -9   8   5        420.93        387.60         8.88 o                         
  -8   8   5         24.78         31.53         3.56 o                         
  -7   8   5          1.57          8.35         2.46 o                         
  -6   8   5        266.15        248.25         6.37 o                         
  -5   8   5         54.45         63.82         2.98 o                         
  -4   8   5        121.76        105.07         2.84 o                         
  -3   8   5        110.68         92.40         2.54 o                         
  -2   8   5       5278.81       5283.39        49.97 o                         
  -1   8   5       1386.74       1493.24        15.82 o                         
   0   8   5         50.18        112.56         2.53 o                         
   1   8   5        143.35        133.10         3.47 o                         
   2   8   5        256.72        239.45         4.20 o                         
   3   8   5        439.19        380.41         7.36 o                         
   4   8   5        688.31        700.01         9.69 o                         
   5   8   5        767.15        671.50        10.56 o                         
   6   8   5        730.60        680.57        11.05 o                         
   7   8   5         29.79         30.13         3.29 o                         
   8   8   5          0.50         -0.69         2.56 o                         
   9   8   5        111.22         99.56         8.88 o                         
  10   8   5         95.97        127.96         8.03 o                         
 -11   9   5         81.77         86.84         8.19 o                         
 -10   9   5        142.41        156.64         8.39 o                         
  -9   9   5        203.29        169.62         7.01 o                         
  -8   9   5        218.63        211.52         7.15 o                         
  -7   9   5       1093.88       1099.53        17.04 o                         
  -6   9   5        983.71        872.36        12.70 o                         
  -5   9   5         49.84         39.21         2.57 o                         
  -4   9   5         66.55         79.48         2.73 o                         
  -3   9   5        576.78        776.84         8.86 o                         
  -2   9   5        616.49        768.07         9.55 o                         
  -1   9   5          5.24          5.25         1.44 o                         
   0   9   5        972.15        959.99        11.92 o                         
   1   9   5        303.13        247.10         4.13 o                         
   2   9   5        414.70        464.87         7.60 o                         
   3   9   5        328.71        319.28         8.11 o                         
   4   9   5         35.34         41.55         2.93 o                         
   5   9   5         12.65          5.61         2.32 o                         
   6   9   5        443.48        541.15         9.83 o                         
   7   9   5         63.32         46.95         3.81 o                         
   8   9   5         95.26         67.42         4.93 o                         
   9   9   5         10.85         16.04         3.43 o                         
 -10  10   5          0.16          7.44         4.26 o                         
  -9  10   5         19.56         24.24         4.72 o                         
  -8  10   5        513.36        452.51        10.57 o                         
  -7  10   5        854.45        673.36        12.91 o                         
  -6  10   5        917.00        868.87        17.32 o                         
  -5  10   5        359.00        398.72         7.53 o                         
  -4  10   5        403.54        448.52         7.08 o                         
  -3  10   5        894.25       1045.47        12.45 o                         
  -2  10   5         29.94         28.18         2.22 o                         
  -1  10   5        386.09        429.67         6.52 o                         
   0  10   5       1296.70       1162.95        13.28 o                         
   1  10   5        557.16        620.32        10.61 o                         
   2  10   5        926.54       1007.24        13.22 o                         
   3  10   5        268.96        225.01         5.59 o                         
   4  10   5        684.42        595.03         9.71 o                         
   5  10   5        717.70        694.34        11.10 o                         
   6  10   5         81.37         86.52         6.06 o                         
   7  10   5        103.02        122.31         5.39 o                         
   8  10   5        148.34        166.61         6.47 o                         
   9  10   5         47.43         73.21         5.01 o                         
 -10  11   5         45.52         70.86         7.12 o                         
  -9  11   5        165.85        175.37         9.81 o                         
  -8  11   5        184.32        136.69         7.68 o                         
  -7  11   5         83.64         77.12         6.78 o                         
  -6  11   5         59.52         52.50         4.02 o                         
  -5  11   5          8.61          2.96         2.78 o                         
  -4  11   5         23.63         20.70         2.58 o                         
  -3  11   5        129.53        124.61         4.12 o                         
  -2  11   5          0.94          2.92         1.78 o                         
  -1  11   5          9.17         10.14         1.89 o                         
   0  11   5          4.48          4.11         1.74 o                         
   1  11   5        563.64        648.69         8.83 o                         
   2  11   5        286.20        278.22         5.91 o                         
   3  11   5        459.22        437.12         7.81 o                         
   4  11   5         41.45         21.06         2.68 o                         
   5  11   5        401.72        370.66         7.91 o                         
   6  11   5         12.28         11.76         2.78 o                         
   7  11   5        151.46        148.99         5.92 o                         
   8  11   5         14.80         18.43         3.49 o                         
   9  11   5         15.53          5.22         3.10 o                         
 -10  12   5        255.33        289.01        11.22 o                         
  -9  12   5        220.04        235.02         9.81 o                         
  -8  12   5          4.62          2.01         3.85 o                         
  -7  12   5         58.22         38.11         4.36 o                         
  -6  12   5        838.59        871.83        14.74 o                         
  -5  12   5         26.17         23.67         3.31 o                         
  -4  12   5        479.65        509.27         8.82 o                         
  -3  12   5         10.06         10.98         2.03 o                         
  -2  12   5          1.38          5.23         1.88 o                         
  -1  12   5        190.17        218.87         4.95 o                         
   0  12   5        148.49        184.64         4.59 o                         
   1  12   5        311.98        298.13         9.25 o                         
   2  12   5        267.53        274.87         9.18 o                         
   3  12   5          6.89          6.67         2.48 o                         
   4  12   5       1164.97       1175.55        17.68 o                         
   5  12   5        154.73        119.60         6.06 o                         
   6  12   5        352.94        339.08         8.04 o                         
   7  12   5          1.75         -0.71         2.64 o                         
   8  12   5         33.17         27.34         3.74 o                         
   9  12   5         44.87         46.21         4.61 o                         
  -9  13   5         76.69         79.26         7.16 o                         
  -8  13   5         14.67         14.27         4.31 o                         
  -7  13   5         27.44         29.04         4.64 o                         
  -6  13   5          0.33          7.59         3.05 o                         
  -5  13   5        858.23        759.52        13.33 o                         
  -4  13   5        549.95        554.12         9.53 o                         
  -3  13   5        395.39        419.43         7.28 o                         
  -2  13   5         39.99         23.68         2.40 o                         
  -1  13   5        108.04        111.45         4.03 o                         
   0  13   5          1.94          4.12         1.90 o                         
   1  13   5          5.74          8.85         2.02 o                         
   2  13   5        184.22        197.35         5.47 o                         
   3  13   5        296.80        287.41         7.42 o                         
   4  13   5         10.14          8.64         2.74 o                         
   5  13   5          2.23         -1.42         2.44 o                         
   6  13   5          9.17         10.74         3.22 o                         
   7  13   5         42.38         53.38         4.65 o                         
   8  13   5         32.16         30.26         4.33 o                         
  -9  14   5        215.77        215.48         9.92 o                         
  -8  14   5          0.13          1.57         3.95 o                         
  -7  14   5        551.16        497.31        13.12 o                         
  -6  14   5         88.06         58.64        10.64 o                         
  -5  14   5        434.56        443.26        11.45 o                         
  -4  14   5        402.15        364.32        10.45 o                         
  -3  14   5        648.86        715.67        10.49 o                         
  -2  14   5        255.64        291.62         6.18 o                         
  -1  14   5        471.48        493.88         8.11 o                         
   0  14   5        575.76        634.83        10.40 o                         
   1  14   5          7.91         16.24         2.51 o                         
   2  14   5         16.62         22.46         3.13 o                         
   3  14   5         16.61          9.15         2.69 o                         
   4  14   5         12.11         20.33         3.23 o                         
   5  14   5         59.10         38.90         4.64 o                         
   6  14   5         89.23         89.55         5.50 o                         
   7  14   5          1.07          7.19         3.28 o                         
   8  14   5        171.80        185.45         8.00 o                         
  -9  15   5         28.34         15.27         5.02 o                         
  -8  15   5          8.53          0.69         4.03 o                         
  -7  15   5         28.50         41.54         5.17 o                         
  -6  15   5         10.83         11.92         3.95 o                         
  -5  15   5         16.45          8.10         3.66 o                         
  -4  15   5        377.46        397.90        10.81 o                         
  -3  15   5         15.78          7.89         2.56 o                         
  -2  15   5         16.03         28.51         2.81 o                         
  -1  15   5          6.71          8.74         2.30 o                         
   0  15   5          2.39          1.87         1.92 o                         
   1  15   5          2.99          6.46         2.47 o                         
   2  15   5        123.32        115.33         5.18 o                         
   3  15   5         16.57         24.69         3.32 o                         
   4  15   5        109.57        137.59         7.57 o                         
   5  15   5        121.78        124.36         6.13 o                         
   6  15   5          0.42         -1.16         2.85 o                         
   7  15   5         20.03         15.19         3.80 o                         
  -8  16   5         35.50         30.42         5.49 o                         
  -7  16   5          1.79         -1.64         3.85 o                         
  -6  16   5        544.49        579.88        14.31 o                         
  -5  16   5        223.13        256.60         9.36 o                         
  -4  16   5          1.73          8.87         3.64 o                         
  -3  16   5        153.34        109.39         7.12 o                         
  -2  16   5         34.13         41.04         3.16 o                         
  -1  16   5         34.94         50.96         4.13 o                         
   0  16   5         10.35          6.19         2.37 o                         
   1  16   5        331.15        310.37         7.40 o                         
   2  16   5        225.00        246.25         7.34 o                         
   3  16   5         89.85        116.50         5.65 o                         
   4  16   5         48.66         48.19         4.28 o                         
   5  16   5         71.35         78.24         6.69 o                         
   6  16   5         77.58         79.91         5.56 o                         
   7  16   5          4.72         11.59         3.50 o                         
  -8  17   5         26.33         14.08         4.95 o                         
  -7  17   5          0.22         -1.26         3.77 o                         
  -6  17   5         53.86         51.75         5.63 o                         
  -5  17   5         90.13         59.90         5.63 o                         
  -4  17   5        181.92        184.49         8.12 o                         
  -3  17   5         30.81         17.45         4.08 o                         
  -2  17   5         32.63         13.73         3.02 o                         
  -1  17   5         38.26         46.08         3.30 o                         
   0  17   5         16.10         12.43         2.72 o                         
   1  17   5         14.23         12.43         3.00 o                         
   2  17   5          6.53          2.05         2.73 o                         
   3  17   5        113.67        131.01         8.62 o                         
   4  17   5         35.07         49.46         4.42 o                         
   5  17   5         33.15         27.19         3.92 o                         
   6  17   5          0.00          3.69         3.19 o                         
  -7  18   5          2.99          2.43         4.38 o                         
  -6  18   5         59.72         49.78         5.83 o                         
  -5  18   5          3.90         -0.30         3.57 o                         
  -4  18   5        367.91        342.49        10.71 o                         
  -3  18   5          0.13          4.56         3.44 o                         
  -2  18   5         65.61         55.73         4.42 o                         
  -1  18   5          0.27          1.29         2.52 o                         
   0  18   5         16.68          9.92         3.22 o                         
   1  18   5         70.32         72.28         4.80 o                         
   2  18   5          0.71          0.68         2.69 o                         
   3  18   5         73.92         94.70         5.60 o                         
   4  18   5         49.30         48.60         5.32 o                         
   5  18   5        140.43        139.27         7.94 o                         
   6  18   5         24.50         41.67         5.60 o                         
  -6  19   5         18.58         28.03         8.22 o                         
  -5  19   5          0.28         -1.98         3.65 o                         
  -4  19   5        159.00        145.34         7.93 o                         
  -3  19   5         30.26         25.32         4.34 o                         
  -2  19   5         92.46        105.85         6.48 o                         
  -1  19   5          4.87         10.97         3.28 o                         
   0  19   5          0.61          3.37         3.28 o                         
   1  19   5         21.66         38.60         5.02 o                         
   2  19   5          1.93          3.17         4.23 o                         
   3  19   5         45.17         48.93         5.27 o                         
   4  19   5         11.16          7.36         3.93 o                         
   5  19   5        386.82        395.68        12.56 o                         
  -5  20   5          0.04         -2.60         3.93 o                         
  -4  20   5          2.26          7.36         4.22 o                         
  -3  20   5         24.16         21.50         4.42 o                         
  -2  20   5         54.81         52.58         5.32 o                         
  -1  20   5          2.63          0.84         7.01 o                         
   0  20   5         63.37         84.47         7.47 o                         
   1  20   5          1.22          8.57         4.31 o                         
   2  20   5          2.25         10.28         4.89 o                         
   3  20   5        133.81        145.74         9.57 o                         
   4  20   5        355.12        368.82        22.74 o                         
  -4  21   5         18.69         12.86         5.62 o                         
  -3  21   5          3.28          8.40         5.24 o                         
  -2  21   5          0.29         -1.69         5.77 o                         
  -1  21   5        100.61        104.67        12.07 o                         
   0  21   5         78.27         84.92        11.78 o                         
   1  21   5          8.75          6.16         4.34 o                         
   2  21   5         80.15        117.02        15.57 o                         
   3  21   5          1.73         -1.88         4.64 o                         
  -2  22   5          1.19         -6.07         6.07 o                         
  -1  22   5         34.90         52.37        12.15 o                         
   0  22   5         33.19         39.21         7.55 o                         
   1  22   5         21.27         21.08         5.55 o                         
 -12   0   6         25.00         26.81         7.33 o                         
 -10   0   6       1758.56       1804.59        60.75 o                         
  -8   0   6        164.40        178.90         7.85 o                         
  -6   0   6        659.38        844.71        13.91 o                         
  -4   0   6       2202.61       2107.66        27.91 o                         
  -2   0   6         35.16         41.43         2.12 o                         
   0   0   6        533.43        720.59        10.55 o                         
   2   0   6        465.05        449.07         8.65 o                         
   4   0   6       1429.16       1153.71        17.00 o                         
   6   0   6       3940.42       4033.37        61.19 o                         
   8   0   6         92.74         94.02         9.43 o                         
  10   0   6        275.73        289.17        22.00 o                         
 -12   1   6          6.47          3.94         4.40 o                         
 -11   1   6        122.05        132.50         7.52 o                         
 -10   1   6          1.33          2.03         3.12 o                         
  -9   1   6        304.66        285.79         7.07 o                         
  -8   1   6          1.20         -2.24         2.24 o                         
  -7   1   6         30.82         36.59         2.63 o                         
  -6   1   6        411.46        441.57         6.36 o                         
  -5   1   6        413.55        432.92         5.88 o                         
  -4   1   6       1549.01       1691.29        16.23 o                         
  -3   1   6       2066.21       2391.39        21.78 o                         
  -2   1   6        523.47        464.54         7.86 o                         
  -1   1   6       1287.36       1710.52        15.72 o                         
   0   1   6       1672.30       1616.90        14.98 o                         
   1   1   6       1513.82       1931.13        17.79 o                         
   2   1   6        437.06        433.54         5.08 o                         
   3   1   6        678.35        812.45         9.30 o                         
   4   1   6       1719.26       1697.09        15.72 o                         
   5   1   6        131.99        153.08         3.57 o                         
   6   1   6        319.21        304.33         7.18 o                         
   7   1   6        227.30        170.34         6.90 o                         
   8   1   6        187.67        189.67         7.68 o                         
   9   1   6        350.23        348.95        10.82 o                         
  10   1   6         85.49         66.91         5.95 o                         
 -12   2   6         16.27         24.69         4.86 o                         
 -11   2   6        516.96        499.88        13.10 o                         
 -10   2   6         61.08         86.86         5.39 o                         
  -9   2   6         75.08         68.33         4.57 o                         
  -8   2   6       1211.89       1226.96        15.08 o                         
  -7   2   6         21.35         30.22         2.36 o                         
  -6   2   6         78.93        101.40         3.22 o                         
  -5   2   6        202.31        190.67         3.66 o                         
  -4   2   6        113.42        169.58         3.80 o                         
  -3   2   6        368.79        439.27         5.33 o                         
  -2   2   6        801.83       1111.81        11.70 o                         
  -1   2   6       1401.09       1406.06        14.24 o                         
   0   2   6        141.60        245.62         3.85 o                         
   1   2   6       2176.99       2123.44        19.42 o                         
   2   2   6        429.82        448.96        14.45 o                         
   3   2   6       1831.18       1847.58        17.60 o                         
   4   2   6         43.82         69.19         4.25 o                         
   5   2   6         41.94         33.37         2.24 o                         
   6   2   6         28.25         45.08         3.12 o                         
   7   2   6        116.90        106.61         5.38 o                         
   8   2   6        227.53        219.77         8.16 o                         
   9   2   6         10.73          9.44         5.44 o                         
  10   2   6          0.56          4.33         4.21 o                         
 -12   3   6          5.27          4.35         4.65 o                         
 -11   3   6          0.61         -1.43         3.37 o                         
 -10   3   6         11.73         11.65         3.35 o                         
  -9   3   6         41.40         43.83         4.00 o                         
  -8   3   6        368.69        405.00         7.41 o                         
  -7   3   6         32.39         40.42         3.70 o                         
  -6   3   6        383.38        306.95         5.44 o                         
  -5   3   6        685.24        703.79         8.26 o                         
  -4   3   6        810.15        791.30         8.71 o                         
  -3   3   6       1137.23       1270.88        12.43 o                         
  -2   3   6        277.99        340.83         6.22 o                         
  -1   3   6         90.72         43.33         2.23 o                         
   0   3   6        103.70         86.58         2.71 o                         
   1   3   6         67.98         56.44         1.77 o                         
   2   3   6       7088.78       7148.18        61.84 o                         
   3   3   6        331.68        289.40         4.56 o                         
   4   3   6          5.92          0.97         1.13 o                         
   5   3   6        415.12        492.23         7.39 o                         
   6   3   6        190.15        225.37         7.11 o                         
   7   3   6        427.93        494.13         9.31 o                         
   8   3   6         18.29         18.69         4.35 o                         
   9   3   6         48.13         42.90         4.91 o                         
  10   3   6         60.00         50.03         5.70 o                         
 -11   4   6         63.28         58.87         5.58 o                         
 -10   4   6          6.89          6.34         3.15 o                         
  -9   4   6         30.57         18.56         2.90 o                         
  -8   4   6         52.30         72.07         3.71 o                         
  -7   4   6         51.60         45.84         2.95 o                         
  -6   4   6        375.24        381.35         7.36 o                         
  -5   4   6        261.17        253.54         4.98 o                         
  -4   4   6        114.25        110.73         2.70 o                         
  -3   4   6       1669.00       1847.47        17.37 o                         
  -2   4   6       1081.01       1045.42        11.27 o                         
  -1   4   6         13.59         58.68         1.85 o                         
   0   4   6        849.42        700.92         7.35 o                         
   1   4   6       3505.43       3456.39        30.77 o                         
   2   4   6        720.89        639.18         7.61 o                         
   3   4   6          4.92          7.00         1.15 o                         
   4   4   6         91.57        114.75         3.03 o                         
   5   4   6        102.70         92.72         3.82 o                         
   6   4   6        720.65        652.69        10.40 o                         
   7   4   6        808.73        768.33        12.09 o                         
   8   4   6          0.00          6.52         3.18 o                         
   9   4   6          0.67          6.09         3.32 o                         
  10   4   6          2.01          7.42         4.02 o                         
 -11   5   6        185.64        153.62         8.45 o                         
 -10   5   6         40.97         48.27         4.36 o                         
  -9   5   6         86.10        102.32         5.02 o                         
  -8   5   6          0.05         -0.02         2.24 o                         
  -7   5   6         27.00         31.68         2.74 o                         
  -6   5   6       1066.47       1166.68        13.73 o                         
  -5   5   6        285.04        327.67         5.05 o                         
  -4   5   6       1319.83       1090.53        11.40 o                         
  -3   5   6         28.46         52.65         2.25 o                         
  -2   5   6        913.13        922.24         9.38 o                         
  -1   5   6       1247.42       1231.21        12.96 o                         
   0   5   6         10.09         26.23         2.64 o                         
   1   5   6          5.41         18.42         1.78 o                         
   2   5   6        168.84        182.51         3.49 o                         
   3   5   6       1330.96       1446.21        14.35 o                         
   4   5   6        274.76        335.41         5.68 o                         
   5   5   6         53.03         57.40         3.93 o                         
   6   5   6       1152.02       1104.34        15.10 o                         
   7   5   6        636.69        577.07        10.24 o                         
   8   5   6         40.88         57.28         4.62 o                         
   9   5   6         13.64         20.34         4.22 o                         
  10   5   6          3.39         20.90         4.90 o                         
 -11   6   6         42.36         52.56         5.79 o                         
 -10   6   6         51.47         53.07        10.42 o                         
  -9   6   6         85.70         86.15         5.53 o                         
  -8   6   6        116.74        125.49         5.10 o                         
  -7   6   6        101.08        136.44         4.39 o                         
  -6   6   6         90.20        127.96         4.56 o                         
  -5   6   6        122.88        169.20         3.71 o                         
  -4   6   6          0.09          0.94         1.13 o                         
  -3   6   6        104.63         90.07         3.86 o                         
  -2   6   6        226.41        293.48         4.61 o                         
  -1   6   6        331.79        298.16         7.32 o                         
   0   6   6        101.22         43.21         1.68 o                         
   1   6   6        111.57        101.90         2.57 o                         
   2   6   6         12.38          5.92         1.33 o                         
   3   6   6       1124.33       1255.38        14.00 o                         
   4   6   6        113.78         86.96         4.14 o                         
   5   6   6          1.33          3.96         1.99 o                         
   6   6   6        734.18        659.22        10.71 o                         
   7   6   6          2.75          2.82         2.80 o                         
   8   6   6          2.98          2.90         2.53 o                         
   9   6   6        165.76        161.17         8.04 o                         
  10   6   6         30.39         24.09         4.60 o                         
 -11   7   6         26.19         27.00         5.60 o                         
 -10   7   6        401.99        434.29        17.72 o                         
  -9   7   6          2.47          0.96         3.05 o                         
  -8   7   6        178.97        182.11         5.85 o                         
  -7   7   6        175.37        172.66         4.94 o                         
  -6   7   6        850.14        767.42        12.26 o                         
  -5   7   6        298.24        314.68         5.10 o                         
  -4   7   6          0.09          0.22         1.14 o                         
  -3   7   6         14.74         47.25         1.94 o                         
  -2   7   6        190.99        225.15         4.08 o                         
  -1   7   6       1642.62       1604.09        16.76 o                         
   0   7   6        713.58        856.08         9.11 o                         
   1   7   6        643.00        671.46         7.67 o                         
   2   7   6       2032.80       2276.91        21.38 o                         
   3   7   6        280.45        345.27         6.41 o                         
   4   7   6         82.47         91.88         3.84 o                         
   5   7   6        749.63        704.52        10.88 o                         
   6   7   6        106.44        128.04         5.01 o                         
   7   7   6          2.50          3.33         2.41 o                         
   8   7   6          3.84          5.13         2.72 o                         
   9   7   6         61.32         87.44         6.44 o                         
  10   7   6         35.19         73.33         6.47 o                         
 -11   8   6         63.11         48.28         6.75 o                         
 -10   8   6         33.60         48.61         5.48 o                         
  -9   8   6          5.95         -1.53         3.42 o                         
  -8   8   6        124.57         99.35         6.29 o                         
  -7   8   6        109.76         97.23         5.01 o                         
  -6   8   6        170.48        116.51         4.08 o                         
  -5   8   6        207.11        233.89         4.45 o                         
  -4   8   6         23.87         15.84         1.56 o                         
  -3   8   6        258.48        283.78         7.13 o                         
  -2   8   6          3.97         21.94         1.77 o                         
  -1   8   6         24.97         21.53         1.69 o                         
   0   8   6        614.11        677.51         7.67 o                         
   1   8   6         22.93         15.88         1.46 o                         
   2   8   6       1693.68       1954.00        18.85 o                         
   3   8   6        140.46        147.20         3.89 o                         
   4   8   6         87.60         99.64         4.02 o                         
   5   8   6          0.90          4.69         2.26 o                         
   6   8   6        254.49        241.18         6.59 o                         
   7   8   6         16.59         26.44         3.40 o                         
   8   8   6        853.85        800.67        13.49 o                         
   9   8   6         10.89         12.20         3.72 o                         
 -11   9   6          0.06         -4.51         4.51 o                         
 -10   9   6         84.66         82.73         6.65 o                         
  -9   9   6         35.60         22.99         4.19 o                         
  -8   9   6         20.98         14.46         3.98 o                         
  -7   9   6        197.71        208.00         8.35 o                         
  -6   9   6          2.25         -0.10         2.04 o                         
  -5   9   6        577.66        563.39         9.16 o                         
  -4   9   6        345.54        383.67         6.86 o                         
  -3   9   6         85.54         64.40         2.86 o                         
  -2   9   6        302.76        382.80         6.10 o                         
  -1   9   6        495.62        594.87         7.97 o                         
   0   9   6        169.68        234.95         4.92 o                         
   1   9   6        279.63        300.38         4.73 o                         
   2   9   6         42.83         57.82         2.52 o                         
   3   9   6         12.64         14.61         1.93 o                         
   4   9   6         87.26         73.34         3.78 o                         
   5   9   6        430.10        429.40         9.58 o                         
   6   9   6         23.91         13.69         2.70 o                         
   7   9   6        180.86        169.83         6.02 o                         
   8   9   6         12.97         12.95         2.92 o                         
   9   9   6        190.86        196.56         7.51 o                         
 -10  10   6         36.24         59.44         6.06 o                         
  -9  10   6         14.02         10.09         4.10 o                         
  -8  10   6        228.41        208.17        11.37 o                         
  -7  10   6        463.27        486.31        11.92 o                         
  -6  10   6         37.05         40.18         3.68 o                         
  -5  10   6         39.59         39.13         2.95 o                         
  -4  10   6          0.02          1.92         1.63 o                         
  -3  10   6        367.62        409.19         6.86 o                         
  -2  10   6       1675.14       1871.05        19.91 o                         
  -1  10   6         84.33         63.48         2.87 o                         
   0  10   6        102.13         91.65         3.29 o                         
   1  10   6         29.78         39.11         3.01 o                         
   2  10   6        361.37        312.47         6.26 o                         
   3  10   6        898.12        840.67        11.93 o                         
   4  10   6       1216.37       1123.45        15.19 o                         
   5  10   6        220.22        172.23         5.56 o                         
   6  10   6         26.42         46.99         3.67 o                         
   7  10   6          0.90         -1.27         2.40 o                         
   8  10   6        115.52        127.92         5.82 o                         
   9  10   6        393.88        410.05        10.03 o                         
 -10  11   6        163.98        190.43         9.35 o                         
  -9  11   6        134.33        123.67         7.74 o                         
  -8  11   6        188.64        145.68         7.86 o                         
  -7  11   6        449.30        386.20        10.97 o                         
  -6  11   6        396.76        404.91        10.86 o                         
  -5  11   6        533.73        495.21         8.83 o                         
  -4  11   6        929.09        847.74        11.11 o                         
  -3  11   6          8.07          5.72         1.83 o                         
  -2  11   6         42.50         43.91         2.61 o                         
  -1  11   6        391.41        393.67         8.86 o                         
   0  11   6        145.28        115.57         3.72 o                         
   1  11   6        670.51        706.16         9.53 o                         
   2  11   6        150.26        148.73         4.61 o                         
   3  11   6          7.39         11.06         2.52 o                         
   4  11   6        219.60        197.62         6.36 o                         
   5  11   6         40.32         42.06         3.40 o                         
   6  11   6        291.61        303.49         7.58 o                         
   7  11   6          1.64          0.09         2.59 o                         
   8  11   6        154.69        158.32         6.02 o                         
   9  11   6          0.04         -2.83         2.83 o                         
 -10  12   6          3.39         -3.89         3.89 o                         
  -9  12   6         39.43         35.53         5.31 o                         
  -8  12   6        110.12        120.10        11.07 o                         
  -7  12   6         19.02         20.63         4.14 o                         
  -6  12   6        588.95        575.41        13.18 o                         
  -5  12   6         80.18         61.88         5.10 o                         
  -4  12   6         84.79         65.18         3.81 o                         
  -3  12   6          7.50          8.84         2.03 o                         
  -2  12   6         14.82         21.77         2.32 o                         
  -1  12   6        572.21        580.50         8.56 o                         
   0  12   6        115.53        136.01         4.15 o                         
   1  12   6         16.37         18.34         2.19 o                         
   2  12   6         19.30         18.12         2.48 o                         
   3  12   6        746.17        724.76        13.50 o                         
   4  12   6          9.30         13.55         2.79 o                         
   5  12   6          0.01          5.17         2.72 o                         
   6  12   6         38.47         36.78         3.99 o                         
   7  12   6         17.82         14.36         4.09 o                         
   8  12   6          1.34         -3.20         3.53 o                         
  -9  13   6         36.66         27.08         5.14 o                         
  -8  13   6         65.44         70.56         6.22 o                         
  -7  13   6        170.67        151.46         8.01 o                         
  -6  13   6          0.18          3.74         3.50 o                         
  -5  13   6        983.65        915.94        17.37 o                         
  -4  13   6         40.76         29.19         3.51 o                         
  -3  13   6         85.53         99.15         4.24 o                         
  -2  13   6          0.56          2.83         1.94 o                         
  -1  13   6          0.64          5.75         2.00 o                         
   0  13   6        117.91        111.83         3.99 o                         
   1  13   6          5.17          1.34         2.04 o                         
   2  13   6         35.18         43.62         3.61 o                         
   3  13   6         47.05         47.22         3.87 o                         
   4  13   6        402.46        369.24         8.83 o                         
   5  13   6          4.42          4.33         2.88 o                         
   6  13   6         60.94         50.40         4.55 o                         
   7  13   6          0.78          2.94         4.02 o                         
   8  13   6          1.08          0.03         3.25 o                         
  -9  14   6         13.34         12.32         4.73 o                         
  -8  14   6        223.60        212.19         9.45 o                         
  -7  14   6         26.43         12.45         4.35 o                         
  -6  14   6        105.04        107.09         6.71 o                         
  -5  14   6         83.74         79.53         5.79 o                         
  -4  14   6         18.55         32.86         3.58 o                         
  -3  14   6         73.17         69.08         3.94 o                         
  -2  14   6        649.11        645.77        12.62 o                         
  -1  14   6          0.00         -0.02         1.91 o                         
   0  14   6         13.05         13.31         2.29 o                         
   1  14   6          0.63          9.14         2.35 o                         
   2  14   6        619.56        610.12        11.43 o                         
   3  14   6          0.07         -0.31         2.27 o                         
   4  14   6         14.88         10.40         4.01 o                         
   5  14   6         23.94         26.35         3.72 o                         
   6  14   6        235.40        205.33        10.65 o                         
   7  14   6          8.64          7.21         3.44 o                         
   8  14   6         84.86         80.67         5.96 o                         
  -9  15   6        389.65        376.99        12.90 o                         
  -8  15   6          2.17          0.65         3.81 o                         
  -7  15   6          5.03          2.97         3.88 o                         
  -6  15   6         54.71         85.10         6.83 o                         
  -5  15   6         67.27         67.59         5.65 o                         
  -4  15   6       1669.05       1513.08        26.91 o                         
  -3  15   6        174.35        178.40         6.36 o                         
  -2  15   6          6.01         12.24         2.62 o                         
  -1  15   6        136.09        133.35         5.04 o                         
   0  15   6        302.66        286.37         6.51 o                         
   1  15   6         57.44         44.00         3.33 o                         
   2  15   6         29.46         30.79         3.40 o                         
   3  15   6         62.49         67.31         4.45 o                         
   4  15   6        142.70        138.21         6.21 o                         
   5  15   6         84.80         63.96         5.50 o                         
   6  15   6         45.04         53.31         6.09 o                         
   7  15   6         96.25        131.35         7.27 o                         
  -8  16   6         16.28         10.23         4.74 o                         
  -7  16   6        127.24        140.51         8.20 o                         
  -6  16   6        402.49        413.34        19.59 o                         
  -5  16   6         68.38         59.73         5.56 o                         
  -4  16   6        178.39        154.63         7.65 o                         
  -3  16   6        480.48        478.01        10.39 o                         
  -2  16   6         98.10         84.80         4.50 o                         
  -1  16   6        337.06        324.44         7.46 o                         
   0  16   6         12.94         11.67         2.96 o                         
   1  16   6         60.92         74.97         5.04 o                         
   2  16   6          0.15          1.65         3.47 o                         
   3  16   6         88.32         77.46         4.99 o                         
   4  16   6          5.41          4.53         2.89 o                         
   5  16   6         32.43         33.17         4.11 o                         
   6  16   6         31.94         48.86         4.93 o                         
   7  16   6        401.05        388.94        10.94 o                         
  -7  17   6        159.30        137.42         8.41 o                         
  -6  17   6        104.23        128.64         7.93 o                         
  -5  17   6         13.01          9.29         5.14 o                         
  -4  17   6         78.51         75.42         6.01 o                         
  -3  17   6         54.45         40.91         4.70 o                         
  -2  17   6        276.60        242.88         6.88 o                         
  -1  17   6         20.29         18.02         2.95 o                         
   0  17   6         25.29         18.56         3.40 o                         
   1  17   6         19.29         27.46         4.10 o                         
   2  17   6         34.72         38.50         4.35 o                         
   3  17   6          6.40          5.04         3.00 o                         
   4  17   6         92.77         90.07         5.66 o                         
   5  17   6         61.13         73.29         5.51 o                         
   6  17   6         38.79         51.04         5.06 o                         
  -7  18   6         79.41         62.72         6.57 o                         
  -6  18   6          0.18          2.54         4.14 o                         
  -5  18   6        135.47        133.39         7.79 o                         
  -4  18   6         25.48         20.46         4.38 o                         
  -3  18   6         36.27         29.86         4.54 o                         
  -2  18   6         44.92         40.62         4.15 o                         
  -1  18   6        274.78        244.86         7.90 o                         
   0  18   6        100.22         78.35         7.21 o                         
   1  18   6          8.15          1.05         3.17 o                         
   2  18   6        147.74        161.48        11.25 o                         
   3  18   6         65.93         52.81         5.75 o                         
   4  18   6         16.08         24.50         4.07 o                         
   5  18   6         16.52         27.65         4.18 o                         
  -6  19   6         29.46         20.11         5.20 o                         
  -5  19   6         75.39         98.21         7.20 o                         
  -4  19   6        881.09        838.73        17.94 o                         
  -3  19   6          2.08          1.53         3.54 o                         
  -2  19   6         26.31         42.53         5.30 o                         
  -1  19   6         35.18         48.40         4.55 o                         
   0  19   6         48.15         52.31         5.10 o                         
   1  19   6          4.52          6.54         5.13 o                         
   2  19   6          5.76          9.94         3.64 o                         
   3  19   6          5.99          5.65         3.79 o                         
   4  19   6        243.85        246.95        11.97 o                         
  -5  20   6         82.27         81.10         6.76 o                         
  -4  20   6         25.35         21.45         4.80 o                         
  -3  20   6          0.29         -3.14         3.39 o                         
  -2  20   6         46.40         59.00         6.46 o                         
  -1  20   6          8.51          9.84         3.76 o                         
   0  20   6         16.41         16.59         3.97 o                         
   1  20   6          3.33         11.08         4.36 o                         
   2  20   6         30.40         24.99         5.84 o                         
   3  20   6          0.06          3.26         4.52 o                         
  -3  21   6         72.32         58.24         6.28 o                         
  -2  21   6         18.89         14.04         6.81 o                         
  -1  21   6         30.04         27.22         7.54 o                         
   0  21   6          8.07          1.40         4.73 o                         
   1  21   6         27.94         32.92         6.09 o                         
   2  21   6        171.50        200.17        11.16 o                         
 -11   0   7         92.57        120.82        10.36 o                         
  -9   0   7         99.27        118.97         7.18 o                         
  -7   0   7        156.49        144.68         6.77 o                         
  -5   0   7        363.70        390.80         9.22 o                         
  -3   0   7      11736.61      12319.80       148.73 o                         
  -1   0   7       3847.31       3812.59        47.48 o                         
   1   0   7       1750.45       2093.00        27.43 o                         
   3   0   7       2871.48       2796.91        36.45 o                         
   5   0   7        558.46        510.70         8.91 o                         
   7   0   7         14.18          9.01         6.49 o                         
   9   0   7        690.45        767.09        23.54 o                         
 -12   1   7         16.80         13.25         5.63 o                         
 -11   1   7        387.47        427.05        11.92 o                         
 -10   1   7        264.93        239.18         7.77 o                         
  -9   1   7         66.77         71.61         4.26 o                         
  -8   1   7        157.74        165.84         4.92 o                         
  -7   1   7       1313.16       1423.08        15.25 o                         
  -6   1   7         92.89         88.30         3.14 o                         
  -5   1   7         61.69         76.48         3.52 o                         
  -4   1   7        478.90        579.07         6.87 o                         
  -3   1   7       1762.58       1617.49        15.42 o                         
  -2   1   7         96.19        125.90         2.36 o                         
  -1   1   7       4141.87       4213.43        36.91 o                         
   0   1   7        246.78        290.07         3.87 o                         
   1   1   7         84.05        105.95         2.49 o                         
   2   1   7        305.63        247.97         4.51 o                         
   3   1   7       2262.78       2673.23        24.75 o                         
   4   1   7          0.06          6.63         1.80 o                         
   5   1   7        113.11         87.48         2.98 o                         
   6   1   7        381.08        424.83         8.90 o                         
   7   1   7         20.31         14.08         3.36 o                         
   8   1   7          0.03         -1.20         3.16 o                         
   9   1   7          0.08          2.57         3.31 o                         
  10   1   7         11.39         18.20         4.39 o                         
 -11   2   7         47.64         39.42         5.29 o                         
 -10   2   7        217.70        249.51         7.98 o                         
  -9   2   7        465.92        446.58         8.90 o                         
  -8   2   7        575.94        508.47         8.39 o                         
  -7   2   7          0.25          0.63         1.69 o                         
  -6   2   7         12.79         28.72         2.08 o                         
  -5   2   7        199.83        212.89         3.98 o                         
  -4   2   7        509.89        533.72         6.53 o                         
  -3   2   7         77.96        107.08         2.44 o                         
  -2   2   7       4194.85       4596.61        43.22 o                         
  -1   2   7       2125.34       2455.25        23.92 o                         
   0   2   7        516.79        460.95         5.41 o                         
   1   2   7          2.82          8.83         1.25 o                         
   2   2   7         65.13        106.90         2.59 o                         
   3   2   7         46.40         45.13         2.49 o                         
   4   2   7         16.54         36.10         2.01 o                         
   5   2   7        211.86        164.83         4.23 o                         
   6   2   7       1030.56        952.33        12.46 o                         
   7   2   7         95.58        110.48         6.20 o                         
   8   2   7         24.40         24.46         4.41 o                         
   9   2   7        487.99        472.42        12.61 o                         
  10   2   7          7.63         10.93         4.16 o                         
 -11   3   7        180.09        187.64        10.26 o                         
 -10   3   7        235.25        199.47         7.29 o                         
  -9   3   7       1060.09       1101.75        15.67 o                         
  -8   3   7        140.00        164.98         5.52 o                         
  -7   3   7        322.09        288.76         8.38 o                         
  -6   3   7         30.80         23.47         2.02 o                         
  -5   3   7        244.57        224.46         4.14 o                         
  -4   3   7        126.14        119.88         2.82 o                         
  -3   3   7       7749.65       9370.38        80.52 o                         
  -2   3   7         43.93         35.06         2.04 o                         
  -1   3   7       2348.55       2251.94        22.22 o                         
   0   3   7          0.00         16.64         1.26 o                         
   1   3   7        730.15        888.43         8.79 o                         
   2   3   7        496.66        702.00         7.89 o                         
   3   3   7          4.43         14.08         1.39 o                         
   4   3   7        904.80        909.51        11.10 o                         
   5   3   7         38.48         29.86         2.35 o                         
   6   3   7        976.80        959.80        13.58 o                         
   7   3   7         60.19         57.56         4.41 o                         
   8   3   7          3.30         -0.75         3.04 o                         
   9   3   7          4.51          3.42         3.51 o                         
  10   3   7        107.07        114.82         7.68 o                         
 -11   4   7        200.77        225.94         9.56 o                         
 -10   4   7          2.78         -0.90         3.49 o                         
  -9   4   7          0.91         -0.71         2.41 o                         
  -8   4   7         13.00          8.22         2.32 o                         
  -7   4   7        197.40        159.84         4.65 o                         
  -6   4   7         11.59         15.13         1.87 o                         
  -5   4   7       1004.31        882.26         9.97 o                         
  -4   4   7       1689.90       1527.55        15.09 o                         
  -3   4   7        259.73        218.86         3.48 o                         
  -2   4   7        857.59        807.50         9.33 o                         
  -1   4   7       1134.44       1135.74        12.27 o                         
   0   4   7        176.56        208.14         3.24 o                         
   1   4   7          5.15          1.52         0.92 o                         
   2   4   7         86.48         84.62         4.18 o                         
   3   4   7        218.09        187.95         3.59 o                         
   4   4   7         47.17         32.57         2.24 o                         
   5   4   7          0.09         -1.69         1.69 o                         
   6   4   7          2.80          2.38         2.11 o                         
   7   4   7        464.05        505.31         9.48 o                         
   8   4   7        173.17        173.70         7.68 o                         
   9   4   7          6.23          4.98         3.66 o                         
  10   4   7        140.60        186.49         9.26 o                         
 -11   5   7        637.76        661.95        15.59 o                         
 -10   5   7         41.71         45.71         5.09 o                         
  -9   5   7         10.35         19.31         3.48 o                         
  -8   5   7         69.37         85.13         3.99 o                         
  -7   5   7       1180.67       1086.31        13.51 o                         
  -6   5   7        528.65        527.05         7.31 o                         
  -5   5   7        162.24        166.86         4.38 o                         
  -4   5   7         13.60          4.64         1.21 o                         
  -3   5   7          6.42          1.70         0.97 o                         
  -2   5   7       1969.26       2178.05        21.81 o                         
  -1   5   7          0.51          5.78         0.95 o                         
   0   5   7        390.54        258.54         3.72 o                         
   1   5   7         97.84         72.94         2.32 o                         
   2   5   7        295.22        336.41         4.84 o                         
   3   5   7        880.34        961.42        13.25 o                         
   4   5   7        114.05        140.15         3.86 o                         
   5   5   7        228.29        225.59         5.68 o                         
   6   5   7        354.24        332.25         7.28 o                         
   7   5   7         34.99         33.79         3.59 o                         
   8   5   7         78.24         74.06         5.71 o                         
   9   5   7        594.92        587.31        14.40 o                         
  10   5   7         84.37         83.15         6.90 o                         
 -11   6   7          0.34         -0.99         4.65 o                         
 -10   6   7          8.01          0.39         3.63 o                         
  -9   6   7        420.90        395.30         9.72 o                         
  -8   6   7          6.68         16.57         3.25 o                         
  -7   6   7        135.48        136.35         4.76 o                         
  -6   6   7        521.78        548.65         8.21 o                         
  -5   6   7          4.25         12.69         1.68 o                         
  -4   6   7         79.16         68.17         3.41 o                         
  -3   6   7         32.76         23.51         1.43 o                         
  -2   6   7        134.92         99.81         3.69 o                         
  -1   6   7        520.57        402.39         8.05 o                         
   0   6   7        221.04        247.50         3.78 o                         
   1   6   7          4.86          6.85         1.13 o                         
   2   6   7         36.24         45.04         2.59 o                         
   3   6   7        989.33        953.10        11.44 o                         
   4   6   7        341.09        354.96         6.13 o                         
   5   6   7        407.08        413.29         7.80 o                         
   6   6   7        684.88        699.58        11.31 o                         
   7   6   7        194.73        192.26         5.99 o                         
   8   6   7        112.18         97.25         5.72 o                         
   9   6   7          1.43          0.27         3.45 o                         
 -11   7   7         52.14         39.76         6.43 o                         
 -10   7   7         25.51         27.72         4.70 o                         
  -9   7   7          0.09         -3.36         3.36 o                         
  -8   7   7        182.80        179.85         7.54 o                         
  -7   7   7        222.80        249.47         7.13 o                         
  -6   7   7        422.20        393.05         7.62 o                         
  -5   7   7        101.97         89.85         3.12 o                         
  -4   7   7         21.11         18.13         1.62 o                         
  -3   7   7        117.06        102.65         4.12 o                         
  -2   7   7        214.12        222.94         5.57 o                         
  -1   7   7       1011.12        862.44        12.11 o                         
   0   7   7         35.61         59.41         1.98 o                         
   1   7   7        162.69        263.78         4.21 o                         
   2   7   7         40.10         27.13         1.80 o                         
   3   7   7        224.59        203.50         4.42 o                         
   4   7   7          0.75          2.25         1.84 o                         
   5   7   7         61.87         57.12         4.22 o                         
   6   7   7        762.72        796.80        14.65 o                         
   7   7   7          0.28         -1.03         2.31 o                         
   8   7   7        323.76        351.28         8.56 o                         
   9   7   7         89.00         76.29         6.17 o                         
 -11   8   7          7.62         -1.75         4.90 o                         
 -10   8   7        101.95        100.51         9.24 o                         
  -9   8   7         34.10         35.43         4.70 o                         
  -8   8   7         57.63         60.15         5.36 o                         
  -7   8   7         80.82         77.42         4.95 o                         
  -6   8   7         20.49         20.90         3.04 o                         
  -5   8   7         26.08         23.98         2.39 o                         
  -4   8   7        254.05        257.30         7.74 o                         
  -3   8   7         11.05          7.27         1.57 o                         
  -2   8   7        393.31        472.18         6.77 o                         
  -1   8   7         22.54         27.72         1.87 o                         
   0   8   7          4.65          5.11         1.44 o                         
   1   8   7        640.69        757.45         8.70 o                         
   2   8   7         61.36         68.13         3.44 o                         
   3   8   7        126.01         98.51         3.45 o                         
   4   8   7        209.11        206.14         5.93 o                         
   5   8   7        436.07        399.72         7.94 o                         
   6   8   7         55.69         45.35         3.47 o                         
   7   8   7         49.09         52.45         4.81 o                         
   8   8   7        169.81        166.50         7.96 o                         
   9   8   7        220.91        269.20        10.03 o                         
 -11   9   7         67.45         81.02         8.22 o                         
 -10   9   7         72.13         93.92         9.80 o                         
  -9   9   7        139.39        137.38         7.78 o                         
  -8   9   7          1.52          2.60         3.51 o                         
  -7   9   7        912.47        892.02        17.05 o                         
  -6   9   7        644.48        612.53        11.33 o                         
  -5   9   7         65.77         51.32         3.34 o                         
  -4   9   7          6.27          8.36         1.77 o                         
  -3   9   7        655.22        753.67         9.76 o                         
  -2   9   7        248.12        237.86         4.72 o                         
  -1   9   7         35.25         40.17         2.37 o                         
   0   9   7        291.25        285.55         5.17 o                         
   1   9   7        130.01        154.96         3.93 o                         
   2   9   7        141.40        135.52         4.68 o                         
   3   9   7        604.00        501.71         7.64 o                         
   4   9   7        416.69        374.61         7.45 o                         
   5   9   7         55.18         53.15         3.63 o                         
   6   9   7          0.02         -1.68         2.17 o                         
   7   9   7         25.18         19.93         3.22 o                         
   8   9   7        406.96        329.40         8.57 o                         
   9   9   7         47.17         60.17         5.44 o                         
 -10  10   7        104.20        135.68         8.14 o                         
  -9  10   7        112.99        106.25         7.11 o                         
  -8  10   7        188.34        174.33         8.20 o                         
  -7  10   7         18.96         23.19         4.26 o                         
  -6  10   7        988.03        991.90        15.75 o                         
  -5  10   7         39.71         41.41         3.76 o                         
  -4  10   7          4.26          0.14         2.02 o                         
  -3  10   7          4.53          7.74         2.11 o                         
  -2  10   7          0.46          1.47         1.60 o                         
  -1  10   7         23.35         16.23         1.95 o                         
   0  10   7         18.03         33.10         2.31 o                         
   1  10   7          1.85          3.20         1.66 o                         
   2  10   7         12.67          9.38         2.09 o                         
   3  10   7        273.72        284.44         6.99 o                         
   4  10   7        530.44        559.59        10.68 o                         
   5  10   7         48.49         55.23         3.64 o                         
   6  10   7         12.16          8.41         2.67 o                         
   7  10   7        133.46        143.64         5.88 o                         
   8  10   7          1.04          0.71         3.20 o                         
   9  10   7         69.08        103.12         6.92 o                         
 -10  11   7         26.11         31.76         5.36 o                         
  -9  11   7         36.77         40.07         5.15 o                         
  -8  11   7        160.57        146.15         7.89 o                         
  -7  11   7        113.78         96.72         6.36 o                         
  -6  11   7        713.57        640.82        21.89 o                         
  -5  11   7         40.57         35.45         3.40 o                         
  -4  11   7         21.24         12.88         2.56 o                         
  -3  11   7          1.32          0.70         1.98 o                         
  -2  11   7         74.18         84.53         4.07 o                         
  -1  11   7         10.72         10.29         1.93 o                         
   0  11   7         85.70         79.57         4.61 o                         
   1  11   7        369.83        340.62         6.10 o                         
   2  11   7          2.89          2.61         1.91 o                         
   3  11   7          0.19          0.67         2.26 o                         
   4  11   7         18.81         13.05         3.15 o                         
   5  11   7        140.60        125.57         5.65 o                         
   6  11   7        232.47        229.61         7.46 o                         
   7  11   7         38.06         45.06         4.42 o                         
   8  11   7         44.79         40.40         4.45 o                         
 -10  12   7         36.18         39.95         5.75 o                         
  -9  12   7          6.67         11.51         4.39 o                         
  -8  12   7        274.87        295.97        10.40 o                         
  -7  12   7         26.98         23.73         4.26 o                         
  -6  12   7        205.15        210.96         8.34 o                         
  -5  12   7          0.10          0.17         3.80 o                         
  -4  12   7         95.29         86.22         4.41 o                         
  -3  12   7        502.82        468.36         8.61 o                         
  -2  12   7          4.58          4.63         2.25 o                         
  -1  12   7        366.90        305.98         6.69 o                         
   0  12   7        277.40        255.72         5.47 o                         
   1  12   7         44.60         65.18         5.15 o                         
   2  12   7         26.50         18.05         2.56 o                         
   3  12   7        122.03        131.82         5.49 o                         
   4  12   7         11.78          8.63         2.65 o                         
   5  12   7         51.32         55.70         4.35 o                         
   6  12   7       1104.03       1083.96        17.95 o                         
   7  12   7        120.48        136.97         7.37 o                         
   8  12   7          3.03          5.26         3.29 o                         
  -9  13   7          4.72          4.55         4.23 o                         
  -8  13   7        116.37        110.20         8.83 o                         
  -7  13   7         11.66         11.06         4.00 o                         
  -6  13   7          8.58          8.10         3.63 o                         
  -5  13   7          0.34          2.33         2.67 o                         
  -4  13   7        161.43        162.25         7.28 o                         
  -3  13   7         44.93         62.07         4.39 o                         
  -2  13   7          1.26          5.42         2.38 o                         
  -1  13   7         11.13          3.33         2.26 o                         
   0  13   7        157.59        158.63         5.45 o                         
   1  13   7        179.34        207.97         5.72 o                         
   2  13   7         60.37         64.80         4.25 o                         
   3  13   7         94.01         78.74         4.64 o                         
   4  13   7         20.33         23.68         3.33 o                         
   5  13   7         18.38         12.02         3.24 o                         
   6  13   7          1.86         -0.02         2.83 o                         
   7  13   7          4.69          6.83         3.34 o                         
   8  13   7        285.90        283.03        10.33 o                         
  -9  14   7        248.16        289.02        17.72 o                         
  -8  14   7         45.27         43.00         5.61 o                         
  -7  14   7        334.65        299.39        10.38 o                         
  -6  14   7        396.25        399.37        11.49 o                         
  -5  14   7         91.61         74.57         5.86 o                         
  -4  14   7        846.86        811.10        14.11 o                         
  -3  14   7        301.63        303.12         7.18 o                         
  -2  14   7        101.46        108.56         4.79 o                         
  -1  14   7         62.85         57.50         3.70 o                         
   0  14   7         23.80         24.41         2.93 o                         
   1  14   7          6.61          9.46         2.71 o                         
   2  14   7         29.48         38.74         3.79 o                         
   3  14   7        196.90        181.10         6.41 o                         
   4  14   7         58.84         55.84         4.41 o                         
   5  14   7        103.79         88.38         5.35 o                         
   6  14   7          1.01          3.17         3.06 o                         
   7  14   7        188.39        227.30         8.45 o                         
  -8  15   7        171.09        159.64        11.01 o                         
  -7  15   7         49.91         37.90         5.34 o                         
  -6  15   7         29.64         38.61         5.22 o                         
  -5  15   7         43.03         55.17         5.24 o                         
  -4  15   7        209.04        202.44        10.69 o                         
  -3  15   7          2.60          1.57         2.47 o                         
  -2  15   7          0.10         -1.49         2.28 o                         
  -1  15   7         18.38          9.86         2.54 o                         
   0  15   7         63.96         92.50         5.08 o                         
   1  15   7          1.26          0.79         2.59 o                         
   2  15   7        207.03        195.12         7.70 o                         
   3  15   7        112.64        117.47         6.68 o                         
   4  15   7         39.14         29.58         3.68 o                         
   5  15   7        100.27        128.33         6.39 o                         
   6  15   7        384.40        427.81        10.92 o                         
   7  15   7          1.17          0.05         3.20 o                         
  -8  16   7          0.02          2.41         4.30 o                         
  -7  16   7          3.60          1.02         4.02 o                         
  -6  16   7        110.01        103.68         7.86 o                         
  -5  16   7          7.39          8.47         4.23 o                         
  -4  16   7        349.72        352.66        10.61 o                         
  -3  16   7        412.68        341.21         8.87 o                         
  -2  16   7        627.67        581.43        10.46 o                         
  -1  16   7         19.82         18.23         2.94 o                         
   0  16   7          2.56          2.29         2.69 o                         
   1  16   7        199.90        198.33         8.22 o                         
   2  16   7         59.33         74.15         9.25 o                         
   3  16   7        133.83        127.39         6.88 o                         
   4  16   7         90.14         81.25         5.44 o                         
   5  16   7         16.08         17.14         3.66 o                         
   6  16   7         73.96         53.19         5.16 o                         
  -7  17   7        127.28        119.62         8.05 o                         
  -6  17   7         54.91         44.57         5.42 o                         
  -5  17   7         21.52         26.28         5.83 o                         
  -4  17   7        790.68        692.81        15.44 o                         
  -3  17   7          0.68         -2.27         2.81 o                         
  -2  17   7          0.87          2.31         2.56 o                         
  -1  17   7         41.21         34.39         3.92 o                         
   0  17   7        244.24        216.70         8.56 o                         
   1  17   7         77.65         82.94         6.00 o                         
   2  17   7         10.76          7.38         5.79 o                         
   3  17   7        141.46        161.95        17.24 o                         
   4  17   7        419.12        475.48        12.97 o                         
   5  17   7         39.32         33.21         6.11 o                         
   6  17   7        164.65        160.88         8.94 o                         
  -6  18   7        107.65        124.42         8.07 o                         
  -5  18   7          7.56         15.32         4.49 o                         
  -4  18   7         22.87         28.30         5.08 o                         
  -3  18   7         14.98         11.14         4.65 o                         
  -2  18   7        111.20        108.21         5.81 o                         
  -1  18   7        317.62        300.75         8.65 o                         
   0  18   7         10.92          9.22         3.55 o                         
   1  18   7          4.41         10.41         3.73 o                         
   2  18   7          0.29          4.29         3.34 o                         
   3  18   7          4.62         16.79         4.05 o                         
   4  18   7          5.28          7.14         5.21 o                         
   5  18   7          9.47         18.11         6.02 o                         
  -6  19   7         36.53         45.04         6.00 o                         
  -5  19   7          6.64          2.19         4.84 o                         
  -4  19   7         27.50         27.05         4.73 o                         
  -3  19   7          4.22          4.28         3.66 o                         
  -2  19   7          4.93          8.79         3.28 o                         
  -1  19   7         28.47         26.65         3.93 o                         
   0  19   7        153.73        126.30         7.23 o                         
   1  19   7        110.54        112.04         7.01 o                         
   2  19   7        222.07        216.13         9.86 o                         
   3  19   7        129.13        134.04         7.87 o                         
   4  19   7         55.41        103.71         7.38 o                         
  -5  20   7          0.67          4.55         4.13 o                         
  -4  20   7         13.24         11.04         4.30 o                         
  -3  20   7        202.68        194.03        15.72 o                         
  -2  20   7        152.65        176.30        10.74 o                         
  -1  20   7        364.09        388.72        11.42 o                         
   0  20   7         29.30         31.88         4.88 o                         
   1  20   7          0.09          6.27         3.94 o                         
   2  20   7          0.05         -2.93         3.93 o                         
   3  20   7        255.70        292.95        12.08 o                         
  -3  21   7          0.01          0.21         4.03 o                         
  -2  21   7         27.84         41.85         6.29 o                         
  -1  21   7          9.65         22.28         4.98 o                         
   0  21   7         62.30         61.33        11.37 o                         
   1  21   7         66.79         51.75         7.85 o                         
 -10   0   8        423.71        435.57        13.14 o                         
  -8   0   8       6082.27       6264.65        79.97 o                         
  -6   0   8         10.21         42.84         3.39 o                         
  -4   0   8        181.14        212.90         5.28 o                         
  -2   0   8       4632.23       5035.98        81.88 o                         
   0   0   8        440.94        320.06         6.36 o                         
   2   0   8         54.10         37.86         2.56 o                         
   4   0   8        406.25        358.83         7.79 o                         
   6   0   8       1686.40       1685.94        29.57 o                         
   8   0   8        429.95        396.05        15.41 o                         
  10   0   8          0.19         14.03         6.20 o                         
 -11   1   8        110.19        116.97         8.40 o                         
 -10   1   8        176.58        237.98         8.82 o                         
  -9   1   8         32.58         33.83         3.40 o                         
  -8   1   8          0.00          2.98         2.19 o                         
  -7   1   8        503.63        424.00         6.74 o                         
  -6   1   8        230.24        228.64         6.26 o                         
  -5   1   8        155.49        190.29         3.86 o                         
  -4   1   8         98.71        105.22         3.30 o                         
  -3   1   8       1389.28       1518.51        14.74 o                         
  -2   1   8        679.06        569.63         6.44 o                         
  -1   1   8       2450.89       2757.04        24.94 o                         
   0   1   8       3097.41       3149.38        28.34 o                         
   1   1   8        577.18        663.95         7.50 o                         
   2   1   8        880.92        862.41         9.43 o                         
   3   1   8        277.33        223.69         4.28 o                         
   4   1   8          6.32          9.63         1.54 o                         
   5   1   8        136.79        145.49         4.12 o                         
   6   1   8        116.21        104.52         4.97 o                         
   7   1   8          0.84          7.49         2.93 o                         
   8   1   8        104.56        111.74         6.59 o                         
   9   1   8         31.14         30.68         4.74 o                         
  10   1   8        246.73        243.90        10.08 o                         
 -11   2   8          8.50          5.17         4.55 o                         
 -10   2   8        254.95        276.16        14.45 o                         
  -9   2   8        553.30        525.86        10.89 o                         
  -8   2   8        384.91        402.59         7.42 o                         
  -7   2   8        246.84        257.46         5.22 o                         
  -6   2   8       1841.12       1762.93        17.83 o                         
  -5   2   8        255.53        247.43         4.38 o                         
  -4   2   8        450.49        694.37         8.03 o                         
  -3   2   8        265.11        264.17         3.89 o                         
  -2   2   8        347.88        305.46         4.84 o                         
  -1   2   8       3500.36       3535.53        33.90 o                         
   0   2   8       2541.62       2807.81        24.04 o                         
   1   2   8        569.62        669.69         7.56 o                         
   2   2   8         84.45         76.45         5.15 o                         
   3   2   8        181.71        240.57         4.23 o                         
   4   2   8        131.88         99.09         2.89 o                         
   5   2   8         32.02         39.96         2.63 o                         
   6   2   8          0.75          0.59         1.87 o                         
   7   2   8          8.77          7.88         3.05 o                         
   8   2   8          0.66         -2.03         3.14 o                         
   9   2   8         23.88         21.68         4.30 o                         
  10   2   8         40.05         55.32         6.22 o                         
 -11   3   8        702.36        690.27        15.91 o                         
 -10   3   8         54.83         75.03         5.79 o                         
  -9   3   8        183.61        178.25         6.07 o                         
  -8   3   8          0.58          0.62         2.35 o                         
  -7   3   8         20.97         49.98         4.22 o                         
  -6   3   8        235.10        225.09         4.58 o                         
  -5   3   8        209.06        259.26         6.03 o                         
  -4   3   8        546.44        614.96         7.33 o                         
  -3   3   8        110.67        174.93         3.65 o                         
  -2   3   8        623.98        661.91         8.10 o                         
  -1   3   8         19.15         12.21         1.33 o                         
   0   3   8        885.74       1037.63        10.61 o                         
   1   3   8       1652.71       1520.94        14.86 o                         
   2   3   8        687.04        700.50         8.04 o                         
   3   3   8         92.46         91.99         2.74 o                         
   4   3   8        829.92        871.37        10.96 o                         
   5   3   8        452.49        476.02        10.77 o                         
   6   3   8         56.73         41.50         3.19 o                         
   7   3   8        409.58        426.35        11.54 o                         
   8   3   8        277.57        263.41        12.70 o                         
   9   3   8         59.99         68.92         5.96 o                         
 -11   4   8         11.32         20.91         4.70 o                         
 -10   4   8          1.93          4.41         4.41 o                         
  -9   4   8         48.36         39.67         4.11 o                         
  -8   4   8        570.16        590.13        10.26 o                         
  -7   4   8         63.28         74.14         4.01 o                         
  -6   4   8        247.89        219.86         4.71 o                         
  -5   4   8        405.69        472.42         6.50 o                         
  -4   4   8         75.44        100.80         2.69 o                         
  -3   4   8        294.41        360.52         5.52 o                         
  -2   4   8        413.20        328.53         8.07 o                         
  -1   4   8        261.67        196.07         4.40 o                         
   0   4   8       1204.06       1123.67        11.37 o                         
   1   4   8        365.41        256.84         4.51 o                         
   2   4   8       1281.35       1474.33        13.91 o                         
   3   4   8        666.58        717.31         8.50 o                         
   4   4   8          0.47          1.88         1.62 o                         
   5   4   8         96.55        109.73         4.34 o                         
   6   4   8       1117.93       1114.95        15.45 o                         
   7   4   8          5.24          4.40         2.38 o                         
   8   4   8          1.98         -0.32         4.93 o                         
   9   4   8          1.21          3.13         3.50 o                         
 -11   5   8         18.44         21.43         5.64 o                         
 -10   5   8         95.23         93.30        10.10 o                         
  -9   5   8        561.92        647.51        12.55 o                         
  -8   5   8        627.33        579.09        10.25 o                         
  -7   5   8        778.88        675.84        13.96 o                         
  -6   5   8         68.16         90.98         3.68 o                         
  -5   5   8        112.74        121.73         3.79 o                         
  -4   5   8        225.00        322.98         5.49 o                         
  -3   5   8        144.87        154.99         3.49 o                         
  -2   5   8         88.50         72.50         2.64 o                         
  -1   5   8        128.74        158.72         3.29 o                         
   0   5   8        495.00        388.90         5.72 o                         
   1   5   8         33.71         62.34         2.17 o                         
   2   5   8        456.69        573.83         7.11 o                         
   3   5   8         74.38         61.75         2.82 o                         
   4   5   8          9.12          9.21         1.85 o                         
   5   5   8        149.54        130.26         7.25 o                         
   6   5   8         24.20         22.42         2.73 o                         
   7   5   8          1.48          4.50         2.45 o                         
   8   5   8        198.65        180.67         7.96 o                         
   9   5   8          8.58          5.99         3.82 o                         
 -11   6   8        106.39        122.49        13.10 o                         
 -10   6   8          1.94         -0.91         3.68 o                         
  -9   6   8         74.14         45.75         4.98 o                         
  -8   6   8         51.45         45.25         4.02 o                         
  -7   6   8         36.54         44.09         3.52 o                         
  -6   6   8        530.88        468.55         8.36 o                         
  -5   6   8         95.97        118.85         3.85 o                         
  -4   6   8        718.66        606.28         8.22 o                         
  -3   6   8         38.15         29.64         1.58 o                         
  -2   6   8        376.38        415.58         7.46 o                         
  -1   6   8        355.62        341.58         5.15 o                         
   0   6   8        287.85        263.36         5.39 o                         
   1   6   8        187.74        210.37         3.75 o                         
   2   6   8         12.04         13.08         1.56 o                         
   3   6   8        226.77        277.15         6.07 o                         
   4   6   8         10.19          6.39         1.76 o                         
   5   6   8         46.73         33.52         2.93 o                         
   6   6   8         27.33         28.18         2.97 o                         
   7   6   8         76.97         92.19         4.78 o                         
   8   6   8        312.86        283.76         8.64 o                         
   9   6   8         31.65         44.25         5.16 o                         
 -11   7   8         80.66         93.31         8.36 o                         
 -10   7   8        109.90        101.26         7.04 o                         
  -9   7   8          0.68         -3.09         3.09 o                         
  -8   7   8         10.39          6.58         3.99 o                         
  -7   7   8        128.37        163.36         6.66 o                         
  -6   7   8         16.35         21.87         6.00 o                         
  -5   7   8        165.02        153.58         4.72 o                         
  -4   7   8          1.18          0.67         1.87 o                         
  -3   7   8        498.96        469.47         7.77 o                         
  -2   7   8         43.42         35.94         2.49 o                         
  -1   7   8          7.66          4.86         1.21 o                         
   0   7   8         40.30         57.24         2.49 o                         
   1   7   8         63.73         80.17         2.58 o                         
   2   7   8         63.88         69.15         3.18 o                         
   3   7   8          0.35          1.43         1.49 o                         
   4   7   8        111.52        100.61         4.37 o                         
   5   7   8        109.28         79.19         3.95 o                         
   6   7   8        168.84        164.43         5.55 o                         
   7   7   8         44.24         46.10         5.12 o                         
   8   7   8        141.20        163.28         7.20 o                         
   9   7   8        149.66        143.80        10.10 o                         
 -11   8   8          3.63         -3.16         4.92 o                         
 -10   8   8         84.45        108.59         7.33 o                         
  -9   8   8         52.28         62.94         5.69 o                         
  -8   8   8         58.03         78.73         5.84 o                         
  -7   8   8         58.58         54.76         4.17 o                         
  -6   8   8        199.42        164.18         6.06 o                         
  -5   8   8         69.01         74.20         4.91 o                         
  -4   8   8         73.33         59.41         3.10 o                         
  -3   8   8        386.05        466.62         7.94 o                         
  -2   8   8          0.73         -1.64         1.64 o                         
  -1   8   8         12.50         10.07         1.58 o                         
   0   8   8        874.85        941.19        11.31 o                         
   1   8   8         51.80         63.94         2.81 o                         
   2   8   8         14.09          4.77         1.61 o                         
   3   8   8         41.27         53.31         2.85 o                         
   4   8   8         16.07         10.89         2.38 o                         
   5   8   8        277.51        247.42         6.36 o                         
   6   8   8         83.45         88.57         4.54 o                         
   7   8   8          0.07         -0.06         2.45 o                         
   8   8   8         34.68         53.78         4.40 o                         
   9   8   8         79.59         55.27         5.82 o                         
 -10   9   8          2.10          5.67         4.18 o                         
  -9   9   8         38.86         55.21         5.59 o                         
  -8   9   8         63.99         68.09         5.68 o                         
  -7   9   8         28.05         20.91         4.01 o                         
  -6   9   8        472.78        448.82         9.62 o                         
  -5   9   8         51.83         28.53         3.00 o                         
  -4   9   8         65.05         58.59         4.51 o                         
  -3   9   8        268.24        304.47         6.47 o                         
  -2   9   8          2.39          0.81         1.84 o                         
  -1   9   8         50.94         59.40         3.23 o                         
   0   9   8        574.34        547.45         7.81 o                         
   1   9   8         25.75         35.27         2.40 o                         
   2   9   8          0.47         -0.66         1.67 o                         
   3   9   8         10.21          8.02         2.10 o                         
   4   9   8        200.97        203.51         5.82 o                         
   5   9   8         75.61         97.25         4.70 o                         
   6   9   8          0.00         -0.37         2.27 o                         
   7   9   8        127.19        138.56         5.84 o                         
   8   9   8         93.46        102.48         5.51 o                         
   9   9   8        202.70        230.78        19.53 o                         
 -10  10   8          3.51          2.53         4.10 o                         
  -9  10   8        101.95         77.37         7.08 o                         
  -8  10   8         52.11         31.94         4.74 o                         
  -7  10   8         10.13          5.10         3.64 o                         
  -6  10   8          1.09          2.78         2.65 o                         
  -5  10   8        454.60        402.82         8.87 o                         
  -4  10   8        825.91        780.33        13.30 o                         
  -3  10   8         16.37         16.26         2.51 o                         
  -2  10   8        685.96        746.84        11.14 o                         
  -1  10   8          0.06         -0.12         1.89 o                         
   0  10   8        209.48        228.02         5.01 o                         
   1  10   8       1247.50       1173.42        13.88 o                         
   2  10   8        434.37        451.40         8.03 o                         
   3  10   8        574.36        577.60        10.77 o                         
   4  10   8        635.63        652.94        11.86 o                         
   5  10   8          5.32          5.11         2.59 o                         
   6  10   8          4.35          3.94         2.60 o                         
   7  10   8         14.54          9.72         3.34 o                         
   8  10   8          4.01          1.20         3.17 o                         
 -10  11   8         13.39         29.95         5.34 o                         
  -9  11   8        162.93        158.84         8.57 o                         
  -8  11   8         99.93         98.28         6.85 o                         
  -7  11   8         28.55         28.12         4.47 o                         
  -6  11   8         84.39         73.30         5.65 o                         
  -5  11   8         47.12         39.87         3.71 o                         
  -4  11   8        758.92        753.93        11.65 o                         
  -3  11   8        237.75        215.65         5.87 o                         
  -2  11   8        394.71        358.97         7.26 o                         
  -1  11   8          3.22          2.63         2.15 o                         
   0  11   8        111.60         87.79         4.05 o                         
   1  11   8         61.04         86.15         3.83 o                         
   2  11   8        108.65        113.56         4.32 o                         
   3  11   8         50.03         55.66         3.92 o                         
   4  11   8        103.59        110.73         5.36 o                         
   5  11   8         45.10         49.47         4.18 o                         
   6  11   8          3.99          4.93         2.96 o                         
   7  11   8          1.22         -1.75         2.77 o                         
   8  11   8         50.39         55.88         5.15 o                         
  -9  12   8          0.57         -3.26         3.79 o                         
  -8  12   8         98.47         88.06         9.01 o                         
  -7  12   8        143.57        115.30         7.07 o                         
  -6  12   8         24.13         21.30         4.22 o                         
  -5  12   8         13.77         15.84         3.15 o                         
  -4  12   8          9.03          8.74         2.60 o                         
  -3  12   8        658.87        686.14        11.07 o                         
  -2  12   8        334.55        335.59         7.31 o                         
  -1  12   8         92.04         84.05         4.82 o                         
   0  12   8          9.49         10.73         2.44 o                         
   1  12   8         93.86         93.70         4.85 o                         
   2  12   8         36.93         24.93         2.72 o                         
   3  12   8          9.68         14.77         2.85 o                         
   4  12   8         88.31         98.60         5.20 o                         
   5  12   8         47.22         34.77         3.78 o                         
   6  12   8          8.88          2.69         2.92 o                         
   7  12   8        107.34         91.00         5.82 o                         
   8  12   8         15.61         26.66         4.44 o                         
  -9  13   8         35.45         51.06         6.03 o                         
  -8  13   8        180.92        167.47         8.63 o                         
  -7  13   8        228.68        225.05         9.19 o                         
  -6  13   8        234.03        218.41        10.95 o                         
  -5  13   8          0.04          1.84         2.66 o                         
  -4  13   8         23.19         16.67         3.25 o                         
  -3  13   8        703.23        630.53        10.67 o                         
  -2  13   8         21.11         26.53         3.08 o                         
  -1  13   8         89.21         85.80         4.40 o                         
   0  13   8          0.00          0.23         2.22 o                         
   1  13   8         11.18         22.40         3.12 o                         
   2  13   8          3.87          7.11         2.93 o                         
   3  13   8         35.57         26.42         3.35 o                         
   4  13   8        288.10        246.42         9.18 o                         
   5  13   8          1.27          0.72         3.28 o                         
   6  13   8        162.93        165.93         7.08 o                         
   7  13   8          0.56          0.52         3.22 o                         
  -9  14   8         12.01         15.32         5.02 o                         
  -8  14   8          0.08         -3.65         3.65 o                         
  -7  14   8          1.19          2.30         3.79 o                         
  -6  14   8        525.03        507.52        13.18 o                         
  -5  14   8          2.92          2.66         2.81 o                         
  -4  14   8        373.76        342.29         8.72 o                         
  -3  14   8        116.71        119.73         5.73 o                         
  -2  14   8        525.41        481.79         9.23 o                         
  -1  14   8         54.87         88.22         4.47 o                         
   0  14   8         27.05         47.34         4.23 o                         
   1  14   8         37.37         50.60         3.98 o                         
   2  14   8         43.44         25.51         7.86 o                         
   3  14   8         76.23         62.14         5.11 o                         
   4  14   8        379.92        338.64        11.79 o                         
   5  14   8         61.43         72.59         5.08 o                         
   6  14   8         36.46         26.32         4.06 o                         
   7  14   8        519.01        533.32        12.71 o                         
  -8  15   8         77.98         77.03         7.36 o                         
  -7  15   8         42.19         42.02         5.31 o                         
  -6  15   8         24.23         24.14         4.61 o                         
  -5  15   8        814.57        796.80        16.79 o                         
  -4  15   8         26.86         14.84         3.34 o                         
  -3  15   8          1.80          2.96         2.45 o                         
  -2  15   8        136.90        128.85         5.31 o                         
  -1  15   8        262.82        241.27         6.60 o                         
   0  15   8         67.58         61.46         4.35 o                         
   1  15   8        371.45        363.32        10.17 o                         
   2  15   8        176.03        153.07         7.23 o                         
   3  15   8        226.25        208.94         8.37 o                         
   4  15   8         39.35         40.22         4.92 o                         
   5  15   8         92.40        107.14         8.65 o                         
   6  15   8         19.96         29.97         4.78 o                         
  -8  16   8         24.22         25.17         5.46 o                         
  -7  16   8         52.73         55.45         6.07 o                         
  -6  16   8        232.41        249.76         9.92 o                         
  -5  16   8          0.02         -3.37         3.58 o                         
  -4  16   8         65.91         52.07         5.24 o                         
  -3  16   8         16.47         16.08         3.57 o                         
  -2  16   8         25.65         18.79         3.05 o                         
  -1  16   8          9.91          8.35         2.82 o                         
   0  16   8        391.49        344.12         8.98 o                         
   1  16   8         51.24         57.82         5.25 o                         
   2  16   8         58.24         42.51         4.82 o                         
   3  16   8         50.02         53.35         6.95 o                         
   4  16   8          4.93          7.75         3.75 o                         
   5  16   8        116.69        141.05         9.88 o                         
   6  16   8         76.95        125.86         8.10 o                         
  -7  17   8         97.41         98.40         7.39 o                         
  -6  17   8         15.34         15.99         4.72 o                         
  -5  17   8        100.83        105.26         7.08 o                         
  -4  17   8          0.66         -1.43         3.45 o                         
  -3  17   8          0.02          2.11         2.91 o                         
  -2  17   8          1.84          4.20         2.64 o                         
  -1  17   8        230.42        200.79         7.14 o                         
   0  17   8         86.79         85.24         6.06 o                         
   1  17   8         70.91         80.38         6.00 o                         
   2  17   8        138.16        138.19         7.32 o                         
   3  17   8         28.14         36.60         4.90 o                         
   4  17   8        106.48        105.67         7.28 o                         
   5  17   8        124.88        127.09         8.02 o                         
  -6  18   8         25.66         35.96         5.42 o                         
  -5  18   8         14.45          6.63         4.21 o                         
  -4  18   8         99.36        104.04         7.05 o                         
  -3  18   8        281.66        235.87         8.04 o                         
  -2  18   8        289.88        267.44        10.53 o                         
  -1  18   8         15.16         19.50         3.52 o                         
   0  18   8          4.21         -2.82         5.38 o                         
   1  18   8          5.14         14.83         3.94 o                         
   2  18   8        130.85        152.24         7.92 o                         
   3  18   8         13.39         12.91         4.16 o                         
   4  18   8        100.83        112.64         8.51 o                         
  -5  19   8         89.32        104.86         7.58 o                         
  -4  19   8        269.92        272.50        10.28 o                         
  -3  19   8         44.98         35.29         5.01 o                         
  -2  19   8        164.96        181.98         8.30 o                         
  -1  19   8          3.79         -1.81         2.93 o                         
   0  19   8         51.78         55.64         5.45 o                         
   1  19   8         27.95         22.53         4.30 o                         
   2  19   8          6.98          6.66         3.82 o                         
   3  19   8         17.13         10.36         5.53 o                         
  -4  20   8          6.49         -0.55         4.01 o                         
  -3  20   8          3.80          6.05         4.27 o                         
  -2  20   8          6.29          0.35         4.56 o                         
  -1  20   8         84.88         91.09         6.91 o                         
   0  20   8          0.39         -0.29         3.66 o                         
   1  20   8         12.96          7.41         4.00 o                         
   2  20   8          1.59         -2.46         4.48 o                         
  -2  21   8         34.90         16.03         5.60 o                         
  -1  21   8         51.51         38.97         5.98 o                         
   0  21   8         15.87         12.42         4.30 o                         
 -11   0   9        112.50        126.95        15.92 o                         
  -9   0   9       2388.81       2465.13        51.10 o                         
  -7   0   9        364.84        404.88         9.37 o                         
  -5   0   9       2027.34       2376.40        32.12 o                         
  -3   0   9        554.19        456.03         9.49 o                         
  -1   0   9        651.64        524.70         8.84 o                         
   1   0   9          7.54         36.10         3.28 o                         
   3   0   9        310.08        401.83         8.26 o                         
   5   0   9          2.92          7.26         2.90 o                         
   7   0   9          8.71         21.50         6.91 o                         
   9   0   9         72.45         75.96         8.87 o                         
 -11   1   9         71.12         68.22         9.17 o                         
 -10   1   9         85.26         76.93         6.11 o                         
  -9   1   9         11.65          8.82         3.20 o                         
  -8   1   9         71.15         56.58         3.78 o                         
  -7   1   9        406.30        417.67         6.89 o                         
  -6   1   9          3.94          5.19         1.72 o                         
  -5   1   9        173.16        173.36         3.80 o                         
  -4   1   9          2.74          9.48         1.38 o                         
  -3   1   9       3176.88       3387.33        30.56 o                         
  -2   1   9       1385.41       1736.49        16.54 o                         
  -1   1   9          2.07         10.57         1.07 o                         
   0   1   9         26.21         16.39         1.29 o                         
   1   1   9         39.26         22.56         1.70 o                         
   2   1   9         84.58         80.89         2.57 o                         
   3   1   9         24.65         24.00         1.97 o                         
   4   1   9          1.13          3.27         1.36 o                         
   5   1   9        289.41        300.00         5.91 o                         
   6   1   9         73.48         70.36         4.34 o                         
   7   1   9          0.01          6.07         4.48 o                         
   8   1   9         66.85         56.57         5.21 o                         
   9   1   9        102.04        132.68         7.75 o                         
 -11   2   9         55.13         43.73         6.33 o                         
 -10   2   9         14.42          1.78         3.49 o                         
  -9   2   9        266.77        286.22         7.59 o                         
  -8   2   9        722.60        706.55        11.36 o                         
  -7   2   9       2927.49       3073.90        31.62 o                         
  -6   2   9        483.18        575.34         8.48 o                         
  -5   2   9          8.80         10.71         2.53 o                         
  -4   2   9         26.01         32.59         1.86 o                         
  -3   2   9         27.47         23.15         1.43 o                         
  -2   2   9        145.38        161.55         3.74 o                         
  -1   2   9        832.88        960.73         9.99 o                         
   0   2   9        478.17        577.11         6.80 o                         
   1   2   9          1.55          1.38         1.02 o                         
   2   2   9        964.98       1003.90        10.33 o                         
   3   2   9        577.52        580.35         7.46 o                         
   4   2   9          0.89          0.85         1.53 o                         
   5   2   9         30.04         22.60         2.30 o                         
   6   2   9        152.87        174.81         5.99 o                         
   7   2   9         37.96         38.30         4.28 o                         
   8   2   9         11.89          7.29         3.50 o                         
   9   2   9        227.54        261.64         9.91 o                         
 -11   3   9         39.09         42.02         6.39 o                         
 -10   3   9        341.32        319.14        10.10 o                         
  -9   3   9        281.77        294.75         7.56 o                         
  -8   3   9        182.17        188.59         6.18 o                         
  -7   3   9       2172.42       2086.67        22.79 o                         
  -6   3   9       1035.36        966.23        12.13 o                         
  -5   3   9        547.30        608.42         8.56 o                         
  -4   3   9        106.01         86.86         3.14 o                         
  -3   3   9        225.87        281.33         6.19 o                         
  -2   3   9        381.64        491.12         6.71 o                         
  -1   3   9        268.04        240.48         7.75 o                         
   0   3   9        911.36       1042.98        10.85 o                         
   1   3   9         49.40         56.42         2.17 o                         
   2   3   9         58.98         50.35         2.51 o                         
   3   3   9          0.16         -1.41         1.41 o                         
   4   3   9         62.88         82.95         3.36 o                         
   5   3   9        204.82        197.54         6.50 o                         
   6   3   9         45.90         45.37         3.33 o                         
   7   3   9          6.53          3.02         3.40 o                         
   8   3   9        221.85        210.14         9.25 o                         
   9   3   9        158.22        184.18         8.67 o                         
 -11   4   9        119.60        121.86         8.80 o                         
 -10   4   9         53.38         51.77         6.22 o                         
  -9   4   9        238.31        301.08         8.49 o                         
  -8   4   9        421.79        437.68         8.72 o                         
  -7   4   9       1115.41       1132.42        15.45 o                         
  -6   4   9       1468.40       1442.37        16.60 o                         
  -5   4   9         87.17         64.45         3.17 o                         
  -4   4   9         24.30         20.72         1.94 o                         
  -3   4   9        206.59        194.10         4.04 o                         
  -2   4   9          5.13          7.53         1.54 o                         
  -1   4   9         31.48         39.22         2.60 o                         
   0   4   9       1184.44       1106.75        11.44 o                         
   1   4   9        166.38        114.03         2.82 o                         
   2   4   9        118.81         91.40         3.96 o                         
   3   4   9        233.62        248.02         5.76 o                         
   4   4   9        252.54        263.46         5.35 o                         
   5   4   9         82.19         78.02         3.95 o                         
   6   4   9        245.26        227.69         6.15 o                         
   7   4   9         92.03         91.77         5.24 o                         
   8   4   9         50.73         60.62         5.54 o                         
   9   4   9         23.79         18.28         4.20 o                         
 -11   5   9        122.81        165.52        10.37 o                         
 -10   5   9          0.15         -4.01         4.01 o                         
  -9   5   9         81.36         94.48         9.86 o                         
  -8   5   9         26.55         23.13         3.43 o                         
  -7   5   9         38.07         42.87         3.35 o                         
  -6   5   9        926.54        948.37        12.15 o                         
  -5   5   9        547.52        474.75         7.40 o                         
  -4   5   9        469.44        491.06         8.41 o                         
  -3   5   9        324.95        319.86         6.97 o                         
  -2   5   9         42.73         26.84         1.81 o                         
  -1   5   9         14.47         13.22         2.36 o                         
   0   5   9        241.74        336.06         4.58 o                         
   1   5   9         99.29        129.69         3.96 o                         
   2   5   9       2105.41       2090.00        20.25 o                         
   3   5   9         60.85         60.30         2.93 o                         
   4   5   9         46.73         61.64         3.47 o                         
   5   5   9        446.80        487.11        12.53 o                         
   6   5   9         43.74         38.58         3.33 o                         
   7   5   9         76.16         82.77         6.31 o                         
   8   5   9         56.84         68.52         5.78 o                         
   9   5   9        239.61        250.54        13.79 o                         
 -11   6   9        322.75        333.81        13.10 o                         
 -10   6   9        121.08         99.80         6.72 o                         
  -9   6   9          2.75          3.82         3.99 o                         
  -8   6   9         64.76         61.21         4.52 o                         
  -7   6   9        718.71        738.56        12.97 o                         
  -6   6   9          5.12          7.62         2.25 o                         
  -5   6   9        240.26        270.89         6.16 o                         
  -4   6   9        905.58        883.07        12.23 o                         
  -3   6   9        146.62        137.17         4.25 o                         
  -2   6   9        223.60        218.63         5.03 o                         
  -1   6   9         33.22         37.78         3.04 o                         
   0   6   9          3.83          9.33         1.22 o                         
   1   6   9        248.99        283.78         4.63 o                         
   2   6   9        586.87        632.43         7.93 o                         
   3   6   9         91.87         92.30         3.47 o                         
   4   6   9          0.17          1.84         1.73 o                         
   5   6   9        170.52        126.69         4.77 o                         
   6   6   9         70.50         72.74         4.13 o                         
   7   6   9        145.93        170.21         5.93 o                         
   8   6   9         61.41         83.82         7.86 o                         
   9   6   9         56.04         71.66         7.26 o                         
 -11   7   9         48.31         63.87         7.47 o                         
 -10   7   9         11.70          7.66         6.65 o                         
  -9   7   9         95.36         80.82         6.12 o                         
  -8   7   9         35.42         45.61         4.50 o                         
  -7   7   9        908.08        877.83        19.53 o                         
  -6   7   9       1392.06       1443.48        20.55 o                         
  -5   7   9         85.53        138.98         4.84 o                         
  -4   7   9         10.43         15.29         2.38 o                         
  -3   7   9         89.77         67.91         3.49 o                         
  -2   7   9        382.72        325.24         5.94 o                         
  -1   7   9         45.22         55.16         3.01 o                         
   0   7   9        723.87        699.48        10.16 o                         
   1   7   9          5.23          1.58         1.45 o                         
   2   7   9         30.00         46.66         2.98 o                         
   3   7   9        334.70        326.89         6.03 o                         
   4   7   9        297.28        281.59         6.46 o                         
   5   7   9          1.47          7.89         2.44 o                         
   6   7   9        603.64        606.69        10.76 o                         
   7   7   9         10.06          6.21         2.62 o                         
   8   7   9         48.14         47.06         4.28 o                         
   9   7   9         24.00         23.48         4.60 o                         
 -10   8   9          6.39          5.56         4.99 o                         
  -9   8   9         67.68         64.48         5.73 o                         
  -8   8   9         30.74         36.58         4.69 o                         
  -7   8   9         35.70         43.08         4.10 o                         
  -6   8   9         26.26         36.21         3.62 o                         
  -5   8   9        283.28        250.64         6.17 o                         
  -4   8   9         39.95         20.71         2.62 o                         
  -3   8   9          5.04          9.46         2.23 o                         
  -2   8   9         83.32         75.45         3.71 o                         
  -1   8   9       1041.90       1039.23        13.76 o                         
   0   8   9        122.39        114.05         4.16 o                         
   1   8   9         15.92         12.15         1.85 o                         
   2   8   9         49.02         30.67         2.57 o                         
   3   8   9        216.03        227.77         6.46 o                         
   4   8   9        272.77        304.37         7.62 o                         
   5   8   9         88.06         89.60         4.75 o                         
   6   8   9         37.27         46.52         3.67 o                         
   7   8   9         24.83         38.29         3.70 o                         
   8   8   9          4.80         12.51         3.60 o                         
 -10   9   9          0.09          0.39         4.48 o                         
  -9   9   9         43.43         59.79         5.64 o                         
  -8   9   9          6.83          2.07         3.29 o                         
  -7   9   9         31.90         31.17         3.69 o                         
  -6   9   9        329.85        321.59         9.32 o                         
  -5   9   9        636.85        587.71        12.80 o                         
  -4   9   9        145.64        143.99         5.00 o                         
  -3   9   9        659.91        732.96        11.10 o                         
  -2   9   9       1074.35       1002.16        13.70 o                         
  -1   9   9        507.00        497.54         8.49 o                         
   0   9   9         35.21         43.73         2.96 o                         
   1   9   9         18.50         13.54         3.02 o                         
   2   9   9        579.30        599.55        11.59 o                         
   3   9   9        873.26        761.60        12.74 o                         
   4   9   9        275.44        275.04         7.60 o                         
   5   9   9          1.68          4.01         2.61 o                         
   6   9   9          7.15          5.26         2.78 o                         
   7   9   9         63.98         54.35         4.72 o                         
   8   9   9          9.93         15.73         3.73 o                         
 -10  10   9         53.56         40.29         5.67 o                         
  -9  10   9         18.89         18.12         4.60 o                         
  -8  10   9        139.04        138.08        10.22 o                         
  -7  10   9         87.28        103.50         6.75 o                         
  -6  10   9        112.51        112.62         7.70 o                         
  -5  10   9          2.81          1.99         2.48 o                         
  -4  10   9        326.79        316.23         7.78 o                         
  -3  10   9        304.75        279.21         8.44 o                         
  -2  10   9        607.76        595.86         9.80 o                         
  -1  10   9         51.67         47.86         3.24 o                         
   0  10   9        461.87        390.21         7.58 o                         
   1  10   9        543.62        480.83         9.49 o                         
   2  10   9        239.53        237.96         6.64 o                         
   3  10   9        139.71        150.19         6.22 o                         
   4  10   9        782.85        758.27        13.29 o                         
   5  10   9        203.20        198.21         6.87 o                         
   6  10   9        169.39        153.81         6.56 o                         
   7  10   9          2.71         -2.84         2.84 o                         
   8  10   9        142.00        164.32         6.87 o                         
 -10  11   9          9.53         11.52         4.81 o                         
  -9  11   9         21.87         22.89         4.86 o                         
  -8  11   9         36.49         35.07         5.02 o                         
  -7  11   9         68.21         73.38         5.87 o                         
  -6  11   9         46.56         62.58         4.56 o                         
  -5  11   9        515.71        549.01        13.49 o                         
  -4  11   9         42.99         54.35         4.57 o                         
  -3  11   9        714.82        730.03        11.51 o                         
  -2  11   9         43.41         54.44         3.66 o                         
  -1  11   9        341.00        317.38         6.98 o                         
   0  11   9         35.32         27.23         3.47 o                         
   1  11   9        974.23        891.05        14.38 o                         
   2  11   9        288.37        299.00         7.50 o                         
   3  11   9       2255.46       2065.05        31.26 o                         
   4  11   9         11.07         27.10         4.68 o                         
   5  11   9         64.63         80.73         6.19 o                         
   6  11   9        534.20        545.50        11.84 o                         
   7  11   9        134.38        177.70         7.45 o                         
   8  11   9         55.36         57.30         5.16 o                         
  -9  12   9         68.34         78.68         6.84 o                         
  -8  12   9         24.55         16.08         4.44 o                         
  -7  12   9        141.09        168.66         8.05 o                         
  -6  12   9        107.88         99.77         8.37 o                         
  -5  12   9         24.99         27.55         3.45 o                         
  -4  12   9        325.70        300.09         7.56 o                         
  -3  12   9        108.51        110.21         4.89 o                         
  -2  12   9        105.75        100.55         4.66 o                         
  -1  12   9         24.61         34.76         3.16 o                         
   0  12   9        488.60        512.28         9.22 o                         
   1  12   9        209.82        167.18         6.58 o                         
   2  12   9        294.85        244.11         8.22 o                         
   3  12   9         16.07         24.06         3.97 o                         
   4  12   9          3.41          5.81         3.39 o                         
   5  12   9         92.73         90.54         5.61 o                         
   6  12   9        558.70        542.09        12.01 o                         
   7  12   9         44.65         36.05         4.46 o                         
  -9  13   9         44.56         54.00         6.36 o                         
  -8  13   9        104.56        118.88         7.78 o                         
  -7  13   9          0.82         -3.40         3.40 o                         
  -6  13   9         19.87         25.04         4.63 o                         
  -5  13   9        657.21        662.73        12.75 o                         
  -4  13   9        557.36        534.02        11.08 o                         
  -3  13   9        253.17        255.09         6.74 o                         
  -2  13   9         19.61         21.00         2.89 o                         
  -1  13   9        120.66        133.56         5.20 o                         
   0  13   9         20.66         16.56         3.33 o                         
   1  13   9       1796.49       1516.52        21.76 o                         
   2  13   9         40.17         23.04         3.85 o                         
   3  13   9        144.86        152.82         7.17 o                         
   4  13   9         95.24         79.56         5.96 o                         
   5  13   9          0.11          4.18         3.45 o                         
   6  13   9          0.06          1.42         3.61 o                         
   7  13   9         25.71         43.64         5.93 o                         
  -8  14   9         17.38          9.09         4.59 o                         
  -7  14   9        286.60        284.87        12.35 o                         
  -6  14   9        412.68        414.04        12.07 o                         
  -5  14   9         60.49         72.64         5.12 o                         
  -4  14   9          0.20          5.22         3.63 o                         
  -3  14   9          3.81          1.86         2.37 o                         
  -2  14   9          9.46         14.39         2.76 o                         
  -1  14   9         61.50         51.99         4.38 o                         
   0  14   9        117.30         90.30         4.99 o                         
   1  14   9        226.10        196.96         7.24 o                         
   2  14   9         31.34         19.09         3.86 o                         
   3  14   9        101.25         80.26         5.74 o                         
   4  14   9         41.06         60.70         5.47 o                         
   5  14   9          3.85          8.56         6.83 o                         
   6  14   9         89.99         68.04         6.58 o                         
  -8  15   9         36.76         21.38         5.12 o                         
  -7  15   9         62.02         79.91         6.79 o                         
  -6  15   9        401.07        375.51        11.64 o                         
  -5  15   9         21.50         17.20         4.15 o                         
  -4  15   9        248.66        228.72         7.59 o                         
  -3  15   9         12.64         13.78         2.91 o                         
  -2  15   9         62.89         70.02         4.31 o                         
  -1  15   9         60.89         53.54         3.85 o                         
   0  15   9         18.91          8.59         3.01 o                         
   1  15   9        355.19        291.14         9.45 o                         
   2  15   9         33.33         30.27         4.34 o                         
   3  15   9        185.44        213.90         8.56 o                         
   4  15   9         62.38         69.85         5.84 o                         
   5  15   9          1.27         10.65         3.93 o                         
   6  15   9        108.73        100.91         7.34 o                         
  -7  16   9          1.36          1.03         4.07 o                         
  -6  16   9         52.35         44.24         5.57 o                         
  -5  16   9        114.72         97.12         7.74 o                         
  -4  16   9          2.08         -1.64         2.90 o                         
  -3  16   9          4.23          7.62         3.10 o                         
  -2  16   9          0.89          0.30         2.46 o                         
  -1  16   9          0.03          3.21         2.71 o                         
   0  16   9         29.80         35.41         4.00 o                         
   1  16   9        211.28        194.16         8.19 o                         
   2  16   9         44.62         52.23         5.28 o                         
   3  16   9         15.14         16.71         4.12 o                         
   4  16   9         28.52         20.83         4.67 o                         
   5  16   9        149.39        142.15        12.19 o                         
  -7  17   9          0.88         -3.23         4.12 o                         
  -6  17   9        266.53        279.70        10.81 o                         
  -5  17   9         32.11         24.81         4.96 o                         
  -4  17   9         20.99         22.32         4.55 o                         
  -3  17   9         10.48         13.16         3.29 o                         
  -2  17   9          9.56          7.85         2.85 o                         
  -1  17   9         98.79        103.75         5.96 o                         
   0  17   9        171.06        155.73         6.89 o                         
   1  17   9         11.02         12.88         3.86 o                         
   2  17   9         24.55         25.39         4.50 o                         
   3  17   9         28.15         32.61         4.94 o                         
   4  17   9         20.56         24.79         7.14 o                         
   5  17   9          0.05         -2.02         3.53 o                         
  -6  18   9         24.25         17.58         7.02 o                         
  -5  18   9          7.30          6.10         4.11 o                         
  -4  18   9        500.01        497.89        19.29 o                         
  -3  18   9         63.70         49.58         4.64 o                         
  -2  18   9          2.16          6.31         3.37 o                         
  -1  18   9         39.01         41.81         5.86 o                         
   0  18   9         98.26         84.63         6.23 o                         
   1  18   9        149.90        165.86         9.12 o                         
   2  18   9         11.45          4.25         3.77 o                         
   3  18   9         46.27         38.81         5.34 o                         
   4  18   9         10.84          9.55         4.45 o                         
  -5  19   9         96.36         76.50         6.67 o                         
  -4  19   9         53.29         68.84         6.46 o                         
  -3  19   9         24.20         41.55         5.13 o                         
  -2  19   9         38.57         41.74         5.07 o                         
  -1  19   9          4.87         14.61         3.59 o                         
   0  19   9          0.57         -3.14         3.32 o                         
   1  19   9         47.89         60.75         6.04 o                         
   2  19   9         71.16         95.05         7.13 o                         
   3  19   9        242.81        227.90        10.15 o                         
  -3  20   9         90.30        125.02        19.69 o                         
  -2  20   9         18.77         34.48         5.07 o                         
  -1  20   9        116.80        122.27         7.66 o                         
   0  20   9         22.87          9.84         4.08 o                         
   1  20   9         33.82         28.63         5.32 o                         
 -10   0  10        109.69         75.44        12.57 o                         
  -8   0  10       2072.96       1923.38        33.45 o                         
  -6   0  10       1086.32       1101.08        20.95 o                         
  -4   0  10       1738.86       1789.31        25.09 o                         
  -2   0  10         15.09         21.57         2.66 o                         
   0   0  10        181.60        245.47         5.69 o                         
   2   0  10         55.03         66.20         6.11 o                         
   4   0  10        196.50        203.17         6.24 o                         
   6   0  10         22.19         19.75         5.01 o                         
   8   0  10        255.59        242.64        12.86 o                         
 -11   1  10          1.78         -2.39         4.89 o                         
 -10   1  10        352.60        325.57        10.47 o                         
  -9   1  10         17.49         23.98         4.28 o                         
  -8   1  10        760.48        772.78        12.24 o                         
  -7   1  10        833.34        814.56        12.33 o                         
  -6   1  10         17.12         12.56         2.13 o                         
  -5   1  10        120.93        106.94         3.60 o                         
  -4   1  10        144.61        170.01         5.45 o                         
  -3   1  10       2482.92       2876.13        28.63 o                         
  -2   1  10        712.38        977.83        11.30 o                         
  -1   1  10        143.82        187.05         3.37 o                         
   0   1  10        114.32        132.95         3.12 o                         
   1   1  10        416.37        464.77         6.21 o                         
   2   1  10          4.62          8.05         1.42 o                         
   3   1  10         87.95         88.50         2.99 o                         
   4   1  10        199.61        190.43         4.70 o                         
   5   1  10        214.52        194.06         5.09 o                         
   6   1  10          1.45          1.21         2.29 o                         
   7   1  10          5.81          5.24         3.19 o                         
   8   1  10         43.75         46.13         6.65 o                         
   9   1  10         21.86         25.60         4.65 o                         
 -11   2  10         89.93         95.14         8.29 o                         
 -10   2  10         41.76         43.96         5.25 o                         
  -9   2  10         29.44         26.90         5.41 o                         
  -8   2  10          0.03         -0.87         2.67 o                         
  -7   2  10         14.04         12.14         2.33 o                         
  -6   2  10        232.85        204.02         4.95 o                         
  -5   2  10         77.92         84.22         3.42 o                         
  -4   2  10        274.98        331.86         6.10 o                         
  -3   2  10        306.95        341.06         5.59 o                         
  -2   2  10        283.88        314.70         5.18 o                         
  -1   2  10        403.60        371.68         6.11 o                         
   0   2  10         14.23         24.21         1.58 o                         
   1   2  10          2.67          5.24         1.23 o                         
   2   2  10        974.17       1023.69        11.31 o                         
   3   2  10        281.29        313.11         5.27 o                         
   4   2  10         25.63         23.67         2.23 o                         
   5   2  10          0.85          2.56         1.76 o                         
   6   2  10          4.40          5.83         2.51 o                         
   7   2  10          1.68          1.72         3.07 o                         
   8   2  10         88.11         97.14         6.55 o                         
   9   2  10          4.36         13.47         4.90 o                         
 -11   3  10         81.70         95.12        10.51 o                         
 -10   3  10        143.52        165.58        11.84 o                         
  -9   3  10        419.61        380.54         9.39 o                         
  -8   3  10         19.17         16.97         2.92 o                         
  -7   3  10        441.36        432.09         7.59 o                         
  -6   3  10        162.97        141.08         4.39 o                         
  -5   3  10        683.23        749.72         9.98 o                         
  -4   3  10        244.18        255.95         8.48 o                         
  -3   3  10         21.37         14.84         1.69 o                         
  -2   3  10        180.28        235.77         4.50 o                         
  -1   3  10       1234.14       1328.00        14.66 o                         
   0   3  10        204.37        130.34         3.71 o                         
   1   3  10        226.76        194.61         4.12 o                         
   2   3  10         29.08         48.40         2.21 o                         
   3   3  10        218.96        179.40         4.01 o                         
   4   3  10        540.21        458.58         7.52 o                         
   5   3  10          0.52          0.00         1.90 o                         
   6   3  10         20.10         24.54         3.24 o                         
   7   3  10        330.59        335.55         9.98 o                         
   8   3  10          2.98          0.61         3.63 o                         
   9   3  10          0.24          1.44         3.65 o                         
 -11   4  10          0.37          0.00         5.93 o                         
 -10   4  10         28.15          4.82         6.08 o                         
  -9   4  10        194.34        190.62        12.07 o                         
  -8   4  10        538.76        552.90        16.27 o                         
  -7   4  10        529.61        520.28         8.71 o                         
  -6   4  10        854.56        809.73        10.97 o                         
  -5   4  10        147.48        129.10         4.79 o                         
  -4   4  10        510.27        459.49         7.07 o                         
  -3   4  10          6.70         23.58         1.95 o                         
  -2   4  10          0.25          7.68         1.54 o                         
  -1   4  10        156.86        154.85         3.67 o                         
   0   4  10         22.15         15.02         1.41 o                         
   1   4  10        323.39        338.90         5.15 o                         
   2   4  10        572.87        609.29         7.77 o                         
   3   4  10         10.50         18.36         2.07 o                         
   4   4  10       1033.04       1052.62        13.17 o                         
   5   4  10        257.83        285.56         7.00 o                         
   6   4  10          0.66          2.15         3.19 o                         
   7   4  10         84.89         98.67         5.48 o                         
   8   4  10        102.21        118.66         7.20 o                         
   9   4  10         34.24         26.78         4.80 o                         
 -11   5  10         40.81         54.52         8.89 o                         
 -10   5  10          0.83          4.38         3.86 o                         
  -9   5  10          0.11          5.78         3.33 o                         
  -8   5  10         59.86         67.32         4.75 o                         
  -7   5  10         91.94         77.44         4.69 o                         
  -6   5  10       2623.44       2620.62        29.97 o                         
  -5   5  10        539.98        568.79         9.35 o                         
  -4   5  10          6.04          1.88         1.89 o                         
  -3   5  10          0.30          2.11         1.79 o                         
  -2   5  10         10.30         13.53         1.75 o                         
  -1   5  10        201.83        183.03         5.14 o                         
   0   5  10       2975.64       2921.76        29.27 o                         
   1   5  10        273.01        264.93         4.86 o                         
   2   5  10         18.21         23.33         1.86 o                         
   3   5  10        100.03         85.45         3.57 o                         
   4   5  10          9.18          6.84         1.95 o                         
   5   5  10        108.13         99.49         4.38 o                         
   6   5  10         12.20         14.23         2.66 o                         
   7   5  10          7.53          8.31         3.09 o                         
   8   5  10         20.30         24.09         4.30 o                         
 -11   6  10          6.15         -5.35         5.35 o                         
 -10   6  10         14.19         22.08         4.96 o                         
  -9   6  10          4.39          1.39         3.38 o                         
  -8   6  10          1.43          3.27         2.91 o                         
  -7   6  10        956.73        954.49        15.55 o                         
  -6   6  10        218.82        212.85         5.86 o                         
  -5   6  10       2277.63       2192.89        25.58 o                         
  -4   6  10        184.29        151.06         7.87 o                         
  -3   6  10         68.72         31.97         2.75 o                         
  -2   6  10        124.38        126.31         4.23 o                         
  -1   6  10         25.16         18.57         2.26 o                         
   0   6  10          1.99          8.86         1.87 o                         
   1   6  10        501.03        466.90         7.91 o                         
   2   6  10         52.48         67.25         2.86 o                         
   3   6  10         32.50         32.30         2.52 o                         
   4   6  10        111.75        138.91         5.28 o                         
   5   6  10          5.46         11.14         2.50 o                         
   6   6  10        407.91        397.61         8.45 o                         
   7   6  10          2.62         -0.18         2.69 o                         
   8   6  10         24.41         35.23         4.74 o                         
 -10   7  10          0.38          1.33         3.86 o                         
  -9   7  10        211.32        194.11         9.62 o                         
  -8   7  10          3.54          7.94         3.22 o                         
  -7   7  10        134.44        134.59         6.02 o                         
  -6   7  10       1306.39       1261.73        18.74 o                         
  -5   7  10        207.50        200.74         5.70 o                         
  -4   7  10       1368.48       1327.41        17.06 o                         
  -3   7  10        616.86        613.31         9.78 o                         
  -2   7  10        269.82        299.11         7.25 o                         
  -1   7  10          4.79          3.57         1.99 o                         
   0   7  10       1065.11       1010.45        13.58 o                         
   1   7  10        267.96        256.20         5.80 o                         
   2   7  10          0.61          3.24         1.91 o                         
   3   7  10         95.85         88.94         3.98 o                         
   4   7  10        220.93        191.82         5.53 o                         
   5   7  10         49.30         51.19         4.73 o                         
   6   7  10          0.30          2.11         2.31 o                         
   7   7  10         23.27         18.37         3.13 o                         
   8   7  10          1.47          8.98         3.45 o                         
 -10   8  10          0.57         -1.32         3.84 o                         
  -9   8  10         27.96         36.94         7.68 o                         
  -8   8  10          0.19         -2.65         3.32 o                         
  -7   8  10         80.29        112.55         5.76 o                         
  -6   8  10        313.32        294.04         7.83 o                         
  -5   8  10         33.87         27.75         3.00 o                         
  -4   8  10        860.01        922.08        13.21 o                         
  -3   8  10        451.41        416.56         7.31 o                         
  -2   8  10          4.99          6.19         2.07 o                         
  -1   8  10        285.87        216.05         5.59 o                         
   0   8  10         76.15         59.32         3.31 o                         
   1   8  10         93.47         91.38         4.00 o                         
   2   8  10          0.04          0.05         2.16 o                         
   3   8  10        270.31        217.88         5.78 o                         
   4   8  10        171.60        153.41         5.65 o                         
   5   8  10        833.90        822.53        20.15 o                         
   6   8  10         13.05         12.02         3.10 o                         
   7   8  10          0.93          2.64         2.93 o                         
   8   8  10          2.66         -1.04         3.93 o                         
 -10   9  10          0.66          1.85         4.00 o                         
  -9   9  10          7.10          9.92         4.22 o                         
  -8   9  10         22.24         23.37         4.22 o                         
  -7   9  10        193.25        184.17         6.97 o                         
  -6   9  10          9.11          1.91         2.67 o                         
  -5   9  10        198.45        240.05         6.31 o                         
  -4   9  10       1030.84        905.33        16.83 o                         
  -3   9  10         33.33         30.42         2.99 o                         
  -2   9  10        227.00        247.45         6.09 o                         
  -1   9  10         39.48         39.32         3.06 o                         
   0   9  10        227.50        267.00         6.26 o                         
   1   9  10         80.91         95.04         4.69 o                         
   2   9  10         13.80         16.64         2.85 o                         
   3   9  10        596.62        597.37        12.78 o                         
   4   9  10        172.76        143.43         5.98 o                         
   5   9  10         12.81         22.11         3.32 o                         
   6   9  10         91.89        101.36         6.71 o                         
   7   9  10         94.11         99.14         5.30 o                         
   8   9  10          6.51         -1.29         3.66 o                         
 -10  10  10        103.75        108.35         7.74 o                         
  -9  10  10          0.12          3.76         4.02 o                         
  -8  10  10          0.56          3.90         3.69 o                         
  -7  10  10        404.04        404.12         9.81 o                         
  -6  10  10        240.30        238.33         9.80 o                         
  -5  10  10        410.84        441.29         9.26 o                         
  -4  10  10        130.43        152.40         5.32 o                         
  -3  10  10        470.99        408.55        10.31 o                         
  -2  10  10         36.03         38.37         3.18 o                         
  -1  10  10        375.16        342.76         7.26 o                         
   0  10  10          2.18          3.31         2.19 o                         
   1  10  10          6.18          1.57         2.42 o                         
   2  10  10          1.84         -1.78         2.10 o                         
   3  10  10         31.84         20.92         3.49 o                         
   4  10  10        148.82        141.24         6.84 o                         
   5  10  10        381.16        375.34        10.82 o                         
   6  10  10         79.80         99.26         5.74 o                         
   7  10  10         83.94         81.54         5.66 o                         
  -9  11  10         65.04         98.95         7.24 o                         
  -8  11  10        213.99        226.30         9.42 o                         
  -7  11  10        231.57        202.67         9.43 o                         
  -6  11  10         42.61         40.45         4.08 o                         
  -5  11  10        453.73        400.23         9.36 o                         
  -4  11  10        688.88        670.44        12.35 o                         
  -3  11  10         32.98         29.54         3.05 o                         
  -2  11  10       1001.55        986.50        14.22 o                         
  -1  11  10          8.38          1.71         2.35 o                         
   0  11  10        176.85        180.19         5.54 o                         
   1  11  10        798.44        804.04        13.73 o                         
   2  11  10          7.06          1.87         2.34 o                         
   3  11  10         40.19         44.33         4.56 o                         
   4  11  10        387.69        324.99         9.79 o                         
   5  11  10        234.81        236.98         8.89 o                         
   6  11  10         56.94         58.97         5.73 o                         
   7  11  10         29.22         43.39         5.54 o                         
  -9  12  10          4.49          5.43         4.39 o                         
  -8  12  10         82.04        108.94         7.44 o                         
  -7  12  10          1.86         -2.05         3.81 o                         
  -6  12  10        226.21        233.52         9.99 o                         
  -5  12  10        400.84        374.86         9.61 o                         
  -4  12  10        161.64        138.57         5.43 o                         
  -3  12  10         47.59         47.38         3.64 o                         
  -2  12  10        231.46        223.56         6.22 o                         
  -1  12  10        153.24        168.51         5.65 o                         
   0  12  10          8.76          7.22         2.71 o                         
   1  12  10         19.31         17.89         3.34 o                         
   2  12  10         76.21         81.35         5.56 o                         
   3  12  10        356.46        303.75         9.50 o                         
   4  12  10         78.31         61.29         5.23 o                         
   5  12  10        174.02        170.40        10.64 o                         
   6  12  10         14.75          7.72         3.93 o                         
   7  12  10         57.55         63.92         6.27 o                         
  -9  13  10         18.75         27.99         5.49 o                         
  -8  13  10          8.25          3.50         4.17 o                         
  -7  13  10         94.84         74.57         6.16 o                         
  -6  13  10        334.83        382.47         9.93 o                         
  -5  13  10         49.24         52.04         4.63 o                         
  -4  13  10       1290.63       1234.72        17.40 o                         
  -3  13  10         28.57         31.64         3.27 o                         
  -2  13  10          0.06          1.78         2.38 o                         
  -1  13  10         61.83         64.35         4.03 o                         
   0  13  10         49.59         60.68         4.28 o                         
   1  13  10         12.01         20.88         3.24 o                         
   2  13  10          3.26          5.64         3.26 o                         
   3  13  10        276.00        257.58         9.12 o                         
   4  13  10        154.14        161.12         7.68 o                         
   5  13  10         10.81         15.90         4.25 o                         
   6  13  10          3.26         12.79         4.16 o                         
  -8  14  10          5.79         -3.45         4.54 o                         
  -7  14  10         19.64         21.27         4.70 o                         
  -6  14  10         68.42         56.17         6.11 o                         
  -5  14  10        207.30        197.07         7.44 o                         
  -4  14  10        116.44        131.62         6.16 o                         
  -3  14  10         21.15         25.33         3.19 o                         
  -2  14  10          9.41          6.07         2.67 o                         
  -1  14  10         25.74         18.98         2.99 o                         
   0  14  10         38.46         31.52         3.73 o                         
   1  14  10        116.36        114.04         6.21 o                         
   2  14  10         28.75         52.72         5.08 o                         
   3  14  10         62.67         65.64         5.69 o                         
   4  14  10        132.36        150.09         7.85 o                         
   5  14  10        153.79        187.32         8.81 o                         
   6  14  10         22.01         31.70         4.88 o                         
  -8  15  10         74.02         71.07         6.78 o                         
  -7  15  10          0.08          8.64         5.64 o                         
  -6  15  10        158.62        171.00         8.68 o                         
  -5  15  10          8.15          3.38         3.18 o                         
  -4  15  10        113.81        105.36         8.68 o                         
  -3  15  10         61.23         52.00         4.06 o                         
  -2  15  10          1.14          1.51         2.53 o                         
  -1  15  10          0.19         -2.52         2.62 o                         
   0  15  10        122.58        116.56         6.88 o                         
   1  15  10        346.90        366.91        10.78 o                         
   2  15  10        136.35        121.86         7.01 o                         
   3  15  10          2.61          0.45         3.39 o                         
   4  15  10          4.06         14.49         4.28 o                         
   5  15  10          4.44         -1.51         3.50 o                         
  -7  16  10        254.24        251.19        10.47 o                         
  -6  16  10         53.55         57.38         6.95 o                         
  -5  16  10         13.09         13.92         4.38 o                         
  -4  16  10        222.42        195.19         7.42 o                         
  -3  16  10        310.64        313.86         8.94 o                         
  -2  16  10        130.99        130.46         5.72 o                         
  -1  16  10        132.35        163.20         7.10 o                         
   0  16  10        110.28        104.05         5.70 o                         
   1  16  10         58.50         63.18         5.54 o                         
   2  16  10         77.51         67.55         5.81 o                         
   3  16  10         28.00         14.72         4.19 o                         
   4  16  10         56.55         59.09         5.85 o                         
   5  16  10         30.17         23.37         6.44 o                         
  -6  17  10         21.10         24.86         6.29 o                         
  -5  17  10          0.33         -3.47         3.47 o                         
  -4  17  10         45.01         35.16         4.25 o                         
  -3  17  10          0.07          2.01         3.00 o                         
  -2  17  10         69.03         79.60         5.41 o                         
  -1  17  10        247.65        250.11         8.23 o                         
   0  17  10          1.56         -0.94         3.13 o                         
   1  17  10         25.96         39.86         5.07 o                         
   2  17  10         23.30         42.54        10.04 o                         
   3  17  10        218.74        228.11         9.64 o                         
   4  17  10         45.82         41.68         5.46 o                         
  -5  18  10         82.02         82.98         6.98 o                         
  -4  18  10         77.05         74.81         6.63 o                         
  -3  18  10        132.38        125.80         6.66 o                         
  -2  18  10         10.20         16.93         3.87 o                         
  -1  18  10         12.56          5.66         3.23 o                         
   0  18  10          1.19          3.04         3.50 o                         
   1  18  10          0.03         -1.63         3.42 o                         
   2  18  10         20.00         24.15         4.71 o                         
   3  18  10        154.39        155.48         8.72 o                         
  -4  19  10        250.49        217.58        10.40 o                         
  -3  19  10         18.75         23.17         4.39 o                         
  -2  19  10          3.79         11.28         4.05 o                         
  -1  19  10          0.03          2.03         3.38 o                         
   0  19  10         16.06         24.99         4.68 o                         
   1  19  10         51.37         74.41         6.64 o                         
   2  19  10         53.16         53.52         6.16 o                         
  -2  20  10         26.45         24.56         4.97 o                         
  -1  20  10          6.51          6.94         4.33 o                         
 -11   0  11        121.55        131.14        16.34 o                         
  -9   0  11         30.52         34.92         6.79 o                         
  -7   0  11       1372.93       1343.00        25.14 o                         
  -5   0  11        579.85        576.29        13.20 o                         
  -3   0  11        122.31         91.76         5.04 o                         
  -1   0  11         26.14         54.06         5.44 o                         
   1   0  11       1155.42       1183.69        15.77 o                         
   3   0  11        463.52        504.46        10.19 o                         
   5   0  11          3.18         21.88         4.82 o                         
   7   0  11          3.33         12.72         5.03 o                         
 -11   1  11        120.71        105.94         8.61 o                         
 -10   1  11        324.76        401.42        11.72 o                         
  -9   1  11         10.34         11.60         4.66 o                         
  -8   1  11        321.70        297.89         7.35 o                         
  -7   1  11        341.32        329.08         7.25 o                         
  -6   1  11         69.48         63.94         3.71 o                         
  -5   1  11        111.18        132.23         4.54 o                         
  -4   1  11         44.54         47.14         2.93 o                         
  -3   1  11        145.21        153.65         4.55 o                         
  -2   1  11         72.35         74.60         2.85 o                         
  -1   1  11          4.43          0.71         1.33 o                         
   0   1  11         65.60         71.69         2.79 o                         
   1   1  11         75.85         83.91         3.76 o                         
   2   1  11          3.71          2.42         1.72 o                         
   3   1  11        107.01         96.70         3.86 o                         
   4   1  11          0.88          7.97         1.98 o                         
   5   1  11         52.48         64.63         5.29 o                         
   6   1  11          2.00          1.30         3.14 o                         
   7   1  11          8.74          7.31         3.30 o                         
   8   1  11         86.67        120.93         7.43 o                         
 -11   2  11          2.02          3.81         6.20 o                         
 -10   2  11          1.57         -1.04         4.34 o                         
  -9   2  11         57.34         57.69         4.89 o                         
  -8   2  11        360.32        356.58         8.94 o                         
  -7   2  11         72.53         72.61         4.08 o                         
  -6   2  11        104.10        114.16         4.78 o                         
  -5   2  11         26.22         12.76         2.27 o                         
  -4   2  11        348.08        328.54         5.96 o                         
  -3   2  11         31.98         22.07         2.02 o                         
  -2   2  11        104.85        122.14         3.40 o                         
  -1   2  11        209.85        206.40         4.31 o                         
   0   2  11        240.48        311.79         5.46 o                         
   1   2  11         29.63         23.57         1.83 o                         
   2   2  11         77.66         72.84         2.81 o                         
   3   2  11        120.98        108.42         3.36 o                         
   4   2  11        498.54        456.03         7.57 o                         
   5   2  11         13.04         15.67         2.51 o                         
   6   2  11        167.56        146.19         5.92 o                         
   7   2  11        127.39        117.07        10.28 o                         
   8   2  11         92.98         97.63        10.77 o                         
 -11   3  11         65.06         61.24         9.03 o                         
 -10   3  11         53.74         52.33         8.28 o                         
  -9   3  11         66.68         80.94         6.35 o                         
  -8   3  11        235.78        205.92         7.91 o                         
  -7   3  11        496.51        473.26         8.96 o                         
  -6   3  11          1.66         -0.86         2.11 o                         
  -5   3  11         11.02         19.18         2.26 o                         
  -4   3  11        110.54        115.22         3.75 o                         
  -3   3  11         12.72         19.73         1.90 o                         
  -2   3  11        139.05        142.67         3.72 o                         
  -1   3  11        515.13        506.24         7.32 o                         
   0   3  11        162.81        204.37         5.20 o                         
   1   3  11        154.75        149.09         3.52 o                         
   2   3  11        147.49        150.91         4.93 o                         
   3   3  11         91.13         78.21         3.36 o                         
   4   3  11        511.70        506.41         8.39 o                         
   5   3  11         14.07         12.92         2.41 o                         
   6   3  11         53.36         59.58         4.34 o                         
   7   3  11        207.24        211.96         7.43 o                         
   8   3  11         23.34         19.93         4.23 o                         
 -11   4  11        126.88        145.07        21.58 o                         
 -10   4  11        187.45        200.76        29.12 o                         
  -9   4  11        232.01        231.70         8.78 o                         
  -8   4  11          7.06          7.97         3.75 o                         
  -7   4  11        207.55        172.77         5.67 o                         
  -6   4  11         68.22         64.95         3.76 o                         
  -5   4  11        368.87        373.12        10.52 o                         
  -4   4  11        779.05        838.68        11.59 o                         
  -3   4  11          2.90         38.35         2.37 o                         
  -2   4  11        260.63        296.77         5.35 o                         
  -1   4  11        258.98        205.34         5.13 o                         
   0   4  11        307.70        296.32         5.09 o                         
   1   4  11       1036.55        958.05        11.13 o                         
   2   4  11       1119.33       1015.46        12.83 o                         
   3   4  11        199.57        145.79         4.16 o                         
   4   4  11        447.67        413.20         7.29 o                         
   5   4  11        492.82        466.52         8.79 o                         
   6   4  11         66.96         70.31         4.63 o                         
   7   4  11        199.22        208.44         7.90 o                         
   8   4  11          2.59          1.01         3.24 o                         
 -11   5  11         12.67         12.64         6.79 o                         
 -10   5  11         78.63         77.42         7.39 o                         
  -9   5  11         61.32         57.37         5.53 o                         
  -8   5  11         11.07          9.40         3.14 o                         
  -7   5  11        116.53        101.45         5.34 o                         
  -6   5  11         29.37         50.41         3.53 o                         
  -5   5  11        169.70        168.32         5.18 o                         
  -4   5  11       1079.34       1157.10        16.93 o                         
  -3   5  11         70.26         42.03         2.92 o                         
  -2   5  11        839.45        710.66        10.58 o                         
  -1   5  11          0.04          1.71         1.78 o                         
   0   5  11        181.19        191.34         6.37 o                         
   1   5  11          3.70          8.29         1.76 o                         
   2   5  11         17.27         32.68         2.37 o                         
   3   5  11        184.56        232.93         5.25 o                         
   4   5  11         13.26          9.83         2.06 o                         
   5   5  11         49.41         46.92         4.62 o                         
   6   5  11        271.10        270.82         7.07 o                         
   7   5  11         52.24         56.81         4.65 o                         
   8   5  11          7.16          6.06         3.70 o                         
 -10   6  11         52.98         62.93         7.12 o                         
  -9   6  11         18.94         15.35         8.04 o                         
  -8   6  11          5.05          3.94         2.86 o                         
  -7   6  11        200.60        205.60         6.82 o                         
  -6   6  11        463.15        517.43        11.43 o                         
  -5   6  11         70.04         54.16         5.53 o                         
  -4   6  11        129.87        103.00         4.38 o                         
  -3   6  11         32.09         17.96         2.57 o                         
  -2   6  11        658.29        651.02        10.13 o                         
  -1   6  11        443.94        447.79         7.94 o                         
   0   6  11        138.65        141.58         4.51 o                         
   1   6  11         12.50         21.00         2.49 o                         
   2   6  11         68.46         56.60         3.93 o                         
   3   6  11          1.91         -2.57         2.57 o                         
   4   6  11         32.97         34.10         2.99 o                         
   5   6  11        243.67        199.25         6.87 o                         
   6   6  11        153.92        155.57         5.77 o                         
   7   6  11          5.73         17.28         3.63 o                         
   8   6  11         19.98         17.30         4.38 o                         
 -10   7  11         44.58         34.77         6.19 o                         
  -9   7  11         18.38         20.22         4.58 o                         
  -8   7  11        308.42        296.16         8.93 o                         
  -7   7  11         27.48         16.90         3.28 o                         
  -6   7  11        418.58        409.96         8.65 o                         
  -5   7  11       1846.72       1608.34        20.30 o                         
  -4   7  11        722.47        737.41        11.42 o                         
  -3   7  11        816.06        851.74        12.44 o                         
  -2   7  11        188.99        179.90         5.50 o                         
  -1   7  11         16.83         11.11         2.28 o                         
   0   7  11        494.26        443.84         8.05 o                         
   1   7  11         66.47         88.84         4.09 o                         
   2   7  11        227.92        222.42         6.50 o                         
   3   7  11          1.01          0.21         2.28 o                         
   4   7  11         45.51         52.93         5.44 o                         
   5   7  11         47.18         39.28         3.70 o                         
   6   7  11        436.39        389.21         9.52 o                         
   7   7  11        243.13        234.10         8.88 o                         
   8   7  11         10.07         13.96         4.68 o                         
 -10   8  11          0.01          0.25         4.09 o                         
  -9   8  11        120.85        118.68        11.43 o                         
  -8   8  11          0.21          6.62         3.17 o                         
  -7   8  11          0.32          1.40         2.86 o                         
  -6   8  11         42.71         36.38         3.87 o                         
  -5   8  11        588.61        577.66        10.51 o                         
  -4   8  11       1960.36       2057.36        24.70 o                         
  -3   8  11       3628.92       3314.17        38.22 o                         
  -2   8  11         75.79         62.88         3.55 o                         
  -1   8  11        565.60        516.55         9.02 o                         
   0   8  11       1527.09       1532.54        19.26 o                         
   1   8  11       1044.70       1016.77        14.24 o                         
   2   8  11       1239.23       1125.19        17.00 o                         
   3   8  11         99.66         85.19         4.66 o                         
   4   8  11        427.80        430.06        10.96 o                         
   5   8  11         87.69         93.59         6.00 o                         
   6   8  11        104.46        113.59         9.14 o                         
   7   8  11         12.01          6.84         3.23 o                         
 -10   9  11         78.68        128.65         8.20 o                         
  -9   9  11         12.25         16.97         4.24 o                         
  -8   9  11         59.41         59.62         5.58 o                         
  -7   9  11        699.42        775.86        14.25 o                         
  -6   9  11          0.38         -2.66         2.66 o                         
  -5   9  11          0.85          0.34         2.32 o                         
  -4   9  11       7585.85       7385.45        76.65 o                         
  -3   9  11        826.78        804.61        12.28 o                         
  -2   9  11        198.46        188.92         5.69 o                         
  -1   9  11       1310.07       1239.91        16.53 o                         
   0   9  11         60.56         51.43         3.64 o                         
   1   9  11         18.47         19.16         2.93 o                         
   2   9  11        956.79        852.32        14.19 o                         
   3   9  11        518.32        503.40        11.88 o                         
   4   9  11          9.65         16.00         3.64 o                         
   5   9  11         87.87         65.15         5.29 o                         
   6   9  11          2.95          1.17         3.24 o                         
   7   9  11         13.27         13.36         4.17 o                         
  -9  10  11        132.29        103.98         7.39 o                         
  -8  10  11        181.57        166.58         8.28 o                         
  -7  10  11         10.13         21.57         3.66 o                         
  -6  10  11         68.75         83.92         5.15 o                         
  -5  10  11        319.09        383.27         9.24 o                         
  -4  10  11        215.14        230.24         6.40 o                         
  -3  10  11        135.69        127.66         5.18 o                         
  -2  10  11       4580.05       4435.96        47.98 o                         
  -1  10  11        441.46        382.29         7.89 o                         
   0  10  11        333.22        328.32        11.61 o                         
   1  10  11        158.62        109.45         5.30 o                         
   2  10  11         55.43         66.56         5.40 o                         
   3  10  11          0.20          5.44         2.96 o                         
   4  10  11        591.08        571.25        14.09 o                         
   5  10  11        122.16        124.46        10.10 o                         
   6  10  11          7.72         10.94         3.54 o                         
   7  10  11          5.73         12.58         4.03 o                         
  -9  11  11         34.32         23.09         4.96 o                         
  -8  11  11          4.34          7.14         4.02 o                         
  -7  11  11         38.71         33.54         4.04 o                         
  -6  11  11         66.89         53.62         4.54 o                         
  -5  11  11          0.07          4.84         3.05 o                         
  -4  11  11        660.62        592.45        10.48 o                         
  -3  11  11       1328.51       1383.99        18.52 o                         
  -2  11  11        904.90        921.29        13.76 o                         
  -1  11  11        367.52        337.89         7.55 o                         
   0  11  11         34.67         25.00         3.25 o                         
   1  11  11        119.64        112.86         5.35 o                         
   2  11  11         47.90         75.39         8.96 o                         
   3  11  11        313.78        278.73        10.95 o                         
   4  11  11          9.14          7.33         4.42 o                         
   5  11  11        178.28        175.67         7.96 o                         
   6  11  11         68.52         52.43         6.17 o                         
   7  11  11         51.43         50.15         5.72 o                         
  -9  12  11          3.11          3.27         4.25 o                         
  -8  12  11         17.81         -0.29         3.77 o                         
  -7  12  11        147.57        184.67         8.64 o                         
  -6  12  11        244.92        229.34         7.77 o                         
  -5  12  11        298.23        303.93         8.64 o                         
  -4  12  11        367.25        327.82         7.80 o                         
  -3  12  11        305.18        314.44         7.68 o                         
  -2  12  11         25.87         23.38         3.14 o                         
  -1  12  11         22.26         21.08         3.01 o                         
   0  12  11         30.37         29.15         3.63 o                         
   1  12  11        649.50        617.86        16.83 o                         
   2  12  11          6.38          2.15         4.23 o                         
   3  12  11         32.41         34.16         4.49 o                         
   4  12  11          8.46         13.66         3.72 o                         
   5  12  11          0.27          7.04         3.57 o                         
   6  12  11          1.21          4.06         3.71 o                         
  -8  13  11          6.02         13.04         4.60 o                         
  -7  13  11          0.13          3.44         4.04 o                         
  -6  13  11        226.91        210.36         7.69 o                         
  -5  13  11        152.29        164.28         6.85 o                         
  -4  13  11        381.89        332.35         7.98 o                         
  -3  13  11          2.39          2.69         2.56 o                         
  -2  13  11        623.49        599.53        10.89 o                         
  -1  13  11         27.73         35.35         3.56 o                         
   0  13  11         19.20         13.17         4.59 o                         
   1  13  11        188.49        150.18         6.31 o                         
   2  13  11          4.77          9.04         3.43 o                         
   3  13  11          1.72         -0.64         3.17 o                         
   4  13  11        269.76        256.21         9.61 o                         
   5  13  11          5.69          7.19         3.70 o                         
   6  13  11          0.85          6.42         4.08 o                         
  -8  14  11         34.43         51.73         5.90 o                         
  -7  14  11         56.41         55.03         5.84 o                         
  -6  14  11        180.74        172.39         8.64 o                         
  -5  14  11         97.58        129.79         6.64 o                         
  -4  14  11          0.02         -0.60         2.88 o                         
  -3  14  11        431.86        419.93         9.17 o                         
  -2  14  11         52.54         54.29         4.56 o                         
  -1  14  11        316.54        265.32         8.79 o                         
   0  14  11          0.33         -0.51         3.03 o                         
   1  14  11         16.04         12.54         3.49 o                         
   2  14  11        340.97        342.53        10.63 o                         
   3  14  11         59.60         39.38         4.90 o                         
   4  14  11         93.37         95.54         6.83 o                         
   5  14  11         85.40        105.38         8.22 o                         
  -7  15  11         42.45         43.44         5.56 o                         
  -6  15  11          5.00          7.14         4.38 o                         
  -5  15  11          0.00         -0.68         3.38 o                         
  -4  15  11         32.95         39.82         4.74 o                         
  -3  15  11         22.20         10.95         2.91 o                         
  -2  15  11        369.33        392.14         8.99 o                         
  -1  15  11        118.79        110.26         7.53 o                         
   0  15  11          4.24          4.59         3.64 o                         
   1  15  11          0.80         -3.00         3.00 o                         
   2  15  11        165.12        146.37         7.68 o                         
   3  15  11         96.47         94.85         6.81 o                         
   4  15  11          0.14          5.09         3.78 o                         
   5  15  11         10.74          8.27         4.81 o                         
  -7  16  11         26.46         38.59         5.84 o                         
  -6  16  11          0.12         -3.74         3.74 o                         
  -5  16  11          2.13          2.10         3.16 o                         
  -4  16  11        117.67         96.56         5.89 o                         
  -3  16  11          1.47         -3.42         3.42 o                         
  -2  16  11         19.67         28.99         5.45 o                         
  -1  16  11         21.51         26.59         3.80 o                         
   0  16  11        100.11        111.17         6.09 o                         
   1  16  11         55.54         45.81         5.01 o                         
   2  16  11          0.19          1.13         3.49 o                         
   3  16  11          3.13          5.39         3.72 o                         
   4  16  11         46.22         45.17         7.26 o                         
  -6  17  11         64.97         63.00         6.77 o                         
  -5  17  11         14.92         18.85         7.20 o                         
  -4  17  11          0.04         -3.16         3.16 o                         
  -3  17  11         69.44         97.33         6.01 o                         
  -2  17  11         27.13         32.21         4.22 o                         
  -1  17  11          0.17          1.05         2.97 o                         
   0  17  11          5.46          9.37         3.75 o                         
   1  17  11        257.80        222.84         9.24 o                         
   2  17  11        149.42        185.90         8.88 o                         
   3  17  11          0.12          0.39         3.75 o                         
  -5  18  11         14.46          8.39         4.68 o                         
  -4  18  11         54.46         37.46         4.52 o                         
  -3  18  11          3.75          0.80         3.18 o                         
  -2  18  11          9.59          3.39         3.31 o                         
  -1  18  11         32.52         20.29         3.97 o                         
   0  18  11         55.34         58.92         5.91 o                         
   1  18  11         30.47         34.43         5.52 o                         
   2  18  11        324.69        329.43        11.55 o                         
  -3  19  11         17.05         21.17         4.70 o                         
  -2  19  11         78.77         85.64         9.49 o                         
  -1  19  11          2.60          1.72         4.01 o                         
   0  19  11          6.24         18.68         4.46 o                         
 -10   0  12        256.33        288.87        16.13 o                         
  -8   0  12        570.63        624.89        20.98 o                         
  -6   0  12         96.45        110.86         6.61 o                         
  -4   0  12        274.25        320.31         9.28 o                         
  -2   0  12        455.07        499.56        11.65 o                         
   0   0  12        480.50        361.41         9.62 o                         
   2   0  12        103.69         90.79         6.83 o                         
   4   0  12         41.23         13.47         3.30 o                         
   6   0  12        263.66        253.00        12.14 o                         
   8   0  12          1.13         11.89         5.73 o                         
 -11   1  12         30.72         30.32        10.06 o                         
 -10   1  12        172.93        185.34        15.97 o                         
  -9   1  12          9.16          5.35         3.69 o                         
  -8   1  12         75.23         92.20         4.69 o                         
  -7   1  12        740.68        659.73        11.03 o                         
  -6   1  12          0.05          6.22         2.33 o                         
  -5   1  12         17.57         20.72         3.00 o                         
  -4   1  12          4.99          6.86         2.10 o                         
  -3   1  12         84.03        134.31         4.97 o                         
  -2   1  12          8.68         15.26         2.10 o                         
  -1   1  12        463.22        481.54         8.03 o                         
   0   1  12        198.82        177.25         6.36 o                         
   1   1  12         28.95         36.91         2.23 o                         
   2   1  12        238.88        224.46         4.58 o                         
   3   1  12        733.13        731.42         9.40 o                         
   4   1  12         19.96         20.84         2.14 o                         
   5   1  12          1.58         10.04         2.36 o                         
   6   1  12         40.90         43.95         4.37 o                         
   7   1  12          0.65          2.34         3.10 o                         
   8   1  12          5.82          9.56         3.93 o                         
 -11   2  12         71.12         87.70        10.32 o                         
 -10   2  12         15.40         18.81        10.85 o                         
  -9   2  12         12.66          6.24         3.79 o                         
  -8   2  12         38.68         39.44         4.28 o                         
  -7   2  12          8.27         14.21         2.71 o                         
  -6   2  12          1.57          0.78         2.38 o                         
  -5   2  12        128.66         83.01         4.03 o                         
  -4   2  12         50.27         49.94         3.22 o                         
  -3   2  12          1.38          6.62         1.87 o                         
  -2   2  12        103.43        108.84         3.92 o                         
  -1   2  12         65.01         30.83         2.95 o                         
   0   2  12         39.04         37.75         3.01 o                         
   1   2  12          0.48          1.74         1.59 o                         
   2   2  12         40.25         42.36         3.94 o                         
   3   2  12          3.49          3.85         1.78 o                         
   4   2  12         23.21         20.61         2.33 o                         
   5   2  12        104.95        124.55         5.34 o                         
   6   2  12          0.25          1.40         2.56 o                         
   7   2  12         79.42         89.49         6.08 o                         
   8   2  12          0.47         -0.52         4.57 o                         
 -11   3  12          7.78          0.55         5.94 o                         
 -10   3  12          5.34         -4.34         4.34 o                         
  -9   3  12         42.77         39.98         4.96 o                         
  -8   3  12         17.38         19.06         4.13 o                         
  -7   3  12         11.56         16.84         3.16 o                         
  -6   3  12         74.43         51.60         3.95 o                         
  -5   3  12         55.79         56.10         3.91 o                         
  -4   3  12         47.03         58.50         3.38 o                         
  -3   3  12        185.02        193.83         5.05 o                         
  -2   3  12         32.55         74.01         3.15 o                         
  -1   3  12         17.39         42.15         2.53 o                         
   0   3  12       1175.91       1102.26        15.61 o                         
   1   3  12         22.79         24.41         2.23 o                         
   2   3  12        243.97        229.21         5.16 o                         
   3   3  12        357.52        357.75         6.56 o                         
   4   3  12        119.42        114.00         3.90 o                         
   5   3  12         42.09         47.93         3.47 o                         
   6   3  12          0.35          2.32         2.64 o                         
   7   3  12          1.44          6.81         3.01 o                         
   8   3  12         59.90         63.65        10.22 o                         
 -10   4  12        108.59        129.01        11.54 o                         
  -9   4  12          4.19          6.33         3.88 o                         
  -8   4  12        629.24        720.80        15.38 o                         
  -7   4  12         18.52         21.25         3.35 o                         
  -6   4  12        198.71        189.94         6.39 o                         
  -5   4  12        307.95        330.50         8.37 o                         
  -4   4  12         61.38         91.86         4.95 o                         
  -3   4  12        240.57        251.83         5.87 o                         
  -2   4  12         15.57          8.52         2.04 o                         
  -1   4  12        648.73        538.71         8.01 o                         
   0   4  12       1412.49       1195.16        18.51 o                         
   1   4  12         11.30         17.91         2.01 o                         
   2   4  12          6.21          5.40         1.89 o                         
   3   4  12        221.33        197.68         5.46 o                         
   4   4  12         28.50         28.04         2.64 o                         
   5   4  12        457.15        456.14         9.24 o                         
   6   4  12          0.56          0.10         2.58 o                         
   7   4  12         31.61         30.71         4.36 o                         
   8   4  12          3.64          9.45         4.05 o                         
 -10   5  12         30.30         33.41         6.12 o                         
  -9   5  12        166.05        201.63         8.77 o                         
  -8   5  12        364.23        398.65        13.06 o                         
  -7   5  12        305.13        249.02         8.68 o                         
  -6   5  12         10.45         25.20         3.21 o                         
  -5   5  12          0.75          0.39         2.20 o                         
  -4   5  12        210.94        142.67         4.92 o                         
  -3   5  12          5.01         25.81         2.68 o                         
  -2   5  12        885.13        823.06        11.88 o                         
  -1   5  12        521.62        496.65         8.49 o                         
   0   5  12         64.48         70.27         3.44 o                         
   1   5  12        116.41         69.43         4.52 o                         
   2   5  12         13.16         19.46         2.46 o                         
   3   5  12        198.44        152.78         5.35 o                         
   4   5  12        295.96        324.13         7.39 o                         
   5   5  12        124.47        121.31         6.64 o                         
   6   5  12         87.62         86.18         7.13 o                         
   7   5  12         44.93         36.85         4.23 o                         
   8   5  12         28.09         41.57         5.18 o                         
 -10   6  12        175.24        193.44        17.94 o                         
  -9   6  12          1.35          0.44         4.41 o                         
  -8   6  12          1.16          5.54         3.54 o                         
  -7   6  12        241.08        170.94         7.59 o                         
  -6   6  12        408.39        398.10         8.20 o                         
  -5   6  12        100.69        103.25         4.60 o                         
  -4   6  12        150.04        190.54         5.59 o                         
  -3   6  12       2326.89       2510.81        28.83 o                         
  -2   6  12       2849.51       2887.27        32.40 o                         
  -1   6  12         95.83         91.40         4.27 o                         
   0   6  12       1322.66       1339.11        17.20 o                         
   1   6  12        120.30         87.17         5.78 o                         
   2   6  12        383.59        354.98         8.26 o                         
   3   6  12        357.66        294.79         7.59 o                         
   4   6  12         38.15         35.07         4.08 o                         
   5   6  12          9.86          8.61         2.92 o                         
   6   6  12          7.11         17.46         3.61 o                         
   7   6  12         11.15         12.01         4.50 o                         
 -10   7  12         20.52         19.19         5.55 o                         
  -9   7  12         45.79         42.00         6.19 o                         
  -8   7  12          1.00          8.43         5.13 o                         
  -7   7  12         44.82         50.92         4.38 o                         
  -6   7  12         40.53         27.08         3.14 o                         
  -5   7  12         10.81          2.08         2.19 o                         
  -4   7  12        808.97        790.75        12.15 o                         
  -3   7  12        427.57        367.24         7.53 o                         
  -2   7  12        395.88        358.95         7.33 o                         
  -1   7  12       1441.92       1464.47        18.60 o                         
   0   7  12        659.42        623.13        10.18 o                         
   1   7  12        335.45        322.04        10.05 o                         
   2   7  12        201.96        238.72         6.84 o                         
   3   7  12         31.78         51.04         3.92 o                         
   4   7  12         90.90        112.61         6.22 o                         
   5   7  12         13.64          5.01         3.22 o                         
   6   7  12          7.03          9.67         3.18 o                         
   7   7  12         79.33         78.03         7.68 o                         
 -10   8  12          5.40          4.69         4.99 o                         
  -9   8  12        202.24        245.84        11.64 o                         
  -8   8  12        104.87         74.69         5.30 o                         
  -7   8  12          0.66          3.71         2.95 o                         
  -6   8  12         12.13          7.42         2.94 o                         
  -5   8  12         74.89         66.64         3.94 o                         
  -4   8  12          0.75          4.14         2.36 o                         
  -3   8  12        181.76        146.32         5.24 o                         
  -2   8  12       3993.92       3897.67        42.58 o                         
  -1   8  12         19.68         18.13         2.71 o                         
   0   8  12         84.80        116.25         6.18 o                         
   1   8  12        302.35        303.71         7.74 o                         
   2   8  12         23.25         19.56         4.39 o                         
   3   8  12         14.98          8.19         3.10 o                         
   4   8  12        106.14         97.09         6.11 o                         
   5   8  12          4.54          4.60         3.51 o                         
   6   8  12          0.45          3.38         3.33 o                         
   7   8  12         65.05         59.53         6.89 o                         
  -9   9  12        275.58        298.22        11.13 o                         
  -8   9  12         19.08          8.08         3.43 o                         
  -7   9  12         15.44         28.97         3.92 o                         
  -6   9  12          8.97          6.35         2.89 o                         
  -5   9  12        198.61        218.25         6.44 o                         
  -4   9  12        142.90        108.39         4.78 o                         
  -3   9  12       1207.51       1107.67        15.64 o                         
  -2   9  12        110.24        126.07         5.04 o                         
  -1   9  12        717.98        692.73        11.31 o                         
   0   9  12         81.73         97.25         4.60 o                         
   1   9  12          0.15         -0.82         2.26 o                         
   2   9  12         34.69         40.03         3.68 o                         
   3   9  12        286.31        259.50         8.67 o                         
   4   9  12          1.10         -2.53         4.11 o                         
   5   9  12         16.20          4.09         3.35 o                         
   6   9  12         43.83         49.86         5.43 o                         
   7   9  12         44.70         37.19         5.68 o                         
  -9  10  12         15.72          8.77         4.30 o                         
  -8  10  12         17.99          7.51         3.96 o                         
  -7  10  12         37.17         51.01         4.98 o                         
  -6  10  12        319.73        305.35         8.69 o                         
  -5  10  12        509.12        524.28         9.96 o                         
  -4  10  12        122.00        141.18         5.62 o                         
  -3  10  12        449.38        480.80         9.27 o                         
  -2  10  12        726.84        791.30        12.48 o                         
  -1  10  12       1457.68       1326.37        17.81 o                         
   0  10  12        390.41        393.61         8.45 o                         
   1  10  12          0.28          3.20         2.50 o                         
   2  10  12          9.40         11.04         2.80 o                         
   3  10  12        227.11        196.02        15.12 o                         
   4  10  12          0.03          9.63         3.45 o                         
   5  10  12          0.04          3.83         3.18 o                         
   6  10  12          1.41          5.81         3.71 o                         
  -9  11  12         88.09         84.68         7.07 o                         
  -8  11  12         52.60         65.76         6.18 o                         
  -7  11  12        116.65        151.22         9.13 o                         
  -6  11  12          0.01          0.72         2.96 o                         
  -5  11  12        414.24        396.63         8.94 o                         
  -4  11  12         12.73          9.91         2.78 o                         
  -3  11  12        126.61        137.50         5.45 o                         
  -2  11  12        117.44        114.07         5.26 o                         
  -1  11  12          3.32          5.52         2.52 o                         
   0  11  12        994.79       1028.41        16.70 o                         
   1  11  12        494.56        455.29        10.06 o                         
   2  11  12         41.88         37.09         4.43 o                         
   3  11  12        151.14        132.63         7.11 o                         
   4  11  12         63.57         43.94         6.05 o                         
   5  11  12         21.34         11.46         4.29 o                         
   6  11  12         59.47         75.90         6.44 o                         
  -8  12  12          4.69         13.26         4.54 o                         
  -7  12  12          2.42          4.62         3.99 o                         
  -6  12  12        242.49        253.38         8.25 o                         
  -5  12  12        129.91        141.53         8.50 o                         
  -4  12  12         11.66          9.74         2.95 o                         
  -3  12  12        120.15        115.92         5.19 o                         
  -2  12  12       1065.07       1018.24        15.28 o                         
  -1  12  12         79.66         98.67         4.89 o                         
   0  12  12         39.40         51.86         4.24 o                         
   1  12  12        411.45        361.42         9.15 o                         
   2  12  12        129.35        143.72         7.10 o                         
   3  12  12         81.60        102.34         6.52 o                         
   4  12  12        216.25        192.09         8.53 o                         
   5  12  12         90.42         74.09         6.35 o                         
   6  12  12          1.74         -0.47         3.71 o                         
  -8  13  12          0.20          4.85         4.72 o                         
  -7  13  12         13.55         24.37         5.44 o                         
  -6  13  12         21.36         16.37         3.74 o                         
  -5  13  12        172.63        168.16         6.99 o                         
  -4  13  12         29.78         23.47         3.38 o                         
  -3  13  12          0.49          0.96         2.27 o                         
  -2  13  12         15.15         13.57         3.04 o                         
  -1  13  12        753.35        765.82        14.12 o                         
   0  13  12        118.74        135.04         6.12 o                         
   1  13  12        217.26        198.94         7.15 o                         
   2  13  12          4.71          1.49         3.80 o                         
   3  13  12         87.30         87.09         8.15 o                         
   4  13  12         19.46         15.49         4.01 o                         
   5  13  12         57.76         52.05         5.77 o                         
  -7  14  12         26.03         25.43         5.01 o                         
  -6  14  12         90.74         86.88         5.81 o                         
  -5  14  12         42.83         45.83         4.62 o                         
  -4  14  12        219.37        253.22         8.25 o                         
  -3  14  12         28.41         19.26         3.30 o                         
  -2  14  12          0.19         -2.46         2.49 o                         
  -1  14  12         23.11         30.32         3.87 o                         
   0  14  12        503.75        463.66        10.71 o                         
   1  14  12          2.69          9.34         3.54 o                         
   2  14  12          8.61          6.14         3.47 o                         
   3  14  12         36.29         48.06         5.49 o                         
   4  14  12         29.72         26.92         4.79 o                         
   5  14  12          0.23          1.51         3.89 o                         
  -7  15  12          3.67          7.28         4.57 o                         
  -6  15  12         93.49        100.05         7.21 o                         
  -5  15  12          0.05         -1.73         3.07 o                         
  -4  15  12        150.81        165.82         7.32 o                         
  -3  15  12          1.40          1.59         2.74 o                         
  -2  15  12         36.55         28.10         3.69 o                         
  -1  15  12          3.38          7.44         4.26 o                         
   0  15  12         27.31         23.28         3.75 o                         
   1  15  12        323.87        312.26        10.37 o                         
   2  15  12         85.14         70.84         6.09 o                         
   3  15  12         10.35         17.57         4.42 o                         
   4  15  12        122.13        124.29         8.01 o                         
  -6  16  12        121.93        137.21         8.61 o                         
  -5  16  12        228.43        224.25         8.49 o                         
  -4  16  12         50.16         38.76         4.64 o                         
  -3  16  12         43.93         45.33         4.16 o                         
  -2  16  12         12.33          7.94         3.11 o                         
  -1  16  12        167.53        206.17         8.42 o                         
   0  16  12         30.94         38.99         4.89 o                         
   1  16  12          4.70          7.76         3.76 o                         
   2  16  12         50.24         55.74         5.78 o                         
   3  16  12         71.79         68.57         7.38 o                         
  -5  17  12         24.96         42.52         6.65 o                         
  -4  17  12         66.68         45.25         4.93 o                         
  -3  17  12         33.31         40.69         4.56 o                         
  -2  17  12         69.26         79.40         5.78 o                         
  -1  17  12         30.98         37.47         4.44 o                         
   0  17  12        131.92        162.61         8.28 o                         
   1  17  12         13.05          2.71         3.77 o                         
   2  17  12         16.67         40.00         5.41 o                         
  -4  18  12         87.62         99.80         6.54 o                         
  -3  18  12         92.40         80.67         6.61 o                         
  -2  18  12          8.32         14.30         3.80 o                         
  -1  18  12          7.14         22.38         4.20 o                         
   0  18  12         28.22         18.89         4.90 o                         
   1  18  12        168.07        226.16         9.92 o                         
  -9   0  13        135.79        106.42         9.47 o                         
  -7   0  13          1.04         -0.81         3.32 o                         
  -5   0  13         53.38         34.86         4.25 o                         
  -3   0  13        296.04        325.15         9.49 o                         
  -1   0  13       1427.57       1550.82        33.24 o                         
   1   0  13        271.20        260.05         8.46 o                         
   3   0  13        323.76        322.42         7.52 o                         
   5   0  13         84.54         68.93        13.78 o                         
   7   0  13          1.28         -0.38         8.17 o                         
 -10   1  13          1.01         -1.10         4.62 o                         
  -9   1  13          6.39          1.22         3.65 o                         
  -8   1  13        154.54        181.89         6.54 o                         
  -7   1  13         25.00          9.67         2.70 o                         
  -6   1  13          1.91          3.42         2.14 o                         
  -5   1  13        181.09        204.03         5.69 o                         
  -4   1  13         48.49         42.73         3.09 o                         
  -3   1  13        205.62        240.01         5.71 o                         
  -2   1  13          1.76          0.99         1.89 o                         
  -1   1  13         45.68         82.67         4.87 o                         
   0   1  13        248.11        223.81         5.51 o                         
   1   1  13        518.25        440.89         8.01 o                         
   2   1  13         45.27         47.90         3.22 o                         
   3   1  13        503.15        441.08         7.64 o                         
   4   1  13         99.30         98.05         4.41 o                         
   5   1  13          0.39         -0.39         2.17 o                         
   6   1  13         19.44         30.78         4.11 o                         
   7   1  13         35.88         46.46         5.01 o                         
 -10   2  13          6.41          9.21         8.00 o                         
  -9   2  13        116.04        113.29         6.99 o                         
  -8   2  13          0.42          0.64         3.04 o                         
  -7   2  13         10.14         10.35         2.86 o                         
  -6   2  13         27.06          6.74         2.65 o                         
  -5   2  13          5.08         21.84         2.73 o                         
  -4   2  13          1.01         -0.49         2.02 o                         
  -3   2  13         85.62         68.19         3.50 o                         
  -2   2  13        100.73        110.68         4.18 o                         
  -1   2  13         63.17         66.96         4.08 o                         
   0   2  13        718.50        770.96        12.33 o                         
   1   2  13         27.08         33.20         2.73 o                         
   2   2  13       1014.00        970.65        12.51 o                         
   3   2  13         58.55         52.12         3.38 o                         
   4   2  13        376.37        427.51         8.34 o                         
   5   2  13          6.85          8.40         2.74 o                         
   6   2  13          0.07          5.49         3.02 o                         
   7   2  13          7.61          4.18         3.43 o                         
 -10   3  13         26.26         11.02         5.46 o                         
  -9   3  13         86.22         84.82         6.50 o                         
  -8   3  13        347.29        359.50        10.71 o                         
  -7   3  13          5.60         -2.33         2.33 o                         
  -6   3  13         61.69         43.79         3.89 o                         
  -5   3  13          1.66          1.40         2.38 o                         
  -4   3  13        179.15        170.67         6.00 o                         
  -3   3  13          0.72          0.65         2.53 o                         
  -2   3  13          8.99         23.81         2.93 o                         
  -1   3  13         22.83         14.49         2.24 o                         
   0   3  13        335.33        324.34         6.72 o                         
   1   3  13        479.35        556.76         8.43 o                         
   2   3  13       1568.57       1704.75        19.27 o                         
   3   3  13         79.17         61.39         4.72 o                         
   4   3  13          0.49          0.09         1.91 o                         
   5   3  13         68.24         61.43         4.84 o                         
   6   3  13          0.54          3.88         3.24 o                         
   7   3  13        106.98         91.27         6.02 o                         
 -10   4  13         30.46         24.11         5.44 o                         
  -9   4  13         60.83         91.55         8.10 o                         
  -8   4  13          0.05         -1.99         3.63 o                         
  -7   4  13         19.18         10.84         3.09 o                         
  -6   4  13        419.87        383.94         9.06 o                         
  -5   4  13        272.67        225.98         6.90 o                         
  -4   4  13        106.52        132.21         5.62 o                         
  -3   4  13         69.12        118.92         5.15 o                         
  -2   4  13         87.58         43.08         3.36 o                         
  -1   4  13        909.39        920.27        13.27 o                         
   0   4  13       3616.30       3532.65        38.67 o                         
   1   4  13       1629.84       1538.85        16.95 o                         
   2   4  13        486.86        448.41         8.34 o                         
   3   4  13         33.52         20.52         2.67 o                         
   4   4  13         73.25         77.75         5.90 o                         
   5   4  13         38.46         34.58         4.04 o                         
   6   4  13        296.11        314.69        17.30 o                         
   7   4  13        148.75        147.61         8.93 o                         
 -10   5  13         98.29         91.36         8.11 o                         
  -9   5  13          0.28          2.93         3.74 o                         
  -8   5  13          3.92          2.41         3.72 o                         
  -7   5  13        371.68        306.80         8.66 o                         
  -6   5  13        135.99        149.65         6.12 o                         
  -5   5  13        416.55        428.76         9.47 o                         
  -4   5  13        275.77        276.00         7.51 o                         
  -3   5  13         12.49         19.69         3.02 o                         
  -2   5  13         35.93         56.28         3.56 o                         
  -1   5  13       2212.15       2088.46        30.58 o                         
   0   5  13       4925.78       4698.50        50.16 o                         
   1   5  13        243.42        226.14         5.90 o                         
   2   5  13         20.72         31.66         4.38 o                         
   3   5  13         75.26         77.78         4.59 o                         
   4   5  13        710.25        717.43        14.75 o                         
   5   5  13        562.01        546.41        13.12 o                         
   6   5  13          0.00          6.85         3.66 o                         
   7   5  13         81.33         58.50        16.34 o                         
 -10   6  13        142.24        179.01        17.01 o                         
  -9   6  13        114.35        118.21         7.57 o                         
  -8   6  13          0.00          2.54         3.52 o                         
  -7   6  13       1384.00       1378.57        23.71 o                         
  -6   6  13         19.70         16.15         3.79 o                         
  -5   6  13         10.67          4.79         2.66 o                         
  -4   6  13          1.91         -1.41         2.57 o                         
  -3   6  13         42.16         36.89         3.16 o                         
  -2   6  13        643.80        592.06        10.00 o                         
  -1   6  13       1519.22       1494.45        20.17 o                         
   0   6  13        942.05       1001.73        13.17 o                         
   1   6  13        108.45        103.08         4.46 o                         
   2   6  13         36.29         24.64         3.04 o                         
   3   6  13         53.42         48.64         3.88 o                         
   4   6  13        141.19        116.54         6.41 o                         
   5   6  13        300.62        312.86         9.88 o                         
   6   6  13          7.42         15.18         4.58 o                         
   7   6  13          2.83          2.24         4.32 o                         
 -10   7  13         15.42         34.75         6.57 o                         
  -9   7  13          4.51         -3.71         3.71 o                         
  -8   7  13        410.59        361.92        11.59 o                         
  -7   7  13        202.68        246.71         9.74 o                         
  -6   7  13        342.72        319.39         9.27 o                         
  -5   7  13        579.23        659.42        12.37 o                         
  -4   7  13        108.04        134.88         5.13 o                         
  -3   7  13          4.42          0.01         2.21 o                         
  -2   7  13       1357.79       1395.16        18.27 o                         
  -1   7  13          1.32          1.10         2.19 o                         
   0   7  13        282.22        282.57         6.71 o                         
   1   7  13         15.16          2.23         2.35 o                         
   2   7  13          9.22         13.89         2.85 o                         
   3   7  13         55.33         42.50         3.80 o                         
   4   7  13         35.62         33.52         4.23 o                         
   5   7  13          2.02         -0.32         3.06 o                         
   6   7  13         90.52        122.48         8.41 o                         
   7   7  13         20.87         28.26         5.39 o                         
  -9   8  13        136.61        122.26         9.13 o                         
  -8   8  13        102.79        101.31         6.89 o                         
  -7   8  13        101.19        136.39         9.31 o                         
  -6   8  13        559.69        495.97        12.85 o                         
  -5   8  13        170.87        201.31         6.23 o                         
  -4   8  13        135.35        107.59         4.89 o                         
  -3   8  13        563.35        513.91         9.53 o                         
  -2   8  13        191.22        201.09         8.71 o                         
  -1   8  13        125.74        105.77         4.31 o                         
   0   8  13        209.91        221.21         7.59 o                         
   1   8  13          9.94         13.59         2.91 o                         
   2   8  13        108.79         84.09         4.93 o                         
   3   8  13         53.49         58.88         5.01 o                         
   4   8  13        203.13        177.72         7.55 o                         
   5   8  13        231.18        212.62        11.43 o                         
   6   8  13          3.91          1.14         3.43 o                         
  -9   9  13         19.96         20.19         5.73 o                         
  -8   9  13         12.93          9.70         3.90 o                         
  -7   9  13         72.21         68.10         5.87 o                         
  -6   9  13        123.95         97.25         5.61 o                         
  -5   9  13        201.60        197.71         6.32 o                         
  -4   9  13        167.54        136.16         5.43 o                         
  -3   9  13         55.43         59.39         4.37 o                         
  -2   9  13        183.44        196.17         6.00 o                         
  -1   9  13        177.41        159.05         5.52 o                         
   0   9  13       1355.12       1286.33        17.55 o                         
   1   9  13        342.24        328.40         8.56 o                         
   2   9  13         12.00          4.12         2.75 o                         
   3   9  13         42.33         41.91         4.48 o                         
   4   9  13         35.88         37.09         4.84 o                         
   5   9  13          9.67         14.51         3.85 o                         
   6   9  13          9.56          3.94         3.81 o                         
  -9  10  13         78.39         67.29         7.71 o                         
  -8  10  13          3.67          7.66         4.91 o                         
  -7  10  13         11.79         11.54         3.59 o                         
  -6  10  13        325.26        309.74         9.01 o                         
  -5  10  13        110.77         87.54         6.66 o                         
  -4  10  13        537.95        473.64         9.54 o                         
  -3  10  13         22.19         22.71         3.00 o                         
  -2  10  13          2.70          5.40         2.46 o                         
  -1  10  13         76.39         69.16         4.97 o                         
   0  10  13        476.09        504.65        10.70 o                         
   1  10  13         53.62         68.23         4.63 o                         
   2  10  13         23.41         19.34         3.36 o                         
   3  10  13         43.45         51.48         7.14 o                         
   4  10  13         12.47         13.88         4.17 o                         
   5  10  13          0.48         -2.54         3.45 o                         
   6  10  13          5.96          4.77         3.96 o                         
  -8  11  13         37.26         71.74         6.37 o                         
  -7  11  13         19.69         13.97         3.60 o                         
  -6  11  13         41.93         37.83         4.37 o                         
  -5  11  13         28.11         38.24         3.87 o                         
  -4  11  13        399.46        406.97         8.95 o                         
  -3  11  13         55.71         34.96         3.51 o                         
  -2  11  13          4.00         12.00         2.79 o                         
  -1  11  13        136.67        143.96         5.54 o                         
   0  11  13          2.95          5.11         2.83 o                         
   1  11  13         79.78         96.33         5.49 o                         
   2  11  13         56.47         58.04         5.07 o                         
   3  11  13          4.14          8.68         3.47 o                         
   4  11  13         25.13         25.90         4.53 o                         
   5  11  13         13.41         32.13         4.77 o                         
  -8  12  13        347.54        344.06        11.98 o
[truncated: 85,296 more chars]
