# Supplementary material for: Crystallographic characterization of rare-earth cyano­tri­phenyl­borate complexes and the cyano­borates [NCBPh3]1−, [NCBPh2Me]1−, and [NCBPh2(μ-O)BPh2]1−
Source: Acta Crystallogr E Crystallogr Commun. 2021 Jul 13;77(Pt 8):799–803. doi: 10.1107/S2056989021006861 (PMC8340972; doi:10.1107/S2056989021006861)
Supplement: Supplementary file 5 [file e-77-00799-3sup5.hkl]

data_3                                                                          
_shelx_title ' mtd35 in P2(1)/n'                                                
_shelx_refln_list_code          4                                               
_shelx_F_calc_maximum      221.51                                               
_exptl_crystal_F_000      1080.00                                               
_reflns_d_resolution_high  0.7300                                               
                                                                                
loop_                                                                           
 _space_group_symop_operation_xyz                                               
 'x, y, z'                                                                      
 '-x+1/2, y+1/2, -z+1/2'                                                        
 '-x, -y, -z'                                                                   
 'x-1/2, -y-1/2, z-1/2'                                                         
                                                                                
_cell_length_a    11.0269                                                       
_cell_length_b    13.9387                                                       
_cell_length_c    18.8488                                                       
_cell_angle_alpha  90.000                                                       
_cell_angle_beta  100.636                                                       
_cell_angle_gamma  90.000                                                       
                                                                                
_shelx_F_squared_multiplier     1.000                                           
                                                                                
loop_                                                                           
 _refln_index_h                                                                 
 _refln_index_k                                                                 
 _refln_index_l                                                                 
 _refln_F_squared_calc                                                          
 _refln_F_squared_meas                                                          
 _refln_F_squared_sigma                                                         
 _refln_observed_status                                                         
   2   0   0      13546.27      12456.57       118.10 o                         
   4   0   0        428.71        393.48        14.14 o                         
   6   0   0        542.05        454.97        10.71 o                         
   8   0   0       1067.34        959.69        22.94 o                         
  10   0   0       1027.07        979.81        34.18 o                         
  12   0   0         32.85         34.47        12.51 o                         
  14   0   0          0.69         26.98        14.33 o                         
   1   1   0          1.51          0.53         0.67 o                         
   2   1   0       3383.52       3401.60        26.25 o                         
   3   1   0      12904.40      13161.20        95.38 o                         
   4   1   0        229.99        219.37         4.41 o                         
   5   1   0          5.73          0.70         1.77 o                         
   6   1   0       2017.81       2070.57        19.48 o                         
   7   1   0         54.12         53.90         3.87 o                         
   8   1   0       1202.71       1211.52        18.59 o                         
   9   1   0        630.68        637.31        14.07 o                         
  10   1   0         78.38         74.42         7.77 o                         
  11   1   0        189.28        173.27        12.96 o                         
  12   1   0        281.69        266.40        19.29 o                         
  13   1   0         10.15          7.90        11.98 o                         
  14   1   0         42.72         40.23        11.33 o                         
   0   2   0      17675.35      17683.70       215.57 o                         
   1   2   0       2883.11       2864.59        20.80 o                         
   2   2   0        512.02        464.78         5.44 o                         
   3   2   0       3355.65       3037.44        41.74 o                         
   4   2   0       6049.12       5718.21        41.97 o                         
   5   2   0       2381.87       2265.38        19.99 o                         
   6   2   0        107.52        113.19         4.94 o                         
   7   2   0       2003.37       2045.43        22.49 o                         
   8   2   0         76.91         79.89         5.78 o                         
   9   2   0        316.90        308.79        11.59 o                         
  10   2   0        486.59        487.08        15.05 o                         
  11   2   0        334.36        369.07        14.68 o                         
  12   2   0         17.83         21.25         7.93 o                         
  13   2   0        412.83        432.68        20.22 o                         
  14   2   0         11.37         10.03        14.83 o                         
   1   3   0        501.25        505.31         5.79 o                         
   2   3   0       2844.63       2880.91        28.31 o                         
   3   3   0       4969.98       4840.60        35.76 o                         
   4   3   0         21.69         35.83         2.38 o                         
   5   3   0       3287.16       3307.57        27.22 o                         
   6   3   0        221.71        197.53         6.17 o                         
   7   3   0       1085.12       1091.33        15.07 o                         
   8   3   0        602.75        680.91        14.03 o                         
   9   3   0       1295.50       1214.84        22.58 o                         
  10   3   0         53.87         47.76         6.68 o                         
  11   3   0         36.32         33.75         6.64 o                         
  12   3   0          3.27         -0.88         8.14 o                         
  13   3   0         72.36         75.56        11.27 o                         
  14   3   0         35.82         10.63        19.23 o                         
   0   4   0         74.10        138.70         6.64 o                         
   1   4   0         11.72          7.46         1.69 o                         
   2   4   0          0.09          2.05         1.50 o                         
   3   4   0        356.53        375.11         5.81 o                         
   4   4   0       1262.79       1342.10        13.42 o                         
   5   4   0         57.41         63.19         3.75 o                         
   6   4   0       2214.49       2291.00        23.70 o                         
   7   4   0          0.03          7.61         3.28 o                         
   8   4   0         78.40         66.58         5.88 o                         
   9   4   0         12.60         18.28         5.15 o                         
  10   4   0        291.61        254.41        12.30 o                         
  11   4   0         34.01         23.43         6.62 o                         
  12   4   0        107.74        122.04        11.34 o                         
  13   4   0        152.34        155.28        14.34 o                         
  14   4   0        143.05        119.44        27.33 o                         
   1   5   0       3873.80       3744.88        28.90 o                         
   2   5   0       2309.85       2437.99        20.58 o                         
   3   5   0        228.47        229.48         6.08 o                         
   4   5   0       1774.88       1840.63        23.47 o                         
   5   5   0        207.15        260.90         7.46 o                         
   6   5   0       1010.86        985.29        17.50 o                         
   7   5   0         89.13         74.20         5.77 o                         
   8   5   0        303.11        297.57        12.79 o                         
   9   5   0         46.75         49.03         8.80 o                         
  10   5   0          6.80          8.44         6.70 o                         
  11   5   0          2.72          6.10         7.19 o                         
  12   5   0         64.32         88.05         9.77 o                         
  13   5   0          6.29          1.79         8.69 o                         
  14   5   0        170.08        208.51        33.40 o                         
   0   6   0       2072.67       2077.43        25.90 o                         
   1   6   0        668.22        705.92         8.80 o                         
   2   6   0        264.02        318.53         6.87 o                         
   3   6   0       1302.42       1434.33        17.41 o                         
   4   6   0        575.74        611.74         8.79 o                         
   5   6   0        652.67        696.51         9.76 o                         
   6   6   0        360.14        332.64         9.54 o                         
   7   6   0         96.60        104.81         6.77 o                         
   8   6   0         15.37          9.27         4.45 o                         
   9   6   0          1.93          3.14         4.32 o                         
  10   6   0         28.49         37.58        10.67 o                         
  11   6   0        321.26        327.87        14.92 o                         
  12   6   0         28.42         22.63         7.71 o                         
  13   6   0         64.49         82.59        16.66 o                         
   1   7   0        561.42        565.76        10.40 o                         
   2   7   0        109.38         92.87         3.98 o                         
   3   7   0        185.43        242.73         5.97 o                         
   4   7   0       2228.08       2224.32        21.13 o                         
   5   7   0         98.99         91.64         5.12 o                         
   6   7   0          1.38         -0.99         3.05 o                         
   7   7   0         11.35         13.66         4.16 o                         
   8   7   0        169.97        161.58         8.99 o                         
   9   7   0        695.88        670.48        16.22 o                         
  10   7   0        296.68        262.68        23.89 o                         
  11   7   0        312.24        345.48        15.38 o                         
  12   7   0        165.10        199.85        15.83 o                         
  13   7   0          0.03        -17.21        17.21 o                         
   0   8   0       2676.36       2988.08        41.20 o                         
   1   8   0         38.40         25.13         2.60 o                         
   2   8   0        649.31        723.52        10.07 o                         
   3   8   0         72.37         86.39         4.14 o                         
   4   8   0         19.22         32.14         3.53 o                         
   5   8   0        479.26        424.91         9.61 o                         
   6   8   0        968.18        926.20        16.76 o                         
   7   8   0        568.77        562.97        13.79 o                         
   8   8   0        508.39        511.13        15.81 o                         
   9   8   0          0.35         -0.32         5.14 o                         
  10   8   0         69.60         75.18        10.17 o                         
  11   8   0        134.70        131.30        13.27 o                         
  12   8   0         93.91         87.71        12.47 o                         
  13   8   0          0.68        -16.20        16.20 o                         
   1   9   0        550.86        511.43         8.97 o                         
   2   9   0        173.52        182.30         6.53 o                         
   3   9   0       1340.34       1454.80        19.65 o                         
   4   9   0         58.17         51.22         5.08 o                         
   5   9   0        229.90        189.83         9.20 o                         
   6   9   0        605.35        589.13        15.88 o                         
   7   9   0        198.64        205.54        13.37 o                         
   8   9   0        971.36        943.03        21.83 o                         
   9   9   0          6.37         15.15         6.38 o                         
  10   9   0          6.60          1.31         7.38 o                         
  11   9   0         13.46         -3.86        17.39 o                         
  12   9   0          4.77         21.68         9.96 o                         
   0  10   0        635.70        591.64        18.22 o                         
   1  10   0        398.41        372.53        10.39 o                         
   2  10   0          0.10          0.91         3.45 o                         
   3  10   0          0.12         -0.14         3.65 o                         
   4  10   0          3.08          5.94         4.07 o                         
   5  10   0         27.08         31.50         5.74 o                         
   6  10   0        142.23        138.51         9.49 o                         
   7  10   0        100.77        106.45         8.90 o                         
   8  10   0        321.57        289.91        13.67 o                         
   9  10   0         13.22         18.44         6.85 o                         
  10  10   0          4.13          6.19         7.02 o                         
  11  10   0        275.56        306.15        18.81 o                         
  12  10   0          0.41         16.70        17.71 o                         
   1  11   0        201.52        164.17         8.67 o                         
   2  11   0         31.08         22.64         5.32 o                         
   3  11   0        562.49        533.43        15.28 o                         
   4  11   0        133.61        106.06         8.50 o                         
   5  11   0         47.29         63.56         8.44 o                         
   6  11   0       1962.09       1807.35        30.50 o                         
   7  11   0        289.06        293.97        13.82 o                         
   8  11   0          9.30          2.78         7.72 o                         
   9  11   0          0.61          1.57         7.45 o                         
  10  11   0         68.51         64.95         9.89 o                         
  11  11   0        119.84        152.76        14.92 o                         
  12  11   0          1.52         -6.07        20.75 o                         
   0  12   0       1100.40       1061.44        41.84 o                         
   1  12   0        229.26        268.05        11.88 o                         
   2  12   0         95.44         95.41         8.26 o                         
   3  12   0         17.43         24.60         5.98 o                         
   4  12   0          7.00         -2.38         5.96 o                         
   5  12   0         46.43         38.25         9.63 o                         
   6  12   0        403.20        421.45        40.25 o                         
   7  12   0         42.53         34.15         9.06 o                         
   8  12   0         34.05         26.26         8.76 o                         
   9  12   0         16.29          5.61        12.13 o                         
  10  12   0         31.34          9.46         9.26 o                         
   1  13   0       2144.83       2033.01        32.43 o                         
   2  13   0        199.64        197.43        11.59 o                         
   3  13   0         33.93         20.18         6.07 o                         
   4  13   0         51.76         50.91         8.70 o                         
   5  13   0          8.23         10.39         7.55 o                         
   6  13   0          6.07         10.09         7.90 o                         
   7  13   0        444.32        429.44        20.45 o                         
   8  13   0         17.50          9.13         8.80 o                         
   9  13   0        188.11        210.79        16.98 o                         
  10  13   0        117.88        127.54        30.87 o                         
   0  14   0        105.48         90.70        14.10 o                         
   1  14   0          6.62          4.63         5.75 o                         
   2  14   0         84.40         77.76         8.69 o                         
   3  14   0          4.57          2.49         6.09 o                         
   4  14   0         19.03         22.05         8.21 o                         
   5  14   0        262.30        255.63        18.19 o                         
   6  14   0        424.38        469.59        20.42 o                         
   7  14   0         45.37         46.06        10.62 o                         
   8  14   0         36.41         42.34        10.71 o                         
   9  14   0          1.22         -5.06        19.23 o                         
   1  15   0         34.60         31.01         8.62 o                         
   2  15   0        127.08        118.46        10.66 o                         
   3  15   0        254.32        315.00        26.73 o                         
   4  15   0          7.92          2.15         7.99 o                         
   5  15   0        219.88        245.64        17.06 o                         
   6  15   0         13.78         13.98         8.88 o                         
   7  15   0        380.93        350.59        20.18 o                         
   8  15   0        155.57        104.76        30.87 o                         
   0  16   0        175.18        139.32        22.77 o                         
   1  16   0        788.25        710.39        24.24 o                         
   2  16   0        176.55        169.24        12.62 o                         
   3  16   0        123.03        132.57        13.33 o                         
   4  16   0         53.34         66.05        14.24 o                         
   5  16   0         37.07         37.23        10.42 o                         
   6  16   0          0.90         -9.20         9.20 o                         
   1  17   0        126.31        161.13        15.92 o                         
   2  17   0        144.49        156.82        19.58 o                         
   3  17   0          3.66         13.73         9.13 o                         
   4  17   0         35.24         45.42        11.23 o                         
   5  17   0        122.55        140.70        30.87 o                         
   0  18   0        282.07        322.04        33.91 o                         
   1  18   0          7.41         14.51         9.38 o                         
   2  18   0         74.49         71.87        27.33 o                         
   4  18   0          6.80         17.21        21.26 o                         
 -13   0   1         10.12         -0.03        10.36 o                         
 -11   0   1        138.43        155.91        39.22 o                         
  -9   0   1          2.46          2.03         5.74 o                         
  -7   0   1        372.29        383.16        10.23 o                         
  -5   0   1          0.73         -1.43         2.54 o                         
  -3   0   1       2534.76       2452.49        27.05 o                         
  -1   0   1       2315.28       2254.12        22.52 o                         
   1   0   1        288.86        269.87         6.41 o                         
   3   0   1      10375.15       9461.81       246.40 o                         
   5   0   1        783.04        764.46        14.24 o                         
   7   0   1        265.69        258.61         9.06 o                         
   9   0   1       1639.59       1484.08        31.30 o                         
  11   0   1        108.44        107.29        18.22 o                         
  13   0   1        172.64        164.81        20.75 o                         
 -14   1   1        100.25        120.29        13.47 o                         
 -13   1   1         43.97         25.50         9.14 o                         
 -12   1   1        379.71        389.75        18.02 o                         
 -11   1   1          0.87          1.13         5.87 o                         
 -10   1   1        273.83        284.47        12.07 o                         
  -9   1   1         43.09         40.70         5.24 o                         
  -8   1   1         38.62         38.33         4.60 o                         
  -7   1   1         21.18         28.00         3.42 o                         
  -6   1   1       1174.63       1182.23        12.89 o                         
  -5   1   1        179.21        216.18         5.66 o                         
  -4   1   1          8.02          2.65         1.93 o                         
  -3   1   1       3293.73       3280.35        26.87 o                         
  -2   1   1         91.09         61.62         2.55 o                         
  -1   1   1         50.66         32.29         1.64 o                         
   0   1   1       1130.50       1135.29         9.94 o                         
   1   1   1       2993.79       3108.84        25.68 o                         
   2   1   1       3081.54       2904.08        22.98 o                         
   3   1   1       2673.47       2471.67        20.93 o                         
   4   1   1          2.33          1.13         1.62 o                         
   5   1   1        112.54        143.97         6.07 o                         
   6   1   1        252.91        221.58         5.57 o                         
   7   1   1         54.72         52.73         3.85 o                         
   8   1   1        137.94        128.68         6.99 o                         
   9   1   1        124.20        109.60         9.18 o                         
  10   1   1         37.87         52.15         8.41 o                         
  11   1   1          4.85         -4.24         6.11 o                         
  12   1   1        164.76        181.13        17.30 o                         
  13   1   1        108.62        111.16        12.52 o                         
  14   1   1         26.16          7.09        16.70 o                         
 -14   2   1        101.03         89.62        12.74 o                         
 -13   2   1          7.05          7.12         7.99 o                         
 -12   2   1         61.05         62.40         9.98 o                         
 -11   2   1        262.15        268.84        15.09 o                         
 -10   2   1        709.37        706.02        17.89 o                         
  -9   2   1         47.09         53.18         6.30 o                         
  -8   2   1         90.79         78.61         6.90 o                         
  -7   2   1         48.93         49.03         4.08 o                         
  -6   2   1          5.56          7.68         2.50 o                         
  -5   2   1         57.21         65.32         3.80 o                         
  -4   2   1          0.00          1.81         1.99 o                         
  -3   2   1        191.80        171.62         4.30 o                         
  -2   2   1        170.58        156.33         3.27 o                         
  -1   2   1      14784.41      14751.79       105.18 o                         
   0   2   1       5217.33       4874.08        36.28 o                         
   1   2   1        972.51        971.27        16.84 o                         
   2   2   1        824.90        839.09         9.11 o                         
   3   2   1       2985.67       2800.20        22.04 o                         
   4   2   1       1076.00       1129.32        11.56 o                         
   5   2   1        129.77        131.60         4.17 o                         
   6   2   1        470.68        494.63         8.03 o                         
   7   2   1        410.53        389.59         8.73 o                         
   8   2   1          2.07         -0.07         3.07 o                         
   9   2   1         47.30         33.07         6.21 o                         
  10   2   1         12.60         19.24         5.42 o                         
  11   2   1        186.00        202.32        13.79 o                         
  12   2   1        247.93        250.21        16.73 o                         
  13   2   1        175.92        176.48        14.77 o                         
  14   2   1        113.32        189.79        32.39 o                         
 -14   3   1          5.24          8.12        13.84 o                         
 -13   3   1         14.38          1.90         7.77 o                         
 -12   3   1        819.01        845.52        22.22 o                         
 -11   3   1         83.29         98.69         9.04 o                         
 -10   3   1         29.83         33.78         7.88 o                         
  -9   3   1          2.15          1.37         4.50 o                         
  -8   3   1        609.11        580.16        11.68 o                         
  -7   3   1        576.51        612.49        13.82 o                         
  -6   3   1        568.22        608.71        10.23 o                         
  -5   3   1       2658.30       2766.74        26.01 o                         
  -4   3   1          6.33         -0.88         1.88 o                         
  -3   3   1       3069.48       3101.07        28.54 o                         
  -2   3   1          0.31          3.45         1.54 o                         
  -1   3   1        290.51        278.40         4.40 o                         
   0   3   1          0.33          3.41         1.64 o                         
   1   3   1       2097.69       2171.55        17.02 o                         
   2   3   1        868.14        682.30         8.97 o                         
   3   3   1       1072.30       1046.48        14.72 o                         
   4   3   1        256.43        276.86         5.18 o                         
   5   3   1        374.02        407.51         6.78 o                         
   6   3   1        711.36        791.43        12.44 o                         
   7   3   1        315.10        323.17         7.99 o                         
   8   3   1         44.99         50.99         5.21 o                         
   9   3   1        516.51        527.91        14.97 o                         
  10   3   1        355.93        349.12        15.19 o                         
  11   3   1         11.73          6.12         5.89 o                         
  12   3   1        161.61        156.55        13.47 o                         
  13   3   1         19.97         19.93        10.96 o                         
  14   3   1         11.69         13.16        17.71 o                         
 -14   4   1         25.58         37.96        20.75 o                         
 -13   4   1         94.54         97.00        11.82 o                         
 -12   4   1        432.02        503.64        17.75 o                         
 -11   4   1        353.34        332.93        16.14 o                         
 -10   4   1         49.36         50.94         7.11 o                         
  -9   4   1         31.92         32.30         6.15 o                         
  -8   4   1          7.98         12.66         4.11 o                         
  -7   4   1       1026.13       1039.52        14.87 o                         
  -6   4   1        188.49        184.30         6.07 o                         
  -5   4   1        784.06        802.57        11.33 o                         
  -4   4   1       2350.08       2344.44        20.37 o                         
  -3   4   1       4807.48       4912.26        36.86 o                         
  -2   4   1         15.18         16.30         1.94 o                         
  -1   4   1       2189.11       1895.30        15.92 o                         
   0   4   1        258.65        279.31         4.46 o                         
   1   4   1         38.91         40.49         2.15 o                         
   2   4   1        626.34        671.52         7.72 o                         
   3   4   1       3186.96       3365.78        29.15 o                         
   4   4   1         42.91         55.95         3.55 o                         
   5   4   1       1076.68       1084.41        12.13 o                         
   6   4   1        558.59        595.72         8.90 o                         
   7   4   1          4.18          6.57         3.47 o                         
   8   4   1       1058.26       1008.22        17.69 o                         
   9   4   1          2.34          1.93         4.53 o                         
  10   4   1          0.03         -0.29         5.02 o                         
  11   4   1        267.97        274.59        13.61 o                         
  12   4   1         32.42         25.50        10.10 o                         
  13   4   1          2.10         -7.37         7.37 o                         
  14   4   1        127.09        110.33        26.32 o                         
 -14   5   1         33.19         25.81        19.74 o                         
 -13   5   1         12.61          4.60         7.44 o                         
 -12   5   1        770.87        793.37        21.93 o                         
 -11   5   1          9.83          1.95         5.99 o                         
 -10   5   1        444.18        427.62        14.97 o                         
  -9   5   1        183.50        200.74        10.53 o                         
  -8   5   1          0.02          3.69         4.00 o                         
  -7   5   1        205.64        210.70         8.28 o                         
  -6   5   1        291.40        305.25         8.87 o                         
  -5   5   1         71.27         91.62         3.89 o                         
  -4   5   1       3297.54       3472.77        28.60 o                         
  -3   5   1        964.46        983.63        10.99 o                         
  -2   5   1        284.27        304.79         5.53 o                         
  -1   5   1        459.05        396.14         7.81 o                         
   0   5   1          4.95          2.43         1.50 o                         
   1   5   1       1630.48       1550.73        14.18 o                         
   2   5   1        809.17        803.39         9.75 o                         
   3   5   1       1301.64       1355.33        13.52 o                         
   4   5   1          4.92         24.29         2.95 o                         
   5   5   1        637.38        607.62        10.97 o                         
   6   5   1          4.90          2.41         2.99 o                         
   7   5   1        196.83        193.61         8.75 o                         
   8   5   1        158.40        147.02         8.12 o                         
   9   5   1        109.76        113.69         8.11 o                         
  10   5   1        259.51        263.87        12.82 o                         
  11   5   1          3.97         13.24         6.40 o                         
  12   5   1        219.64        205.99        12.35 o                         
  13   5   1          4.39         19.42         8.91 o                         
  14   5   1         26.55         22.77        19.23 o                         
 -14   6   1         87.56         57.19        22.77 o                         
 -13   6   1          1.55         10.58         8.68 o                         
 -12   6   1         75.19         80.41         9.70 o                         
 -11   6   1        157.46        197.35        19.83 o                         
 -10   6   1         25.43         41.87         9.35 o                         
  -9   6   1        717.49        738.36        24.53 o                         
  -8   6   1         50.66         51.54         5.66 o                         
  -7   6   1        719.76        733.48        14.73 o                         
  -6   6   1          2.74          5.06         3.21 o                         
  -5   6   1        348.02        349.66         6.93 o                         
  -4   6   1        405.77        429.87        10.14 o                         
  -3   6   1        327.52        319.90         6.27 o                         
  -2   6   1        991.50        981.92        11.24 o                         
  -1   6   1        170.18        246.90         5.19 o                         
   0   6   1       1268.66       1419.78        13.80 o                         
   1   6   1         34.04         44.13         2.70 o                         
   2   6   1          0.85          3.05         1.78 o                         
   3   6   1       1746.38       1924.59        24.65 o                         
   4   6   1          0.92          1.21         1.87 o                         
   5   6   1        252.11        256.85         7.98 o                         
   6   6   1         31.24         32.33         4.71 o                         
   7   6   1        255.48        264.22        10.86 o                         
   8   6   1        138.61        121.91         7.88 o                         
   9   6   1        827.22        764.00        16.97 o                         
  10   6   1        242.56        285.81        16.31 o                         
  11   6   1         14.48         14.22         6.54 o                         
  12   6   1        405.20        465.46        18.08 o                         
  13   6   1        244.58        289.36        30.93 o                         
 -13   7   1         33.53         19.89        14.54 o                         
 -12   7   1        581.74        680.00        22.19 o                         
 -11   7   1        111.90        138.35        14.46 o                         
 -10   7   1        427.42        425.00        15.53 o                         
  -9   7   1         19.65         22.23         5.23 o                         
  -8   7   1        319.46        277.18        10.59 o                         
  -7   7   1        245.15        224.39         9.35 o                         
  -6   7   1          1.70          1.69         3.21 o                         
  -5   7   1         74.22         56.32         3.74 o                         
  -4   7   1          0.50          0.54         2.14 o                         
  -3   7   1       1011.12        904.92        12.07 o                         
  -2   7   1         39.37         35.78         2.84 o                         
  -1   7   1       3966.89       3815.92        30.96 o                         
   0   7   1        698.75        763.41         9.59 o                         
   1   7   1       1078.23       1120.99        19.18 o                         
   2   7   1       2022.14       2164.38        20.01 o                         
   3   7   1          0.01          0.20         1.98 o                         
   4   7   1         28.67         36.64         3.59 o                         
   5   7   1          1.09          4.24         2.73 o                         
   6   7   1        375.04        334.96         9.96 o                         
   7   7   1       1593.34       1563.66        23.25 o                         
   8   7   1        434.71        418.99        12.69 o                         
   9   7   1          0.28          1.72         4.64 o                         
  10   7   1          3.20         -6.18         6.18 o                         
  11   7   1          0.02          6.22         9.82 o                         
  12   7   1         63.20         61.96        11.09 o                         
  13   7   1         26.65          1.52        27.84 o                         
 -13   8   1         18.38         32.45        15.91 o                         
 -12   8   1          8.89         -4.93        12.42 o                         
 -11   8   1         10.31         24.69         8.35 o                         
 -10   8   1        134.15        150.09        12.43 o                         
  -9   8   1         63.56         91.13         8.00 o                         
  -8   8   1        285.72        299.14        11.17 o                         
  -7   8   1         11.58          3.95         4.94 o                         
  -6   8   1         19.87         24.18         4.60 o                         
  -5   8   1        815.65        773.30        12.89 o                         
  -4   8   1         64.45         53.69         3.78 o                         
  -3   8   1       1138.45       1318.85        18.17 o                         
  -2   8   1         17.79         33.65         2.97 o                         
  -1   8   1        377.50        430.53         7.46 o                         
   0   8   1          2.92          3.00         2.04 o                         
   1   8   1        574.03        545.19         8.25 o                         
   2   8   1        243.70        238.04         6.04 o                         
   3   8   1        962.16        926.34        11.89 o                         
   4   8   1         49.90         75.82         4.81 o                         
   5   8   1          5.84          4.91         2.94 o                         
   6   8   1         31.59         28.61         5.44 o                         
   7   8   1         29.37         26.21         5.78 o                         
   8   8   1        512.25        532.75        16.28 o                         
   9   8   1        339.78        315.20        14.20 o                         
  10   8   1        134.81        164.11        13.69 o                         
  11   8   1        136.43        131.75        13.38 o                         
  12   8   1         13.56          1.02         8.70 o                         
  13   8   1         10.18         63.77        22.27 o                         
 -12   9   1         81.57         91.57        24.62 o                         
 -11   9   1        155.40        164.72        23.59 o                         
 -10   9   1          6.91         -1.97         6.62 o                         
  -9   9   1        234.98        215.41        17.85 o                         
  -8   9   1        138.06        144.24        10.29 o                         
  -7   9   1        330.89        358.30        15.18 o                         
  -6   9   1        761.14        716.30        17.16 o                         
  -5   9   1        189.13        166.31         9.09 o                         
  -4   9   1        193.49        199.99         7.61 o                         
  -3   9   1        222.94        241.07         6.67 o                         
  -2   9   1         61.10         59.50         3.76 o                         
  -1   9   1         43.16         50.10         3.45 o                         
   0   9   1        769.49        827.44        12.67 o                         
   1   9   1        987.58       1147.34        15.44 o                         
   2   9   1        359.01        354.31         8.52 o                         
   3   9   1       2555.32       2491.47        29.50 o                         
   4   9   1        149.21        133.97         7.37 o                         
   5   9   1        766.32        680.40        14.53 o                         
   6   9   1         51.62         76.31         7.86 o                         
   7   9   1        769.25        750.03        22.11 o                         
   8   9   1          8.22          2.43         5.28 o                         
   9   9   1         23.64         34.86         7.56 o                         
  10   9   1        116.36        119.45        11.58 o                         
  11   9   1        375.46        348.65        18.98 o                         
  12   9   1         64.49         55.54        17.53 o                         
 -12  10   1         20.99         33.23        15.81 o                         
 -11  10   1        102.16         72.35        12.63 o                         
 -10  10   1         27.25         42.96         8.19 o                         
  -9  10   1        137.94        136.41        11.16 o                         
  -8  10   1         73.97         76.97         8.34 o                         
  -7  10   1          2.24          3.26         4.97 o                         
  -6  10   1         73.80         90.18         8.13 o                         
  -5  10   1        116.81        104.25         8.13 o                         
  -4  10   1         20.49         34.79         4.94 o                         
  -3  10   1       1236.52       1185.76        17.06 o                         
  -2  10   1          2.79          1.95         3.55 o                         
  -1  10   1        255.97        240.12        10.30 o                         
   0  10   1        112.66        117.58         6.80 o                         
   1  10   1        595.30        659.43        13.53 o                         
   2  10   1         80.11         80.29         5.37 o                         
   3  10   1       1174.87       1082.88        26.28 o                         
   4  10   1        290.14        279.77        10.08 o                         
   5  10   1       1464.29       1434.45        25.29 o                         
   6  10   1          7.00          9.72         5.40 o                         
   7  10   1         20.64         24.24         8.19 o                         
   8  10   1         98.82        113.04        10.20 o                         
   9  10   1        172.73        159.23        11.99 o                         
  10  10   1          0.00         -6.02         6.02 o                         
  11  10   1         15.52         14.10        11.98 o                         
  12  10   1         39.69          8.60        19.74 o                         
 -12  11   1         87.62         82.49        26.82 o                         
 -11  11   1          0.34          3.70         8.77 o                         
 -10  11   1         63.56         62.36         9.62 o                         
  -9  11   1         39.80         50.00         9.30 o                         
  -8  11   1        153.96        145.32        16.66 o                         
  -7  11   1        271.96        257.05        14.87 o                         
  -6  11   1         20.49          7.82         6.59 o                         
  -5  11   1        473.44        470.44        17.34 o                         
  -4  11   1        269.95        274.35        11.89 o                         
  -3  11   1          2.17          5.12         4.90 o                         
  -2  11   1         25.28         25.88         5.24 o                         
  -1  11   1        411.65        386.07        11.69 o                         
   0  11   1        517.25        475.42        12.40 o                         
   1  11   1        822.08        778.46        16.01 o                         
   2  11   1          0.62          0.30         4.73 o                         
   3  11   1       2263.64       2125.19        35.79 o                         
   4  11   1         25.30         10.24         5.54 o                         
   5  11   1        389.22        346.72        13.29 o                         
   6  11   1          1.23          1.22         5.46 o                         
   7  11   1        561.56        511.50        16.81 o                         
   8  11   1          0.09          5.02         5.86 o                         
   9  11   1         16.84          4.90         7.35 o                         
  10  11   1        280.65        286.77        18.13 o                         
  11  11   1        668.74        780.17        45.27 o                         
 -10  12   1         12.26         19.95         9.99 o                         
  -9  12   1         53.96         55.90        10.33 o                         
  -8  12   1         70.14         71.74        10.99 o                         
  -7  12   1          0.00         11.00         7.61 o                         
  -6  12   1          0.48          0.59         6.62 o                         
  -5  12   1          0.45         11.66         6.67 o                         
  -4  12   1          9.73         11.45         8.82 o                         
  -3  12   1         19.99         26.27         6.24 o                         
  -2  12   1        399.11        444.25        14.51 o                         
  -1  12   1        100.48        103.03         7.41 o                         
   0  12   1       1098.08       1102.24        21.20 o                         
   1  12   1        349.93        342.06        13.04 o                         
   2  12   1        100.27         98.59        10.37 o                         
   3  12   1        505.38        526.52        16.10 o                         
   4  12   1         24.23         23.69         8.09 o                         
   5  12   1         45.07         39.94         8.19 o                         
   6  12   1         15.03          7.36         7.27 o                         
   7  12   1        406.19        421.14        18.83 o                         
   8  12   1         21.52         17.88         8.08 o                         
   9  12   1         69.79         72.20        11.71 o                         
  10  12   1        281.13        300.07        22.13 o                         
 -10  13   1        398.51        521.79        48.59 o                         
  -9  13   1          2.23         -3.02         8.48 o                         
  -8  13   1         60.92         68.33        11.28 o                         
  -7  13   1         42.34         48.88        10.34 o                         
  -6  13   1         16.44         23.50         9.51 o                         
  -5  13   1        726.63        687.40        22.18 o                         
  -4  13   1          4.47          4.02         6.14 o                         
  -3  13   1         37.77         41.49         6.75 o                         
  -2  13   1         33.10         39.28         6.96 o                         
  -1  13   1        442.49        429.00        16.79 o                         
   0  13   1        125.86        119.80         8.41 o                         
   1  13   1         23.96         43.02        11.69 o                         
   2  13   1        650.38        617.41        17.83 o                         
   3  13   1         81.95        106.02        11.21 o                         
   4  13   1         34.84         33.12         8.22 o                         
   5  13   1         30.52         35.68         8.48 o                         
   6  13   1        334.44        339.41        17.98 o                         
   7  13   1        511.32        501.10        21.17 o                         
   8  13   1          7.80         11.77         8.54 o                         
   9  13   1         11.12         14.57         9.28 o                         
  10  13   1          0.67          1.52        18.73 o                         
  -9  14   1        286.52        367.20        26.49 o                         
  -8  14   1         11.86          5.19         8.70 o                         
  -7  14   1         60.74         60.50        10.84 o                         
  -6  14   1        136.36        114.91        12.86 o                         
  -5  14   1        277.42        272.75        16.15 o                         
  -4  14   1        443.72        457.03        19.34 o                         
  -3  14   1          0.69         -1.72         5.70 o                         
  -2  14   1        280.56        297.25        14.03 o                         
  -1  14   1         84.81         96.80         9.21 o                         
   0  14   1          0.02         -0.88         8.19 o                         
   1  14   1        119.54        135.93        10.51 o                         
   2  14   1          9.98          1.18         5.99 o                         
   3  14   1         50.08         58.51        10.52 o                         
   4  14   1         74.92         95.84        11.36 o                         
   5  14   1         18.51         -1.40         7.76 o                         
   6  14   1         33.32         36.62         9.70 o                         
   7  14   1        121.60        101.38        13.15 o                         
   8  14   1          0.51         -4.21         9.45 o                         
   9  14   1          2.49         24.80        23.79 o                         
  -8  15   1         29.50         17.96        13.01 o                         
  -7  15   1          8.19          3.11         8.83 o                         
  -6  15   1        364.63        456.60        21.27 o                         
  -5  15   1        256.96        271.12        17.61 o                         
  -4  15   1         82.41        110.54        22.43 o                         
  -3  15   1          8.18         -5.73        11.54 o                         
  -2  15   1          3.63         -4.25         6.04 o                         
  -1  15   1          0.01         -7.09         7.09 o                         
   0  15   1        382.83        347.26        17.52 o                         
   1  15   1         14.47          2.52         6.18 o                         
   2  15   1        148.07        149.14        17.60 o                         
   3  15   1         51.30         50.15        11.29 o                         
   4  15   1          5.63         14.58         8.52 o                         
   5  15   1         51.07         47.06        10.73 o                         
   6  15   1        109.84        104.92        13.17 o                         
   7  15   1        268.54        266.96        26.81 o                         
   8  15   1         18.63         18.22        22.27 o                         
  -7  16   1        143.38        171.57        37.45 o                         
  -6  16   1          4.50         11.62         9.45 o                         
  -5  16   1         20.87         26.60         9.68 o                         
  -4  16   1          1.70         -4.26         8.91 o                         
  -3  16   1         99.99        119.99        13.16 o                         
  -2  16   1         37.48         49.42         9.64 o                         
  -1  16   1          1.95          3.23         9.15 o                         
   0  16   1        124.26        105.49        13.30 o                         
   1  16   1        146.45        146.66        27.03 o                         
   2  16   1          6.91          6.14         6.47 o                         
   3  16   1         14.34         23.13         8.74 o                         
   4  16   1        210.41        257.11        22.79 o                         
   5  16   1         24.05         30.06        11.76 o                         
   6  16   1        443.04        459.57        22.46 o                         
  -5  17   1        114.28        141.32        42.26 o                         
  -4  17   1         22.57         19.71        10.10 o                         
  -3  17   1          1.11        -15.87        21.04 o                         
  -2  17   1          5.79          3.23         8.26 o                         
  -1  17   1          0.23         -0.58        11.20 o                         
   0  17   1          7.11         -8.24        13.40 o                         
   1  17   1         14.10         26.26        14.24 o                         
   2  17   1         18.56          6.70        10.35 o                         
   3  17   1        106.41         99.35        12.93 o                         
   4  17   1         35.74         28.04        10.64 o                         
   5  17   1         25.97         39.48        22.77 o                         
  -2  18   1         27.13        -20.24        20.24 o                         
  -1  18   1         76.74         62.70        14.71 o                         
   0  18   1         57.73         17.91        11.98 o                         
   1  18   1         26.11         -7.85        13.07 o                         
   2  18   1          1.99         18.73        24.29 o                         
   4  18   1         41.73         36.95        23.28 o                         
 -14   0   2         15.05         25.78        13.77 o                         
 -12   0   2        755.09        753.53        71.61 o                         
 -10   0   2       1917.81       1982.45        45.10 o                         
  -8   0   2          3.91         14.23         5.45 o                         
  -6   0   2         42.38         28.93         3.66 o                         
  -4   0   2          2.51          2.42         2.29 o                         
  -2   0   2       2271.87       2096.53        22.68 o                         
   0   0   2       7077.90       6886.31        76.36 o                         
   2   0   2      23005.80      23762.40       223.44 o                         
   4   0   2       1582.75       1615.39        21.45 o                         
   6   0   2       1079.88       1098.31        18.44 o                         
   8   0   2        323.72        359.29        25.18 o                         
  10   0   2        926.57        946.06        33.82 o                         
  12   0   2        441.72        417.93        27.55 o                         
 -14   1   2        280.80        265.93        23.16 o                         
 -13   1   2         65.87         77.57        11.15 o                         
 -12   1   2          0.71          1.97         6.98 o                         
 -11   1   2        124.95        132.06        12.75 o                         
 -10   1   2       2051.28       2040.13        31.54 o                         
  -9   1   2         32.17         33.35         5.07 o                         
  -8   1   2         33.36         36.02         4.66 o                         
  -7   1   2          0.75         -0.41         2.34 o                         
  -6   1   2        153.44        150.36         5.32 o                         
  -5   1   2         25.46         24.41         2.73 o                         
  -4   1   2        109.42        110.69         4.06 o                         
  -3   1   2       6767.32       6646.13        50.49 o                         
  -2   1   2       3944.41       3715.43        26.84 o                         
  -1   1   2          4.24          2.74         0.92 o                         
   0   1   2        319.59        209.48         2.73 o                         
   1   1   2        154.21        148.40         2.95 o                         
   2   1   2      29090.07      27871.09       185.13 o                         
   3   1   2         13.49          2.97         1.53 o                         
   4   1   2       2431.59       2376.50        20.31 o                         
   5   1   2        349.54        285.21         5.89 o                         
   6   1   2        177.53        162.15         5.08 o                         
   7   1   2        657.75        671.81        10.38 o                         
   8   1   2        276.76        248.56        11.18 o                         
   9   1   2        160.88        153.01         9.40 o                         
  10   1   2        137.55        142.25        11.18 o                         
  11   1   2        559.17        563.43        20.08 o                         
  12   1   2         16.15         11.40         7.71 o                         
  13   1   2        166.61        164.16        14.96 o                         
  14   1   2         67.10         87.05        35.93 o                         
 -14   2   2         35.62         17.50         9.92 o                         
 -13   2   2          2.08         19.17         9.28 o                         
 -12   2   2         26.00         38.82         8.72 o                         
 -11   2   2        407.44        443.87        15.59 o                         
 -10   2   2         82.05         73.10         7.63 o                         
  -9   2   2        351.42        362.50        10.93 o                         
  -8   2   2         16.17         12.77         3.83 o                         
  -7   2   2        446.19        441.39         9.24 o                         
  -6   2   2       4701.44       4637.35        40.20 o                         
  -5   2   2        189.34        187.29         5.55 o                         
  -4   2   2         99.04        116.81         4.28 o                         
  -3   2   2       1295.00       1102.15        11.78 o                         
  -2   2   2      28921.13      28860.60       191.30 o                         
  -1   2   2      16534.16      16900.77       112.66 o                         
   0   2   2        157.55        190.88         3.51 o                         
   1   2   2       2671.34       2647.24        19.82 o                         
   2   2   2      14200.26      13699.22        99.60 o                         
   3   2   2       1016.37        925.43         9.55 o                         
   4   2   2       4636.79       4537.20        34.71 o                         
   5   2   2          0.14          3.05         2.03 o                         
   6   2   2       1155.54       1286.25        14.40 o                         
   7   2   2         68.33         80.20         4.90 o                         
   8   2   2        290.47        286.14         9.49 o                         
   9   2   2         70.41         73.50         7.23 o                         
  10   2   2         98.73         87.31         8.29 o                         
  11   2   2        144.53        133.96        12.06 o                         
  12   2   2        178.63        192.79        14.57 o                         
  13   2   2          6.24          8.72         8.50 o                         
  14   2   2          3.80         -4.55        17.21 o                         
 -14   3   2         80.11         86.81        12.76 o                         
 -13   3   2          7.54         16.70         8.59 o                         
 -12   3   2        157.34        193.78        12.80 o                         
 -11   3   2         80.22         78.09         8.67 o                         
 -10   3   2        347.50        350.74        12.34 o                         
  -9   3   2          8.32         13.42         5.09 o                         
  -8   3   2         15.21          6.84         3.22 o                         
  -7   3   2        471.04        446.07         9.46 o                         
  -6   3   2       1465.74       1463.72        17.32 o                         
  -5   3   2       1141.81       1063.03        13.36 o                         
  -4   3   2         55.39         72.28         3.70 o                         
  -3   3   2       1610.89       1529.11        13.89 o                         
  -2   3   2        785.32        764.52         8.65 o                         
  -1   3   2        618.84        611.35         6.82 o                         
   0   3   2      13286.18      13541.04       105.82 o                         
   1   3   2      22169.84      22254.49       148.45 o                         
   2   3   2          2.95          1.48         1.72 o                         
   3   3   2        443.42        429.29         7.36 o                         
   4   3   2       1587.68       1630.38        15.34 o                         
   5   3   2         20.11         11.48         2.30 o                         
   6   3   2       1486.39       1429.24        15.44 o                         
   7   3   2         21.43         28.15         4.16 o                         
   8   3   2       1891.82       1873.88        27.80 o                         
   9   3   2         22.52         27.08         5.58 o                         
  10   3   2        127.15        116.27        12.62 o                         
  11   3   2         52.19         48.65         7.71 o                         
  12   3   2        245.63        245.24        23.09 o                         
  13   3   2          2.70         -1.53        10.59 o                         
  14   3   2         31.09         36.95        21.76 o                         
 -14   4   2         20.22         20.75        19.23 o                         
 -13   4   2          2.42          6.36         7.92 o                         
 -12   4   2        389.34        418.13        16.37 o                         
 -11   4   2        233.13        235.39        13.15 o                         
 -10   4   2        547.26        536.58        18.64 o                         
  -9   4   2        645.88        644.15        16.68 o                         
  -8   4   2       2214.44       2259.98        28.44 o                         
  -7   4   2         15.67         18.19         3.27 o                         
  -6   4   2         27.32         38.59         3.64 o                         
  -5   4   2          6.94          3.76         2.32 o                         
  -4   4   2        843.82        825.69         9.83 o                         
  -3   4   2        562.77        585.86         7.73 o                         
  -2   4   2         40.76         43.27         2.50 o                         
  -1   4   2         86.55         95.52         3.36 o                         
   0   4   2        684.83        723.73         8.94 o                         
   1   4   2        601.96        684.44        10.67 o                         
   2   4   2       2840.05       2852.21        25.27 o                         
   3   4   2       1586.87       1676.25        17.26 o                         
   4   4   2        345.59        348.47         7.27 o                         
   5   4   2        481.80        481.05         9.84 o                         
   6   4   2        980.17        993.91        14.04 o                         
   7   4   2         54.53         73.52         5.84 o                         
   8   4   2        257.47        240.55        10.31 o                         
   9   4   2         13.79         10.26         5.19 o                         
  10   4   2         76.73         63.43         7.72 o                         
  11   4   2         77.01         72.07         7.85 o                         
  12   4   2         46.13         36.14         8.75 o                         
  13   4   2        137.26        147.83        17.97 o                         
  14   4   2          0.00         -7.59        18.22 o                         
 -14   5   2          3.79         -2.53        18.22 o                         
 -13   5   2         21.16         18.75         7.62 o                         
 -12   5   2          6.64          5.08         5.76 o                         
 -11   5   2        955.47        979.63        23.02 o                         
 -10   5   2        397.97        407.24        14.81 o                         
  -9   5   2         30.40         25.99         5.60 o                         
  -8   5   2         82.80         87.78         6.56 o                         
  -7   5   2        233.89        234.99         8.62 o                         
  -6   5   2        912.41        949.26        13.61 o                         
  -5   5   2       1223.18       1194.67        13.36 o                         
  -4   5   2        420.00        400.44         6.96 o                         
  -3   5   2       1262.47       1395.56        14.06 o                         
  -2   5   2       4443.41       4451.67        34.58 o                         
  -1   5   2       2663.59       2738.57        36.61 o                         
   0   5   2       9715.64       9970.62       112.87 o                         
   1   5   2       2881.49       3077.30        26.91 o                         
   2   5   2       1243.50       1334.62        13.05 o                         
   3   5   2        340.64        330.97         9.62 o                         
   4   5   2          2.37          3.45         2.39 o                         
   5   5   2        119.78        112.16         5.54 o                         
   6   5   2         75.41         99.70         5.28 o                         
   7   5   2        185.90        202.04         8.35 o                         
   8   5   2        654.13        652.29        14.75 o                         
   9   5   2        616.41        578.31        14.75 o                         
  10   5   2        281.62        262.59        19.19 o                         
  11   5   2         87.76         93.07         9.59 o                         
  12   5   2        200.00        191.54        12.16 o                         
  13   5   2         14.11          8.47         8.39 o                         
  14   5   2          0.02          0.51        18.73 o                         
 -14   6   2        370.82        358.80        31.49 o                         
 -13   6   2        148.50        164.15        13.73 o                         
 -12   6   2        916.21        928.82        25.75 o                         
 -11   6   2         25.08         19.56         6.36 o                         
 -10   6   2          2.54          1.75         5.57 o                         
  -9   6   2        177.94        161.04         9.23 o                         
  -8   6   2        575.84        553.79        14.22 o                         
  -7   6   2        127.78        105.83         6.82 o                         
  -6   6   2          7.69          3.73         2.76 o                         
  -5   6   2         18.20         28.69         2.92 o                         
  -4   6   2        248.72        242.92         5.86 o                         
  -3   6   2         99.48        103.99         4.24 o                         
  -2   6   2       3192.28       3262.94        28.65 o                         
  -1   6   2         24.04         20.72         2.31 o                         
   0   6   2        182.21        227.81         5.76 o                         
   1   6   2        837.31        938.95        13.05 o                         
   2   6   2        881.97        886.97        10.40 o                         
   3   6   2        403.67        489.70         9.80 o                         
   4   6   2       1021.59       1112.27        14.52 o                         
   5   6   2         92.71         86.21         5.06 o                         
   6   6   2        206.03        227.48         8.51 o                         
   7   6   2        304.29        270.13         9.57 o                         
   8   6   2          9.23         10.25         5.51 o                         
   9   6   2        321.09        270.78        15.58 o                         
  10   6   2         34.16         31.15         6.86 o                         
  11   6   2          4.04          3.80         5.95 o                         
  12   6   2        243.93        224.18        14.67 o                         
  13   6   2        249.72        215.45        31.38 o                         
 -13   7   2         10.14          5.99         7.85 o                         
 -12   7   2         26.18         20.06         7.49 o                         
 -11   7   2         26.65         24.26         7.59 o                         
 -10   7   2         22.12         12.87         8.23 o                         
  -9   7   2        124.37        136.89         8.85 o                         
  -8   7   2         25.34         23.33         4.94 o                         
  -7   7   2       1916.16       1745.36        24.51 o                         
  -6   7   2       1620.28       1627.49        22.63 o                         
  -5   7   2        793.15        810.55        11.41 o                         
  -4   7   2          0.76          3.50         2.24 o                         
  -3   7   2         96.44        121.47         4.66 o                         
  -2   7   2       1301.66       1245.38        14.56 o                         
  -1   7   2       2304.55       2347.79        21.09 o                         
   0   7   2       4268.56       4449.27        43.20 o                         
   1   7   2        534.45        626.62        10.03 o                         
   2   7   2        265.20        337.26         6.14 o                         
   3   7   2        130.82        145.57         4.58 o                         
   4   7   2        379.65        310.72         7.74 o                         
   5   7   2         95.79         91.79         5.57 o                         
   6   7   2        595.94        576.87        12.92 o                         
   7   7   2        130.38        143.85         8.23 o                         
   8   7   2         13.05         22.70         5.06 o                         
   9   7   2        389.23        406.65        14.01 o                         
  10   7   2        120.37        118.45        12.35 o                         
  11   7   2          2.88         -6.94         6.94 o                         
  12   7   2          8.27          6.12         8.58 o                         
  13   7   2          5.85         29.35        22.27 o                         
 -13   8   2        114.55        122.20        24.80 o                         
 -12   8   2        187.04        217.04        16.22 o                         
 -11   8   2        107.29        113.50        12.09 o                         
 -10   8   2          6.82          5.34         5.76 o                         
  -9   8   2        666.65        644.65        16.26 o                         
  -8   8   2          8.13         17.67         6.46 o                         
  -7   8   2        565.84        525.48        13.38 o                         
  -6   8   2         74.56         63.38         5.72 o                         
  -5   8   2         10.02         17.22         3.46 o                         
  -4   8   2         99.64        103.57         4.84 o                         
  -3   8   2          1.36          2.67         2.30 o                         
  -2   8   2         40.96         38.92         3.20 o                         
  -1   8   2        828.71        817.75        10.65 o                         
   0   8   2        338.59        302.88         7.40 o                         
   1   8   2        714.27        743.76        10.93 o                         
   2   8   2         95.16        102.11         5.05 o                         
   3   8   2        457.89        459.11        10.79 o                         
   4   8   2         78.48         77.74         5.77 o                         
   5   8   2         87.67         81.82         6.10 o                         
   6   8   2        383.15        380.71        13.65 o                         
   7   8   2        198.79        175.65        13.97 o                         
   8   8   2         59.84         50.57         7.40 o                         
   9   8   2        965.33        950.54        22.26 o                         
  10   8   2          9.11         -0.38         7.07 o                         
  11   8   2         18.90         30.56        10.68 o                         
  12   8   2        195.41        204.57        16.80 o                         
  13   8   2          0.74         17.71        19.74 o                         
 -12   9   2          0.25         -8.42        11.71 o                         
 -11   9   2          0.48         -4.80         9.50 o                         
 -10   9   2         38.65         22.71         9.79 o                         
  -9   9   2          1.17         12.79         5.88 o                         
  -8   9   2        124.94        118.93         9.56 o                         
  -7   9   2       1870.66       1650.50        32.94 o                         
  -6   9   2       1270.70       1228.41        20.08 o                         
  -5   9   2         75.66         77.44         5.86 o                         
  -4   9   2         66.46         50.12         4.01 o                         
  -3   9   2        148.58        151.58         5.59 o                         
  -2   9   2         26.76         28.39         3.30 o                         
  -1   9   2        723.93        746.41        12.07 o                         
   0   9   2         60.80         73.24         4.67 o                         
   1   9   2         60.54         61.98         4.46 o                         
   2   9   2        239.65        259.48         7.54 o                         
   3   9   2        874.37        818.70        15.10 o                         
   4   9   2        663.11        664.54        14.08 o                         
   5   9   2        144.67        141.92         7.95 o                         
   6   9   2       1777.79       1623.39        27.42 o                         
   7   9   2         46.85         49.36         8.02 o                         
   8   9   2        514.85        460.56        16.05 o                         
   9   9   2        420.74        432.41        16.52 o                         
  10   9   2         35.36         33.37         8.90 o                         
  11   9   2         11.99         10.25         8.33 o                         
  12   9   2        125.72        144.09        45.30 o                         
 -12  10   2          0.13         21.51        26.32 o                         
 -11  10   2          1.55         -0.92         8.33 o                         
 -10  10   2         28.76         16.41         6.66 o                         
  -9  10   2         43.17         58.10         7.87 o                         
  -8  10   2        335.67        341.95        14.10 o                         
  -7  10   2         52.42         36.26         6.39 o                         
  -6  10   2         78.24         76.36         7.69 o                         
  -5  10   2         10.44         11.54         4.95 o                         
  -4  10   2        520.35        518.50        15.61 o                         
  -3  10   2        109.73         99.95         6.76 o                         
  -2  10   2         26.91         32.36         4.59 o                         
  -1  10   2        977.50        918.65        16.27 o                         
   0  10   2         88.55        111.15         5.97 o                         
   1  10   2       1065.51        932.97        14.51 o                         
   2  10   2        722.40        658.60        13.88 o                         
   3  10   2       1152.66       1084.75        18.36 o                         
   4  10   2        484.60        468.38        12.56 o                         
   5  10   2        343.17        333.75        12.66 o                         
   6  10   2          0.37         -1.77         5.19 o                         
   7  10   2        128.03        154.92        10.72 o                         
   8  10   2        612.52        596.15        25.01 o                         
   9  10   2        146.09        158.60        11.54 o                         
  10  10   2          2.77         -4.12         8.09 o                         
  11  10   2        337.06        341.58        23.17 o                         
 -11  11   2        105.97         79.69        13.78 o                         
 -10  11   2         72.40         61.90        12.78 o                         
  -9  11   2        176.87        189.41        14.87 o                         
  -8  11   2        105.92        111.99        11.47 o                         
  -7  11   2        211.76        224.85        14.03 o                         
  -6  11   2         68.52         66.46         9.19 o                         
  -5  11   2         13.35          4.46         6.12 o                         
  -4  11   2         19.09         13.28         5.37 o                         
  -3  11   2        341.89        338.03        11.60 o                         
  -2  11   2        531.15        523.14        13.05 o                         
  -1  11   2         76.38         82.46         6.58 o                         
   0  11   2        682.25        672.75        15.45 o                         
   1  11   2        835.97        823.63        16.09 o                         
   2  11   2         17.88         20.00         5.55 o                         
   3  11   2         42.11         52.66         6.88 o                         
   4  11   2         16.01          9.90         4.60 o                         
   5  11   2        128.33        140.16         9.84 o                         
   6  11   2        197.13        213.25        11.78 o                         
   7  11   2          2.58         -2.81         4.76 o                         
   8  11   2          0.77         -2.39         5.42 o                         
   9  11   2          4.23         -4.57         5.80 o                         
  10  11   2          2.44         17.91         8.45 o                         
  11  11   2         85.46         82.50        17.39 o                         
 -10  12   2         10.56         14.32         8.45 o                         
  -9  12   2        445.27        466.34        34.41 o                         
  -8  12   2         64.19         40.97        10.53 o                         
  -7  12   2         29.25         37.74         8.55 o                         
  -6  12   2        162.63        151.96        12.27 o                         
  -5  12   2        143.97        169.25        12.41 o                         
  -4  12   2        341.06        346.81        19.72 o                         
  -3  12   2         14.99         -6.98         6.98 o                         
  -2  12   2        571.02        544.23        15.82 o                         
  -1  12   2        307.35        326.02        11.29 o                         
   0  12   2        595.00        589.94        14.47 o                         
   1  12   2         68.98         70.19         7.47 o                         
   2  12   2         58.29         58.81         9.47 o                         
   3  12   2        525.35        454.08        15.23 o                         
   4  12   2        368.46        432.01        15.71 o                         
   5  12   2          5.57         -0.56         6.03 o                         
   6  12   2          0.22         -0.02         6.36 o                         
   7  12   2        245.33        258.46        16.42 o                         
   8  12   2         70.40         85.39        10.47 o                         
   9  12   2        126.12        145.19        12.53 o                         
  10  12   2          1.09         10.96         8.84 o                         
  11  12   2        120.48        106.28        29.35 o                         
 -10  13   2        108.30        143.23        33.40 o                         
  -9  13   2         58.39         55.34        10.74 o                         
  -8  13   2         14.49         17.61         8.12 o                         
  -7  13   2        542.15        521.23        24.03 o                         
  -6  13   2         10.63          7.17         7.09 o                         
  -5  13   2         97.88         91.23        10.24 o                         
  -4  13   2        210.03        225.11        13.87 o                         
  -3  13   2        167.61        136.19        19.29 o                         
  -2  13   2        343.68        326.13        16.87 o                         
  -1  13   2         31.18         25.09         5.66 o                         
   0  13   2       2375.80       2257.69        34.70 o                         
   1  13   2        163.07        168.38        10.94 o                         
   2  13   2         56.82         63.92        12.75 o                         
   3  13   2        116.86        120.82         9.81 o                         
   4  13   2        255.22        236.91        15.12 o                         
   5  13   2         21.18         18.95         7.48 o                         
   6  13   2        149.50        151.22        13.39 o                         
   7  13   2         91.23        116.89        12.34 o                         
   8  13   2        109.67        129.63        13.79 o                         
   9  13   2         99.42         85.11        14.00 o                         
  10  13   2         43.35         60.23        24.80 o                         
 -10  14   2         23.47         -2.02        28.85 o                         
  -9  14   2         92.66         97.72        13.78 o                         
  -8  14   2         68.78         94.68        12.80 o                         
  -7  14   2          3.61         17.23         8.67 o                         
  -6  14   2          5.03          6.29         7.56 o                         
  -5  14   2        358.55        360.67        17.84 o                         
  -4  14   2          6.06          0.37         6.52 o                         
  -3  14   2        315.77        341.00        16.82 o                         
  -2  14   2        442.51        454.81        16.16 o                         
  -1  14   2         27.30         22.12        11.25 o                         
   0  14   2        251.18        226.16        19.39 o                         
   1  14   2         33.93         32.92         7.04 o                         
   2  14   2         13.00         31.24        10.59 o                         
   3  14   2         11.66          4.46         6.00 o                         
   4  14   2         80.22         54.04         9.76 o                         
   5  14   2         60.81         46.07         9.44 o                         
   6  14   2          1.31          5.77         8.13 o                         
   7  14   2        307.43        275.27        22.79 o                         
   8  14   2        106.14        137.61        14.57 o                         
   9  14   2         89.11         80.47        27.33 o                         
  -8  15   2         54.06         66.91        12.78 o                         
  -7  15   2        182.27        220.62        16.97 o                         
  -6  15   2         68.42         67.60        11.14 o                         
  -5  15   2        130.67        131.58        13.05 o                         
  -4  15   2         10.31         26.06        13.58 o                         
  -3  15   2        175.96        166.83        12.58 o                         
  -2  15   2         61.93         51.29        21.46 o                         
  -1  15   2          3.25         14.02         7.43 o                         
   0  15   2          2.26          0.35         7.42 o                         
   1  15   2         34.42         43.01         8.00 o                         
   2  15   2        405.61        394.11        29.59 o                         
   3  15   2          9.58          6.28         7.61 o                         
   4  15   2         82.63        100.03        12.13 o                         
   5  15   2        239.44        236.27        16.63 o                         
   6  15   2          1.48          5.91         8.88 o                         
   7  15   2         18.54         17.53         9.66 o                         
  -7  16   2         55.18         55.67        25.31 o                         
  -6  16   2          2.74         24.14         9.78 o                         
  -5  16   2         10.01         21.79        14.09 o                         
  -4  16   2        138.13        166.50        16.44 o                         
  -3  16   2          5.02         -7.76         7.76 o                         
  -2  16   2        277.90        257.36        16.20 o                         
  -1  16   2          4.14         16.32         7.56 o                         
   0  16   2        108.09         61.83        10.41 o                         
   1  16   2         96.65         80.49        11.45 o                         
   2  16   2         23.43         18.69         7.29 o                         
   3  16   2        405.01        372.16        19.90 o                         
   4  16   2         29.76         35.34        10.44 o                         
   5  16   2          0.13         -0.41         8.89 o                         
   6  16   2          7.57          6.93        10.20 o                         
  -6  17   2         82.03        104.76        32.90 o                         
  -5  17   2         50.21         48.53        28.09 o                         
  -4  17   2         33.71         42.56        17.68 o                         
  -3  17   2          8.89         -9.39         9.39 o                         
  -2  17   2          5.97         -1.84        17.90 o                         
  -1  17   2         64.03         88.95        21.62 o                         
   0  17   2         63.14         67.14        14.05 o                         
   1  17   2        143.88        160.24        14.27 o                         
   2  17   2         36.29         49.71        12.04 o                         
   3  17   2         25.59         44.94        16.14 o                         
   4  17   2         20.30          8.82        22.65 o                         
   5  17   2         86.71        123.49        29.35 o                         
  -2  18   2         15.43        -13.01        13.01 o                         
  -1  18   2        294.06        346.48        21.32 o                         
   0  18   2        197.66        230.46        18.52 o                         
   1  18   2        151.38        138.81        33.37 o                         
   2  18   2        329.52        355.68        38.96 o                         
   3  18   2          0.60        -22.27        28.34 o                         
   4  18   2         14.58         -4.55        23.28 o                         
 -13   0   3         15.50         35.40        12.82 o                         
 -11   0   3       1003.48       1086.99        46.26 o                         
  -9   0   3        954.92        930.28        24.22 o                         
  -7   0   3        170.82        174.04         9.93 o                         
  -5   0   3       1794.93       1738.29        28.49 o                         
  -3   0   3       6965.77       7104.06        70.64 o                         
  -1   0   3        324.59        251.28         6.50 o                         
   1   0   3        721.49        805.93        10.96 o                         
   3   0   3      26915.65      27101.65       256.46 o                         
   5   0   3        479.54        481.91        12.48 o                         
   7   0   3        247.06        310.26        10.32 o                         
   9   0   3         74.81         96.70        13.16 o                         
  11   0   3        815.84        765.17        36.44 o                         
  13   0   3        233.36        236.10        25.23 o                         
 -14   1   3         68.86         73.80        12.13 o                         
 -13   1   3         49.64         45.62         9.60 o                         
 -12   1   3        231.65        222.55        14.91 o                         
 -11   1   3          0.26          0.61         5.50 o                         
 -10   1   3        337.56        333.66        11.53 o                         
  -9   1   3        868.27        817.56        16.01 o                         
  -8   1   3          6.18          3.84         3.38 o                         
  -7   1   3        476.12        529.03         9.81 o                         
  -6   1   3        242.59        205.16         5.94 o                         
  -5   1   3         65.30         63.14         3.67 o                         
  -4   1   3         76.09         74.80         3.55 o                         
  -3   1   3         89.21         60.32         2.62 o                         
  -2   1   3       2011.54       2010.43        16.05 o                         
  -1   1   3       1493.44       1619.87        12.85 o                         
   0   1   3        495.99        488.48         5.42 o                         
   1   1   3       7661.60       7813.82        53.78 o                         
   2   1   3      15683.62      14993.34       101.36 o                         
   3   1   3       1831.17       1840.43        16.19 o                         
   4   1   3       1535.42       1533.30        14.95 o                         
   5   1   3       2773.82       2954.36        27.09 o                         
   6   1   3        102.27        100.20         4.43 o                         
   7   1   3        253.25        277.17         6.90 o                         
   8   1   3        388.94        385.64        15.44 o                         
   9   1   3        596.09        571.78        15.50 o                         
  10   1   3          5.23         11.15         6.63 o                         
  11   1   3         54.85         52.97         9.22 o                         
  12   1   3         25.78         36.16        11.90 o                         
  13   1   3          0.06         -8.08         8.08 o                         
 -14   2   3        221.95        220.86        17.11 o                         
 -13   2   3        233.89        274.33        24.11 o                         
 -12   2   3        135.07        154.31        11.80 o                         
 -11   2   3         26.36         21.91         6.45 o                         
 -10   2   3        949.97        951.11        20.62 o                         
  -9   2   3        133.27        160.27         8.35 o                         
  -8   2   3         52.36         52.89         6.26 o                         
  -7   2   3        309.17        298.89         7.73 o                         
  -6   2   3        257.56        293.72         7.18 o                         
  -5   2   3        261.83        288.54         6.62 o                         
  -4   2   3      11669.23      11910.84        88.89 o                         
  -3   2   3       3695.53       3553.92        29.71 o                         
  -2   2   3      12626.17      12475.59        84.76 o                         
  -1   2   3       4959.30       4975.31        35.34 o                         
   0   2   3       1179.14       1178.31        11.54 o                         
   1   2   3      18738.87      19015.97       127.23 o                         
   2   2   3        129.77        154.22         3.46 o                         
   3   2   3        241.51        219.15         4.42 o                         
   4   2   3       3247.23       3295.39        26.86 o                         
   5   2   3        880.09        896.73        16.64 o                         
   6   2   3         53.93         58.08         3.64 o                         
   7   2   3       1277.15       1172.36        16.76 o                         
   8   2   3        286.16        276.03         9.53 o                         
   9   2   3        232.20        217.95        10.57 o                         
  10   2   3         35.34         34.80         9.15 o                         
  11   2   3          6.34          7.34         8.62 o                         
  12   2   3         47.66         33.24         9.35 o                         
  13   2   3        275.47        263.25        24.84 o                         
 -14   3   3        265.09        319.19        19.84 o                         
 -13   3   3          7.05          6.42         8.89 o                         
 -12   3   3          0.05         -2.69         5.48 o                         
 -11   3   3        320.73        303.91        13.79 o                         
 -10   3   3         34.66         31.64         5.67 o                         
  -9   3   3        501.95        486.67        14.42 o                         
  -8   3   3        132.51        151.55         8.40 o                         
  -7   3   3          4.02         -1.27         2.68 o                         
  -6   3   3       2592.33       2638.39        38.50 o                         
  -5   3   3        822.62       1045.17        14.61 o                         
  -4   3   3        156.91        130.81         4.73 o                         
  -3   3   3       6267.57       6344.25        45.95 o                         
  -2   3   3        604.80        641.39         8.85 o                         
  -1   3   3          2.98         10.40         1.63 o                         
   0   3   3       5981.03       6059.05        49.94 o                         
   1   3   3       2716.54       2638.41        20.66 o                         
   2   3   3       3150.71       3093.90        26.40 o                         
   3   3   3         35.08         34.69         2.81 o                         
   4   3   3       1482.72       1536.16        16.90 o                         
   5   3   3         19.60         16.75         2.21 o                         
   6   3   3        432.97        446.11         7.97 o                         
   7   3   3          0.28          2.76         3.23 o                         
   8   3   3         58.71         71.48         6.13 o                         
   9   3   3        541.27        525.65        20.36 o                         
  10   3   3        334.68        350.36        17.78 o                         
  11   3   3          3.16         -5.54         6.51 o                         
  12   3   3          2.02         -6.83         6.83 o                         
  13   3   3         83.15         87.18        12.31 o                         
 -14   4   3         49.70         31.22        12.56 o                         
 -13   4   3          3.42          1.39         7.20 o                         
 -12   4   3         18.07         30.16         7.74 o                         
 -11   4   3        165.27        164.01        16.90 o                         
 -10   4   3        222.83        222.17        12.81 o                         
  -9   4   3          3.46          5.11         4.43 o                         
  -8   4   3        216.31        215.10         8.23 o                         
  -7   4   3         60.55         69.19         4.81 o                         
  -6   4   3          2.57          3.60         3.01 o                         
  -5   4   3          9.09         23.28         3.01 o                         
  -4   4   3        287.29        355.69         6.30 o                         
  -3   4   3         27.53         64.51         3.15 o                         
  -2   4   3       4935.51       4760.94        38.08 o                         
  -1   4   3       1774.82       1966.46        16.74 o                         
   0   4   3          8.41          1.64         1.80 o                         
   1   4   3        141.88        153.38         4.24 o                         
   2   4   3        294.67        310.84         6.03 o                         
   3   4   3        326.45        317.87         6.77 o                         
   4   4   3        841.85        872.09        12.10 o                         
   5   4   3       1008.84        955.54        13.42 o                         
   6   4   3        812.67        771.53        12.42 o                         
   7   4   3         33.91         36.71         4.56 o                         
   8   4   3          0.21          0.60         3.62 o                         
   9   4   3       1947.46       1953.42        30.77 o                         
  10   4   3          0.08         -4.22         5.06 o                         
  11   4   3        205.41        194.86        12.62 o                         
  12   4   3          0.18         -0.85         7.40 o                         
  13   4   3          3.54          0.95        10.37 o                         
 -14   5   3          0.20         -1.01        16.70 o                         
 -13   5   3         75.07         79.68        11.13 o                         
 -12   5   3         58.95         58.28         8.86 o                         
 -11   5   3        260.86        282.29        14.99 o                         
 -10   5   3        641.14        601.61        17.26 o                         
  -9   5   3        749.35        744.83        17.82 o                         
  -8   5   3        373.22        363.21        13.54 o                         
  -7   5   3         67.53         69.81         4.98 o                         
  -6   5   3        151.39        107.89         5.38 o                         
  -5   5   3       1920.85       1910.64        18.58 o                         
  -4   5   3         56.77         53.81         3.32 o                         
  -3   5   3       2208.23       2328.09        20.60 o                         
  -2   5   3        799.67        829.71         9.83 o                         
  -1   5   3        305.08        312.21         5.42 o                         
   0   5   3         45.69         51.64         3.14 o                         
   1   5   3          1.75         12.53         2.26 o                         
   2   5   3          3.38          8.37         1.72 o                         
   3   5   3          0.71          5.50         2.25 o                         
   4   5   3         20.91         24.08         3.09 o                         
   5   5   3          1.85         11.50         2.79 o                         
   6   5   3        283.25        261.27         7.87 o                         
   7   5   3        113.79        107.39         6.92 o                         
   8   5   3        805.93        795.42        16.37 o                         
   9   5   3        164.57        145.52         8.98 o                         
  10   5   3         27.85         19.67         6.41 o                         
  11   5   3          4.29          9.71         5.87 o                         
  12   5   3          5.74          4.19         8.03 o                         
  13   5   3         30.56         18.86        10.37 o                         
 -14   6   3         56.06         60.50        16.72 o                         
 -13   6   3        419.84        386.76        17.69 o                         
 -12   6   3         97.22         97.09        14.23 o                         
 -11   6   3        104.67        101.59         9.73 o                         
 -10   6   3         19.02         16.23        13.10 o                         
  -9   6   3        378.61        363.01        13.22 o                         
  -8   6   3         20.19         31.16         5.07 o                         
  -7   6   3        199.44        196.09         8.44 o                         
  -6   6   3        938.64        870.44        13.48 o                         
  -5   6   3        618.39        591.26         9.97 o                         
  -4   6   3         13.61         35.92         3.06 o                         
  -3   6   3         71.96        100.79         4.23 o                         
  -2   6   3         55.58         54.89         3.19 o                         
  -1   6   3        228.54        269.90         5.30 o                         
   0   6   3       1768.41       1955.48        19.76 o                         
   1   6   3        267.13        272.85         6.36 o                         
   2   6   3       1273.98       1308.14        13.41 o                         
   3   6   3         83.68         63.22         4.84 o                         
   4   6   3        117.79        114.87         5.81 o                         
   5   6   3        686.65        700.47        11.87 o                         
   6   6   3          1.15          4.88         3.42 o                         
   7   6   3       1278.34       1292.83        20.62 o                         
   8   6   3          5.35          6.98         4.90 o                         
   9   6   3          2.29          4.17         4.88 o                         
  10   6   3        101.36         79.21         8.83 o                         
  11   6   3        185.40        186.45        13.03 o                         
  12   6   3         39.86         21.77         9.79 o                         
 -13   7   3          2.28         -1.87         7.36 o                         
 -12   7   3         98.37         77.36         9.82 o                         
 -11   7   3         23.93         13.46         6.55 o                         
 -10   7   3        175.84        179.03        12.49 o                         
  -9   7   3         17.61         11.41         4.69 o                         
  -8   7   3        126.86        108.23         7.43 o                         
  -7   7   3        331.12        326.87        10.42 o                         
  -6   7   3        423.87        386.46         9.74 o                         
  -5   7   3        139.68        126.41         5.20 o                         
  -4   7   3        107.57        142.20         5.20 o                         
  -3   7   3        261.17        284.17         6.84 o                         
  -2   7   3       1161.19       1225.68        13.67 o                         
  -1   7   3         82.01         85.71         4.53 o                         
   0   7   3        498.05        577.80         9.69 o                         
   1   7   3        179.50        215.96         6.23 o                         
   2   7   3        196.09        225.25         6.28 o                         
   3   7   3         16.51          4.63         2.32 o                         
   4   7   3          4.44         12.34         2.84 o                         
   5   7   3          1.38         -0.97         2.74 o                         
   6   7   3        337.98        305.13         9.99 o                         
   7   7   3        169.51        144.32         8.31 o                         
   8   7   3        274.96        319.68        13.34 o                         
   9   7   3        286.28        272.88        13.20 o                         
  10   7   3        177.22        219.77        18.95 o                         
  11   7   3        127.33        126.79        12.77 o                         
  12   7   3        582.86        637.18        28.70 o                         
 -13   8   3          3.84        -14.93        30.11 o                         
 -12   8   3        312.51        335.26        19.23 o                         
 -11   8   3        231.65        213.30        13.31 o                         
 -10   8   3          2.84         -0.02         5.50 o                         
  -9   8   3        309.24        320.38        15.01 o                         
  -8   8   3        108.83         84.46         7.22 o                         
  -7   8   3         17.23         15.37         4.52 o                         
  -6   8   3         86.67         90.43         6.40 o                         
  -5   8   3         41.23         42.27         3.99 o                         
  -4   8   3         28.07         26.43         3.22 o                         
  -3   8   3        411.12        363.34         7.53 o                         
  -2   8   3         25.05         17.50         2.63 o                         
  -1   8   3       1607.52       1678.16        19.27 o                         
   0   8   3         16.79         25.72         3.27 o                         
   1   8   3        617.09        726.58        11.58 o                         
   2   8   3       1027.11       1033.12        13.46 o                         
   3   8   3        586.71        591.04        11.26 o                         
   4   8   3         63.18         50.41         5.04 o                         
   5   8   3        483.98        490.85        12.23 o                         
   6   8   3        553.40        550.00        20.84 o                         
   7   8   3        743.49        758.71        18.66 o                         
   8   8   3         29.95         26.31         6.43 o                         
   9   8   3        139.20        129.82        10.53 o                         
  10   8   3         21.78         35.11         8.91 o                         
  11   8   3          7.62         -7.16         7.16 o                         
  12   8   3         17.52         20.25         9.99 o                         
 -13   9   3          8.12          8.10        29.86 o                         
 -12   9   3         56.83         27.60        20.37 o                         
 -11   9   3         11.93         10.79         7.83 o                         
 -10   9   3        167.90        144.75        16.80 o                         
  -9   9   3        118.02         88.54        11.23 o                         
  -8   9   3         53.22         40.35         6.42 o                         
  -7   9   3        547.40        470.89        18.26 o                         
  -6   9   3        961.99        896.25        16.72 o                         
  -5   9   3        379.99        368.36        10.51 o                         
  -4   9   3        828.51        848.44        12.52 o                         
  -3   9   3          0.16          3.89         2.56 o                         
  -2   9   3         50.55         51.26         4.28 o                         
  -1   9   3        109.78         79.27         4.84 o                         
   0   9   3          7.66          6.62         2.72 o                         
   1   9   3        995.85       1051.46        15.04 o                         
   2   9   3        348.38        298.49         9.15 o                         
   3   9   3       1589.24       1565.02        22.16 o                         
   4   9   3       1008.62        951.19        17.13 o                         
   5   9   3       2201.79       2173.02        28.71 o                         
   6   9   3        324.18        302.82        12.39 o                         
   7   9   3          0.22          4.18         5.31 o                         
   8   9   3         91.65         71.30         8.25 o                         
   9   9   3          0.89          9.94         5.95 o                         
  10   9   3          6.77          5.37         6.74 o                         
  11   9   3          8.07         16.41         8.55 o                         
  12   9   3          0.77         12.83        15.13 o                         
 -12  10   3         43.35         50.94        12.70 o                         
 -11  10   3        120.45         89.42        16.83 o                         
 -10  10   3         23.94         42.79         8.60 o                         
  -9  10   3         94.79         90.30         9.14 o                         
  -8  10   3         41.62         63.86         8.27 o                         
  -7  10   3        441.99        425.57        15.85 o                         
  -6  10   3         45.88         28.77         6.07 o                         
  -5  10   3        573.83        664.23        19.06 o                         
  -4  10   3          0.40          4.54         3.82 o                         
  -3  10   3        702.86        699.02        14.25 o                         
  -2  10   3        549.67        538.26        10.95 o                         
  -1  10   3          1.58          6.92         3.14 o                         
   0  10   3         73.78         70.38         6.02 o                         
   1  10   3       1351.56       1331.49        19.28 o                         
   2  10   3         77.30        100.10         6.54 o                         
   3  10   3       2450.28       2424.25        30.42 o                         
   4  10   3          0.50         -2.58         3.90 o                         
   5  10   3        149.48        129.12         9.39 o                         
   6  10   3        386.48        384.25        14.11 o                         
   7  10   3          6.16         11.73         6.17 o                         
   8  10   3        165.61        146.68        11.30 o                         
   9  10   3        190.36        163.61        12.27 o                         
  10  10   3          2.79         -1.44         7.03 o                         
  11  10   3         38.08         27.97        10.74 o                         
 -11  11   3        661.10        706.05        30.54 o                         
 -10  11   3        219.96        250.54        17.40 o                         
  -9  11   3        186.99        183.18        19.36 o                         
  -8  11   3          1.06         -6.18         6.18 o                         
  -7  11   3        302.92        313.53        15.81 o                         
  -6  11   3         71.75         72.26         9.21 o                         
  -5  11   3        877.68        903.99        29.22 o                         
  -4  11   3         30.04         33.49         6.10 o                         
  -3  11   3       1649.26       1525.94        22.94 o                         
  -2  11   3         99.03         92.36         6.92 o                         
  -1  11   3        313.79        286.02        10.00 o                         
   0  11   3        171.10        160.46         8.26 o                         
   1  11   3         57.38         74.01         7.31 o                         
   2  11   3         59.94         39.48         5.56 o                         
   3  11   3        149.82        135.41         8.13 o                         
   4  11   3        202.54        174.89         9.62 o                         
   5  11   3         46.31         49.91         7.04 o                         
   6  11   3         14.00         28.39         6.48 o                         
   7  11   3        129.08        106.27        10.22 o                         
   8  11   3          3.74          9.68         6.34 o                         
   9  11   3        105.29         84.09        10.13 o                         
  10  11   3        177.07        199.11        23.45 o                         
  11  11   3         20.86         28.34        20.75 o                         
 -10  12   3         71.28         98.12        12.84 o                         
  -9  12   3        573.55        525.56        22.94 o                         
  -8  12   3         32.26         50.51         9.03 o                         
  -7  12   3          7.39          7.15         7.87 o                         
  -6  12   3        378.44        395.35        27.27 o                         
  -5  12   3         12.46         11.56         8.18 o                         
  -4  12   3        168.91        184.69        11.39 o                         
  -3  12   3       2756.18       2543.70        36.82 o                         
  -2  12   3        221.59        194.10         9.43 o                         
  -1  12   3        377.12        296.42        11.00 o                         
   0  12   3         72.34         76.29         6.89 o                         
   1  12   3          7.39          7.06         7.54 o                         
   2  12   3        126.15        162.29        11.22 o                         
   3  12   3         70.42         65.14         7.50 o                         
   4  12   3         13.75          7.79         5.72 o                         
   5  12   3         32.01         20.17         7.43 o                         
   6  12   3        124.02         89.20        10.68 o                         
   7  12   3          0.00          9.90         6.25 o                         
   8  12   3         25.08         18.01         8.13 o                         
   9  12   3         31.64         36.65         8.99 o                         
  10  12   3         14.86          5.45         8.18 o                         
  11  12   3         26.04         71.36        34.92 o                         
 -10  13   3        135.80        158.59        19.24 o                         
  -9  13   3          2.49          1.00         8.37 o                         
  -8  13   3          9.90          7.42         7.97 o                         
  -7  13   3        128.07        150.24        13.63 o                         
  -6  13   3         38.91         50.35         9.36 o                         
  -5  13   3          0.07         -6.17         6.17 o                         
  -4  13   3        499.99        487.26        18.46 o                         
  -3  13   3         81.50        107.92         9.13 o                         
  -2  13   3         15.78         25.80         9.57 o                         
  -1  13   3        121.80        124.75         8.54 o                         
   0  13   3        123.51        142.82         9.99 o                         
   1  13   3       1145.58       1108.17        23.59 o                         
   2  13   3       1505.92       1475.32        28.02 o                         
   3  13   3        231.04        236.83        12.80 o                         
   4  13   3        292.88        284.71        14.06 o                         
   5  13   3         24.14         29.90         8.52 o                         
   6  13   3          0.35          0.74         7.52 o                         
   7  13   3         91.31        112.63        13.16 o                         
   8  13   3          3.22         22.07         8.23 o                         
   9  13   3        244.87        291.25        29.66 o                         
  10  13   3         88.44         93.12        27.33 o                         
 -10  14   3        119.33         72.88        32.90 o                         
  -9  14   3          0.00          5.13         9.26 o                         
  -8  14   3          4.84          2.34         8.57 o                         
  -7  14   3        190.46        195.07        22.43 o                         
  -6  14   3         52.86         21.94         8.58 o                         
  -5  14   3         80.11         89.30        10.94 o                         
  -4  14   3        107.83        100.92        12.49 o                         
  -3  14   3         20.58         13.70         7.89 o                         
  -2  14   3         50.87         55.05         7.93 o                         
  -1  14   3        160.61        182.39        13.29 o                         
   0  14   3        381.52        380.04        15.16 o                         
   1  14   3        101.18        103.25         9.54 o                         
   2  14   3        145.07        125.17        10.37 o                         
   3  14   3         64.36         55.70         8.30 o                         
   4  14   3        207.25        222.55        15.41 o                         
   5  14   3        265.13        316.41        17.39 o                         
   6  14   3        365.89        387.62        19.51 o                         
   7  14   3          0.24         -7.10        11.77 o                         
   8  14   3          0.00          6.49         8.51 o                         
   9  14   3         73.15         86.04        34.92 o                         
  -8  15   3         52.44         36.67        11.08 o                         
  -7  15   3         17.45         32.73        10.29 o                         
  -6  15   3        129.95        128.05        13.69 o                         
  -5  15   3         57.62         63.71        12.05 o                         
  -4  15   3         17.09         -2.58        10.59 o                         
  -3  15   3         28.66         26.04         8.39 o                         
  -2  15   3         16.50          8.32         9.73 o                         
  -1  15   3        900.98        852.37        27.27 o                         
   0  15   3        239.97        242.69        14.05 o                         
   1  15   3         32.61         35.34         7.83 o                         
   2  15   3         13.14         21.02         7.13 o                         
   3  15   3          0.77         -2.04         6.42 o                         
   4  15   3         56.54         42.43         9.63 o                         
   5  15   3         93.98         74.56        15.41 o                         
   6  15   3        264.56        280.48        20.75 o                         
   7  15   3         51.83         29.90        10.68 o                         
  -7  16   3         72.66         94.12        21.18 o                         
  -6  16   3         16.71         13.07         9.47 o                         
  -5  16   3        292.78        284.30        18.08 o                         
  -4  16   3        239.09        238.55        18.55 o                         
  -3  16   3        203.89        209.97        18.76 o                         
  -2  16   3          4.92         -8.39        13.51 o                         
  -1  16   3         93.27         83.78        12.78 o                         
   0  16   3         20.73        -15.27        15.27 o                         
   1  16   3          1.55         -0.97         8.79 o                         
   2  16   3         27.08         26.14        10.06 o                         
   3  16   3          0.02         -0.31        10.96 o                         
   4  16   3          0.47         -7.69         9.28 o                         
   5  16   3         20.52         14.05         8.86 o                         
   6  16   3          1.88         -6.09         8.79 o                         
  -6  17   3          8.23         20.75        21.76 o                         
  -5  17   3         45.62         49.82        15.54 o                         
  -4  17   3        261.38        274.64        37.93 o                         
  -3  17   3         17.00         15.55        12.56 o                         
  -2  17   3         12.42         16.46        10.59 o                         
  -1  17   3         42.47         32.15        16.07 o                         
   0  17   3        153.04        170.23        15.36 o                         
   1  17   3         15.57         16.99         8.38 o                         
   2  17   3         47.08         49.84         9.63 o                         
   3  17   3         25.93         26.63         9.42 o                         
   4  17   3         27.04         29.09        10.78 o                         
   5  17   3         42.28         50.61        26.82 o                         
  -2  18   3          7.97         19.30        15.91 o                         
  -1  18   3        378.26        314.77        32.20 o                         
   0  18   3          0.10          3.71        10.46 o                         
   1  18   3        110.43        133.42        20.80 o                         
   2  18   3        325.89        373.00        48.59 o                         
   3  18   3         30.06         39.48        24.80 o                         
 -14   0   4        492.11        561.21        33.10 o                         
 -12   0   4         37.46         72.85        23.53 o                         
 -10   0   4         70.89         57.81         9.11 o                         
  -8   0   4       1950.44       2084.23        37.29 o                         
  -6   0   4         27.60         23.28         4.16 o                         
  -4   0   4       1029.32       1103.58        19.80 o                         
  -2   0   4      49068.48      50007.94       473.00 o                         
   0   0   4      20474.17      20566.69       267.00 o                         
   2   0   4       6443.25       7124.19        71.53 o                         
   4   0   4        825.99        933.55        15.60 o                         
   6   0   4       1351.12       1223.10        20.52 o                         
   8   0   4       2066.05       2013.65        36.63 o                         
  10   0   4         81.31         89.03        19.74 o                         
  12   0   4         56.08        121.46        45.55 o                         
 -14   1   4         98.94         99.30        12.61 o                         
 -13   1   4          2.08         -7.11         7.11 o                         
 -12   1   4        683.46        672.04        22.28 o                         
 -11   1   4         72.37         63.83         7.69 o                         
 -10   1   4        590.78        583.25        14.53 o                         
  -9   1   4        566.08        575.42        13.48 o                         
  -8   1   4        283.52        305.57         9.50 o                         
  -7   1   4         26.72         23.83         3.30 o                         
  -6   1   4        222.01        179.93         5.81 o                         
  -5   1   4        721.94        756.38        11.70 o                         
  -4   1   4       1336.65       1287.24        12.63 o                         
  -3   1   4       5258.23       5373.77        39.11 o                         
  -2   1   4       1275.28       1272.10        27.02 o                         
  -1   1   4        104.88        126.54         2.93 o                         
   0   1   4      16041.07      15884.28       108.03 o                         
   1   1   4       5567.89       5910.38        41.93 o                         
   2   1   4        184.41        130.62         3.55 o                         
   3   1   4       2601.58       2513.14        21.12 o                         
   4   1   4       2222.35       2284.65        20.47 o                         
   5   1   4         78.84         95.16         4.12 o                         
   6   1   4        290.11        310.03         6.95 o                         
   7   1   4        110.75        114.40         5.22 o                         
   8   1   4        359.39        322.58        11.26 o                         
   9   1   4         34.43         28.98         5.87 o                         
  10   1   4        208.93        183.75        12.86 o                         
  11   1   4        106.68        125.93        12.07 o                         
  12   1   4        207.35        213.50        15.48 o                         
  13   1   4          5.90         15.15         9.08 o                         
 -14   2   4          7.97         11.37         9.47 o                         
 -13   2   4          7.96         21.07         8.31 o                         
 -12   2   4          0.53         -1.22         5.74 o                         
 -11   2   4        148.70        159.87        10.94 o                         
 -10   2   4        156.50        157.57         9.88 o                         
  -9   2   4        826.87        788.84        15.86 o                         
  -8   2   4        454.58        456.20        11.49 o                         
  -7   2   4       3316.82       3331.89        32.17 o                         
  -6   2   4       2155.33       2304.31        23.55 o                         
  -5   2   4         18.23         20.85         2.89 o                         
  -4   2   4       5051.89       4983.62        40.71 o                         
  -3   2   4        994.34        889.47         9.54 o                         
  -2   2   4         23.92         25.20         2.05 o                         
  -1   2   4       4374.68       4412.11        32.08 o                         
   0   2   4        703.80        649.83         7.03 o                         
   1   2   4       2902.01       2986.60        29.05 o                         
   2   2   4      11516.41      11426.84        78.95 o                         
   3   2   4          8.19         25.36         2.42 o                         
   4   2   4       4452.40       4627.86        36.16 o                         
   5   2   4         11.76          5.60         2.13 o                         
   6   2   4          0.61         -1.58         1.97 o                         
   7   2   4         46.17         41.33         4.31 o                         
   8   2   4        514.84        478.09        13.31 o                         
   9   2   4          4.73          2.59         4.29 o                         
  10   2   4         56.63         42.15         7.78 o                         
  11   2   4         70.04         76.35        10.04 o                         
  12   2   4          0.96         -5.93         7.13 o                         
  13   2   4         58.33         41.00        10.48 o                         
 -14   3   4          8.20         15.79        12.53 o                         
 -13   3   4        362.26        389.47        17.49 o                         
 -12   3   4        736.80        791.91        21.37 o                         
 -11   3   4        460.47        492.79        20.94 o                         
 -10   3   4         22.76         28.32         6.04 o                         
  -9   3   4       3691.20       3580.82        47.31 o                         
  -8   3   4        133.74        128.27         6.52 o                         
  -7   3   4       1867.80       1880.86        21.57 o                         
  -6   3   4         11.07         12.16         2.89 o                         
  -5   3   4        466.02        425.86         8.34 o                         
  -4   3   4       1584.28       1731.73        16.19 o                         
  -3   3   4       6444.93       6704.22        48.63 o                         
  -2   3   4       6109.38       6159.96        44.53 o                         
  -1   3   4          2.60          3.52         1.53 o                         
   0   3   4       2885.01       2726.65        21.46 o                         
   1   3   4       9922.64       9766.00        67.91 o                         
   2   3   4       1752.52       1889.20        16.48 o                         
   3   3   4        819.79        844.21        11.17 o                         
   4   3   4        111.37        117.83         4.89 o                         
   5   3   4        291.30        296.93         6.05 o                         
   6   3   4       1607.79       1565.84        19.05 o                         
   7   3   4          5.58          4.08         3.40 o                         
   8   3   4       1601.90       1590.41        23.40 o                         
   9   3   4         45.54         44.17         6.40 o                         
  10   3   4         36.93         40.33         7.03 o                         
  11   3   4          0.07         -6.32         6.32 o                         
  12   3   4         66.41         73.52        10.83 o                         
  13   3   4         57.24         44.65        12.64 o                         
 -14   4   4         28.88         27.52        10.69 o                         
 -13   4   4         21.44         21.57         9.58 o                         
 -12   4   4          2.17          2.62         6.21 o                         
 -11   4   4        587.81        560.53        15.97 o                         
 -10   4   4        326.15        305.56        12.94 o                         
  -9   4   4        294.56        252.92        14.16 o                         
  -8   4   4        912.40        885.02        18.35 o                         
  -7   4   4        552.60        529.33        10.56 o                         
  -6   4   4        665.34        735.87        11.88 o                         
  -5   4   4        236.05        243.60         6.62 o                         
  -4   4   4       3894.31       4122.98        60.93 o                         
  -3   4   4        184.82        180.41         4.67 o                         
  -2   4   4          7.44         17.30         2.15 o                         
  -1   4   4        864.17        903.52         9.68 o                         
   0   4   4       1217.01       1154.58        12.71 o                         
   1   4   4        194.63        189.13         4.08 o                         
   2   4   4          2.61         -0.55         1.51 o                         
   3   4   4        268.41        261.65         6.28 o                         
   4   4   4         15.50         22.81         2.93 o                         
   5   4   4        429.81        521.14         9.86 o                         
   6   4   4        111.73        110.94         5.64 o                         
   7   4   4          8.44          9.41         3.72 o                         
   8   4   4        894.82        825.78        18.55 o                         
   9   4   4         21.40         17.21         5.40 o                         
  10   4   4        480.81        498.77        15.98 o                         
  11   4   4        210.26        189.06        12.66 o                         
  12   4   4         17.55         -4.36         7.20 o                         
  13   4   4        179.17        196.17        18.70 o                         
 -14   5   4          1.28          2.14        23.03 o                         
 -13   5   4          5.13         -6.84         6.84 o                         
 -12   5   4        360.47        392.48        15.14 o                         
 -11   5   4        232.19        232.67        12.82 o                         
 -10   5   4          0.25         -3.59         5.13 o                         
  -9   5   4        109.16        107.71         8.34 o                         
  -8   5   4        192.80        174.37         9.20 o                         
  -7   5   4        160.01        153.55         6.63 o                         
  -6   5   4        946.72        944.44        13.89 o                         
  -5   5   4       1164.29       1173.88        13.48 o                         
  -4   5   4          5.44          9.34         2.58 o                         
  -3   5   4         75.25         69.38         3.56 o                         
  -2   5   4       2913.26       3066.81        25.36 o                         
  -1   5   4          5.40          2.46         1.75 o                         
   0   5   4       5317.85       5621.99        48.79 o                         
   1   5   4         22.69         28.45         2.76 o                         
   2   5   4       1874.62       1948.41        17.65 o                         
   3   5   4        395.01        445.07         8.25 o                         
   4   5   4       4349.65       4580.87        40.32 o                         
   5   5   4          2.88          7.07         2.73 o                         
   6   5   4         42.91         31.90         3.90 o                         
   7   5   4        888.13        901.08        19.16 o                         
   8   5   4          2.64         11.46         4.24 o                         
   9   5   4         41.61         29.71        12.00 o                         
  10   5   4          9.09          3.52         5.41 o                         
  11   5   4          0.76          2.48         6.11 o                         
  12   5   4          5.79         14.54         8.03 o                         
 -14   6   4          0.85         -5.41        12.25 o                         
 -13   6   4        298.39        321.49        16.90 o                         
 -12   6   4         28.44         30.62         7.92 o                         
 -11   6   4        332.68        350.16        17.31 o                         
 -10   6   4         84.84         73.10        10.51 o                         
  -9   6   4        154.42        165.95         9.73 o                         
  -8   6   4         34.71         30.00         5.24 o                         
  -7   6   4        135.46        132.01         6.49 o                         
  -6   6   4         21.88         14.88         4.15 o                         
  -5   6   4         25.27         27.75         3.04 o                         
  -4   6   4        303.39        383.63         7.42 o                         
  -3   6   4         90.46        104.85         4.35 o                         
  -2   6   4       5519.63       5880.96        44.66 o                         
  -1   6   4         95.47         88.38         4.43 o                         
   0   6   4       4294.20       4519.36        38.56 o                         
   1   6   4         11.96          8.22         2.53 o                         
   2   6   4        491.29        462.44        10.45 o                         
   3   6   4        791.51        867.71        12.28 o                         
   4   6   4       1151.07       1161.45        15.45 o                         
   5   6   4         18.83         24.72         3.52 o                         
   6   6   4         79.65         63.56         4.93 o                         
   7   6   4        118.05        121.53         7.65 o                         
   8   6   4        113.10        132.50         8.20 o                         
   9   6   4         14.37         16.78         4.77 o                         
  10   6   4        604.83        603.69        19.22 o                         
  11   6   4        158.59        150.08        13.19 o                         
  12   6   4          8.93         17.46         8.44 o                         
 -14   7   4         66.74         58.71        27.84 o                         
 -13   7   4         37.71         28.00         8.78 o                         
 -12   7   4        660.15        657.30        20.81 o                         
 -11   7   4         20.70         18.55         6.70 o                         
 -10   7   4         18.20         28.06         9.39 o                         
  -9   7   4         13.66         24.34         5.48 o                         
  -8   7   4        237.80        261.78        10.31 o                         
  -7   7   4       1384.76       1395.29        21.43 o                         
  -6   7   4          4.82          1.85         2.88 o                         
  -5   7   4         30.27         34.43         3.52 o                         
  -4   7   4        461.64        494.81         8.75 o                         
  -3   7   4        210.76        244.59         6.16 o                         
  -2   7   4         14.26         32.41         2.91 o                         
  -1   7   4        189.64        239.56         7.09 o                         
   0   7   4        106.37        133.60         5.37 o                         
   1   7   4       1308.27       1487.19        17.30 o                         
   2   7   4       2819.97       2967.21        30.57 o                         
   3   7   4         53.13         64.10         4.13 o                         
   4   7   4         14.05         10.66         2.84 o                         
   5   7   4          7.80          7.10         4.04 o                         
   6   7   4        292.99        298.28        15.35 o                         
   7   7   4        210.38        233.17        18.51 o                         
   8   7   4          5.59          6.94         5.55 o                         
   9   7   4          0.01          1.87         5.41 o                         
  10   7   4         30.41         32.48         8.18 o                         
  11   7   4        318.92        339.39        17.53 o                         
  12   7   4         39.72         51.04        12.33 o                         
 -13   8   4          1.05         -0.75        11.08 o                         
 -12   8   4          5.66          0.76         7.40 o                         
 -11   8   4         17.39         17.85         7.04 o                         
 -10   8   4        202.03        166.95        11.19 o                         
  -9   8   4        140.89        159.25         9.54 o                         
  -8   8   4         73.83         83.01         7.03 o                         
  -7   8   4        265.40        248.88         9.93 o                         
  -6   8   4        100.39        112.07         6.97 o                         
  -5   8   4        272.71        248.21         7.65 o                         
  -4   8   4        518.92        558.51        12.58 o                         
  -3   8   4        170.28        166.12         5.73 o                         
  -2   8   4        212.25        255.39         6.25 o                         
  -1   8   4          5.18          1.49         2.69 o                         
   0   8   4        139.07        112.73         5.39 o                         
   1   8   4         99.07        118.73         6.10 o                         
   2   8   4       3086.25       3190.07        30.99 o                         
   3   8   4         95.20         99.64         6.15 o                         
   4   8   4         11.39          5.64         3.55 o                         
   5   8   4        259.31        260.38         9.77 o                         
   6   8   4         80.36         83.91         7.72 o                         
   7   8   4         14.55         14.65         5.17 o                         
   8   8   4         73.57         83.54         9.11 o                         
   9   8   4        262.56        285.68        14.08 o                         
  10   8   4        114.30         96.10        11.01 o                         
  11   8   4          1.04         14.75         8.34 o                         
  12   8   4         15.91          6.82         8.99 o                         
 -13   9   4          1.93         -2.53        19.23 o                         
 -12   9   4        165.41        148.29        18.85 o                         
 -11   9   4         14.49          0.75         7.31 o                         
 -10   9   4         48.33         51.88         9.42 o                         
  -9   9   4         19.64         11.00         5.35 o                         
  -8   9   4        789.07        730.14        16.66 o                         
  -7   9   4         28.40         23.47         4.88 o                         
  -6   9   4        691.66        660.11        14.41 o                         
  -5   9   4          9.19          3.66         3.21 o                         
  -4   9   4        383.76        393.85         8.69 o                         
  -3   9   4        110.29        112.83         5.99 o                         
  -2   9   4        401.90        435.68         9.65 o                         
  -1   9   4        125.97        122.95         5.86 o                         
   0   9   4         52.89         52.37         4.36 o                         
   1   9   4          0.29         -2.22         2.72 o                         
   2   9   4        158.25        185.38         7.91 o                         
   3   9   4        150.25        113.31         7.36 o                         
   4   9   4         83.57        100.26         8.87 o                         
   5   9   4         67.20         75.70         6.64 o                         
   6   9   4        178.25        147.41         9.87 o                         
   7   9   4        276.52        278.98        12.82 o                         
   8   9   4        123.69        135.26        10.46 o                         
   9   9   4         23.33         25.82         7.43 o                         
  10   9   4        228.85        201.25        13.59 o                         
  11   9   4         83.21        113.97        13.19 o                         
  12   9   4         86.74         61.24        24.29 o                         
 -12  10   4        132.56        168.20        16.19 o                         
 -11  10   4          2.24         -8.35        10.81 o                         
 -10  10   4        480.79        476.93        21.53 o                         
  -9  10   4        103.56         91.00         9.56 o                         
  -8  10   4        284.92        270.03        13.10 o                         
  -7  10   4        207.79        219.67        13.32 o                         
  -6  10   4         17.50         23.08         6.50 o                         
  -5  10   4         13.92         15.77         5.95 o                         
  -4  10   4        377.55        388.36        13.06 o                         
  -3  10   4        656.11        656.81        12.40 o                         
  -2  10   4        373.82        357.54         9.33 o                         
  -1  10   4         14.89         19.31         4.11 o                         
   0  10   4         63.45         67.53         5.03 o                         
   1  10   4         17.40         23.91         4.07 o                         
   2  10   4       2418.46       2360.48        38.02 o                         
   3  10   4        131.54        104.68         7.15 o                         
   4  10   4       1152.26       1156.82        20.13 o                         
   5  10   4        206.30        197.80        10.21 o                         
   6  10   4        191.53        191.13        13.58 o                         
   7  10   4        530.45        507.28        16.84 o                         
   8  10   4         57.71         41.42         7.62 o                         
   9  10   4         10.72         10.73         6.80 o                         
  10  10   4         89.15         88.27        10.58 o                         
  11  10   4         55.77         84.78        12.16 o                         
 -11  11   4          6.67         27.16        11.48 o                         
 -10  11   4         18.33         30.57         9.21 o                         
  -9  11   4        316.31        290.05        16.90 o                         
  -8  11   4        405.84        359.74        17.47 o                         
  -7  11   4         17.56         14.51         7.16 o                         
  -6  11   4        484.39        493.69        23.23 o                         
  -5  11   4        112.69        110.24        10.16 o                         
  -4  11   4        705.52        710.11        18.07 o                         
  -3  11   4        447.13        398.67        11.82 o                         
  -2  11   4        160.87        179.00         8.83 o                         
  -1  11   4        106.67        106.56         7.25 o                         
   0  11   4        266.69        264.59         9.71 o                         
   1  11   4       1591.01       1673.33        22.39 o                         
   2  11   4         67.43         62.34         6.18 o                         
   3  11   4        994.28        951.48        18.39 o                         
   4  11   4        657.84        653.55        15.53 o                         
   5  11   4        169.99        162.49        10.58 o                         
   6  11   4         72.65         69.03         8.21 o                         
   7  11   4         74.89         84.56        10.83 o                         
   8  11   4         39.29         50.98         8.46 o                         
   9  11   4         69.31         75.66         9.88 o                         
  10  11   4          0.96         12.47         7.45 o                         
  11  11   4          9.86          4.55        18.73 o                         
 -11  12   4         26.89         56.18        29.86 o                         
 -10  12   4        279.78        299.11        18.89 o                         
  -9  12   4          5.73         19.81         8.88 o                         
  -8  12   4         61.34         52.52        10.03 o                         
  -7  12   4         13.92         18.04         8.04 o                         
  -6  12   4         12.76          8.41         6.79 o                         
  -5  12   4         38.68         38.11         7.94 o                         
  -4  12   4        374.58        390.24        21.62 o                         
  -3  12   4        282.93        277.07        11.43 o                         
  -2  12   4         13.60          5.92         3.93 o                         
  -1  12   4        207.88        232.37        10.07 o                         
   0  12   4       1200.55       1196.57        21.04 o                         
   1  12   4        275.75        285.20        12.46 o                         
   2  12   4        705.40        615.55        17.06 o                         
   3  12   4        426.74        443.97        15.11 o                         
   4  12   4        299.81        289.73        14.25 o                         
   5  12   4        313.94        313.53        16.45 o                         
   6  12   4        240.80        228.72        13.08 o                         
   7  12   4          1.35         -1.05         7.44 o                         
   8  12   4         19.12         14.82         7.00 o                         
   9  12   4         98.32         89.26        13.50 o                         
  10  12   4        114.25        122.51        24.40 o                         
 -10  13   4         92.07        129.99        23.24 o                         
  -9  13   4         28.89         34.08        12.64 o                         
  -8  13   4         23.04         39.10         9.62 o                         
  -7  13   4         26.68         16.26        11.01 o                         
  -6  13   4         34.63         39.55         8.78 o                         
  -5  13   4         16.91         15.72         7.46 o                         
  -4  13   4        180.09        164.34        12.57 o                         
  -3  13   4          1.83          1.33         5.38 o                         
  -2  13   4        411.67        410.33        13.25 o                         
  -1  13   4        600.27        574.10        19.36 o                         
   0  13   4          1.72          2.40         5.46 o                         
   1  13   4        167.67        160.86        10.90 o                         
   2  13   4         67.16         64.90         8.32 o                         
   3  13   4        205.09        194.84        11.92 o                         
   4  13   4        131.18        151.21        11.19 o                         
   5  13   4        138.55        137.43        13.44 o                         
   6  13   4          4.01         -5.90         7.96 o                         
   7  13   4        452.31        476.38        20.77 o                         
   8  13   4        151.94        158.00        14.69 o                         
   9  13   4         91.65         94.47        27.93 o                         
 -10  14   4          0.07         -9.62        20.75 o                         
  -9  14   4         21.42         16.19         9.75 o                         
  -8  14   4         27.94          9.29        17.24 o                         
  -7  14   4         18.48         11.09         9.06 o                         
  -6  14   4        357.72        372.86        19.11 o                         
  -5  14   4          0.63         -0.66         6.65 o                         
  -4  14   4         48.92         48.71         8.88 o                         
  -3  14   4        385.00        427.84        16.07 o                         
  -2  14   4         19.45         16.31         8.90 o                         
  -1  14   4          0.00          2.51         5.62 o                         
   0  14   4        610.94        596.76        18.32 o                         
   1  14   4        412.60        427.14        16.03 o                         
   2  14   4        139.45        121.67        10.46 o                         
   3  14   4         13.16         13.73         7.48 o                         
   4  14   4        129.25        106.22        17.82 o                         
   5  14   4          8.29         -5.61        10.23 o                         
   6  14   4        100.16        115.68        13.08 o                         
   7  14   4        412.86        429.22        22.12 o                         
   8  14   4        114.89        104.74        13.43 o                         
  -8  15   4         85.16         76.43        12.96 o                         
  -7  15   4        184.32        241.13        17.79 o                         
  -6  15   4          0.85         -4.01         8.25 o                         
  -5  15   4        191.33        172.34        14.64 o                         
  -4  15   4         77.81         66.21        10.33 o                         
  -3  15   4         86.87        109.43        24.54 o                         
  -2  15   4        382.96        396.35        17.73 o                         
  -1  15   4          5.85         17.40         8.38 o                         
   0  15   4          9.97         11.82         6.97 o                         
   1  15   4          5.00         -2.94         6.36 o                         
   2  15   4         15.61         15.20         7.11 o                         
   3  15   4        149.42        149.61        14.25 o                         
   4  15   4          0.09          5.09         9.50 o                         
   5  15   4        153.31        164.84        14.88 o                         
   6  15   4        148.51        181.99        15.67 o                         
   7  15   4        297.34        274.64        22.21 o                         
  -7  16   4         61.49         62.50        18.97 o                         
  -6  16   4        142.31        138.76        14.81 o                         
  -5  16   4         19.31          8.82         8.82 o                         
  -4  16   4        188.27        192.87        24.54 o                         
  -3  16   4          6.67          1.38        16.31 o                         
  -2  16   4          1.02        -10.16        13.60 o                         
  -1  16   4        173.69        186.24        17.82 o                         
   0  16   4         69.51         58.26        14.83 o                         
   1  16   4        651.11        686.32        21.63 o                         
   2  16   4        285.00        291.40        16.03 o                         
   3  16   4         15.77         19.05         9.09 o                         
   4  16   4         63.32         52.02        11.16 o                         
   5  16   4         31.00         14.86        12.35 o                         
   6  16   4         18.92         19.19        21.76 o                         
  -6  17   4         41.66         73.89        26.32 o                         
  -5  17   4         84.66         65.70        42.01 o                         
  -4  17   4          5.38         18.95        10.75 o                         
  -3  17   4         23.58         58.19        24.10 o                         
  -2  17   4         26.62         22.65        10.23 o                         
  -1  17   4         89.62         87.97        24.91 o                         
   0  17   4        156.09        183.52        15.55 o                         
   1  17   4          4.20          1.57        13.22 o                         
   2  17   4         43.83         37.28        13.50 o                         
   3  17   4         56.32         73.88        12.04 o                         
   4  17   4        307.06        360.99        33.40 o                         
  -2  18   4         59.08          0.00        21.76 o                         
  -1  18   4         48.52         64.01        19.62 o                         
   0  18   4        109.34         93.63        28.34 o                         
   1  18   4          3.12          1.19         9.37 o                         
   2  18   4          6.54        -15.69        20.24 o                         
   3  18   4         41.35         59.72        25.81 o                         
 -13   0   5         47.82         44.73        13.06 o                         
 -11   0   5        375.11        383.74        18.49 o                         
  -9   0   5        142.94        124.13        10.89 o                         
  -7   0   5        821.83        784.27        22.02 o                         
  -5   0   5      11500.41      11868.07       118.12 o                         
  -3   0   5       5665.11       5510.04        57.09 o                         
  -1   0   5       3677.24       3622.81        45.18 o                         
   1   0   5       6630.06       5981.16        60.67 o                         
   3   0   5        586.86        584.49        15.05 o                         
   5   0   5         74.49         51.27         4.92 o                         
   7   0   5       1737.48       1612.97        33.67 o                         
   9   0   5        365.63        302.72        19.50 o                         
  11   0   5         35.72         31.94        19.48 o                         
  13   0   5        722.08        865.33        39.16 o                         
 -14   1   5          0.00          4.69        10.92 o                         
 -13   1   5         72.11         63.29        10.56 o                         
 -12   1   5        212.06        202.05        12.88 o                         
 -11   1   5          2.49         -2.53         4.65 o                         
 -10   1   5         64.10         74.95         8.23 o                         
  -9   1   5          0.97          2.93         3.86 o                         
  -8   1   5          6.70          1.98         3.39 o                         
  -7   1   5         15.18         15.67         3.01 o                         
  -6   1   5       1516.53       1633.79        16.39 o                         
  -5   1   5        119.89         96.51         4.30 o                         
  -4   1   5        162.91        171.83         5.53 o                         
  -3   1   5         90.54         74.82         3.80 o                         
  -2   1   5         30.33         63.40         2.63 o                         
  -1   1   5       2682.73       2635.92        20.43 o                         
   0   1   5       2442.40       2482.38        19.49 o                         
   1   1   5       3137.68       3226.91        24.88 o                         
   2   1   5       1155.74       1155.81        11.64 o                         
   3   1   5       3471.58       3906.77        30.88 o                         
   4   1   5        605.35        537.39         8.70 o                         
   5   1   5        505.83        535.76         8.74 o                         
   6   1   5         61.54         69.80         4.24 o                         
   7   1   5        519.50        529.96        14.02 o                         
   8   1   5          3.55          3.82         3.70 o                         
   9   1   5        170.77        143.18        10.85 o                         
  10   1   5         44.91         35.11        12.77 o                         
  11   1   5         91.66         95.03        10.81 o                         
  12   1   5         66.05         69.88        10.45 o                         
  13   1   5         33.07         24.62         9.17 o                         
 -14   2   5        144.46        185.44        15.82 o                         
 -13   2   5        231.51        267.21        26.00 o                         
 -12   2   5        464.63        453.10        16.74 o                         
 -11   2   5          3.08          5.94         5.62 o                         
 -10   2   5        373.83        364.86        12.22 o                         
  -9   2   5        217.20        246.38         9.78 o                         
  -8   2   5        149.23        158.07         7.73 o                         
  -7   2   5        524.35        491.22         9.89 o                         
  -6   2   5         26.03         29.29         3.52 o                         
  -5   2   5        964.05       1012.40        11.53 o                         
  -4   2   5        720.23        747.52         9.25 o                         
  -3   2   5       3353.14       3550.15        30.03 o                         
  -2   2   5         31.66         30.14         2.16 o                         
  -1   2   5       4037.82       4249.60        33.56 o                         
   0   2   5       3450.55       3282.95        25.17 o                         
   1   2   5       4273.45       4387.69        32.79 o                         
   2   2   5        862.37        886.68         9.81 o                         
   3   2   5        268.53        309.43         5.80 o                         
   4   2   5        780.48        843.61        10.57 o                         
   5   2   5         37.62         48.20         3.31 o                         
   6   2   5        361.71        396.85         7.96 o                         
   7   2   5         83.30         79.72         5.53 o                         
   8   2   5        510.22        470.93        12.37 o                         
   9   2   5          3.55          6.82         4.86 o                         
  10   2   5         59.67         33.98         7.68 o                         
  11   2   5         12.41          5.27         7.30 o                         
  12   2   5          4.71         -0.62         7.77 o                         
  13   2   5         14.34         14.18         8.40 o                         
 -14   3   5        117.57        124.84        13.67 o                         
 -13   3   5         55.85         43.24         9.13 o                         
 -12   3   5        344.46        361.38        15.73 o                         
 -11   3   5          3.74          9.18         6.57 o                         
 -10   3   5       1469.02       1490.45        26.69 o                         
  -9   3   5        504.29        480.22        12.69 o                         
  -8   3   5         10.80         14.17         3.81 o                         
  -7   3   5        158.84        199.69         6.91 o                         
  -6   3   5       1587.05       1601.03        18.77 o                         
  -5   3   5         30.01         40.37         2.77 o                         
  -4   3   5        262.55        239.92         6.67 o                         
  -3   3   5         15.44          5.39         1.90 o                         
  -2   3   5       1898.22       2004.69        17.45 o                         
  -1   3   5       1271.86       1231.53        12.54 o                         
   0   3   5          3.54          8.55         1.64 o                         
   1   3   5       2976.89       2939.89        23.59 o                         
   2   3   5         15.06         13.08         1.92 o                         
   3   3   5      14947.76      15075.15       104.46 o                         
   4   3   5       4601.56       4534.49        38.46 o                         
   5   3   5         76.44         82.08         4.86 o                         
   6   3   5        560.56        509.15        12.96 o                         
   7   3   5        304.74        290.86         9.58 o                         
   8   3   5        231.62        253.44        10.64 o                         
   9   3   5         50.80         69.34         6.95 o                         
  10   3   5         80.53         80.66         8.64 o                         
  11   3   5        115.50        121.70        11.87 o                         
  12   3   5         64.69         75.13        10.65 o                         
  13   3   5        200.53        223.92        17.34 o                         
 -14   4   5        123.70        133.58        14.40 o                         
 -13   4   5        106.81         88.62        17.77 o                         
 -12   4   5         25.74         17.19         7.29 o                         
 -11   4   5        438.13        475.29        16.19 o                         
 -10   4   5          0.03         -4.80         4.80 o                         
  -9   4   5         43.69         30.54         5.51 o                         
  -8   4   5          3.26          6.00         3.38 o                         
  -7   4   5        408.09        407.36         9.50 o                         
  -6   4   5       1320.51       1430.95        17.73 o                         
  -5   4   5       1345.95       1248.71        13.79 o                         
  -4   4   5        446.48        523.46         8.39 o                         
  -3   4   5       1916.13       1990.65        18.28 o                         
  -2   4   5          2.91          2.07         1.71 o                         
  -1   4   5          0.42          0.99         1.62 o                         
   0   4   5        165.14        189.29         4.30 o                         
   1   4   5         17.65         19.26         1.96 o                         
   2   4   5        299.58        290.77         5.46 o                         
   3   4   5       6671.17       6799.65        55.01 o                         
   4   4   5         11.70         16.83         2.80 o                         
   5   4   5        346.75        348.33         9.70 o                         
   6   4   5         30.06         29.05         3.74 o                         
   7   4   5         49.59         50.66         5.20 o                         
   8   4   5         25.49         23.16         4.81 o                         
   9   4   5         41.75         42.00         6.55 o                         
  10   4   5          6.64          8.83         7.61 o                         
  11   4   5          4.29         -5.17         7.16 o                         
  12   4   5         25.66         24.90         8.13 o                         
  13   4   5         81.86         92.62        25.81 o                         
 -14   5   5        290.62        356.23        23.10 o                         
 -13   5   5          4.46         -0.26         7.62 o                         
 -12   5   5          1.80          7.53         6.51 o                         
 -11   5   5         38.46         47.37         7.88 o                         
 -10   5   5        101.39        112.64         9.14 o                         
  -9   5   5        166.44        179.25        11.48 o                         
  -8   5   5        528.26        502.07        11.33 o                         
  -7   5   5          6.39          6.02         3.08 o                         
  -6   5   5        422.37        446.04         9.51 o                         
  -5   5   5        444.35        451.22         8.40 o                         
  -4   5   5        514.32        540.01         8.55 o                         
  -3   5   5        618.14        696.57         9.45 o                         
  -2   5   5         11.70         13.32         2.25 o                         
  -1   5   5         37.63         35.59         2.62 o                         
   0   5   5       2868.83       2983.43        27.13 o                         
   1   5   5       1195.52       1198.19        12.33 o                         
   2   5   5        621.18        565.59         7.84 o                         
   3   5   5         79.53         89.61         4.53 o                         
   4   5   5          0.28          0.26         2.36 o                         
   5   5   5        222.65        243.72         8.81 o                         
   6   5   5        413.78        397.53         9.72 o                         
   7   5   5        918.00        879.85        16.73 o                         
   8   5   5        321.58        332.13        11.27 o                         
   9   5   5       1216.06       1201.46        21.87 o                         
  10   5   5         41.33         27.76         7.65 o                         
  11   5   5         24.65         32.31         7.34 o                         
  12   5   5          2.10         -4.87         7.45 o                         
 -14   6   5         17.37          9.10        14.17 o                         
 -13   6   5        344.41        401.20        18.49 o                         
 -12   6   5         80.91         84.57         9.84 o                         
 -11   6   5         55.90         60.82         8.65 o                         
 -10   6   5          2.54         -3.08         5.04 o                         
  -9   6   5          2.67          8.05         4.95 o                         
  -8   6   5        110.97         95.09         7.00 o                         
  -7   6   5         77.41         59.06         4.93 o                         
  -6   6   5        364.54        440.26         9.79 o                         
  -5   6   5       1414.94       1454.00        16.31 o                         
  -4   6   5        305.00        342.18         7.09 o                         
  -3   6   5         53.07         49.53         3.32 o                         
  -2   6   5       1456.89       1505.89        15.46 o                         
  -1   6   5        179.53        146.66         6.03 o                         
   0   6   5        114.64        102.13         4.79 o                         
   1   6   5        160.13        210.84         6.09 o                         
   2   6   5          8.49          4.82         2.18 o                         
   3   6   5        483.14        514.70         9.42 o                         
   4   6   5          7.02          6.94         2.57 o                         
   5   6   5        196.78        203.25         7.15 o                         
   6   6   5        486.85        491.43        13.70 o                         
   7   6   5       1110.67       1039.20        18.63 o                         
   8   6   5         15.36          3.11         4.38 o                         
   9   6   5        126.59        130.25        10.17 o                         
  10   6   5        689.23        727.44        22.89 o                         
  11   6   5          0.81         -4.47         6.80 o                         
  12   6   5        267.62        280.41        21.49 o                         
 -13   7   5         85.54         95.24        11.47 o                         
 -12   7   5        441.33        459.86        18.33 o                         
 -11   7   5        345.38        305.19        15.04 o                         
 -10   7   5          0.42          8.29         5.69 o                         
  -9   7   5        159.06        155.93         9.38 o                         
  -8   7   5        360.97        402.97        12.25 o                         
  -7   7   5        747.19        742.78        15.20 o                         
  -6   7   5        182.71        166.31         7.84 o                         
  -5   7   5        352.80        338.31         7.68 o                         
  -4   7   5        905.79        838.22        11.76 o                         
  -3   7   5         59.25         56.39         3.64 o                         
  -2   7   5        107.48        121.22         4.61 o                         
  -1   7   5         97.37         87.02         5.85 o                         
   0   7   5         72.30         61.21         4.25 o                         
   1   7   5          0.18          5.20         2.55 o                         
   2   7   5        717.58        723.91        11.23 o                         
   3   7   5        195.55        177.81         9.88 o                         
   4   7   5        315.72        357.02        10.15 o                         
   5   7   5        468.51        463.18        11.82 o                         
   6   7   5         11.78         13.20         4.87 o                         
   7   7   5        370.90        343.00        16.61 o                         
   8   7   5         21.72         19.46         5.92 o                         
   9   7   5        449.93        474.21        16.40 o                         
  10   7   5         25.08         42.44         8.72 o                         
  11   7   5        233.42        290.55        17.35 o                         
  12   7   5        241.80        239.42        17.06 o                         
 -13   8   5         57.29         65.67        11.88 o                         
 -12   8   5        296.90        322.91        22.63 o                         
 -11   8   5        500.03        465.18        18.63 o                         
 -10   8   5        358.67        342.58        14.65 o                         
  -9   8   5        116.86        138.99         9.17 o                         
  -8   8   5        227.56        230.84        10.24 o                         
  -7   8   5         50.90         48.37         5.71 o                         
  -6   8   5          0.01          0.88         3.25 o                         
  -5   8   5        269.14        301.30         8.44 o                         
  -4   8   5       1195.92       1156.62        14.68 o                         
  -3   8   5       2638.17       2751.34        25.72 o                         
  -2   8   5          0.57         -2.11         2.11 o                         
  -1   8   5          1.76          3.58         2.72 o                         
   0   8   5         36.26         35.63         3.66 o                         
   1   8   5        385.55        376.13         9.82 o                         
   2   8   5        812.04        872.38        16.70 o                         
   3   8   5        478.35        481.98        11.55 o                         
   4   8   5        152.86        145.36         7.56 o                         
   5   8   5          0.94         -0.69         3.66 o                         
   6   8   5        186.45        183.79        12.75 o                         
   7   8   5        568.33        522.59        16.78 o                         
   8   8   5          1.35          6.98         5.69 o                         
   9   8   5        214.51        238.49        20.56 o                         
  10   8   5         57.41         61.69        10.11 o                         
  11   8   5        326.91        318.55        18.16 o                         
  12   8   5         46.43         44.03        20.75 o                         
 -13   9   5          0.06         24.80        19.74 o                         
 -12   9   5         79.45         70.12        13.77 o                         
 -11   9   5         67.65         53.75        11.50 o                         
 -10   9   5          4.43          6.57         6.11 o                         
  -9   9   5        500.02        497.64        14.71 o                         
  -8   9   5          3.77          1.16         4.40 o                         
  -7   9   5        705.39        642.99        16.18 o                         
  -6   9   5         67.59         84.15         7.19 o                         
  -5   9   5        147.60        132.01         6.66 o                         
  -4   9   5        907.29        851.74        14.09 o                         
  -3   9   5        189.32        173.50         7.00 o                         
  -2   9   5        862.84        871.93        13.93 o                         
  -1   9   5         65.49         65.05         4.80 o                         
   0   9   5         18.15          9.09         3.09 o                         
   1   9   5         87.25        109.65         5.81 o                         
   2   9   5         74.65         77.71         5.95 o                         
   3   9   5        334.84        356.49        10.04 o                         
   4   9   5       1409.13       1322.16        21.30 o                         
   5   9   5        103.74         88.98         7.17 o                         
   6   9   5          5.89          1.00         4.98 o                         
   7   9   5         20.53         14.67         6.15 o                         
   8   9   5        200.28        207.13        12.49 o                         
   9   9   5         62.79         66.71         8.82 o                         
  10   9   5         23.56         14.46         7.29 o                         
  11   9   5          7.62         21.73         8.87 o                         
 -12  10   5         37.07         18.38        11.87 o                         
 -11  10   5         11.00         -4.80         9.82 o                         
 -10  10   5        187.25        166.75        16.24 o                         
  -9  10   5         12.93         16.17        10.15 o                         
  -8  10   5          0.33          9.76         6.61 o                         
  -7  10   5        131.55        120.03        10.91 o                         
  -6  10   5        439.17        413.77        13.76 o                         
  -5  10   5        768.30        638.06        17.47 o                         
  -4  10   5          5.44         12.66         3.77 o                         
  -3  10   5       2349.92       2432.27        27.47 o                         
  -2  10   5         21.19         19.69         3.88 o                         
  -1  10   5        281.75        290.71         9.49 o                         
   0  10   5          3.48          4.12         3.22 o                         
   1  10   5        451.20        383.35        10.91 o                         
   2  10   5       1258.74       1243.34        20.23 o                         
   3  10   5       2420.93       2311.47        30.18 o                         
   4  10   5        476.24        450.59        17.01 o                         
   5  10   5        417.05        424.13        13.02 o                         
   6  10   5        288.77        297.85        20.73 o                         
   7  10   5        209.23        221.31        12.80 o                         
   8  10   5          1.27         -1.35         5.63 o                         
   9  10   5        276.32        310.95        23.15 o                         
  10  10   5         51.62         46.35         8.86 o                         
  11  10   5        147.50        151.16        47.32 o                         
 -11  11   5         11.86         39.76        12.91 o                         
 -10  11   5         13.68         18.34         8.87 o                         
  -9  11   5         78.54         55.17        11.47 o                         
  -8  11   5         57.09         62.41         9.65 o                         
  -7  11   5         38.82         34.14         8.17 o                         
  -6  11   5         29.45         20.02         7.07 o                         
  -5  11   5        304.84        259.52        13.86 o                         
  -4  11   5         23.80         33.35         5.36 o                         
  -3  11   5        405.57        395.70        11.89 o                         
  -2  11   5        533.28        522.30        13.12 o                         
  -1  11   5        365.85        382.65        10.37 o                         
   0  11   5          0.74         -3.85         4.18 o                         
   1  11   5        898.24        821.96        16.42 o                         
   2  11   5         23.90         12.49         4.54 o                         
   3  11   5          0.02         -3.51         4.19 o                         
   4  11   5        186.88        200.25         9.98 o                         
   5  11   5        130.32        122.15         9.75 o                         
   6  11   5          0.28         -5.47         5.47 o                         
   7  11   5         88.29         96.29        14.77 o                         
   8  11   5         81.92        101.86        10.38 o                         
   9  11   5          0.23          1.87         6.63 o                         
  10  11   5         97.82         98.05        11.31 o                         
 -11  12   5         46.88         17.21        16.20 o                         
 -10  12   5        312.63        388.71        20.65 o                         
  -9  12   5          3.30         -7.35         7.84 o                         
  -8  12   5         86.68         79.69        11.14 o                         
  -7  12   5        123.82        129.72        12.56 o                         
  -6  12   5        111.15        114.43        11.30 o                         
  -5  12   5        658.30        652.59        20.91 o                         
  -4  12   5         10.93         17.74         6.66 o                         
  -3  12   5        354.43        395.34        12.32 o                         
  -2  12   5          4.24          9.50         4.96 o                         
  -1  12   5        755.03        725.07        16.08 o                         
   0  12   5         14.86         24.22         5.99 o                         
   1  12   5          0.50         -4.13         4.26 o                         
   2  12   5        608.96        576.48        17.11 o                         
   3  12   5          1.17         -3.86         5.50 o                         
   4  12   5        102.47        124.33        11.17 o                         
   5  12   5          2.11          0.11         5.45 o                         
   6  12   5         32.95         40.35         7.64 o                         
   7  12   5         22.35         20.47         7.08 o                         
   8  12   5         40.66         42.52        10.47 o                         
   9  12   5          5.56          5.84         8.77 o                         
  10  12   5          0.70          6.45        10.48 o                         
 -10  13   5         78.55        101.87        18.10 o                         
  -9  13   5        319.25        361.49        20.36 o                         
  -8  13   5          8.70          5.42         8.74 o                         
  -7  13   5         11.54         12.88         8.44 o                         
  -6  13   5         51.70         73.58        10.36 o                         
  -5  13   5         62.17         39.27         8.68 o                         
  -4  13   5        312.29        302.49        15.61 o                         
  -3  13   5        547.34        488.57        16.25 o                         
  -2  13   5        422.57        464.86        14.60 o                         
  -1  13   5         15.84          6.56         5.31 o                         
   0  13   5         13.60         19.64         5.46 o                         
   1  13   5        284.74        304.68        13.91 o                         
   2  13   5         41.58         30.91         7.04 o                         
   3  13   5       1030.25        980.35        23.21 o                         
   4  13   5         21.91         10.68         9.37 o                         
   5  13   5         13.72         15.39         8.55 o                         
   6  13   5         92.05         84.52        11.51 o                         
   7  13   5         58.45         45.35        13.35 o                         
   8  13   5         89.53         87.65        12.17 o                         
   9  13   5          0.00         -4.04        12.87 o                         
 -10  14   5        203.70        227.24        62.25 o                         
  -9  14   5         60.36         88.66        13.39 o                         
  -8  14   5         21.59         42.65        15.92 o                         
  -7  14   5         68.76         67.34        11.25 o                         
  -6  14   5        166.26        215.08        18.55 o                         
  -5  14   5         21.98         33.00         9.11 o                         
  -4  14   5         96.22        100.49        11.27 o                         
  -3  14   5          0.00          0.68         9.40 o                         
  -2  14   5         67.15         61.55         8.53 o                         
  -1  14   5         43.41         43.46         7.61 o                         
   0  14   5         51.71         47.32         8.12 o                         
   1  14   5        109.54        104.52         9.81 o                         
   2  14   5         59.24         62.72         8.57 o                         
   3  14   5          0.11          2.54         6.18 o                         
   4  14   5          1.06         -3.05         7.09 o                         
   5  14   5         16.80         39.96         9.61 o                         
   6  14   5        126.55        144.09        14.24 o                         
   7  14   5        346.88        340.82        19.65 o                         
   8  14   5        189.81        153.78        19.16 o                         
  -8  15   5          2.47          1.87         8.80 o                         
  -7  15   5         56.58         29.44        10.81 o                         
  -6  15   5          0.17          4.67         8.76 o                         
  -5  15   5        100.80         88.22        19.70 o                         
  -4  15   5        117.34        122.55        12.57 o                         
  -3  15   5        178.66        166.39        15.13 o                         
  -2  15   5         23.46         18.29         7.67 o                         
  -1  15   5        204.60        254.34        26.89 o                         
   0  15   5        954.16       1031.78        35.87 o                         
   1  15   5          3.56         -7.33         7.33 o                         
   2  15   5         18.53          7.79         7.08 o                         
   3  15   5        464.88        448.92        18.38 o                         
   4  15   5          5.12         17.56         8.50 o                         
   5  15   5         25.99         31.88        11.32 o                         
   6  15   5         11.30         23.87        10.10 o                         
   7  15   5         39.95         33.91        21.26 o                         
  -7  16   5        208.84        197.48        23.19 o                         
  -6  16   5         29.85         10.93        18.41 o                         
  -5  16   5         50.39         55.70        11.32 o                         
  -4  16   5          7.45          0.88         9.93 o                         
  -3  16   5         81.99         56.63        12.53 o                         
  -2  16   5        720.04        801.23        39.89 o                         
  -1  16   5          0.21         -2.10        12.20 o                         
   0  16   5         23.28         38.16         9.21 o                         
   1  16   5          1.42          1.18         7.38 o                         
   2  16   5         69.31         71.77        10.92 o                         
   3  16   5        383.58        395.34        19.32 o                         
   4  16   5         26.81         19.57         9.46 o                         
   5  16   5          7.49        -10.67        10.67 o                         
  -6  17   5          1.49          6.58        21.26 o                         
  -5  17   5         86.15         95.54        18.41 o                         
  -4  17   5        194.76        181.94        19.10 o                         
  -3  17   5         26.20         59.69        12.54 o                         
  -2  17   5          0.25         -3.16         9.96 o                         
  -1  17   5         19.15         22.77         8.92 o                         
   0  17   5         19.88         11.34         8.93 o                         
   1  17   5        392.85        434.79        19.80 o                         
   2  17   5        171.16        142.47        13.29 o                         
   3  17   5         96.30        115.96        13.77 o                         
   4  17   5         94.94        101.89        20.72 o                         
  -1  18   5          8.22        -19.84        26.94 o                         
   0  18   5         13.12         10.41        15.20 o                         
   1  18   5         67.27         78.53        22.60 o                         
   2  18   5         63.01        109.82        29.35 o                         
 -14   0   6         13.09         10.38        12.17 o                         
 -12   0   6          2.21         -2.41         9.40 o                         
 -10   0   6        200.03        201.83        13.89 o                         
  -8   0   6        700.10        744.63        22.99 o                         
  -6   0   6        269.06        299.35         9.07 o                         
  -4   0   6        108.94        136.39         6.08 o                         
  -2   0   6       1851.32       1644.21        20.44 o                         
   0   0   6          0.07          2.45         1.64 o                         
   2   0   6        258.42        293.39         7.77 o                         
   4   0   6        516.56        515.07        11.71 o                         
   6   0   6         37.36         46.01         5.42 o                         
   8   0   6        670.94        724.41        27.33 o                         
  10   0   6         75.02         72.97        12.88 o                         
  12   0   6        280.18        352.80        26.29 o                         
 -14   1   6        123.86        143.45        19.07 o                         
 -13   1   6         33.14         48.17         9.81 o                         
 -12   1   6         24.01         17.58         7.63 o                         
 -11   1   6         14.64         14.38         5.51 o                         
 -10   1   6        133.82        149.81         8.91 o                         
  -9   1   6        552.18        541.56        13.42 o                         
  -8   1   6        714.43        716.79        14.30 o                         
  -7   1   6        144.42        149.31         6.01 o                         
  -6   1   6         25.42         23.65         2.63 o                         
  -5   1   6          0.08          3.49         1.78 o                         
  -4   1   6       2281.43       2203.47        19.62 o                         
  -3   1   6         45.44         69.49         3.19 o                         
  -2   1   6         66.62         62.32         2.71 o                         
  -1   1   6       3573.71       3721.21        30.52 o                         
   0   1   6       3317.30       3401.66        27.12 o                         
   1   1   6       1698.70       1809.68        15.99 o                         
   2   1   6       1587.18       1601.00        15.16 o                         
   3   1   6        169.06        162.09         4.67 o                         
   4   1   6        205.08        212.43         5.47 o                         
   5   1   6         13.63          9.93         2.44 o                         
   6   1   6       2637.51       2773.73        26.28 o                         
   7   1   6         23.39         17.08         3.79 o                         
   8   1   6         68.66         85.46         6.52 o                         
   9   1   6         36.47         23.39         6.67 o                         
  10   1   6        625.21        598.93        20.21 o                         
  11   1   6         55.49         52.80         8.98 o                         
  12   1   6        316.32        371.40        19.10 o                         
  13   1   6        278.37        258.90        17.80 o                         
 -14   2   6          0.51         -8.13         8.13 o                         
 -13   2   6         55.51         44.88        13.53 o                         
 -12   2   6         69.18         89.87         9.58 o                         
 -11   2   6        463.55        442.57        15.87 o                         
 -10   2   6       1629.82       1546.33        24.27 o                         
  -9   2   6        547.82        555.85        18.73 o                         
  -8   2   6         85.60         84.01         6.14 o                         
  -7   2   6         41.33         45.92         4.83 o                         
  -6   2   6         83.08         98.68         4.17 o                         
  -5   2   6        235.53        233.71         5.56 o                         
  -4   2   6       7018.03       7505.67        54.88 o                         
  -3   2   6       3235.54       3255.03        26.29 o                         
  -2   2   6         46.68         55.00         2.78 o                         
  -1   2   6       3073.49       2975.53        23.56 o                         
   0   2   6         18.65         10.95         1.67 o                         
   1   2   6       5435.01       5446.21        44.40 o                         
   2   2   6       1205.67       1126.85        11.95 o                         
   3   2   6       3508.25       3701.84        30.15 o                         
   4   2   6       1112.81       1119.18        12.95 o                         
   5   2   6        783.76        794.07        11.13 o                         
   6   2   6        277.80        237.65         7.49 o                         
   7   2   6          0.92          2.47         3.09 o                         
   8   2   6        105.86        109.30         7.25 o                         
   9   2   6        330.36        306.16        15.89 o                         
  10   2   6         13.50          5.22         6.32 o                         
  11   2   6         12.38         14.63         7.15 o                         
  12   2   6          0.29          3.31         7.73 o                         
  13   2   6          7.98         10.17        11.14 o                         
 -14   3   6         63.81         72.80        12.12 o                         
 -13   3   6         49.30         57.32         9.08 o                         
 -12   3   6          0.10         -5.86         5.86 o                         
 -11   3   6         22.70         24.22         7.51 o                         
 -10   3   6        232.10        242.71        14.42 o                         
  -9   3   6       2644.95       2558.76        32.01 o                         
  -8   3   6        178.78        196.88         8.47 o                         
  -7   3   6       2261.60       2190.63        24.34 o                         
  -6   3   6         28.79         24.92         3.27 o                         
  -5   3   6         75.18         81.16         3.83 o                         
  -4   3   6       1595.00       1659.98        16.40 o                         
  -3   3   6          0.76          1.94         1.83 o                         
  -2   3   6         85.01         93.73         3.60 o                         
  -1   3   6         70.09         98.79         3.49 o                         
   0   3   6        389.37        411.44         6.85 o                         
   1   3   6       4001.45       4189.66        32.37 o                         
   2   3   6       1241.32       1232.27        13.64 o                         
   3   3   6        351.11        319.05         6.89 o                         
   4   3   6        618.56        630.09         9.56 o                         
   5   3   6       2092.86       2130.46        21.13 o                         
   6   3   6        252.17        247.41         7.73 o                         
   7   3   6         47.82         47.31         5.16 o                         
   8   3   6          4.30          1.96         3.84 o                         
   9   3   6         12.67          4.70         4.96 o                         
  10   3   6        821.87        777.37        22.87 o                         
  11   3   6        203.22        228.86        15.50 o                         
  12   3   6         63.03         42.51        10.15 o                         
  13   3   6        352.42        418.55        42.51 o                         
 -14   4   6          0.31         -2.00         7.48 o                         
 -13   4   6         23.56         27.91         8.01 o                         
 -12   4   6        297.68        284.89        14.66 o                         
 -11   4   6         13.26         15.37         6.31 o                         
 -10   4   6         36.94         23.37         6.05 o                         
  -9   4   6        186.21        188.52         9.29 o                         
  -8   4   6        245.27        234.88         8.32 o                         
  -7   4   6          3.45         14.60         3.57 o                         
  -6   4   6        826.25        846.60        13.11 o                         
  -5   4   6         31.47         22.42         2.70 o                         
  -4   4   6        323.13        401.91         7.28 o                         
  -3   4   6       3173.35       3462.65        28.50 o                         
  -2   4   6        726.58        686.11         8.91 o                         
  -1   4   6          3.61         16.32         2.07 o                         
   0   4   6       4138.55       4674.58        38.04 o                         
   1   4   6       1987.52       2167.34        19.29 o                         
   2   4   6        149.66        156.74         4.82 o                         
   3   4   6        204.39        267.53         5.51 o                         
   4   4   6       2744.86       2709.96        27.17 o                         
   5   4   6        510.57        474.54         9.95 o                         
   6   4   6        378.88        371.08         9.57 o                         
   7   4   6        188.04        174.86        11.39 o                         
   8   4   6          0.21          1.32         4.10 o                         
   9   4   6         32.88         21.50         5.73 o                         
  10   4   6        393.62        400.08        15.28 o                         
  11   4   6         12.06          3.39         6.98 o                         
  12   4   6        404.50        466.28        20.90 o                         
  13   4   6          0.00        -10.12        18.73 o                         
 -14   5   6         67.68         74.25        11.68 o                         
 -13   5   6         83.31         80.40        10.38 o                         
 -12   5   6        104.93        124.91        13.45 o                         
 -11   5   6        107.81         91.41         9.50 o                         
 -10   5   6        337.29        325.92        13.69 o                         
  -9   5   6        452.06        479.77        15.74 o                         
  -8   5   6         22.01         15.97         4.04 o                         
  -7   5   6        172.52        165.28         7.05 o                         
  -6   5   6        178.40        173.00         7.02 o                         
  -5   5   6        141.33        129.13         4.94 o                         
  -4   5   6          2.76          2.42         2.16 o                         
  -3   5   6        148.23        158.12         7.68 o                         
  -2   5   6       1099.59       1229.96        13.33 o                         
  -1   5   6         13.23         10.87         2.11 o                         
   0   5   6        887.25        929.92        11.20 o                         
   1   5   6        180.74        203.69         4.86 o                         
   2   5   6        746.28        786.84         9.88 o                         
   3   5   6        351.94        312.93         7.49 o                         
   4   5   6          0.01          1.68         2.40 o                         
   5   5   6        121.23        130.96         6.25 o                         
   6   5   6        222.21        210.89         8.69 o                         
   7   5   6        102.76        101.89         7.34 o                         
   8   5   6        193.70        198.37         9.83 o                         
   9   5   6        546.49        561.78        16.07 o                         
  10   5   6        150.48        172.60        11.53 o                         
  11   5   6          0.01         -6.23         8.18 o                         
  12   5   6         56.71         63.35        14.17 o                         
 -14   6   6         51.26         95.65        31.38 o                         
 -13   6   6          2.92          7.49         8.77 o                         
 -12   6   6         55.08         46.67         8.67 o                         
 -11   6   6        266.36        235.99        13.39 o                         
 -10   6   6       1515.47       1354.28        26.04 o                         
  -9   6   6        553.05        537.62        15.70 o                         
  -8   6   6        451.87        412.16        14.03 o                         
  -7   6   6        320.95        307.96        11.70 o                         
  -6   6   6          0.00          3.21         2.97 o                         
  -5   6   6         89.05         70.14         4.48 o                         
  -4   6   6        119.28        117.50         4.90 o                         
  -3   6   6       1694.46       1851.48        27.86 o                         
  -2   6   6         12.52         26.73         3.44 o                         
  -1   6   6        202.42        221.62         5.18 o                         
   0   6   6       1634.33       1804.92        19.59 o                         
   1   6   6        340.33        328.50         7.35 o                         
   2   6   6        150.94        233.13         6.70 o                         
   3   6   6         55.60         52.06         4.39 o                         
   4   6   6        424.60        451.35         9.66 o                         
   5   6   6        335.11        328.04         8.81 o                         
   6   6   6        251.91        234.35         8.37 o                         
   7   6   6       1075.14       1002.10        18.86 o                         
   8   6   6          1.17         -3.95         4.72 o                         
   9   6   6         28.37         43.23         7.51 o                         
  10   6   6        376.69        335.46        17.24 o                         
  11   6   6          6.71         14.27         8.46 o                         
  12   6   6        142.52        130.40        13.83 o                         
 -13   7   6         59.50         63.54        14.70 o                         
 -12   7   6         11.02         -0.44         6.79 o                         
 -11   7   6          1.42         -4.48         6.25 o                         
 -10   7   6       1346.67       1295.31        29.36 o                         
  -9   7   6        443.86        372.94        12.56 o                         
  -8   7   6       1609.75       1487.60        23.31 o                         
  -7   7   6        154.26        160.78         7.58 o                         
  -6   7   6        875.59        830.82        13.97 o                         
  -5   7   6        477.15        431.08         8.77 o                         
  -4   7   6         11.36          7.89         2.66 o                         
  -3   7   6        166.02        167.08         6.10 o                         
  -2   7   6        915.33        930.98        11.85 o                         
  -1   7   6          9.11         25.86         3.32 o                         
   0   7   6       1615.78       1744.06        22.02 o                         
   1   7   6        768.89        738.47        11.68 o                         
   2   7   6        398.18        381.04         8.49 o                         
   3   7   6        254.92        244.55         8.46 o                         
   4   7   6        622.02        601.59        13.19 o                         
   5   7   6          8.80         13.66         4.07 o                         
   6   7   6       1208.47       1181.89        21.14 o                         
   7   7   6         47.93         46.15         6.69 o                         
   8   7   6         22.50         10.50         5.89 o                         
   9   7   6          5.88          7.11         5.99 o                         
  10   7   6         12.19         29.43         7.92 o                         
  11   7   6         10.56         23.17        12.19 o                         
  12   7   6          1.88          0.49        12.51 o                         
 -13   8   6        102.01        108.75        13.23 o                         
 -12   8   6         37.43         60.02         9.38 o                         
 -11   8   6         68.26         51.51         8.20 o                         
 -10   8   6          1.38          2.29         5.55 o                         
  -9   8   6        113.13        125.89         8.88 o                         
  -8   8   6          2.84          0.51         4.35 o                         
  -7   8   6          8.81          7.99         4.08 o                         
  -6   8   6         54.60         51.47         4.93 o                         
  -5   8   6        151.00        169.73         8.68 o                         
  -4   8   6          1.49          0.06         2.60 o                         
  -3   8   6         33.59         27.92         3.31 o                         
  -2   8   6        104.92         83.33         5.17 o                         
  -1   8   6         25.97         14.79         3.21 o                         
   0   8   6         13.98          8.86         2.89 o                         
   1   8   6       1315.32       1324.39        17.18 o                         
   2   8   6       1017.89        931.12        16.01 o                         
   3   8   6         21.36         19.60         4.08 o                         
   4   8   6       1540.20       1511.88        20.97 o                         
   5   8   6        164.84        162.83         8.83 o                         
   6   8   6        647.91        613.45        16.87 o                         
   7   8   6        545.57        547.30        17.18 o                         
   8   8   6          0.15          3.88         5.71 o                         
   9   8   6         10.59         18.30         6.95 o                         
  10   8   6         47.82         36.69         9.42 o                         
  11   8   6         19.11         12.07         8.12 o                         
  12   8   6         10.71         17.21        21.26 o                         
 -13   9   6        269.98        269.25        36.44 o                         
 -12   9   6         47.71         36.09        14.19 o                         
 -11   9   6        193.73        177.34        13.42 o                         
 -10   9   6        215.60        212.14        12.83 o                         
  -9   9   6        338.54        322.50        14.17 o                         
  -8   9   6        505.26        502.36        14.28 o                         
  -7   9   6         17.93         19.28         5.08 o                         
  -6   9   6        729.22        698.91        15.65 o                         
  -5   9   6       1083.16       1055.84        18.00 o                         
  -4   9   6        259.84        264.15         8.41 o                         
  -3   9   6       1216.98       1230.27        27.68 o                         
  -2   9   6        433.51        476.46        10.44 o                         
  -1   9   6         74.27         78.35         7.62 o                         
   0   9   6        775.13        780.86        13.21 o                         
   1   9   6        128.93        135.80         7.38 o                         
   2   9   6         28.85         14.11         4.04 o                         
   3   9   6        137.23        126.30         7.41 o                         
   4   9   6       1763.02       1672.64        24.74 o                         
   5   9   6       1840.73       1775.05        31.95 o                         
   6   9   6       1098.55       1094.14        23.09 o                         
   7   9   6         11.63         17.40         6.20 o                         
   8   9   6        117.90        110.67        10.20 o                         
   9   9   6          0.01          5.12         6.49 o                         
  10   9   6        168.62        163.52        12.77 o                         
  11   9   6        252.09        281.06        30.02 o                         
 -12  10   6         83.70         72.28        16.09 o                         
 -11  10   6          1.05         12.61         9.52 o                         
 -10  10   6          2.91          2.06        10.74 o                         
  -9  10   6         29.64         50.23         8.57 o                         
  -8  10   6        646.54        649.48        19.36 o                         
  -7  10   6         14.53          4.89         5.11 o                         
  -6  10   6         37.42         23.02         5.91 o                         
  -5  10   6        163.94        149.48         8.45 o                         
  -4  10   6       2477.59       2421.48        27.90 o                         
  -3  10   6          3.71          3.75         3.51 o                         
  -2  10   6       1570.18       1525.89        20.43 o                         
  -1  10   6        206.22        205.43         7.87 o                         
   0  10   6        732.32        670.68        12.76 o                         
   1  10   6         63.00         69.69         6.07 o                         
   2  10   6        410.42        387.14        11.75 o                         
   3  10   6         42.79         66.89         5.95 o                         
   4  10   6        389.38        384.04        12.29 o                         
   5  10   6          3.70          4.26         4.77 o                         
   6  10   6        203.08        202.33        11.85 o                         
   7  10   6         49.62         46.47         7.88 o                         
   8  10   6          1.07          2.64         6.15 o                         
   9  10   6        160.37        153.31        12.10 o                         
  10  10   6         52.25         45.06        10.37 o                         
  11  10   6          0.03        -21.26        22.27 o                         
 -11  11   6        118.71        133.79        16.24 o                         
 -10  11   6        240.89        206.86        16.56 o                         
  -9  11   6        222.71        233.37        15.69 o                         
  -8  11   6         27.23         36.54         7.81 o                         
  -7  11   6        369.26        367.15        16.69 o                         
  -6  11   6          3.74          6.84         6.36 o                         
  -5  11   6         27.03         25.30         8.84 o                         
  -4  11   6         11.12         24.84         5.02 o                         
  -3  11   6         97.71         90.15         6.28 o                         
  -2  11   6         26.90          7.69         3.86 o                         
  -1  11   6         52.67         46.08         5.94 o                         
   0  11   6        178.20        142.91         8.16 o                         
   1  11   6        254.98        228.43         9.69 o                         
   2  11   6        185.21        169.24         9.10 o                         
   3  11   6        294.71        264.16        11.00 o                         
   4  11   6         16.00          8.13         4.81 o                         
   5  11   6         31.56         35.68         7.01 o                         
   6  11   6          3.24         -5.46         5.46 o                         
   7  11   6          0.29          1.46         6.00 o                         
   8  11   6          8.22         -0.27         6.64 o                         
   9  11   6         41.25         54.66         9.65 o                         
  10  11   6        132.14        129.79        12.66 o                         
 -11  12   6          0.05         25.31        19.74 o                         
 -10  12   6         26.45         17.57         9.36 o                         
  -9  12   6          0.83         -1.09         7.51 o                         
  -8  12   6          0.02         -6.31         6.31 o                         
  -7  12   6        112.82        114.58        11.56 o                         
  -6  12   6        233.01        225.78        19.36 o                         
  -5  12   6         29.66         29.14         7.77 o                         
  -4  12   6       1160.08       1077.36        25.66 o                         
  -3  12   6          8.49         10.28         4.21 o                         
  -2  12   6         83.61         87.40         7.77 o                         
  -1  12   6        119.92        124.97         9.07 o                         
   0  12   6          2.33          9.56         5.23 o                         
   1  12   6        712.71        703.55        18.14 o                         
   2  12   6        368.69        374.14        12.88 o                         
   3  12   6        192.73        162.80        10.35 o                         
   4  12   6        621.42        652.19        16.67 o                         
   5  12   6        449.99        405.09        15.65 o                         
   6  12   6        698.99        758.47        21.43 o                         
   7  12   6         54.76         51.89         8.61 o                         
   8  12   6          0.04         -3.82         6.46 o                         
   9  12   6          8.39         -3.30         7.02 o                         
  10  12   6         36.71         17.48        15.70 o                         
 -10  13   6        440.04        509.98        27.24 o                         
  -9  13   6        198.26        188.38        16.10 o                         
  -8  13   6         57.51         78.68        16.43 o                         
  -7  13   6         26.06         13.51         8.00 o                         
  -6  13   6        132.17        174.25        13.49 o                         
  -5  13   6        104.54         91.15        10.38 o                         
  -4  13   6         31.19         26.00         7.99 o                         
  -3  13   6         49.45         59.50         7.08 o                         
  -2  13   6        708.24        659.50        16.12 o                         
  -1  13   6          0.86         -1.04         5.20 o                         
   0  13   6        342.09        302.24        13.35 o                         
   1  13   6        103.35        105.50         8.81 o                         
   2  13   6         15.91         17.36         6.49 o                         
   3  13   6         41.34         38.79         7.88 o                         
   4  13   6        519.42        529.86        21.75 o                         
   5  13   6         77.54         77.95        11.91 o                         
   6  13   6          2.74          6.40         7.77 o                         
   7  13   6        280.74        275.11        17.80 o                         
   8  13   6         98.82         78.04        12.71 o                         
   9  13   6         72.68         59.21        28.34 o                         
  -9  14   6          0.07         -7.43         9.30 o                         
  -8  14   6         10.25         -5.58         7.86 o                         
  -7  14   6        340.90        356.22        27.10 o                         
  -6  14   6         10.01         10.67         8.08 o                         
  -5  14   6        177.47        164.80        13.81 o                         
  -4  14   6          4.67         -3.86         9.59 o                         
  -3  14   6        301.12        364.44        15.79 o                         
  -2  14   6        662.73        691.51        19.39 o                         
  -1  14   6        324.09        315.20        14.02 o                         
   0  14   6        207.52        210.43        12.79 o                         
   1  14   6         72.59         84.07         9.38 o                         
   2  14   6         63.11         61.81         8.68 o                         
   3  14   6         49.72         29.51         7.42 o                         
   4  14   6          9.35         10.13         8.12 o                         
   5  14   6          0.15          0.12         7.77 o                         
   6  14   6         13.42          7.59         8.67 o                         
   7  14   6        520.18        523.05        22.99 o                         
   8  14   6          2.39         37.45        25.81 o                         
  -8  15   6         18.13         11.15        10.43 o                         
  -7  15   6         13.98         16.53         9.33 o                         
  -6  15   6        141.37        126.50        13.85 o                         
  -5  15   6         12.63         24.03         8.85 o                         
  -4  15   6         15.26         15.52         7.92 o                         
  -3  15   6         26.60         30.23        12.91 o                         
  -2  15   6        188.00        209.59        18.55 o                         
  -1  15   6         19.42         14.30        10.69 o                         
   0  15   6         84.26         84.37         9.93 o                         
   1  15   6         83.81         92.57         9.98 o                         
   2  15   6        117.19         99.76        11.23 o                         
   3  15   6         89.02         89.43        10.94 o                         
   4  15   6        201.74        232.35        22.85 o                         
   5  15   6         70.71         84.94        12.16 o                         
   6  15   6         92.23         78.28        12.54 o                         
  -7  16   6         33.38         33.87        16.27 o                         
  -6  16   6          0.15         16.13         9.51 o                         
  -5  16   6        343.29        338.84        21.26 o                         
  -4  16   6         24.79         15.32        12.14 o                         
  -3  16   6         13.09         14.59         9.87 o                         
  -2  16   6         36.20         37.53         9.41 o                         
  -1  16   6         25.95         24.08         8.25 o                         
   0  16   6        128.28        156.34        12.35 o                         
   1  16   6        272.37        289.24        16.17 o                         
   2  16   6        115.46        135.37        13.23 o                         
   3  16   6         10.34         16.32         8.56 o                         
   4  16   6          9.51         -8.27         8.72 o                         
   5  16   6          0.00         -2.35        10.04 o                         
  -6  17   6         81.85         56.18        26.82 o                         
  -5  17   6        226.07        292.02        38.46 o                         
  -4  17   6         73.09         71.39        15.75 o                         
  -3  17   6         84.36         50.56        17.07 o                         
  -2  17   6         34.82         31.19        15.43 o                         
  -1  17   6         18.46         36.04        20.16 o                         
   0  17   6          9.73         20.39        10.96 o                         
   1  17   6        178.12        186.99        14.30 o                         
   2  17   6          0.03         -0.21         9.13 o                         
   3  17   6         74.03         66.55        13.74 o                         
  -1  18   6         37.44         50.07        17.08 o                         
   0  18   6         24.31         49.64        16.98 o                         
   1  18   6         35.19         72.37        24.29 o                         
   2  18   6        111.29        105.28        31.13 o                         
 -13   0   7        310.43        289.65        31.88 o                         
 -11   0   7        872.86        848.93        26.18 o                         
  -9   0   7       2450.70       2366.17        42.73 o                         
  -7   0   7         38.21         82.58        16.24 o                         
  -5   0   7       1054.06       1140.41        18.49 o                         
  -3   0   7      14998.96      14732.55       143.67 o                         
  -1   0   7       2581.94       2644.23        36.97 o                         
   1   0   7       7469.64       7248.11        74.15 o                         
   3   0   7       5285.70       5740.09        62.36 o                         
   5   0   7        812.17        935.62        17.70 o                         
   7   0   7          6.68         15.66         4.78 o                         
   9   0   7          8.18         30.90        10.00 o                         
  11   0   7        124.87        129.04        22.52 o                         
  13   0   7        149.28        151.83        39.48 o                         
 -14   1   7          1.53         13.41         9.11 o                         
 -13   1   7         96.97        111.11        14.17 o                         
 -12   1   7         85.08         88.48         8.95 o                         
 -11   1   7        340.67        336.10        12.62 o                         
 -10   1   7        182.14        187.28         9.57 o                         
  -9   1   7        307.89        317.15        10.89 o                         
  -8   1   7        720.58        726.90        14.42 o                         
  -7   1   7        440.53        456.51        10.12 o                         
  -6   1   7       1110.76       1065.13        12.90 o                         
  -5   1   7        760.89        741.78        10.03 o                         
  -4   1   7        684.53        768.97         9.77 o                         
  -3   1   7        635.86        634.76         8.25 o                         
  -2   1   7       1689.29       1697.38        15.23 o                         
  -1   1   7          7.52         10.64         1.77 o                         
   0   1   7        182.24        207.18         3.97 o                         
   1   1   7       1991.80       2014.22        17.82 o                         
   2   1   7        942.36        871.53        10.35 o                         
   3   1   7       1743.76       1863.35        18.12 o                         
   4   1   7         30.61         45.12         3.28 o                         
   5   1   7       1728.20       1789.56        20.12 o                         
   6   1   7         43.67         27.41         3.36 o                         
   7   1   7        845.49        830.97        14.38 o                         
   8   1   7        300.78        265.30        11.51 o                         
   9   1   7        302.90        294.31        16.07 o                         
  10   1   7          0.13          1.76         6.30 o                         
  11   1   7         82.84         87.26        10.88 o                         
  12   1   7         41.17         48.41        10.14 o                         
  13   1   7         36.07         21.76        20.24 o                         
 -14   2   7          7.19         -7.99         7.99 o                         
 -13   2   7         21.30         25.82         8.12 o                         
 -12   2   7        404.74        426.52        16.59 o                         
 -11   2   7         23.18         18.57         5.98 o                         
 -10   2   7        405.19        396.78        12.58 o                         
  -9   2   7         12.67          4.33         4.00 o                         
  -8   2   7          1.27         -3.30         3.30 o                         
  -7   2   7        855.16        988.00        14.68 o                         
  -6   2   7       1960.89       2086.48        20.40 o                         
  -5   2   7          7.61          3.98         2.14 o                         
  -4   2   7       6279.74       6591.72        49.32 o                         
  -3   2   7        114.90         98.22         4.81 o                         
  -2   2   7         10.54         11.06         1.84 o                         
  -1   2   7         43.27         58.24         2.76 o                         
   0   2   7        159.85        157.14         3.87 o                         
   1   2   7       3572.24       3732.89        29.58 o                         
   2   2   7        171.00        190.60         4.82 o                         
   3   2   7         23.00         19.72         2.45 o                         
   4   2   7          6.12          0.00         1.88 o                         
   5   2   7        219.77        226.92         9.73 o                         
   6   2   7        126.38        139.92         6.40 o                         
   7   2   7         49.10         28.67         4.14 o                         
   8   2   7         50.01         41.95         5.35 o                         
   9   2   7        182.15        215.02        12.99 o                         
  10   2   7         56.05         52.25         8.63 o                         
  11   2   7        208.57        217.57        15.37 o                         
  12   2   7          5.64         11.96         8.22 o                         
  13   2   7        169.80        198.39        32.90 o                         
 -14   3   7          0.85          2.46         7.78 o                         
 -13   3   7         26.45         13.29         6.95 o                         
 -12   3   7          0.56         -0.42         6.20 o                         
 -11   3   7          1.40          3.01         5.50 o                         
 -10   3   7         19.36         12.24         5.06 o                         
  -9   3   7       1059.39       1016.72        25.46 o                         
  -8   3   7          5.08         15.64         4.14 o                         
  -7   3   7          3.84          3.91         2.95 o                         
  -6   3   7        678.91        682.18        13.34 o                         
  -5   3   7          0.82         -1.77         1.89 o                         
  -4   3   7        755.69        810.23        10.46 o                         
  -3   3   7        317.85        348.81         6.39 o                         
  -2   3   7        324.31        405.03         6.58 o                         
  -1   3   7       4072.00       4346.51        35.62 o                         
   0   3   7       1763.50       1963.42        19.85 o                         
   1   3   7       1620.68       1542.34        16.14 o                         
   2   3   7        830.54        805.59        10.10 o                         
   3   3   7        151.15        159.88         4.78 o                         
   4   3   7       5940.07       5957.64        46.58 o                         
   5   3   7       2449.61       2575.04        29.13 o                         
   6   3   7        159.34        154.13         6.84 o                         
   7   3   7          6.49          0.98         3.60 o                         
   8   3   7        122.52        107.32         7.64 o                         
   9   3   7          1.41          2.04         5.04 o                         
  10   3   7          9.01         10.04        12.27 o                         
  11   3   7         74.66         45.80         9.09 o                         
  12   3   7          4.37          5.63         7.79 o                         
  13   3   7        117.63        121.46        27.33 o                         
 -14   4   7         27.21         11.03         9.69 o                         
 -13   4   7          0.15          9.44         7.06 o                         
 -12   4   7         85.76         80.82        12.06 o                         
 -11   4   7        210.84        212.81        12.52 o                         
 -10   4   7         75.34         79.92         8.12 o                         
  -9   4   7         45.45         46.55         6.00 o                         
  -8   4   7        122.64        118.24         6.66 o                         
  -7   4   7        994.15        936.33        14.72 o                         
  -6   4   7        585.56        563.13        12.01 o                         
  -5   4   7         15.62         13.73         2.60 o                         
  -4   4   7        137.66        149.79         4.93 o                         
  -3   4   7        735.81        714.61         9.67 o                         
  -2   4   7          6.90          6.09         2.02 o                         
  -1   4   7         12.84         23.84         2.37 o                         
   0   4   7        219.75        170.30         4.52 o                         
   1   4   7         83.36         71.34         3.48 o                         
   2   4   7         14.45         12.71         2.18 o                         
   3   4   7         77.57         91.46         3.99 o                         
   4   4   7         53.12         50.67         4.07 o                         
   5   4   7         11.23          8.91         2.87 o                         
   6   4   7        349.68        368.40        10.37 o                         
   7   4   7        260.10        269.36         9.94 o                         
   8   4   7          3.95          9.07         4.41 o                         
   9   4   7         95.93         98.37         8.22 o                         
  10   4   7         31.48         33.92         7.25 o                         
  11   4   7        149.01        156.90        14.98 o                         
  12   4   7         55.92         65.43        16.22 o                         
 -14   5   7         12.97          7.85        10.70 o                         
 -13   5   7          3.03         13.97         8.05 o                         
 -12   5   7        324.93        299.99        15.14 o                         
 -11   5   7        324.00        289.56        17.01 o                         
 -10   5   7        656.11        696.99        18.64 o                         
  -9   5   7          4.06          7.03         4.38 o                         
  -8   5   7       1070.56        968.11        16.10 o                         
  -7   5   7         69.58         94.08         5.84 o                         
  -6   5   7         65.01         73.67         5.05 o                         
  -5   5   7        305.46        244.44         6.86 o                         
  -4   5   7         21.76         34.54         3.19 o                         
  -3   5   7       1552.59       1595.33        16.61 o                         
  -2   5   7       1339.41       1486.69        15.37 o                         
  -1   5   7        758.28        898.20        11.53 o                         
   0   5   7        350.56        367.26         7.32 o                         
   1   5   7        507.93        527.43         8.31 o                         
   2   5   7        310.37        322.58         6.38 o                         
   3   5   7        131.58        131.63         5.43 o                         
   4   5   7        419.57        404.08        10.64 o                         
   5   5   7        279.75        302.89         8.58 o                         
   6   5   7        747.77        670.76        13.08 o                         
   7   5   7          5.28          9.94         4.33 o                         
   8   5   7         46.94         42.20         6.22 o                         
   9   5   7         16.63         17.96         5.47 o                         
  10   5   7        173.74        175.66        17.84 o                         
  11   5   7        229.67        222.52        15.99 o                         
  12   5   7         35.11         26.23        19.94 o                         
 -13   6   7          3.51          4.92         7.21 o                         
 -12   6   7        102.68        119.61        10.73 o                         
 -11   6   7         91.40        108.06        10.50 o                         
 -10   6   7          0.64         -3.03         4.99 o                         
  -9   6   7         81.97         66.28         7.43 o                         
  -8   6   7        896.16        807.54        15.03 o                         
  -7   6   7         25.66         19.51         4.04 o                         
  -6   6   7        441.34        474.25        10.41 o                         
  -5   6   7        282.18        286.87         9.09 o                         
  -4   6   7          5.92          4.54         2.40 o                         
  -3   6   7        250.54        244.69         6.23 o                         
  -2   6   7         44.57         57.81         3.52 o                         
  -1   6   7         28.33         15.47         2.29 o                         
   0   6   7        563.44        737.22        11.41 o                         
   1   6   7        254.61        233.31         5.33 o                         
   2   6   7          4.97         13.26         2.14 o                         
   3   6   7        684.24        680.58        11.46 o                         
   4   6   7        464.02        472.02        10.13 o                         
   5   6   7        362.94        308.76         8.69 o                         
   6   6   7         93.29         65.60         6.15 o                         
   7   6   7          8.49          9.16         5.14 o                         
   8   6   7          1.75          6.93         5.34 o                         
   9   6   7         55.68         56.18         8.05 o                         
  10   6   7          3.19         -3.74         6.38 o                         
  11   6   7        159.21        172.72        15.36 o                         
  12   6   7        129.58        100.13        18.96 o                         
 -13   7   7         86.74         82.68        13.08 o                         
 -12   7   7         14.81         10.30         7.37 o                         
 -11   7   7        336.09        307.96        19.31 o                         
 -10   7   7         94.70        105.25         9.57 o                         
  -9   7   7         21.88         22.62         6.32 o                         
  -8   7   7         21.44         18.70         4.86 o                         
  -7   7   7        324.72        317.55         9.54 o                         
  -6   7   7          2.95          4.80         3.22 o                         
  -5   7   7       1005.98        937.20        13.30 o                         
  -4   7   7         53.63         48.12         3.81 o                         
  -3   7   7        191.12        194.12         6.12 o                         
  -2   7   7         44.19         23.85         2.80 o                         
  -1   7   7        708.42        662.99        12.00 o                         
   0   7   7        484.36        516.47         9.88 o                         
   1   7   7       1726.66       1783.84        22.80 o                         
   2   7   7        464.96        496.31        11.39 o                         
   3   7   7        211.63        205.17         8.12 o                         
   4   7   7         74.04         96.29         7.58 o                         
   5   7   7        522.09        505.75        13.02 o                         
   6   7   7        363.68        339.31        11.44 o                         
   7   7   7        306.41        319.66        13.20 o                         
   8   7   7         28.89         34.09         6.71 o                         
   9   7   7         65.22         47.07         9.77 o                         
  10   7   7        182.97        185.63        14.58 o                         
  11   7   7          0.81         -5.22         8.00 o                         
 -13   8   7          9.52         11.12         8.90 o                         
 -12   8   7          1.93          0.32         6.67 o                         
 -11   8   7        106.09         98.95         9.75 o                         
 -10   8   7        393.91        342.23        14.64 o                         
  -9   8   7        324.77        335.94        16.75 o                         
  -8   8   7          2.54          1.61         3.79 o                         
  -7   8   7         47.72         49.24         5.31 o                         
  -6   8   7        629.35        646.28        12.79 o                         
  -5   8   7          9.18          9.23         3.36 o                         
  -4   8   7         93.77        104.41         5.26 o                         
  -3   8   7        276.84        338.49         8.81 o                         
  -2   8   7         43.87         33.79         3.95 o                         
  -1   8   7        886.04        989.97        14.74 o                         
   0   8   7        540.43        523.69        10.43 o                         
   1   8   7         62.61         60.21         4.64 o                         
   2   8   7        729.41        699.97        13.99 o                         
   3   8   7         42.31         65.98         5.74 o                         
   4   8   7        355.12        352.57        11.00 o                         
   5   8   7       1023.31        976.90        18.49 o                         
   6   8   7          1.72         -4.58         4.58 o                         
   7   8   7        258.98        248.55        12.28 o                         
   8   8   7         71.23         78.25         8.76 o                         
   9   8   7          8.05          1.41         5.90 o                         
  10   8   7         84.64         78.69        11.12 o                         
  11   8   7         22.52          2.42         9.93 o                         
  12   8   7          0.06        -12.65        23.79 o                         
 -13   9   7          7.42         23.28        21.76 o                         
 -12   9   7         65.30         55.45         9.91 o                         
 -11   9   7        171.32        185.67        13.22 o                         
 -10   9   7        172.21        124.26        10.47 o                         
  -9   9   7         11.21          8.40         5.21 o                         
  -8   9   7         93.44         90.84         7.82 o                         
  -7   9   7        152.26        145.91         9.94 o                         
  -6   9   7         17.82         19.21         4.76 o                         
  -5   9   7          8.77         20.46         5.62 o                         
  -4   9   7          3.25          3.60         3.36 o                         
  -3   9   7       1035.85       1073.58        16.37 o                         
  -2   9   7         84.43         89.65         5.72 o                         
  -1   9   7         24.17         10.84         3.38 o                         
   0   9   7        256.74        235.53         9.14 o                         
   1   9   7        128.41        162.37        14.64 o                         
   2   9   7        258.33        200.83        10.51 o                         
   3   9   7        800.85        790.89        17.01 o                         
   4   9   7         40.08         33.05         5.21 o                         
   5   9   7        124.47        134.06         8.48 o                         
   6   9   7         89.49         81.53         7.78 o                         
   7   9   7         54.96         52.85         7.74 o                         
   8   9   7         10.41         -0.10         7.45 o                         
   9   9   7         11.09         14.12         7.38 o                         
  10   9   7          2.27          3.38         7.31 o                         
  11   9   7          1.00          2.96        10.92 o                         
 -12  10   7         30.66         52.07        38.72 o                         
 -11  10   7         37.94         36.42        14.55 o                         
 -10  10   7        112.09        112.48        14.06 o                         
  -9  10   7          0.01          6.45         6.41 o                         
  -8  10   7         47.18         46.14         7.60 o                         
  -7  10   7        328.15        302.79        13.93 o                         
  -6  10   7          1.26         -1.27         4.94 o                         
  -5  10   7        390.80        369.96        11.42 o                         
  -4  10   7        417.21        395.00        10.59 o                         
  -3  10   7         56.81         72.02         5.76 o                         
  -2  10   7        116.78        104.65         6.43 o                         
  -1  10   7         15.22         18.28         3.87 o                         
   0  10   7        154.07        149.20         7.89 o                         
   1  10   7         36.98         54.27         5.78 o                         
   2  10   7         85.48         86.81         6.96 o                         
   3  10   7        488.19        461.26        13.11 o                         
   4  10   7         65.43         64.36         6.63 o                         
   5  10   7        169.84        153.99         9.40 o                         
   6  10   7          3.85         15.07         6.18 o                         
   7  10   7          7.68         10.84         5.61 o                         
   8  10   7         19.59         17.08         7.02 o                         
   9  10   7        201.66        229.28        14.70 o                         
  10  10   7         60.59         68.78        10.55 o                         
 -11  11   7         48.11         26.18        11.96 o                         
 -10  11   7         39.79         65.15        12.15 o                         
  -9  11   7         17.19          4.31         7.81 o                         
  -8  11   7         15.83         11.61         7.20 o                         
  -7  11   7         66.68         70.41        10.81 o                         
  -6  11   7        417.03        375.42        19.58 o                         
  -5  11   7        716.15        627.73        23.15 o                         
  -4  11   7         37.06         47.46         5.32 o                         
  -3  11   7       3040.25       2900.32        32.46 o                         
  -2  11   7         32.41         28.98         4.73 o                         
  -1  11   7        254.66        259.81         9.26 o                         
   0  11   7         69.42         69.34         6.36 o                         
   1  11   7          8.17         17.67         4.59 o                         
   2  11   7        629.86        629.38        15.27 o                         
   3  11   7         24.57         31.72         5.29 o                         
   4  11   7        186.55        218.25        10.69 o                         
   5  11   7        221.79        238.70        12.74 o                         
   6  11   7         52.20         49.73         8.24 o                         
   7  11   7         48.13         52.92         8.58 o                         
   8  11   7        124.11        180.65        15.08 o                         
   9  11   7          7.75         12.93         7.71 o                         
  10  11   7          2.23          3.73        10.08 o                         
 -11  12   7          0.36         10.63        17.71 o                         
 -10  12   7          7.27         21.32         9.55 o                         
  -9  12   7        159.73        141.19        13.73 o                         
  -8  12   7        242.13        215.50        15.51 o                         
  -7  12   7         31.34         26.12         8.37 o                         
  -6  12   7         74.62         55.15         9.21 o                         
  -5  12   7        146.82        133.70        11.56 o                         
  -4  12   7          9.26          3.30         5.06 o                         
  -3  12   7         93.08         75.70         6.84 o                         
  -2  12   7          0.65          4.63         4.52 o                         
  -1  12   7          8.19         16.15         5.45 o                         
   0  12   7        109.62        103.83         7.99 o                         
   1  12   7         66.16         89.48         7.30 o                         
   2  12   7         33.52         30.58         5.67 o                         
   3  12   7        105.58         77.58         7.57 o                         
   4  12   7        247.94        255.36        11.67 o                         
   5  12   7        429.18        457.22        24.81 o                         
   6  12   7        151.16        161.58        11.90 o                         
   7  12   7          8.65         12.42         7.10 o                         
   8  12   7        128.94        146.59        12.28 o                         
   9  12   7          1.08         13.01         7.36 o                         
 -10  13   7          2.46         -9.27         9.27 o                         
  -9  13   7         53.81         48.64        12.20 o                         
  -8  13   7          2.10         17.57         8.91 o                         
  -7  13   7         95.17        116.33        12.40 o                         
  -6  13   7          2.92         25.84         8.16 o                         
  -5  13   7        211.85        207.53        14.55 o                         
  -4  13   7        695.45        676.10        21.69 o                         
  -3  13   7        837.03        777.19        18.05 o                         
  -2  13   7          5.49          0.15         5.04 o                         
  -1  13   7        124.51        109.19         9.38 o                         
   0  13   7        182.22        177.26        11.50 o                         
   1  13   7         76.45         81.10        11.25 o                         
   2  13   7        631.91        618.01        18.55 o                         
   3  13   7         12.88          7.09         6.29 o                         
   4  13   7         39.66         47.39         8.93 o                         
   5  13   7         72.80         84.54        11.00 o                         
   6  13   7          0.06          4.67         7.48 o                         
   7  13   7          3.28         -2.86         7.80 o                         
   8  13   7          0.03         -4.94         8.20 o                         
   9  13   7        383.44        404.38        64.78 o                         
  -9  14   7        149.89        155.36        17.46 o                         
  -8  14   7          0.35         -2.51         8.47 o                         
  -7  14   7        136.16        153.12        14.30 o                         
  -6  14   7         18.05         11.22         8.07 o                         
  -5  14   7         10.79         12.47         7.82 o                         
  -4  14   7          0.32          8.87         7.37 o                         
  -3  14   7         15.24          0.20         6.21 o                         
  -2  14   7        528.84        582.15        18.08 o                         
  -1  14   7        134.49        145.39        11.00 o                         
   0  14   7        266.68        261.21        13.91 o                         
   1  14   7          8.03          7.61         9.72 o                         
   2  14   7       1312.54       1315.90        27.92 o                         
   3  14   7          0.76         17.04         6.11 o                         
   4  14   7        267.78        298.12        17.65 o                         
   5  14   7        121.07        127.32        18.63 o                         
   6  14   7         33.81         27.65         9.96 o                         
   7  14   7         74.65         83.62        12.36 o                         
  -8  15   7         20.36         -1.58         9.97 o                         
  -7  15   7         17.39         24.85         9.88 o                         
  -6  15   7         81.89        110.92        12.86 o                         
  -5  15   7         28.59         20.03         9.33 o                         
  -4  15   7         16.67         25.30         8.75 o                         
  -3  15   7         17.69         24.53        11.15 o                         
  -2  15   7          9.45         22.93        10.01 o                         
  -1  15   7        573.35        606.34        19.05 o                         
   0  15   7         25.88         23.62         7.84 o                         
   1  15   7        187.49        216.23        14.29 o                         
   2  15   7         31.95          1.86        13.75 o                         
   3  15   7        412.32        413.14        18.29 o                         
   4  15   7         81.18         94.75        12.12 o                         
   5  15   7        128.12        126.75        14.10 o                         
   6  15   7        322.39        375.65        22.79 o                         
  -7  16   7        764.04        896.42        44.39 o                         
  -6  16   7          7.94          4.67         9.57 o                         
  -5  16   7        331.22        325.91        21.11 o                         
  -4  16   7          0.75         -2.12        11.67 o                         
  -3  16   7          3.39          0.54         8.93 o                         
  -2  16   7        130.22        129.10        13.40 o                         
  -1  16   7        132.69        124.87        13.23 o                         
   0  16   7         42.35         51.14        13.82 o                         
   1  16   7          2.62         10.65         7.91 o                         
   2  16   7         83.09        101.82        12.56 o                         
   3  16   7         20.50          2.91         8.00 o                         
   4  16   7         56.23         34.48        11.23 o                         
   5  16   7          1.36        -11.13        17.21 o                         
  -6  17   7         24.44         18.22        25.81 o                         
  -5  17   7        408.10        465.61        44.03 o                         
  -4  17   7        141.26        166.59        20.75 o                         
  -3  17   7         46.84         59.85        13.03 o                         
  -2  17   7        374.14        365.09        22.94 o                         
  -1  17   7        133.27        172.02        27.23 o                         
   0  17   7         91.14        101.87        12.58 o                         
   1  17   7         27.54         37.59        10.43 o                         
   2  17   7          3.09         -7.58         7.58 o                         
   3  17   7        165.72        125.28        20.00 o                         
  -1  18   7        104.82        118.93        30.87 o                         
   0  18   7          2.39        -26.82        26.82 o                         
   2  18   7          8.34         36.95        36.44 o                         
 -14   0   8          3.80         -3.49        11.02 o                         
 -12   0   8        131.96        111.53        19.76 o                         
 -10   0   8        858.95        847.40        25.06 o                         
  -8   0   8        545.85        513.98        17.56 o                         
  -6   0   8        243.58        198.07         8.12 o                         
  -4   0   8         17.01         17.44         3.38 o                         
  -2   0   8       2622.69       2905.44        41.19 o                         
   0   0   8         47.03         67.85         7.29 o                         
   2   0   8        879.60        902.80        15.41 o                         
   4   0   8        875.36        840.33        16.32 o                         
   6   0   8         11.12          6.92         4.03 o                         
   8   0   8        578.24        543.56        24.82 o                         
  10   0   8        109.39        116.16        21.00 o                         
  12   0   8         26.79         23.94        13.58 o                         
 -14   1   8         80.03         88.98        12.17 o                         
 -13   1   8         33.19         30.82         8.26 o                         
 -12   1   8        532.00        524.64        16.36 o                         
 -11   1   8         77.56         90.88         7.87 o                         
 -10   1   8        379.45        381.05        12.31 o                         
  -9   1   8        238.66        235.01         9.70 o                         
  -8   1   8          0.04         -3.26         3.26 o                         
  -7   1   8         60.62         63.02         4.67 o                         
  -6   1   8        538.87        638.22         9.81 o                         
  -5   1   8          8.96         28.07         2.80 o                         
  -4   1   8        242.21        278.11         5.86 o                         
  -3   1   8        349.05        415.35         6.73 o                         
  -2   1   8        322.29        399.45         6.94 o                         
  -1   1   8        793.61        781.84        12.49 o                         
   0   1   8        533.09        553.66         7.11 o                         
   1   1   8        675.79        681.37         8.76 o                         
   2   1   8       1088.26       1095.60        12.45 o                         
   3   1   8          1.36          2.27         1.98 o                         
   4   1   8        849.41        910.44        12.14 o                         
   5   1   8        169.45        174.34         5.83 o                         
   6   1   8        430.70        379.43         8.71 o                         
   7   1   8        154.91        148.55         7.43 o                         
   8   1   8          6.44          1.29         4.46 o                         
   9   1   8        421.64        408.58        18.96 o                         
  10   1   8        112.94         87.90        10.58 o                         
  11   1   8          0.57          4.53         7.24 o                         
  12   1   8        193.35        194.21        16.05 o                         
 -14   2   8         74.37         89.19        12.13 o                         
 -13   2   8        216.96        242.33        16.79 o                         
 -12   2   8          0.32         -6.73         7.07 o                         
 -11   2   8        794.32        795.80        18.25 o                         
 -10   2   8        144.60        150.15         9.18 o                         
  -9   2   8       1137.54        980.46        18.17 o                         
  -8   2   8        490.61        486.12        11.97 o                         
  -7   2   8        216.52        215.96         7.33 o                         
  -6   2   8         52.53         46.02         3.52 o                         
  -5   2   8       1403.60       1347.26        16.29 o                         
  -4   2   8        372.59        386.46         7.03 o                         
  -3   2   8        875.69        974.91        11.27 o                         
  -2   2   8        766.81        756.92        11.26 o                         
  -1   2   8       1081.68       1221.40        12.30 o                         
   0   2   8        216.93        186.94         4.44 o                         
   1   2   8        539.30        536.84         7.81 o                         
   2   2   8        796.03        804.94        10.25 o                         
   3   2   8       2786.35       2762.48        29.35 o                         
   4   2   8        334.69        333.08         7.34 o                         
   5   2   8        751.61        695.34        12.20 o                         
   6   2   8         35.16         41.56         4.38 o                         
   7   2   8         97.57         87.76         6.10 o                         
   8   2   8          5.98         -3.71         3.85 o                         
   9   2   8         95.79        113.43        10.42 o                         
  10   2   8         23.58         22.87         7.77 o                         
  11   2   8         13.96         11.41         7.80 o                         
  12   2   8          0.33         -7.76         7.76 o                         
 -14   3   8        217.55        191.76        19.29 o                         
 -13   3   8        246.57        269.18        19.46 o                         
 -12   3   8        123.00        126.90        10.88 o                         
 -11   3   8          2.92          1.09         7.94 o                         
 -10   3   8        477.99        493.53        13.75 o                         
  -9   3   8       1316.18       1268.05        28.63 o                         
  -8   3   8          0.92          3.35         3.76 o                         
  -7   3   8       1351.57       1311.82        17.82 o                         
  -6   3   8        268.75        232.11         7.15 o                         
  -5   3   8        274.42        289.69         6.66 o                         
  -4   3   8        923.18        984.53        12.02 o                         
  -3   3   8        499.85        556.44         8.34 o                         
  -2   3   8      10793.10      11757.68        83.02 o                         
  -1   3   8        116.42        150.15         4.26 o                         
   0   3   8       2944.83       3084.72        27.20 o                         
   1   3   8       1663.60       1761.55        17.04 o                         
   2   3   8         59.92         95.24         3.88 o                         
   3   3   8        617.06        642.40         9.55 o                         
   4   3   8        116.89        129.78         4.96 o                         
   5   3   8        717.38        803.62        13.46 o                         
   6   3   8        224.27        235.11         8.25 o                         
   7   3   8        169.15        181.41         8.10 o                         
   8   3   8        301.78        263.45        10.61 o                         
   9   3   8        398.38        395.86        16.55 o                         
  10   3   8         17.16          8.96         7.09 o                         
  11   3   8         13.06          5.27         7.70 o                         
  12   3   8        304.90        293.17        18.18 o                         
  13   3   8        131.50        163.47        35.43 o                         
 -14   4   8         21.79         45.77        16.04 o                         
 -13   4   8          7.68         -3.55         6.71 o                         
 -12   4   8        376.84        361.42        15.57 o                         
 -11   4   8          8.62         16.36         6.49 o                         
 -10   4   8         10.80         13.76         5.12 o                         
  -9   4   8        159.46        133.31        11.31 o                         
  -8   4   8         68.73         68.41         5.50 o                         
  -7   4   8        314.34        302.90         8.72 o                         
  -6   4   8        838.69        949.01        15.62 o                         
  -5   4   8       1551.31       1654.54        20.05 o                         
  -4   4   8        437.72        467.36         8.22 o                         
  -3   4   8       1148.89       1295.91        14.29 o                         
  -2   4   8         32.67         35.14         2.88 o                         
  -1   4   8         11.02         10.47         2.07 o                         
   0   4   8         31.70         26.34         2.87 o                         
   1   4   8        839.27        845.34        10.72 o                         
   2   4   8       4687.02       4970.40        39.49 o                         
   3   4   8        652.68        710.77        11.02 o                         
   4   4   8         75.52         79.72         5.05 o                         
   5   4   8        992.69        982.80        15.26 o                         
   6   4   8        675.16        705.43        13.44 o                         
   7   4   8          2.16          1.55         3.56 o                         
   8   4   8        254.22        242.66        10.50 o                         
   9   4   8          0.29         -4.41         4.41 o                         
  10   4   8        561.00        560.16        20.69 o                         
  11   4   8         95.46        128.74        12.91 o                         
  12   4   8          0.08         -7.63         7.63 o                         
 -14   5   8        113.06        110.50        20.92 o                         
 -13   5   8        375.62        438.22        18.39 o                         
 -12   5   8         25.06         33.16         7.82 o                         
 -11   5   8          5.73          4.65         5.66 o                         
 -10   5   8       1146.29       1043.96        24.03 o                         
  -9   5   8        244.56        249.83        10.40 o                         
  -8   5   8        279.02        315.09         9.79 o                         
  -7   5   8        418.27        425.91        10.37 o                         
  -6   5   8          8.42         12.30         3.26 o                         
  -5   5   8        232.39        190.75         6.00 o                         
  -4   5   8        347.61        350.83         7.42 o                         
  -3   5   8       2979.96       3127.93        27.46 o                         
  -2   5   8          4.44         11.48         2.26 o                         
  -1   5   8        668.18        643.18         9.18 o                         
   0   5   8         33.11         34.81         2.77 o                         
   1   5   8        185.83        193.84         5.21 o                         
   2   5   8       1881.64       1887.28        18.83 o                         
   3   5   8         40.67         53.05         4.03 o                         
   4   5   8        396.57        414.57         9.50 o                         
   5   5   8       1694.39       1588.31        20.68 o                         
   6   5   8         49.97         38.84         4.82 o                         
   7   5   8        101.95        102.56         7.51 o                         
   8   5   8        589.16        578.43        17.57 o                         
   9   5   8        257.81        258.96        12.78 o                         
  10   5   8         21.92         42.98         8.78 o                         
  11   5   8        311.10        308.59        20.24 o                         
  12   5   8        361.79        356.17        27.38 o                         
 -14   6   8         15.91         14.68        21.76 o                         
 -13   6   8         34.95         23.95         8.37 o                         
 -12   6   8          2.05          8.10         6.93 o                         
 -11   6   8          2.62          5.44         6.05 o                         
 -10   6   8         12.73          6.98         5.53 o                         
  -9   6   8         25.39         29.66         6.23 o                         
  -8   6   8          2.16         -3.35         3.35 o                         
  -7   6   8         10.08          6.87         3.48 o                         
  -6   6   8        166.95        155.90         6.90 o                         
  -5   6   8       1114.09       1124.16        14.61 o                         
  -4   6   8       2460.48       2720.54        25.62 o                         
  -3   6   8          1.36          2.23         2.27 o                         
  -2   6   8         45.45         68.13         4.11 o                         
  -1   6   8        113.04        104.56         4.34 o                         
   0   6   8         20.26         21.09         2.41 o                         
   1   6   8          1.99          3.70         1.91 o                         
   2   6   8        449.48        492.27         8.49 o                         
   3   6   8          3.13          5.02         2.62 o                         
   4   6   8        125.38        111.61         7.92 o                         
   5   6   8        108.34        110.66         7.20 o                         
   6   6   8       2501.20       2376.93        31.04 o                         
   7   6   8        716.60        712.29        18.15 o                         
   8   6   8         91.88         75.93         8.27 o                         
   9   6   8         13.20         13.87         6.05 o                         
  10   6   8          7.47          3.17         8.00 o                         
  11   6   8         70.24         78.97        13.21 o                         
 -13   7   8          3.57          3.86         8.53 o                         
 -12   7   8         43.98         39.51         8.43 o                         
 -11   7   8         32.07         21.34         7.43 o                         
 -10   7   8        603.61        650.67        18.49 o                         
  -9   7   8         95.75         98.03         9.33 o                         
  -8   7   8        581.80        606.66        13.57 o                         
  -7   7   8        188.42        190.60         8.21 o                         
  -6   7   8        192.07        179.74        10.19 o                         
  -5   7   8         25.35         20.42         3.27 o                         
  -4   7   8        378.35        357.71         8.07 o                         
  -3   7   8         83.34        111.26         5.03 o                         
  -2   7   8          7.91          8.72         2.49 o                         
  -1   7   8       1465.58       1572.32        19.09 o                         
   0   7   8        192.21        198.25         7.42 o                         
   1   7   8         15.58          5.16         2.79 o                         
   2   7   8          8.82          8.27         3.43 o                         
   3   7   8        502.76        457.69        11.47 o                         
   4   7   8        804.25        736.03        15.14 o                         
   5   7   8        783.06        684.78        19.01 o                         
   6   7   8        107.98         92.74         7.46 o                         
   7   7   8         81.19         75.60         8.26 o                         
   8   7   8        512.13        524.98        17.03 o                         
   9   7   8         11.27          3.74         6.20 o                         
  10   7   8        197.24        206.84        15.32 o                         
  11   7   8          0.27         -8.79        11.74 o                         
 -13   8   8          0.19          0.38        10.08 o                         
 -12   8   8         46.51         59.43        10.42 o                         
 -11   8   8        179.46        195.98        13.63 o                         
 -10   8   8        113.84        118.14         9.75 o                         
  -9   8   8         99.13        103.52         8.34 o                         
  -8   8   8       1952.90       1856.49        27.35 o                         
  -7   8   8        119.88        101.81         6.76 o                         
  -6   8   8       2327.72       2264.02        26.60 o                         
  -5   8   8         74.03         83.43         6.28 o                         
  -4   8   8       1223.76       1212.47        17.40 o                         
  -3   8   8        493.25        527.76        12.12 o                         
  -2   8   8         54.05         43.04         4.16 o                         
  -1   8   8        513.45        489.27        10.46 o                         
   0   8   8       1078.90        985.12        15.00 o                         
   1   8   8          0.30         -0.12         3.62 o                         
   2   8   8       1075.97       1038.09        19.88 o                         
   3   8   8          7.34         15.81         4.26 o                         
   4   8   8       2017.36       1867.75        26.32 o                         
   5   8   8         36.58         43.29         5.67 o                         
   6   8   8        919.73        865.10        18.52 o                         
   7   8   8         57.82         63.90         8.11 o                         
   8   8   8          0.09         -1.18         5.80 o                         
   9   8   8         35.54         25.58         7.43 o                         
  10   8   8         13.94         32.94         9.28 o                         
  11   8   8         34.33         38.35        14.56 o                         
 -12   9   8        131.95        105.52        13.08 o                         
 -11   9   8        100.34         86.77        10.94 o                         
 -10   9   8         17.83         18.43         7.56 o                         
  -9   9   8         14.55         13.35         6.18 o                         
  -8   9   8         14.96         12.62         5.70 o                         
  -7   9   8        128.63        126.75         9.37 o                         
  -6   9   8        111.13        109.43         7.57 o                         
  -5   9   8       1857.37       1800.01        25.30 o                         
  -4   9   8        271.21        218.30         8.26 o                         
  -3   9   8         21.67         12.80         3.77 o                         
  -2   9   8        635.16        679.41        12.96 o                         
  -1   9   8          7.66         14.04         3.56 o                         
   0   9   8        225.79        214.18         7.76 o                         
   1   9   8        341.86        308.80        10.20 o                         
   2   9   8        424.04        391.35        15.69 o                         
   3   9   8       1470.99       1466.42        23.01 o                         
   4   9   8        475.67        459.94        13.17 o                         
   5   9   8        161.13        181.01         9.66 o                         
   6   9   8          3.04          9.67         5.68 o                         
   7   9   8        452.19        428.96        15.84 o                         
   8   9   8         56.48         42.72         8.49 o                         
   9   9   8          2.73         -0.21         6.52 o                         
  10   9   8         11.66          9.43         7.89 o                         
  11   9   8         19.13         41.50        22.27 o                         
 -12  10   8          1.49         -2.83         9.26 o                         
 -11  10   8         58.94         70.82        12.82 o                         
 -10  10   8        460.30        485.51        21.11 o                         
  -9  10   8         42.50         38.67         7.46 o                         
  -8  10   8         21.91         20.37         6.47 o                         
  -7  10   8         39.74         31.40         7.94 o                         
  -6  10   8        594.89        570.10        17.03 o                         
  -5  10   8        112.75        115.21        10.00 o                         
  -4  10   8        247.56        212.50         8.66 o                         
  -3  10   8        235.74        237.93         8.85 o                         
  -2  10   8        821.47        797.24        14.63 o                         
  -1  10   8       1570.46       1585.42        21.38 o                         
   0  10   8         61.65         91.91         8.61 o                         
   1  10   8        140.45        161.17         8.45 o                         
   2  10   8         67.18         72.21         6.54 o                         
   3  10   8          7.82         17.01         4.76 o                         
   4  10   8        458.44        458.21        13.60 o                         
   5  10   8         16.91         20.33         5.70 o                         
   6  10   8        389.21        388.78        18.16 o                         
   7  10   8        364.48        376.01        15.70 o                         
   8  10   8        241.93        263.92        14.58 o                         
   9  10   8         29.37         41.19         9.16 o                         
  10  10   8         11.20         25.83         8.99 o                         
 -11  11   8         27.22         15.25        11.11 o                         
 -10  11   8          2.43         -1.31         8.90 o                         
  -9  11   8          8.75          7.59        11.47 o                         
  -8  11   8         23.86         14.81         8.02 o                         
  -7  11   8          8.30         14.08         7.10 o                         
  -6  11   8         61.40         84.60         8.33 o                         
  -5  11   8         38.62         37.80         5.92 o                         
  -4  11   8       2361.13       2307.98        29.17 o                         
  -3  11   8          0.00         -0.40         3.75 o                         
  -2  11   8        539.25        588.80        13.08 o                         
  -1  11   8          1.48          3.50         5.77 o                         
   0  11   8        350.40        315.43        11.06 o                         
   1  11   8        242.33        249.43        10.35 o                         
   2  11   8       1192.70       1180.66        21.44 o                         
   3  11   8         68.23         86.24         8.68 o                         
   4  11   8        138.78        136.85         9.43 o                         
   5  11   8          6.20          1.02         5.61 o                         
   6  11   8         73.45         73.41         8.86 o                         
   7  11   8          0.97          4.66         6.38 o                         
   8  11   8        389.49        417.92        17.63 o                         
   9  11   8         17.99         27.24         8.44 o                         
  10  11   8          0.31        -17.21        17.21 o                         
 -11  12   8        126.05        135.13        24.29 o                         
 -10  12   8         91.36        119.90        13.88 o                         
  -9  12   8        123.40        147.89        14.25 o                         
  -8  12   8        176.12        161.65        13.76 o                         
  -7  12   8        175.99        168.21        13.46 o                         
  -6  12   8        273.81        219.23        14.71 o                         
  -5  12   8         13.58         16.73         6.92 o                         
  -4  12   8          0.61          9.30         5.37 o                         
  -3  12   8          0.75         -2.20         6.21 o                         
  -2  12   8        952.56        830.76        18.90 o                         
  -1  12   8        114.94         98.05         7.50 o                         
   0  12   8        207.56        184.21         9.94 o                         
   1  12   8        897.36        916.17        23.73 o                         
   2  12   8        158.24        150.21         9.47 o                         
   3  12   8         97.70         85.06         7.64 o                         
   4  12   8        808.42        777.74        29.27 o                         
   5  12   8         43.95         36.78         7.90 o                         
   6  12   8        602.67        670.20        20.73 o                         
   7  12   8         29.79         20.07         8.17 o                         
   8  12   8        233.10        231.44        15.08 o                         
   9  12   8        363.12        390.41        22.66 o                         
 -10  13   8          0.89          1.19         7.97 o                         
  -9  13   8          3.97          0.09         8.39 o                         
  -8  13   8         69.58         71.75        11.43 o                         
  -7  13   8         52.13         39.23         9.10 o                         
  -6  13   8         31.18         48.78         9.37 o                         
  -5  13   8         19.98         10.98         7.45 o                         
  -4  13   8         96.70        101.26        17.46 o                         
  -3  13   8        411.74        382.51        16.03 o                         
  -2  13   8          1.47          0.34         7.27 o                         
  -1  13   8        123.42        142.79        11.55 o                         
   0  13   8         12.87         18.45         9.39 o                         
   1  13   8          3.50         -8.75         8.75 o                         
   2  13   8        180.47        229.59        14.39 o                         
   3  13   8          5.10          0.79        10.61 o                         
   4  13   8        100.69        118.71        11.09 o                         
   5  13   8          3.49          6.90         6.68 o                         
   6  13   8        116.77        118.02        14.13 o                         
   7  13   8        153.89        176.34        16.17 o                         
   8  13   8          0.28          9.71         8.73 o                         
  -9  14   8         90.59         94.43        13.85 o                         
  -8  14   8          3.81          3.59         8.04 o                         
  -7  14   8         14.45          1.55         8.19 o                         
  -6  14   8        182.49        216.42        22.57 o                         
  -5  14   8        121.58        114.80        12.26 o                         
  -4  14   8          8.11          1.37         6.98 o                         
  -3  14   8          6.21         -2.96         8.18 o                         
  -2  14   8         30.09         27.66         9.68 o                         
  -1  14   8        646.55        660.82        19.23 o                         
   0  14   8         74.99         72.08         8.72 o                         
   1  14   8         70.21         60.99         8.94 o                         
   2  14   8         55.94         22.66         8.17 o                         
   3  14   8          6.08         16.36         9.31 o                         
   4  14   8         33.42         26.84         8.77 o                         
   5  14   8        184.33        211.89        21.48 o                         
   6  14   8        174.09        217.17        18.04 o                         
   7  14   8         59.32         53.43        14.62 o                         
  -8  15   8        295.47        410.48        52.38 o                         
  -7  15   8         62.41        100.03        12.57 o                         
  -6  15   8         16.39         11.54         9.04 o                         
  -5  15   8          1.12         10.61        10.52 o                         
  -4  15   8         67.74         59.06        11.98 o                         
  -3  15   8        221.18        238.36        24.09 o                         
  -2  15   8          1.43         13.28         6.62 o                         
  -1  15   8         62.46         54.27         9.88 o                         
   0  15   8         15.73         20.36         8.04 o                         
   1  15   8          4.86         11.58         7.45 o                         
   2  15   8         60.36         66.43        10.45 o                         
   3  15   8        101.79        105.79        12.75 o                         
   4  15   8         64.21        117.21        24.11 o                         
   5  15   8        111.50        165.30        15.37 o                         
   6  15   8         25.14         27.26        14.59 o                         
  -7  16   8          4.58          8.60        12.65 o                         
  -6  16   8         33.80         50.96        14.83 o                         
  -5  16   8         60.04         46.91        12.37 o                         
  -4  16   8         19.90         18.68        15.88 o                         
  -3  16   8         36.93         40.55        11.68 o                         
  -2  16   8         35.44         33.76         9.40 o                         
  -1  16   8          0.10         -5.75         8.54 o                         
   0  16   8        242.13        280.45        16.07 o                         
   1  16   8         33.12          9.30        10.80 o                         
   2  16   8        194.22        224.80        15.18 o                         
   3  16   8          2.49         -0.79         9.53 o                         
   4  16   8         36.10         41.74        12.20 o                         
   5  16   8         81.47         15.69        18.22 o                         
  -5  17   8         98.97        121.46        26.82 o                         
  -4  17   8         23.03         27.08        12.67 o                         
  -3  17   8         56.10         61.23        15.21 o                         
  -2  17   8        189.13        155.94        17.04 o                         
  -1  17   8         34.03         18.88         9.64 o                         
   0  17   8         72.13         63.07        10.66 o                         
   1  17   8         16.14         26.47         8.46 o                         
   2  17   8        234.38        244.96        35.43 o                         
   3  17   8         18.33         -5.57        15.18 o                         
 -13   0   9         24.71          4.32        11.74 o                         
 -11   0   9          0.69         10.84         7.08 o                         
  -9   0   9       1823.82       1712.79        35.38 o                         
  -7   0   9       1819.53       1749.71        39.05 o                         
  -5   0   9       2110.32       2282.31        30.69 o                         
  -3   0   9        856.74        733.14        12.87 o                         
  -1   0   9        400.10        414.73        12.62 o                         
   1   0   9        643.30        663.22        21.41 o                         
   3   0   9       1027.90       1043.05        20.83 o                         
   5   0   9       1048.91        950.05        18.95 o                         
   7   0   9        520.79        545.62        26.35 o                         
   9   0   9        669.49        622.43        75.66 o                         
  11   0   9          0.95          2.89        13.66 o                         
 -14   1   9         38.98         41.46        12.72 o                         
 -13   1   9        297.69        333.38        16.35 o                         
 -12   1   9         27.88         23.19         6.33 o                         
 -11   1   9          9.04         -4.84         8.64 o                         
 -10   1   9        236.38        217.94        10.56 o                         
  -9   1   9        210.76        216.71         9.57 o                         
  -8   1   9         12.71          7.95         4.00 o                         
  -7   1   9        354.51        355.11         8.93 o                         
  -6   1   9         18.53         26.39         3.08 o                         
  -5   1   9       2102.76       2220.70        21.34 o                         
  -4   1   9          0.67          1.81         1.89 o                         
  -3   1   9       1267.96       1446.15        15.24 o                         
  -2   1   9       4256.06       4507.96        41.38 o                         
  -1   1   9          2.84          4.43         2.60 o                         
   0   1   9          0.31          2.04         1.91 o                         
   1   1   9        202.84        199.22         4.82 o                         
   2   1   9        983.81       1022.54        12.21 o                         
   3   1   9        186.75        166.74         5.69 o                         
   4   1   9         80.24        100.40         4.73 o                         
   5   1   9          1.44          0.07         2.33 o                         
   6   1   9        679.11        639.21        12.60 o                         
   7   1   9         42.59         74.36         6.82 o                         
   8   1   9        206.31        208.15        10.95 o                         
   9   1   9          0.08          2.89         5.41 o                         
  10   1   9         40.78         33.27         8.45 o                         
  11   1   9         24.63         24.04         8.22 o                         
  12   1   9         36.02         33.01         9.52 o                         
 -14   2   9          1.93         -8.57         8.57 o                         
 -13   2   9        328.12        335.26        16.47 o                         
 -12   2   9         71.87         88.77         9.49 o                         
 -11   2   9         38.10         36.38         6.11 o                         
 -10   2   9        153.19        148.51         9.14 o                         
  -9   2   9         15.42         10.16         4.45 o                         
  -8   2   9         30.83         36.35         4.93 o                         
  -7   2   9        544.33        521.58        10.73 o                         
  -6   2   9        215.89        191.42         5.90 o                         
  -5   2   9       1398.58       1421.67        15.79 o                         
  -4   2   9         93.00        107.84         4.38 o                         
  -3   2   9        163.82        153.84         4.47 o                         
  -2   2   9         59.71        107.19         4.36 o                         
  -1   2   9       1601.00       1804.12        18.80 o                         
   0   2   9       1597.77       1675.34        24.25 o                         
   1   2   9        674.50        662.90         9.10 o                         
   2   2   9          0.57          0.19         1.82 o                         
   3   2   9        752.41        877.67        11.72 o                         
   4   2   9         68.65         67.03         4.16 o                         
   5   2   9        138.45        159.62         6.73 o                         
   6   2   9        905.20        882.95        17.17 o                         
   7   2   9        492.87        465.74        11.50 o                         
   8   2   9         52.70         68.56         7.92 o                         
   9   2   9          0.24         -3.03         5.58 o                         
  10   2   9         25.88         17.30        12.42 o                         
  11   2   9         99.42        121.74        12.64 o                         
  12   2   9          0.46          6.98         8.02 o                         
 -14   3   9         94.16        102.38        20.48 o                         
 -13   3   9         83.97         74.33        12.65 o                         
 -12   3   9        114.21        114.86        10.39 o                         
 -11   3   9          0.76         -4.72         4.72 o                         
 -10   3   9         52.09         54.99         6.35 o                         
  -9   3   9         80.19         68.24         6.45 o                         
  -8   3   9        738.27        743.82        15.07 o                         
  -7   3   9        395.61        372.80         9.49 o                         
  -6   3   9        188.50        144.68         6.22 o                         
  -5   3   9        102.61        107.58         4.86 o                         
  -4   3   9          6.31          9.32         2.30 o                         
  -3   3   9        101.37         98.30         6.49 o                         
  -2   3   9         18.68         30.71         2.54 o                         
  -1   3   9          8.30         11.44         2.08 o                         
   0   3   9          1.16          3.86         1.80 o                         
   1   3   9        590.50        656.29         9.25 o                         
   2   3   9       1381.36       1451.53        15.66 o                         
   3   3   9        660.79        652.84         9.98 o                         
   4   3   9        133.62        110.30         5.46 o                         
   5   3   9         37.35         26.40         3.93 o                         
   6   3   9         27.29         36.66         4.54 o                         
   7   3   9         22.31         22.00         4.45 o                         
   8   3   9         14.61         15.78         4.72 o                         
   9   3   9        464.51        447.11        21.04 o                         
  10   3   9        599.98        669.42        22.04 o                         
  11   3   9       1150.03       1337.61        32.53 o                         
  12   3   9        121.69        127.49        29.33 o                         
 -14   4   9          6.59         -9.87         9.87 o                         
 -13   4   9         50.20         49.15         9.35 o                         
 -12   4   9         37.73         49.54         8.39 o                         
 -11   4   9         76.17         72.23         8.36 o                         
 -10   4   9         16.02         10.93         6.90 o                         
  -9   4   9        677.76        648.50        15.09 o                         
  -8   4   9        148.32        155.93         7.52 o                         
  -7   4   9         65.72         59.36         4.98 o                         
  -6   4   9        712.93        693.40        12.15 o                         
  -5   4   9        491.26        549.14         9.51 o                         
  -4   4   9        304.55        275.90         6.55 o                         
  -3   4   9        733.25        662.05         9.70 o                         
  -2   4   9        159.33        209.75         5.40 o                         
  -1   4   9         45.89         77.40         3.74 o                         
   0   4   9       1195.69       1286.41        14.09 o                         
   1   4   9         14.00         12.52         2.31 o                         
   2   4   9        388.83        350.05         7.11 o                         
   3   4   9       7374.42       7482.48        57.35 o                         
   4   4   9         13.71         17.79         3.34 o                         
   5   4   9         93.08         81.99         6.67 o                         
   6   4   9        606.76        584.95        12.59 o                         
   7   4   9         38.73         26.44         4.73 o                         
   8   4   9         39.40         43.42         6.13 o                         
   9   4   9        110.82        126.67         9.15 o                         
  10   4   9        113.40        131.49        12.30 o                         
  11   4   9         27.12         34.73        10.68 o                         
  12   4   9          6.83          8.99        16.20 o                         
 -14   5   9        127.37        159.70        23.45 o                         
 -13   5   9         44.04         37.40         9.01 o                         
 -12   5   9         29.43         15.14         7.69 o                         
 -11   5   9         52.62         56.86         7.96 o                         
 -10   5   9         12.45          3.72         5.18 o                         
  -9   5   9        115.27         95.83         7.29 o                         
  -8   5   9         88.87         92.55         8.23 o                         
  -7   5   9         11.78         12.98         3.65 o                         
  -6   5   9         59.43         63.19         4.84 o                         
  -5   5   9        482.37        441.89         8.72 o                         
  -4   5   9        824.28        789.20        11.45 o                         
  -3   5   9       2560.31       2409.10        22.88 o                         
  -2   5   9         35.21         55.17         3.48 o                         
  -1   5   9       2496.29       2521.80        23.14 o                         
   0   5   9        192.43        255.37         6.02 o                         
   1   5   9         58.14         62.86         3.62 o                         
   2   5   9        356.76        350.96         7.26 o                         
   3   5   9        355.40        340.92         8.44 o                         
   4   5   9        387.06        370.15        10.46 o                         
   5   5   9        497.19        502.86        11.38 o                         
   6   5   9        289.13        242.69         8.98 o                         
   7   5   9         29.80         20.70         6.18 o                         
   8   5   9        103.73        101.75         9.11 o                         
   9   5   9         19.79         18.95         6.52 o                         
  10   5   9          0.28         -0.31         8.33 o                         
  11   5   9        808.80        862.14        36.68 o                         
 -13   6   9         81.28         59.22         9.84 o                         
 -12   6   9         69.69         84.61         9.47 o                         
 -11   6   9         24.27         20.83         8.85 o                         
 -10   6   9        134.94        133.48        11.30 o                         
  -9   6   9        321.37        294.56        11.26 o                         
  -8   6   9          6.85          5.12         3.66 o                         
  -7   6   9        209.22        226.50         9.02 o                         
  -6   6   9        244.45        242.05         8.16 o                         
  -5   6   9       1634.78       1525.86        17.91 o                         
  -4   6   9         33.32         33.22         3.42 o                         
  -3   6   9        665.35        633.16        10.20 o                         
  -2   6   9          3.57         -0.25         2.08 o                         
  -1   6   9         17.01         30.89         2.97 o                         
   0   6   9         88.96         71.88         3.91 o                         
   1   6   9         57.24         79.27         4.23 o                         
   2   6   9          0.01          2.58         2.56 o                         
   3   6   9          1.05         -2.15         2.92 o                         
   4   6   9       1603.95       1608.21        23.11 o                         
   5   6   9       6561.92       6273.50        61.74 o                         
   6   6   9        166.91        153.39         8.89 o                         
   7   6   9        140.55        145.65        10.03 o                         
   8   6   9         58.41         76.64         8.70 o                         
   9   6   9          1.51         -3.09         6.73 o                         
  10   6   9        567.61        564.38        35.28 o                         
  11   6   9         67.38         89.32        27.02 o                         
 -13   7   9         40.66         27.39        10.37 o                         
 -12   7   9        141.25        159.09        12.30 o                         
 -11   7   9         17.23         11.46         7.37 o                         
 -10   7   9         16.15         18.12         6.37 o                         
  -9   7   9         82.10         86.67         8.43 o                         
  -8   7   9         12.43         21.62         4.64 o                         
  -7   7   9          1.12         -0.73         3.47 o                         
  -6   7   9       3010.16       2838.89        30.74 o                         
  -5   7   9        737.42        762.48        12.47 o                         
  -4   7   9        528.20        497.52         9.65 o                         
  -3   7   9        307.59        371.16         8.09 o                         
  -2   7   9        244.00        240.86         7.46 o                         
  -1   7   9          2.41          6.63         2.79 o                         
   0   7   9        120.98        119.96         5.86 o                         
   1   7   9         14.73         19.37         3.34 o                         
   2   7   9         19.80         27.15         4.16 o                         
   3   7   9         36.81         44.40         5.04 o                         
   4   7   9         62.65         65.96         6.01 o                         
   5   7   9        852.03        819.76        16.87 o                         
   6   7   9        747.58        752.17        16.83 o                         
   7   7   9        107.35        100.28         9.32 o                         
   8   7   9        141.50        119.38        10.28 o                         
   9   7   9          3.62          3.60         6.20 o                         
  10   7   9         98.31         84.28        11.89 o                         
  11   7   9          3.58         -9.50        10.56 o                         
 -13   8   9         15.78         27.62         9.94 o                         
 -12   8   9         39.79         30.17         8.95 o                         
 -11   8   9         34.47         30.90        10.13 o                         
 -10   8   9        140.62        158.22        17.45 o                         
  -9   8   9          0.19         -4.01         5.24 o                         
  -8   8   9         66.65         57.65         6.55 o                         
  -7   8   9          1.36          5.22         3.86 o                         
  -6   8   9        304.90        262.79         9.84 o                         
  -5   8   9        245.34        240.32         9.26 o                         
  -4   8   9        113.10        119.20         6.62 o                         
  -3   8   9       1814.97       1714.59        21.55 o                         
  -2   8   9       1170.71       1158.54        16.83 o                         
  -1   8   9          1.95          3.81         3.05 o                         
   0   8   9       1009.34       1052.81        15.76 o                         
   1   8   9        493.49        465.34        11.64 o                         
   2   8   9         19.22         17.30         4.18 o                         
   3   8   9        310.39        327.75        10.71 o                         
   4   8   9        293.52        252.77        10.23 o                         
   5   8   9        873.02        853.59        17.74 o                         
   6   8   9        311.48        276.86        12.52 o                         
   7   8   9         26.30         32.39         6.53 o                         
   8   8   9        115.44        124.42        10.60 o                         
   9   8   9         19.36         14.84         7.45 o                         
  10   8   9        183.59        191.47        14.89 o                         
  11   8   9          0.02         -9.09        11.78 o                         
 -13   9   9        398.53        476.24        71.36 o                         
 -12   9   9        229.47        297.99        40.62 o                         
 -11   9   9         26.57         18.83         8.02 o                         
 -10   9   9        191.92        172.45        13.13 o                         
  -9   9   9        405.00        417.81        17.84 o                         
  -8   9   9         75.55         55.18         7.49 o                         
  -7   9   9          1.03          3.67         4.46 o                         
  -6   9   9        509.41        496.04        13.19 o                         
  -5   9   9          1.47         -0.90         3.60 o                         
  -4   9   9          5.09          7.61         3.90 o                         
  -3   9   9        191.41        180.06         7.85 o                         
  -2   9   9         12.00         19.45         3.98 o                         
  -1   9   9        211.75        246.50         8.45 o                         
   0   9   9        144.40        115.69         7.19 o                         
   1   9   9       1546.51       1511.11        27.73 o                         
   2   9   9        461.51        459.24        15.57 o                         
   3   9   9        437.94        413.76        12.40 o                         
   4   9   9         26.83         24.71         5.49 o                         
   5   9   9         16.73          9.46         5.70 o                         
   6   9   9         17.97         18.66         6.17 o                         
   7   9   9        127.16        124.82        14.06 o                         
   8   9   9         33.94         27.43         7.27 o                         
   9   9   9          0.37          1.64         6.54 o                         
  10   9   9         42.59         47.03         9.26 o                         
 -12  10   9         67.54         62.41        38.97 o                         
 -11  10   9         42.09         18.77        10.66 o                         
 -10  10   9         94.74         91.44        10.93 o                         
  -9  10   9          2.02         -1.27         5.63 o                         
  -8  10   9        301.08        280.05        14.51 o                         
  -7  10   9         12.45         20.70         5.93 o                         
  -6  10   9         61.77         58.75         6.49 o                         
  -5  10   9         24.70         29.38         5.38 o                         
  -4  10   9          0.07          5.53         3.85 o                         
  -3  10   9        227.85        214.57         8.65 o                         
  -2  10   9        305.88        278.37        10.83 o                         
  -1  10   9       1118.98       1138.24        17.88 o                         
   0  10   9          6.85         13.81         4.35 o                         
   1  10   9         62.74         68.71         6.63 o                         
   2  10   9        807.14        836.16        17.51 o                         
   3  10   9        259.54        254.68        11.64 o                         
   4  10   9        262.05        246.70        10.93 o                         
   5  10   9        529.70        509.80        15.12 o                         
   6  10   9        132.35        116.99        10.33 o                         
   7  10   9         38.43         31.86         8.81 o                         
   8  10   9         57.46         66.04         9.31 o                         
   9  10   9         28.18         22.65         8.24 o                         
  10  10   9        205.70        224.13        23.96 o                         
 -11  11   9         23.31         24.71        12.70 o                         
 -10  11   9         25.77         39.24        10.91 o                         
  -9  11   9         31.22         24.56         7.87 o                         
  -8  11   9         54.67         79.26        10.11 o                         
  -7  11   9        212.98        225.00        15.77 o                         
  -6  11   9        645.87        630.44        17.78 o                         
  -5  11   9        113.57         82.90         7.36 o                         
  -4  11   9        148.78        141.34         8.79 o                         
  -3  11   9         72.18         72.12         6.06 o                         
  -2  11   9        154.28        126.53         7.53 o                         
  -1  11   9         19.33         20.00         4.91 o                         
   0  11   9         12.60         14.36         4.87 o                         
   1  11   9          1.21         -3.82         4.09 o                         
   2  11   9         16.76         18.45         5.39 o                         
   3  11   9         41.74         35.27         5.98 o                         
   4  11   9          5.90         11.21         4.73 o                         
   5  11   9        483.26        510.02        17.52 o                         
   6  11   9          4.71         -1.34         5.60 o                         
   7  11   9          6.08          6.97         6.69 o                         
   8  11   9          0.18         -1.92         6.62 o                         
   9  11   9          0.54          5.69         7.72 o                         
 -11  12   9         24.70         56.18        22.77 o                         
 -10  12   9          0.72         -9.49         9.49 o                         
  -9  12   9        185.27        166.04        16.37 o                         
  -8  12   9         45.78         52.47         9.57 o                         
  -7  12   9         17.53         22.82         7.30 o                         
  -6  12   9         72.07         79.59         9.65 o                         
  -5  12   9         19.97         29.16         7.64 o                         
  -4  12   9         99.12        137.04        13.78 o                         
  -3  12   9        142.10        163.16         8.66 o                         
  -2  12   9         15.68         13.26         5.19 o                         
  -1  12   9        804.26        775.49        17.34 o                         
   0  12   9         98.87         83.89         7.46 o                         
   1  12   9        192.50        203.74        10.42 o                         
   2  12   9         11.02          4.59         5.03 o                         
   3  12   9          8.64         -5.90         5.93 o                         
   4  12   9        133.23        109.31         9.22 o                         
   5  12   9        255.39        271.94        18.64 o                         
   6  12   9         57.47         52.58        12.24 o                         
   7  12   9         25.81         32.87         9.66 o                         
   8  12   9          0.64         -6.69         6.77 o                         
 -10  13   9        145.28        128.57        18.01 o                         
  -9  13   9        271.41        358.54        20.07 o                         
  -8  13   9         16.34         14.40         9.12 o                         
  -7  13   9        130.14        111.45        12.16 o                         
  -6  13   9        498.01        573.54        29.91 o                         
  -5  13   9          3.06         -0.98         5.80 o                         
  -4  13   9          0.02         -1.87         5.23 o                         
  -3  13   9        296.41        300.80        14.45 o                         
  -2  13   9         36.47         58.20         7.76 o                         
  -1  13   9          5.38         23.81         6.21 o                         
   0  13   9         22.12         22.28         6.59 o                         
   1  13   9         19.87          9.49         5.92 o                         
   2  13   9          2.85         -1.69         6.93 o                         
   3  13   9         39.14         30.92         7.01 o                         
   4  13   9        495.02        511.24        16.68 o                         
   5  13   9        158.52        164.54        12.47 o                         
   6  13   9         18.92         38.57         8.85 o                         
   7  13   9          9.62         20.17         8.36 o                         
   8  13   9        107.88         99.90        18.41 o                         
  -9  14   9        166.37        252.67        32.83 o                         
  -8  14   9         41.52         36.18        10.81 o                         
  -7  14   9          7.56         -3.34         8.13 o                         
  -6  14   9        108.87        148.45        13.79 o                         
  -5  14   9         50.89         41.32        11.20 o                         
  -4  14   9         21.64         26.52         7.69 o                         
  -3  14   9         93.72        100.43        11.10 o                         
  -2  14   9          0.11          3.02         5.27 o                         
  -1  14   9         77.82         62.96         8.53 o                         
   0  14   9          0.12          6.30         6.18 o                         
   1  14   9         43.82         36.51         7.86 o                         
   2  14   9          3.41         -2.75        10.97 o                         
   3  14   9        264.17        265.16        22.67 o                         
   4  14   9          0.00         14.08         8.53 o                         
   5  14   9        188.87        226.89        16.96 o                         
   6  14   9         78.46         86.16        12.84 o                         
   7  14   9         21.61         14.17        17.71 o                         
  -8  15   9         59.94        107.29        25.81 o                         
  -7  15   9         72.42         81.00        12.69 o                         
  -6  15   9         27.28         26.09         9.33 o                         
  -5  15   9        209.39        189.09        15.13 o                         
  -4  15   9         40.28         61.39        11.84 o                         
  -3  15   9          0.01         -7.86         7.86 o                         
  -2  15   9        448.77        495.15        17.90 o                         
  -1  15   9          0.73         17.69        10.28 o                         
   0  15   9          0.02         15.65         6.58 o                         
   1  15   9         25.38         40.29         9.33 o                         
   2  15   9          9.14         21.25         7.87 o                         
   3  15   9        286.89        315.09        16.66 o                         
   4  15   9          4.33         -1.99         8.34 o                         
   5  15   9        113.77        118.99        29.60 o                         
   6  15   9         61.35         37.96        20.24 o                         
  -7  16   9        103.02        143.23        29.86 o                         
  -6  16   9          9.56         32.21        12.34 o                         
  -5  16   9        685.91        863.24        55.43 o                         
  -4  16   9        211.91        201.22        18.79 o                         
  -3  16   9         34.79         38.69        11.62 o                         
  -2  16   9          3.80          7.33         8.16 o                         
  -1  16   9         20.48         21.00        11.06 o                         
   0  16   9         45.13         28.43        20.69 o                         
   1  16   9         92.86        116.65        11.52 o                         
   2  16   9          0.26          6.03        12.85 o                         
   3  16   9        351.16        366.18        18.34 o                         
   4  16   9          9.71         20.92        11.11 o                         
  -5  17   9          0.12        -12.65        18.73 o                         
  -4  17   9        183.40        190.29        32.39 o                         
  -3  17   9          8.89         18.20        12.75 o                         
  -2  17   9        178.85        159.30        29.35 o                         
  -1  17   9        304.69        326.39        19.78 o                         
   0  17   9         17.65         14.13         7.97 o                         
   1  17   9         24.82         11.27         8.19 o                         
   2  17   9        123.77        148.69        23.00 o                         
 -12   0  10        185.46        192.09        15.87 o                         
 -10   0  10         24.35         35.66         8.00 o                         
  -8   0  10         45.74         36.19         7.20 o                         
  -6   0  10       1821.25       1699.43        26.03 o                         
  -4   0  10         42.29         42.22         4.24 o                         
  -2   0  10       3025.25       3429.41        49.44 o                         
   0   0  10        184.79        190.66         9.48 o                         
   2   0  10         10.44          2.10         2.77 o                         
   4   0  10       2624.56       2481.56        34.56 o                         
   6   0  10        726.98        755.03        21.80 o                         
   8   0  10        218.13        214.84        22.13 o                         
  10   0  10         54.47         45.33        12.15 o                         
  12   0  10         70.48         41.30        38.72 o                         
 -13   1  10         23.07         40.26        13.95 o                         
 -12   1  10        157.89        177.58        11.04 o                         
 -11   1  10        355.83        378.01        18.79 o                         
 -10   1  10        391.71        386.05        12.78 o                         
  -9   1  10          0.20          5.24         4.34 o                         
  -8   1  10        964.72        948.63        16.94 o                         
  -7   1  10          7.98          4.52         3.25 o                         
  -6   1  10        214.46        221.06         6.43 o                         
  -5   1  10         77.12         65.88         3.90 o                         
  -4   1  10          7.14          4.47         2.06 o                         
  -3   1  10        264.34        269.76         6.28 o                         
  -2   1  10         61.46         72.10         4.81 o                         
  -1   1  10        865.90        905.91        18.71 o                         
   0   1  10        113.23        134.84         4.86 o                         
   1   1  10        137.23        171.02         4.73 o                         
   2   1  10        635.34        650.61         9.60 o                         
   3   1  10          4.17         11.12         2.56 o                         
   4   1  10        846.70        888.06        12.58 o                         
   5   1  10        113.60        115.22         5.91 o                         
   6   1  10       1076.94       1165.35        20.27 o                         
   7   1  10         10.02          9.32         4.22 o                         
   8   1  10         47.84         33.38         6.29 o                         
   9   1  10          0.98         13.29         6.33 o                         
  10   1  10          0.79         -2.10         6.01 o                         
  11   1  10         32.89         37.75         9.35 o                         
  12   1  10          0.02          1.64         8.57 o                         
 -14   2  10         19.62         -0.51        22.27 o                         
 -13   2  10        216.47        219.27        15.96 o                         
 -12   2  10         70.09         55.14         7.98 o                         
 -11   2  10         38.29         31.32         8.35 o                         
 -10   2  10         13.63          7.21         4.74 o                         
  -9   2  10        287.98        262.69        10.22 o                         
  -8   2  10         83.96         63.01         5.91 o                         
  -7   2  10        439.47        466.23        10.25 o                         
  -6   2  10          4.05          1.27         2.32 o                         
  -5   2  10       1526.56       1476.22        16.46 o                         
  -4   2  10          0.13          0.70         1.96 o                         
  -3   2  10        883.90        852.31        10.57 o                         
  -2   2  10       1031.52       1181.28        14.47 o                         
  -1   2  10       1669.13       1723.96        22.10 o                         
   0   2  10        450.73        487.70         8.61 o                         
   1   2  10       4299.42       4757.27        38.02 o                         
   2   2  10        587.04        595.08         9.22 o                         
   3   2  10        212.28        194.33         5.84 o                         
   4   2  10        234.95        233.22         6.62 o                         
   5   2  10        413.14        373.80         9.57 o                         
   6   2  10         76.96         85.67         5.45 o                         
   7   2  10         48.74         49.30         5.25 o                         
   8   2  10       1192.87       1139.08        23.08 o                         
   9   2  10        467.90        473.68        18.20 o                         
  10   2  10         56.48         67.64         9.64 o                         
  11   2  10        249.65        281.57        18.77 o                         
  12   2  10         77.41         60.67        13.00 o                         
 -14   3  10        285.97        305.69        33.40 o                         
 -13   3  10         60.72         77.18        11.09 o                         
 -12   3  10       1167.66       1198.73        47.50 o                         
 -11   3  10        242.48        235.77        11.69 o                         
 -10   3  10         13.50          5.04         4.77 o                         
  -9   3  10        451.83        399.41        12.24 o                         
  -8   3  10        198.81        171.19         8.51 o                         
  -7   3  10         65.37         70.68         5.26 o                         
  -6   3  10        164.29        169.95         6.06 o                         
  -5   3  10        313.20        313.23         7.20 o                         
  -4   3  10         86.29         83.01         4.20 o                         
  -3   3  10        343.70        365.91         6.96 o                         
  -2   3  10         19.35         26.34         2.52 o                         
  -1   3  10        681.49        711.20         9.48 o                         
   0   3  10        512.90        555.77         8.41 o                         
   1   3  10         14.76         24.99         2.65 o                         
   2   3  10          0.13          4.60         2.08 o                         
   3   3  10          2.17          4.04         2.31 o                         
   4   3  10        304.86        356.47         8.90 o                         
   5   3  10       1077.44       1092.47        16.82 o                         
   6   3  10          3.55          7.52         3.55 o                         
   7   3  10         63.69         65.99         5.92 o                         
   8   3  10         51.89         48.35         6.28 o                         
   9   3  10          0.01         -3.58         5.54 o                         
  10   3  10          0.83          8.23         6.67 o                         
  11   3  10         78.17         68.51        10.92 o                         
  12   3  10        140.86        210.29        24.41 o                         
 -14   4  10          0.58         41.50        19.23 o                         
 -13   4  10         14.35         18.87         8.62 o                         
 -12   4  10          3.56          0.18         7.37 o                         
 -11   4  10          0.00         -5.68         5.68 o                         
 -10   4  10         60.11         43.91         6.33 o                         
  -9   4  10         39.84         28.79         5.29 o                         
  -8   4  10        793.60        714.57        21.63 o                         
  -7   4  10        327.78        301.56         9.05 o                         
  -6   4  10         38.20         31.48         3.95 o                         
  -5   4  10          5.03          8.83         3.01 o                         
  -4   4  10         44.58         35.68         3.28 o                         
  -3   4  10          4.02         18.39         2.60 o                         
  -2   4  10       1509.25       1649.94        17.03 o                         
  -1   4  10        128.77        159.73         5.24 o                         
   0   4  10          2.64          9.04         2.23 o                         
   1   4  10        687.79        704.19        10.52 o                         
   2   4  10         88.50         87.02         4.41 o                         
   3   4  10        851.70        818.65        13.11 o                         
   4   4  10         26.99         34.61         4.06 o                         
   5   4  10        793.25        750.32        13.89 o                         
   6   4  10        160.68        154.44         7.92 o                         
   7   4  10          6.76          2.62         3.86 o                         
   8   4  10          4.05         12.31         4.66 o                         
   9   4  10         40.85         54.22         7.39 o                         
  10   4  10         31.19         36.03         9.89 o                         
  11   4  10        167.85        186.05        17.81 o                         
 -13   5  10        117.93        120.53        12.49 o                         
 -12   5  10          3.59         16.20         7.73 o                         
 -11   5  10          0.23         -5.40         5.40 o                         
 -10   5  10         39.46         58.77         6.93 o                         
  -9   5  10        180.67        166.92         9.06 o                         
  -8   5  10       3133.90       2970.80        40.97 o                         
  -7   5  10         13.80          2.74         3.38 o                         
  -6   5  10       2054.24       1913.94        23.43 o                         
  -5   5  10        486.25        488.13         9.61 o                         
  -4   5  10          2.24          4.33         2.45 o                         
  -3   5  10       1119.37       1164.50        14.23 o                         
  -2   5  10          6.54         11.91         2.54 o                         
  -1   5  10        125.02        128.72         5.35 o                         
   0   5  10       1084.99       1065.52        13.16 o                         
   1   5  10          2.72         -1.88         1.88 o                         
   2   5  10         61.58         74.57         4.24 o                         
   3   5  10         94.13        109.12         5.73 o                         
   4   5  10        190.10        199.65         7.46 o                         
   5   5  10         45.35         54.48         5.19 o                         
   6   5  10        321.60        292.10        10.71 o                         
   7   5  10        111.81        105.78         8.85 o                         
   8   5  10          6.74          2.45         5.36 o                         
   9   5  10         46.20         38.95         7.84 o                         
  10   5  10        249.48        232.38        16.04 o                         
  11   5  10         95.79         95.85        13.65 o                         
 -13   6  10         24.49         36.19        10.01 o                         
 -12   6  10        207.33        189.66        14.81 o                         
 -11   6  10        127.91         99.25         9.62 o                         
 -10   6  10          0.01         -4.90         4.90 o                         
  -9   6  10         14.94         15.53         6.31 o                         
  -8   6  10         94.37         71.50         5.98 o                         
  -7   6  10        109.28        113.22         6.77 o                         
  -6   6  10        539.98        508.25        11.28 o                         
  -5   6  10        522.50        526.24        10.09 o                         
  -4   6  10        153.46        166.41         6.04 o                         
  -3   6  10        988.61        998.53        13.40 o                         
  -2   6  10          4.61          0.86         2.21 o                         
  -1   6  10         91.65        115.62         4.82 o                         
   0   6  10         20.04         14.39         2.61 o                         
   1   6  10        327.15        303.90         8.06 o                         
   2   6  10         60.97         65.36         5.40 o                         
   3   6  10        350.17        324.59         9.93 o                         
   4   6  10        157.18        180.10         8.53 o                         
   5   6  10        673.66        672.20        15.18 o                         
   6   6  10        634.68        676.75        15.73 o                         
   7   6  10         67.37         72.73         9.98 o                         
   8   6  10        317.02        279.02        15.05 o                         
   9   6  10          5.90         11.16         5.95 o                         
  10   6  10        163.54        184.18        20.05 o                         
  11   6  10          3.58         -0.51        10.55 o                         
 -13   7  10          2.89         -3.85         8.73 o                         
 -12   7  10        131.78        145.20        13.17 o                         
 -11   7  10        117.54        158.17        11.69 o                         
 -10   7  10         11.18         -5.55         7.99 o                         
  -9   7  10         17.06         -9.00        10.06 o                         
  -8   7  10        196.77        178.91         8.37 o                         
  -7   7  10        179.38        151.24         7.63 o                         
  -6   7  10          4.65          2.87         3.63 o                         
  -5   7  10         62.27         85.12         5.43 o                         
  -4   7  10        859.53        814.20        14.53 o                         
  -3   7  10          0.92         -0.04         2.75 o                         
  -2   7  10        979.36        894.52        14.12 o                         
  -1   7  10        620.77        618.10        11.58 o                         
   0   7  10        383.21        354.81         8.87 o                         
   1   7  10          8.11          9.23         3.57 o                         
   2   7  10        256.39        278.32         9.45 o                         
   3   7  10        246.82        267.15         9.66 o                         
   4   7  10        215.27        219.45         9.54 o                         
   5   7  10        512.76        483.48        13.40 o                         
   6   7  10        369.40        364.93        12.51 o                         
   7   7  10        611.20        603.59        17.80 o                         
   8   7  10        396.14        378.49        16.03 o                         
   9   7  10        228.02        226.22        13.95 o                         
  10   7  10        217.40        250.00        17.43 o                         
  11   7  10          7.91         40.21        34.41 o                         
 -13   8  10          0.03         12.63        17.46 o                         
 -12   8  10          0.02         -9.17         9.17 o                         
 -11   8  10          7.65         17.80         7.28 o                         
 -10   8  10         99.53         75.77         8.70 o                         
  -9   8  10          6.66          4.09         5.14 o                         
  -8   8  10        125.91        120.03         9.92 o                         
  -7   8  10        463.96        478.84        13.12 o                         
  -6   8  10       2257.45       2086.38        28.22 o                         
  -5   8  10          5.40          7.62         3.96 o                         
  -4   8  10         28.22         21.02         3.97 o                         
  -3   8  10        269.43        276.65         8.70 o                         
  -2   8  10         97.07         96.25         5.94 o                         
  -1   8  10        102.80        124.40         6.45 o                         
   0   8  10        140.35        130.38         6.61 o                         
   1   8  10         46.66         64.34         5.88 o                         
   2   8  10          0.46         -3.36         3.48 o                         
   3   8  10         43.88         49.98         5.72 o                         
   4   8  10        151.08        165.77         9.22 o                         
   5   8  10        173.20        176.51         9.52 o                         
   6   8  10        267.05        297.76        13.25 o                         
   7   8  10         21.22         28.90         6.94 o                         
   8   8  10         59.73         84.19        10.63 o                         
   9   8  10         10.37         21.40         8.18 o                         
  10   8  10        134.55        128.33        16.03 o                         
 -12   9  10         33.33         19.90        20.75 o                         
 -11   9  10         12.36         19.53         9.53 o                         
 -10   9  10          0.75          3.68         6.89 o                         
  -9   9  10          0.57         -4.72         5.67 o                         
  -8   9  10         34.84         41.45         7.33 o                         
  -7   9  10        313.86        281.99        11.16 o                         
  -6   9  10        168.59        175.05         9.13 o                         
  -5   9  10        114.81        117.77         9.85 o                         
  -4   9  10         12.29         14.22         3.91 o                         
  -3   9  10        480.64        495.05        11.65 o                         
  -2   9  10        131.14        121.46         8.06 o                         
  -1   9  10        312.47        318.27        12.60 o                         
   0   9  10         23.99         21.14         4.44 o                         
   1   9  10        139.99        150.37         8.52 o                         
   2   9  10         57.41         59.66         8.11 o                         
   3   9  10          2.31          2.73         4.17 o                         
   4   9  10        157.97        156.81        11.32 o                         
   5   9  10         18.26         16.66         5.26 o                         
   6   9  10        133.96        120.09        10.12 o                         
   7   9  10          6.47         -6.09         6.09 o                         
   8   9  10          8.29          7.58         6.84 o                         
   9   9  10         89.86         78.98        10.06 o                         
  10   9  10        382.31        414.54        20.51 o                         
 -12  10  10         15.57         25.31        18.73 o                         
 -11  10  10        278.08        276.91        34.61 o                         
 -10  10  10          5.80         -2.69         7.13 o                         
  -9  10  10        300.29        319.68        24.28 o                         
  -8  10  10         79.97         81.07        10.92 o                         
  -7  10  10        150.05        136.22        10.23 o                         
  -6  10  10         30.44         27.52         5.61 o                         
  -5  10  10        174.39        181.19         9.38 o                         
  -4  10  10         12.36          4.21         3.82 o                         
  -3  10  10         31.38         40.48         5.19 o                         
  -2  10  10       3498.92       3364.07        35.92 o                         
  -1  10  10         18.51         20.16         4.59 o                         
   0  10  10        313.11        266.71        10.02 o                         
   1  10  10         11.95         15.89         5.35 o                         
   2  10  10         33.34         26.38         5.24 o                         
   3  10  10          0.40         -1.58         4.42 o                         
   4  10  10        358.36        359.30        12.85 o                         
   5  10  10          0.18         -4.90         4.90 o                         
   6  10  10        108.98        108.28         9.99 o                         
   7  10  10         69.45         74.20         9.10 o                         
   8  10  10          9.33         14.66         7.52 o                         
   9  10  10          0.78         -4.08         5.77 o                         
  10  10  10         59.58         45.55        23.79 o                         
 -11  11  10         94.24         87.56        23.79 o                         
 -10  11  10          0.00         14.65        13.16 o                         
  -9  11  10        261.85        285.70        21.99 o                         
  -8  11  10        131.41        117.81        10.50 o                         
  -7  11  10        186.81        246.14        13.03 o                         
  -6  11  10         86.13         77.79         8.35 o                         
  -5  11  10        254.26        273.01        11.00 o                         
  -4  11  10        465.80        440.96        17.88 o                         
  -3  11  10        106.09        105.13         7.08 o                         
  -2  11  10          6.87         -2.14         3.87 o                         
  -1  11  10         99.94         61.63         8.02 o                         
   0  11  10        825.07        745.48        21.31 o                         
   1  11  10         21.31         24.59         5.00 o                         
   2  11  10         17.25         14.42         5.18 o                         
   3  11  10         21.86         12.42         5.09 o                         
   4  11  10          3.95          6.60         4.82 o                         
   5  11  10        194.19        186.41        11.93 o                         
   6  11  10          7.83          2.14         6.09 o                         
   7  11  10          3.46         10.43         6.70 o                         
   8  11  10        247.03        270.18        15.42 o                         
   9  11  10          1.34         10.98         8.21 o                         
 -10  12  10         28.49         58.20        20.75 o                         
  -9  12  10        127.50        117.69        15.67 o                         
  -8  12  10         52.79         67.70        10.45 o                         
  -7  12  10          7.49         -0.25         8.18 o                         
  -6  12  10         75.13         86.94        11.80 o                         
  -5  12  10          2.44          6.09         7.59 o                         
  -4  12  10         30.38         32.49         5.92 o                         
  -3  12  10        121.45        112.36         7.78 o                         
  -2  12  10       1000.78        889.82        18.71 o                         
  -1  12  10        443.84        436.67        13.58 o                         
   0  12  10         40.84         34.62         6.68 o                         
   1  12  10         50.79         64.81         8.27 o                         
   2  12  10        108.00        116.24        13.78 o                         
   3  12  10         82.55         98.09         8.42 o                         
   4  12  10         80.43         89.00        10.26 o                         
   5  12  10          0.52         -5.05         5.05 o                         
   6  12  10        245.22        216.64        25.97 o                         
   7  12  10         81.65         59.76         9.65 o                         
   8  12  10         53.09         70.43        11.04 o                         
 -10  13  10        176.03        260.67        28.85 o                         
  -9  13  10          0.27         17.84        10.91 o                         
  -8  13  10        115.38        158.10        17.38 o                         
  -7  13  10        693.77        669.87        24.77 o                         
  -6  13  10         52.38         35.50         9.54 o                         
  -5  13  10        524.40        527.56        20.67 o                         
  -4  13  10          3.09          1.33         8.89 o                         
  -3  13  10         26.78         33.72         6.92 o                         
  -2  13  10        403.81        408.42        17.56 o                         
  -1  13  10         18.10          1.08         6.23 o                         
   0  13  10         46.87         56.33        14.26 o                         
   1  13  10          2.88          0.00         4.94 o                         
   2  13  10        299.01        344.91        14.07 o                         
   3  13  10        234.07        259.49        23.14 o                         
   4  13  10        150.66        145.83        12.07 o                         
   5  13  10          7.31         13.65         7.17 o                         
   6  13  10        190.74        195.33        14.03 o                         
   7  13  10        286.79        278.70        18.95 o                         
   8  13  10         72.87         99.70        31.38 o                         
  -9  14  10         10.42         22.27        19.74 o                         
  -8  14  10          1.33         -2.97        18.59 o                         
  -7  14  10         25.42         75.06        18.29 o                         
  -6  14  10          0.00         -5.31         8.84 o                         
  -5  14  10        166.72        182.58        19.14 o                         
  -4  14  10         26.75         10.17         9.22 o                         
  -3  14  10         92.51        102.24        11.07 o                         
  -2  14  10         17.37         30.43         7.41 o                         
  -1  14  10        250.92        227.29        20.86 o                         
   0  14  10        204.91        227.89        13.63 o                         
   1  14  10          4.93         16.62         7.07 o                         
   2  14  10         14.75         21.42         7.11 o                         
   3  14  10          1.25         -4.06         9.87 o                         
   4  14  10          1.54          2.08         7.64 o                         
   5  14  10        421.68        440.85        21.25 o                         
   6  14  10         58.43         51.51        14.30 o                         
   7  14  10         80.06        104.76        26.82 o                         
  -7  15  10        437.37        504.05        32.42 o                         
  -6  15  10         19.38         25.87        18.36 o                         
  -5  15  10          1.45         -3.74        11.78 o                         
  -4  15  10        123.34         97.28        14.22 o                         
  -3  15  10        157.72        205.68        17.78 o                         
  -2  15  10        176.20        177.81        13.82 o                         
  -1  15  10          9.40         18.38         7.72 o                         
   0  15  10         61.89         59.00        15.57 o                         
   1  15  10          2.85          0.08         6.93 o                         
   2  15  10        346.97        372.25        17.94 o                         
   3  15  10          1.97          4.64         8.11 o                         
   4  15  10         11.21         27.65        10.64 o                         
   5  15  10          1.76          3.56        13.42 o                         
   6  15  10          0.47          7.59        24.29 o                         
  -6  16  10          5.44          1.52        16.70 o                         
  -5  16  10          2.89         18.22        19.23 o                         
  -4  16  10         28.25         37.53        15.91 o                         
  -3  16  10        178.56        170.58        22.49 o                         
  -2  16  10         76.10         94.53        12.15 o                         
  -1  16  10         22.73         13.97        11.89 o                         
   0  16  10         46.96         46.92         9.61 o                         
   1  16  10          0.04         12.78         8.44 o                         
   2  16  10        171.16        171.35        22.70 o                         
   3  16  10         11.51         26.11        15.94 o                         
   4  16  10          1.63         -3.54        18.73 o                         
  -3  17  10         49.57         53.65        22.27 o                         
  -2  17  10        301.43        318.34        38.46 o                         
  -1  17  10          0.41          6.45        14.34 o                         
   0  17  10         28.11         33.56        13.46 o                         
   1  17  10        130.27        126.61        27.80 o                         
 -13   0  11        250.90        199.88        23.79 o                         
 -11   0  11         19.64         17.31        17.97 o                         
  -9   0  11        391.59        388.31        18.85 o                         
  -7   0  11       4050.87       4025.67        58.90 o                         
  -5   0  11       5258.98       5511.78        71.20 o                         
  -3   0  11       4883.03       5598.54        74.69 o                         
  -1   0  11        565.59        535.63        15.65 o                         
   1   0  11        134.34        181.23         7.52 o                         
   3   0  11         33.71         51.62         5.27 o                         
   5   0  11       2071.19       1887.03        30.12 o                         
   7   0  11        191.50        223.46        19.86 o                         
   9   0  11        393.82        358.62        23.06 o                         
  11   0  11         28.17         47.66        14.05 o                         
 -14   1  11          9.03         14.17        20.75 o                         
 -13   1  11        591.63        635.71        30.70 o                         
 -12   1  11          0.16         -3.00         6.31 o                         
 -11   1  11        167.53        147.76        12.49 o                         
 -10   1  11         13.99          8.60         7.30 o                         
  -9   1  11        135.18        163.69         9.91 o                         
  -8   1  11        421.16        411.12        12.01 o                         
  -7   1  11        781.97        827.55        15.09 o                         
  -6   1  11         44.65         44.62         3.89 o                         
  -5   1  11         15.05          4.98         2.84 o                         
  -4   1  11        669.84        629.09        10.58 o                         
  -3   1  11       1513.82       1533.45        20.64 o                         
  -2   1  11          9.77          7.01         3.04 o                         
  -1   1  11       2733.37       3055.58        32.76 o                         
   0   1  11        936.40       1008.61        15.71 o                         
   1   1  11          0.53         -0.88         2.29 o                         
   2   1  11        559.84        582.68         9.29 o                         
   3   1  11         31.38         39.30         3.47 o                         
   4   1  11       1737.20       1623.33        18.68 o                         
   5   1  11        504.97        529.85        10.78 o                         
   6   1  11         89.68         85.13         6.12 o                         
   7   1  11        120.51         97.33         7.58 o                         
   8   1  11         62.87         65.31         7.62 o                         
   9   1  11         61.69         58.21         8.89 o                         
  10   1  11         86.08         92.60        10.99 o                         
  11   1  11         13.96         19.15         8.31 o                         
 -14   2  11          3.16         -9.62        16.20 o                         
 -13   2  11         79.28         86.66        13.88 o                         
 -12   2  11          1.11         -4.05         6.93 o                         
 -11   2  11        302.62        255.13        15.43 o                         
 -10   2  11         25.03         27.74         6.50 o                         
  -9   2  11         26.11         39.00         6.88 o                         
  -8   2  11        497.84        516.76        20.20 o                         
  -7   2  11        261.61        215.68         8.57 o                         
  -6   2  11        268.22        261.73         7.92 o                         
  -5   2  11        189.96        199.39         6.64 o                         
  -4   2  11        169.26        183.21         8.24 o                         
  -3   2  11         34.20         36.06         3.20 o                         
  -2   2  11          1.39         12.94         2.39 o                         
  -1   2  11        215.80        232.35         6.04 o                         
   0   2  11        167.76        201.04         4.77 o                         
   1   2  11       1406.48       1372.55        15.13 o                         
   2   2  11        312.12        276.24         6.53 o                         
   3   2  11          3.38         12.49         2.66 o                         
   4   2  11        315.31        326.97         8.71 o                         
   5   2  11         28.77         31.22         3.97 o                         
   6   2  11        784.83        745.60        14.37 o                         
   7   2  11        176.43        177.86         8.54 o                         
   8   2  11        171.23        157.22        10.52 o                         
   9   2  11         21.97         15.12         6.95 o                         
  10   2  11         32.53         18.23         7.72 o                         
  11   2  11        168.13        224.62        15.87 o                         
  12   2  11         47.00         73.89        23.79 o                         
 -14   3  11        175.48        324.92        39.48 o                         
 -13   3  11         33.37         41.51        12.10 o                         
 -12   3  11        125.93        142.88        15.57 o                         
 -11   3  11         54.03         29.24         8.10 o                         
 -10   3  11         37.30         34.33         8.24 o                         
  -9   3  11          0.90          6.02         5.11 o                         
  -8   3  11        239.52        240.19        11.27 o                         
  -7   3  11        232.75        197.88         8.64 o                         
  -6   3  11        568.12        577.86        10.54 o                         
  -5   3  11          4.89         16.94         3.11 o                         
  -4   3  11        714.15        707.09        10.46 o                         
  -3   3  11        289.30        349.88         6.83 o                         
  -2   3  11       2031.51       2249.98        21.26 o                         
  -1   3  11        197.83        205.50         4.99 o                         
   0   3  11        102.41        117.88         4.39 o                         
   1   3  11          8.75          6.24         2.45 o                         
   2   3  11        383.58        365.85         7.66 o                         
   3   3  11        382.31        366.48         7.94 o                         
   4   3  11       1427.39       1430.11        19.10 o                         
   5   3  11       1564.75       1567.55        21.11 o                         
   6   3  11         14.74         13.47         3.95 o                         
   7   3  11         92.24         97.76         6.90 o                         
   8   3  11        139.66        152.72        11.22 o                         
   9   3  11         84.08         81.04         9.83 o                         
  10   3  11         30.09         26.09         8.07 o                         
  11   3  11          9.77          4.31         7.96 o                         
 -13   4  11        969.68       1022.70        40.53 o                         
 -12   4  11        257.41        246.99        19.16 o                         
 -11   4  11        123.56        108.52        11.28 o                         
 -10   4  11         75.79         71.81         7.80 o                         
  -9   4  11        174.82        171.10        10.36 o                         
  -8   4  11          3.56         24.45         4.50 o                         
  -7   4  11          0.80          5.81         3.46 o                         
  -6   4  11          6.67          9.98         3.32 o                         
  -5   4  11        155.68        141.62         5.63 o                         
  -4   4  11         33.66         30.39         3.23 o                         
  -3   4  11         11.10         15.03         2.59 o                         
  -2   4  11        156.79        160.94         5.09 o                         
  -1   4  11        407.16        398.36         8.03 o                         
   0   4  11         11.55         22.54         2.80 o                         
   1   4  11         12.96         21.29         2.77 o                         
   2   4  11         17.35         10.74         2.61 o                         
   3   4  11         52.93         47.10         5.40 o                         
   4   4  11       1537.30       1452.22        20.03 o                         
   5   4  11        395.52        422.96        11.47 o                         
   6   4  11        107.83         99.34         6.71 o                         
   7   4  11        182.81        189.32         9.08 o                         
   8   4  11        377.86        381.82        14.52 o                         
   9   4  11         90.17         97.11        10.63 o                         
  10   4  11          3.03         -5.40         8.91 o                         
  11   4  11         28.42         50.09        17.17 o                         
 -13   5  11         97.68        114.40        20.15 o                         
 -12   5  11         78.49         72.96        29.36 o                         
 -11   5  11         69.27         79.59        11.05 o                         
 -10   5  11         10.43          7.36         5.74 o                         
  -9   5  11          0.50         -2.01         4.69 o                         
  -8   5  11         76.01         65.59         6.54 o                         
  -7   5  11       1099.51        994.39        16.32 o                         
  -6   5  11         13.93         14.95         3.64 o                         
  -5   5  11         14.67         40.71         3.87 o                         
  -4   5  11        337.63        374.76        10.40 o                         
  -3   5  11        135.41         92.52         5.07 o                         
  -2   5  11         32.35         43.90         3.45 o                         
  -1   5  11          0.36          0.81         2.05 o                         
   0   5  11         12.14         18.29         2.62 o                         
   1   5  11        366.18        398.51         8.09 o                         
   2   5  11         49.94         52.56         4.37 o                         
   3   5  11         51.23         34.11         3.99 o                         
   4   5  11         35.34         36.17         4.46 o                         
   5   5  11          6.74          9.71         3.68 o                         
   6   5  11          0.62          3.15         3.60 o                         
   7   5  11       1110.84       1079.33        21.02 o                         
   8   5  11          0.56         -1.71         4.20 o                         
   9   5  11        229.26        229.38        13.69 o                         
  10   5  11         62.36         49.69        11.19 o                         
  11   5  11         95.15         97.28        16.06 o                         
 -13   6  11        117.09        153.99        17.55 o                         
 -12   6  11          4.18          5.58         9.43 o                         
 -11   6  11         27.54         15.53        11.25 o                         
 -10   6  11          0.05         -3.98         7.96 o                         
  -9   6  11        403.93        349.49        13.24 o                         
  -8   6  11        554.64        482.49        13.02 o                         
  -7   6  11        459.43        424.04        11.10 o                         
  -6   6  11         44.22         51.34         4.89 o                         
  -5   6  11       2562.43       2479.33        25.46 o                         
  -4   6  11        102.67         89.86         5.09 o                         
  -3   6  11        467.12        445.26         8.81 o                         
  -2   6  11          0.03         -2.31         2.31 o                         
  -1   6  11        225.07        252.27         6.88 o                         
   0   6  11          1.98          0.79         2.60 o                         
   1   6  11        511.45        524.96        10.62 o                         
   2   6  11        210.01        215.75         8.34 o                         
   3   6  11        812.04        794.89        17.29 o                         
   4   6  11        769.46        706.03        15.25 o                         
   5   6  11        152.91        161.05         8.71 o                         
   6   6  11        682.43        684.63        16.18 o                         
   7   6  11         69.14         67.58         7.87 o                         
   8   6  11         49.99         40.49         8.96 o                         
   9   6  11        526.58        569.40        18.94 o                         
  10   6  11         15.53         30.78        10.04 o                         
  11   6  11         14.04         23.09        20.50 o                         
 -13   7  11        159.99        211.04        30.87 o                         
 -12   7  11          8.36         27.69        13.86 o                         
 -11   7  11         10.88          0.64         9.23 o                         
 -10   7  11         62.72         77.27         9.86 o                         
  -9   7  11         20.28         28.27         6.50 o                         
  -8   7  11         27.70         35.14         5.72 o                         
  -7   7  11        165.86        161.80         8.49 o                         
  -6   7  11       1285.05       1233.75        18.58 o                         
  -5   7  11        223.36        239.21         8.75 o                         
  -4   7  11        497.36        495.89        11.04 o                         
  -3   7  11        699.08        655.09        12.39 o                         
  -2   7  11         69.21         72.39         5.13 o                         
  -1   7  11        218.24        219.94         7.68 o                         
   0   7  11         34.30         40.25         4.77 o                         
   1   7  11        518.77        512.67        13.01 o                         
   2   7  11        419.34        430.09        11.70 o                         
   3   7  11         18.83         14.81         4.38 o                         
   4   7  11        855.97        782.67        16.56 o                         
   5   7  11         84.57         97.70         7.53 o                         
   6   7  11         23.18         27.64         6.19 o                         
   7   7  11       1254.41       1194.11        25.06 o                         
   8   7  11          2.76          1.29         5.93 o                         
   9   7  11         11.24          4.75         6.01 o                         
  10   7  11          8.90         15.29        12.42 o                         
  11   7  11         16.82         -4.55        18.22 o                         
 -12   8  11         90.83         69.91        17.26 o                         
 -11   8  11         13.28         -1.13        10.41 o                         
 -10   8  11          6.84         -7.92         7.92 o                         
  -9   8  11         16.82         22.89         7.60 o                         
  -8   8  11        210.73        181.20        11.13 o                         
  -7   8  11        331.88        304.20        12.54 o                         
  -6   8  11         74.24         86.09         7.50 o                         
  -5   8  11         19.55         10.02         4.29 o                         
  -4   8  11          1.80          2.17         3.44 o                         
  -3   8  11        193.61        187.36         7.75 o                         
  -2   8  11         34.68         37.88         4.50 o                         
  -1   8  11       1873.34       1793.64        22.59 o                         
   0   8  11       2019.60       1984.04        40.66 o                         
   1   8  11          0.42          3.63         3.78 o                         
   2   8  11         33.67         33.22         5.28 o                         
   3   8  11        331.27        356.86        11.74 o                         
   4   8  11        517.94        467.26        16.60 o                         
   5   8  11        180.80        180.42        10.15 o                         
   6   8  11          2.12         10.44         6.86 o                         
   7   8  11         26.27         16.72         6.51 o                         
   8   8  11          0.00          1.01         7.95 o                         
   9   8  11         33.59         45.75         9.58 o                         
  10   8  11         43.03         63.95        12.94 o                         
 -12   9  11          9.13         -5.06        16.20 o                         
 -11   9  11        177.59        208.82        20.28 o                         
 -10   9  11          0.00          2.80         8.18 o                         
  -9   9  11         11.41          7.79         7.04 o                         
  -8   9  11         56.83         48.50         8.36 o                         
  -7   9  11          2.93          6.02         5.11 o                         
  -6   9  11        271.46        254.15        12.03 o                         
  -5   9  11       1127.62       1118.00        21.69 o                         
  -4   9  11         60.36         59.81         5.89 o                         
  -3   9  11        109.00        132.43         7.24 o                         
  -2   9  11        402.78        437.90        11.01 o                         
  -1   9  11        611.29        574.34        12.45 o                         
   0   9  11         61.31         44.28         5.47 o                         
   1   9  11         54.80         69.26         6.41 o                         
   2   9  11        445.77        406.27        12.61 o                         
   3   9  11       1079.45       1086.04        20.40 o                         
   4   9  11          0.00         -2.46         4.34 o                         
   5   9  11         38.55         49.29         6.70 o                         
   6   9  11        167.08        178.33        13.63 o                         
   7   9  11        126.76        123.43        10.97 o                         
   8   9  11        149.50        160.24        12.52 o                         
   9   9  11        202.46        277.62        16.40 o                         
  10   9  11          0.77         -3.91         9.48 o                         
 -12  10  11         58.11         92.11        25.31 o                         
 -11  10  11          4.87         15.25        13.18 o                         
 -10  10  11         69.90         68.64        11.94 o                         
  -9  10  11          0.93         10.70         7.26 o                         
  -8  10  11          4.18         21.93         7.91 o                         
  -7  10  11       1107.29       1121.04        27.25 o                         
  -6  10  11        657.90        630.83        17.79 o                         
  -5  10  11        210.62        234.87        11.85 o                         
  -4  10  11         98.40        106.44         7.42 o                         
  -3  10  11        144.44        129.58         7.70 o                         
  -2  10  11          5.77          4.08         5.17 o                         
  -1  10  11          1.30         11.55         4.72 o                         
   0  10  11          0.45         -1.34         4.14 o                         
   1  10  11         67.63         71.10         6.89 o                         
   2  10  11          0.59         11.09         5.35 o                         
   3  10  11          7.99          1.99         4.67 o                         
   4  10  11          4.02          4.54         5.32 o                         
   5  10  11        709.11        675.69        17.75 o                         
   6  10  11          0.16          1.75         6.23 o                         
   7  10  11          0.97         -3.15         6.69 o                         
   8  10  11        189.86        205.19        14.30 o                         
   9  10  11        156.73        168.06        15.61 o                         
 -10  11  11         11.13          0.10        11.88 o                         
  -9  11  11          2.72         -0.57         9.28 o                         
  -8  11  11          2.67          4.32         7.59 o                         
  -7  11  11        491.47        498.77        19.64 o                         
  -6  11  11          0.00         -2.01         5.58 o                         
  -5  11  11        350.26        363.74        14.18 o                         
  -4  11  11         11.57         17.78         6.88 o                         
  -3  11  11          0.42          1.68         4.49 o                         
  -2  11  11        509.17        492.80        13.89 o                         
  -1  11  11        275.30        269.96        11.00 o                         
   0  11  11        592.56        529.33        14.45 o                         
   1  11  11         10.96          2.87         6.34 o                         
   2  11  11        387.48        434.96        16.78 o                         
   3  11  11         57.86         50.50         7.24 o                         
   4  11  11        377.56        400.05        14.20 o                         
   5  11  11        115.85        129.73        11.25 o                         
   6  11  11         11.36         15.05         7.46 o                         
   7  11  11        140.27        149.33        12.55 o                         
   8  11  11         23.72         21.49         9.64 o                         
   9  11  11          6.17         -1.01        16.70 o                         
 -10  12  11        206.86        192.82        30.37 o                         
  -9  12  11         10.19          2.03        16.58 o                         
  -8  12  11         32.22         23.22        10.91 o                         
  -7  12  11        209.09        258.47        19.40 o                         
  -6  12  11         30.81         24.32         8.52 o                         
  -5  12  11          7.34          8.46         6.04 o                         
  -4  12  11        177.48        181.25        12.49 o                         
  -3  12  11          3.40          8.36         5.51 o                         
  -2  12  11         99.27         89.72         8.72 o                         
  -1  12  11        320.58        331.31        12.73 o                         
   0  12  11          7.61          6.07         5.13 o                         
   1  12  11         29.42         31.16         6.40 o                         
   2  12  11         35.54         29.41         6.36 o                         
   3  12  11        148.61        143.18        10.17 o                         
   4  12  11        175.90        185.64        11.42 o                         
   5  12  11        132.22        128.02        22.42 o                         
   6  12  11          0.21         -0.62         6.96 o                         
   7  12  11          9.36          4.20         7.53 o                         
   8  12  11         43.52         57.51        17.08 o                         
  -9  13  11        113.55         97.08        17.46 o                         
  -8  13  11         15.90         26.83        12.29 o                         
  -7  13  11        199.51        177.79        22.03 o                         
  -6  13  11          9.10         11.89         9.79 o                         
  -5  13  11          4.95         -3.03         8.13 o                         
  -4  13  11        232.89        219.51        14.10 o                         
  -3  13  11        234.87        210.55        15.34 o                         
  -2  13  11         49.78         76.45        10.25 o                         
  -1  13  11        108.30        102.71         9.74 o                         
   0  13  11          6.82          6.22         9.47 o                         
   1  13  11         99.73         87.48        10.97 o                         
   2  13  11          7.46         12.92         5.84 o                         
   3  13  11          7.15         -5.95         5.95 o                         
   4  13  11         82.17         89.36        10.03 o                         
   5  13  11          4.45          9.78         7.78 o                         
   6  13  11         33.19         42.19        10.93 o                         
   7  13  11        293.20        336.70        28.09 o                         
  -9  14  11          3.16         -5.06        20.24 o                         
  -8  14  11          1.92          0.79        10.48 o                         
  -7  14  11        222.12        240.64        20.74 o                         
  -6  14  11         20.67         20.63        11.28 o                         
  -5  14  11        162.31        133.86        15.83 o                         
  -4  14  11         88.21         99.60        14.37 o                         
  -3  14  11          3.65          7.56        13.16 o                         
  -2  14  11        283.14        319.66        17.11 o                         
  -1  14  11        282.92        289.97        16.88 o                         
   0  14  11        304.98        306.46        18.26 o                         
   1  14  11         31.76         38.66         9.36 o                         
   2  14  11        230.14        267.77        17.97 o                         
   3  14  11         31.85         57.98        10.36 o                         
   4  14  11         27.48         28.60        11.59 o                         
   5  14  11         31.79         46.32        14.03 o                         
   6  14  11          5.00          4.55        15.69 o                         
  -7  15  11        229.04        273.86        26.66 o                         
  -6  15  11          1.85          0.65        10.53 o                         
  -5  15  11         14.56         27.51        16.20 o                         
  -4  15  11          4.57         17.11        20.50 o                         
  -3  15  11          1.97         -1.51        12.29 o                         
  -2  15  11          2.90          0.06         7.67 o                         
  -1  15  11          4.08         -4.88         7.21 o                         
   0  15  11          8.78         -7.47         7.47 o                         
   1  15  11          0.68         20.88        10.19 o                         
   2  15  11         15.00         18.82         8.13 o                         
   3  15  11        153.07        195.34        16.26 o                         
   4  15  11          0.29          6.07        18.73 o                         
   5  15  11         82.77         61.74        29.86 o                         
  -6  16  11        319.52        414.50        57.19 o                         
  -5  16  11        193.80        318.84        37.45 o                         
  -4  16  11         45.97         46.56        21.26 o                         
  -3  16  11          4.14          2.55        15.26 o                         
  -2  16  11         74.21         66.84        13.68 o                         
  -1  16  11         34.79         23.78         9.93 o                         
   0  16  11          4.54         14.52         9.70 o                         
   1  16  11          0.94          0.36         7.80 o                         
   2  16  11          0.37          3.90        11.83 o                         
   3  16  11        123.98        125.01        21.44 o                         
  -2  17  11          4.63          6.58        18.73 o                         
  -1  17  11         79.10         98.25        16.06 o                         
 -12   0  12          6.03         -3.33        10.55 o                         
 -10   0  12        174.53        148.92        17.49 o                         
  -8   0  12        759.45        585.58        25.57 o                         
  -6   0  12       1206.05       1136.66        26.13 o                         
  -4   0  12        226.22        252.11        20.06 o                         
  -2   0  12         14.52          4.17         4.36 o                         
   0   0  12        254.61        261.97        12.45 o                         
   2   0  12         70.23         50.34         5.04 o                         
   4   0  12        407.38        409.56        19.14 o                         
   6   0  12       4984.28       4515.43        68.50 o                         
   8   0  12        264.63        299.33        17.26 o                         
  10   0  12         14.29         -9.56        10.63 o                         
 -14   1  12        127.60        118.43        30.37 o                         
 -13   1  12         58.15         56.51        11.82 o                         
 -12   1  12         63.17         81.29        10.79 o                         
 -11   1  12          0.00         -4.13         6.67 o                         
 -10   1  12        160.17        138.16        11.73 o                         
  -9   1  12         80.93         97.64         9.64 o                         
  -8   1  12        355.23        337.55        18.04 o                         
  -7   1  12        245.82        231.40        10.70 o                         
  -6   1  12        863.52        805.54        15.34 o                         
  -5   1  12         63.47         60.41         5.23 o                         
  -4   1  12         63.41         62.07         5.15 o                         
  -3   1  12        804.26        849.77        15.04 o                         
  -2   1  12        172.70        205.59         7.65 o                         
  -1   1  12        401.30        463.35        11.62 o                         
   0   1  12        234.96        223.51         7.88 o                         
   1   1  12        998.38       1025.38        16.55 o                         
   2   1  12          3.27          5.94         2.38 o                         
   3   1  12        302.53        298.22         7.38 o                         
   4   1  12         70.81         76.47         4.89 o                         
   5   1  12        162.93        158.97         7.30 o                         
   6   1  12        181.54        206.43        10.49 o                         
   7   1  12        787.30        745.99        16.68 o                         
   8   1  12         90.83         83.05         8.38 o                         
   9   1  12         44.63         33.09         7.58 o                         
  10   1  12         15.44          8.61         8.77 o                         
  11   1  12         16.72         18.48         9.13 o                         
 -14   2  12         17.32         54.15        17.71 o                         
 -13   2  12        197.65        187.46        18.20 o                         
 -12   2  12         16.50         19.32         7.92 o                         
 -11   2  12         16.15          9.77         6.92 o                         
 -10   2  12        153.53        154.84        12.33 o                         
  -9   2  12         14.10         26.56         7.03 o                         
  -8   2  12        130.77        133.49        13.11 o                         
  -7   2  12         22.50         25.70         5.27 o                         
  -6   2  12        393.46        423.00        11.33 o                         
  -5   2  12         26.55         41.11         4.66 o                         
  -4   2  12       1403.64       1501.16        21.23 o                         
  -3   2  12        186.89        203.29         9.13 o                         
  -2   2  12        889.09        930.22        15.64 o                         
  -1   2  12        227.10        243.07         7.72 o                         
   0   2  12        785.01        824.06        16.60 o                         
   1   2  12         86.74        121.21         9.39 o                         
   2   2  12       1290.96       1251.08        16.07 o                         
   3   2  12        212.30        194.35         8.56 o                         
   4   2  12       1344.12       1331.34        18.50 o                         
   5   2  12         67.82         70.03         5.50 o                         
   6   2  12        382.35        328.80        10.09 o                         
   7   2  12         11.30          8.35         4.49 o                         
   8   2  12        446.76        450.42        15.52 o                         
   9   2  12         83.08         70.99         9.74 o                         
  10   2  12         96.92         91.36        11.33 o                         
  11   2  12        140.00        173.25        15.15 o                         
 -13   3  12          2.19         -4.35        10.19 o                         
 -12   3  12         11.30         17.72         9.94 o                         
 -11   3  12         28.24         27.74        10.45 o                         
 -10   3  12         52.27         62.11         9.15 o                         
  -9   3  12          1.63          1.40         5.73 o                         
  -8   3  12        172.49        153.42        12.05 o                         
  -7   3  12         15.30          8.34         7.87 o                         
  -6   3  12       1366.63       1247.21        19.76 o                         
  -5   3  12        174.61        163.59         7.86 o                         
  -4   3  12        676.42        786.02        14.74 o                         
  -3   3  12        399.87        406.94        11.65 o                         
  -2   3  12        991.90       1127.85        19.35 o                         
  -1   3  12        329.91        333.59         9.40 o                         
   0   3  12        109.19         99.06         6.07 o                         
   1   3  12        287.58        301.45         9.03 o                         
   2   3  12        101.99        106.68         5.73 o                         
   3   3  12         19.40         26.87         3.70 o                         
   4   3  12        678.25        654.30        12.65 o                         
   5   3  12        531.84        518.13        11.97 o                         
   6   3  12         93.44         96.03         6.76 o                         
   7   3  12         43.75         34.43         5.01 o                         
   8   3  12          9.49          2.28         5.16 o                         
   9   3  12         99.73        124.49        11.76 o                         
  10   3  12         74.50         56.87        11.45 o                         
  11   3  12         78.75         82.18        28.09 o                         
 -13   4  12          2.59         -1.80         9.79 o                         
 -12   4  12         10.88         -4.80         8.77 o                         
 -11   4  12         37.96         48.13         9.06 o                         
 -10   4  12          0.71         -5.46         5.46 o                         
  -9   4  12        105.42        111.69        12.59 o                         
  -8   4  12        612.93        619.29        18.63 o                         
  -7   4  12        103.22        124.77         8.78 o                         
  -6   4  12        318.46        305.26        11.44 o                         
  -5   4  12         56.07         75.03         6.02 o                         
  -4   4  12        142.77        156.67         7.80 o                         
  -3   4  12          0.82          2.83         3.14 o                         
  -2   4  12         22.82         26.11         6.49 o                         
  -1   4  12         44.82         64.02         5.24 o                         
   0   4  12         22.81         45.63         4.26 o                         
   1   4  12         12.00         21.74         3.31 o                         
   2   4  12        790.74        761.86        13.01 o                         
   3   4  12        194.83        202.15         7.40 o                         
   4   4  12         49.64         45.46         4.75 o                         
   5   4  12        288.39        293.38         9.53 o                         
   6   4  12        714.61        640.26        15.35 o                         
   7   4  12         60.12         67.02         6.91 o                         
   8   4  12         11.49         12.70         6.43 o                         
   9   4  12         31.00         27.65         7.86 o                         
  10   4  12         94.60         70.34        11.78 o                         
  11   4  12        242.98        255.64        25.21 o                         
 -13   5  12         59.59         57.15        13.51 o                         
 -12   5  12         27.81         20.96        11.98 o                         
 -11   5  12         46.04         20.11         9.80 o                         
 -10   5  12        122.98        168.56        22.86 o                         
  -9   5  12        380.93        351.35        15.56 o                         
  -8   5  12        378.87        370.68        13.62 o                         
  -7   5  12       1594.08       1558.53        26.37 o                         
  -6   5  12       1232.50       1162.31        21.68 o                         
  -5   5  12       1058.61       1018.13        17.62 o                         
  -4   5  12        139.14        137.38         7.45 o                         
  -3   5  12          3.11          5.31         3.45 o                         
  -2   5  12        225.81        243.18         8.51 o                         
  -1   5  12          3.60          1.82         2.63 o                         
   0   5  12         25.69         16.08         3.14 o                         
   1   5  12        596.35        595.33        15.67 o                         
   2   5  12        872.66        839.45        16.18 o                         
   3   5  12        659.03        690.37        13.36 o                         
   4   5  12          6.54         12.39         4.11 o                         
   5   5  12         47.30         38.53         5.47 o                         
   6   5  12        201.83        230.61        10.89 o                         
   7   5  12        418.90        431.85        15.44 o                         
   8   5  12        266.53        245.66        17.94 o                         
   9   5  12        337.60        415.50        19.26 o                         
  10   5  12          0.12          4.46         8.02 o                         
  11   5  12          5.84        -13.16        13.16 o                         
 -13   6  12        233.21        202.44        33.91 o                         
 -12   6  12         64.05         58.57        12.25 o                         
 -11   6  12        162.71        135.70        15.27 o                         
 -10   6  12         33.42         24.46         7.66 o                         
  -9   6  12         90.89         75.59         8.97 o                         
  -8   6  12        301.93        300.61        12.52 o                         
  -7   6  12          6.70          6.58         4.34 o                         
  -6   6  12        275.70        236.81        11.03 o                         
  -5   6  12          1.13          4.72         3.90 o                         
  -4   6  12       4265.51       4009.39        40.11 o                         
  -3   6  12          5.16          2.77         3.09 o                         
  -2   6  12         44.22         36.40         4.68 o                         
  -1   6  12        180.04        170.14         7.77 o                         
   0   6  12        340.89        321.15        10.68 o                         
   1   6  12         24.38         21.36         4.92 o                         
   2   6  12         14.95         23.62         5.01 o                         
   3   6  12          0.35          3.60         4.02 o                         
   4   6  12         94.30         93.38         8.41 o                         
   5   6  12         60.08         51.81         6.05 o                         
   6   6  12         92.09         95.72         7.87 o                         
   7   6  12        437.61        425.47        15.67 o                         
   8   6  12        817.92        774.27        21.07 o                         
   9   6  12         88.56        113.10        11.23 o                         
  10   6  12         20.71         13.42        12.03 o                         
 -13   7  12         13.39         -5.57        19.23 o                         
 -12   7  12          0.09          6.14         9.65 o                         
 -11   7  12         49.32         56.37        11.97 o                         
 -10   7  12        484.64        466.30        23.14 o                         
  -9   7  12        338.97        354.43        16.23 o                         
  -8   7  12        395.87        369.96        21.91 o                         
  -7   7  12        151.03        126.77         9.36 o                         
  -6   7  12         50.82         40.17         7.28 o                         
  -5   7  12         29.02         32.48         5.62 o                         
  -4   7  12        586.93        556.39        18.81 o                         
  -3   7  12        959.15        945.46        20.93 o                         
  -2   7  12         26.26         33.19         4.71 o                         
  -1   7  12        242.57        228.98         8.98 o                         
   0   7  12        127.12        123.95         7.33 o                         
   1   7  12        559.72        523.99        14.72 o                         
   2   7  12        282.09        249.41        11.68 o                         
   3   7  12         16.13         30.69         6.06 o                         
   4   7  12          7.45          5.34         4.86 o                         
   5   7  12         11.34         11.57         4.70 o                         
   6   7  12        243.39        256.71        11.61 o                         
   7   7  12       1078.00        980.12        23.29 o                         
   8   7  12        207.01        242.77        14.68 o                         
   9   7  12        330.45        362.56        22.57 o                         
  10   7  12         62.84         57.70        22.27 o                         
 -12   8  12        146.93        158.41        28.34 o                         
 -11   8  12          7.27          4.13        11.17 o                         
 -10   8  12        183.17        191.07        21.03 o                         
  -9   8  12        120.57        126.42        17.33 o                         
  -8   8  12        397.31        408.96        17.07 o                         
  -7   8  12         46.95         47.97         8.07 o                         
  -6   8  12        686.86        682.87        18.32 o                         
  -5   8  12        923.67        916.16        19.68 o                         
  -4   8  12          4.83          6.62         4.26 o                         
  -3   8  12          0.08         -1.72         3.77 o                         
  -2   8  12        278.95        257.76         9.78 o                         
  -1   8  12          0.02          3.04         3.88 o                         
   0   8  12       2951.19       2917.18        39.31 o                         
   1   8  12        292.70        268.80        11.67 o                         
   2   8  12        165.97        168.81        10.38 o                         
   3   8  12         95.61        111.98         9.53 o                         
   4   8  12        360.97        284.62        12.98 o                         
   5   8  12         12.68         14.87         5.78 o                         
   6   8  12         11.46         10.38         6.43 o                         
   7   8  12         50.01         73.23        10.54 o                         
   8   8  12         47.96         25.09         9.17 o                         
   9   8  12         19.04         20.16         9.14 o                         
  10   8  12        134.66        152.14        45.04 o                         
 -12   9  12         96.57         63.77        22.27 o                         
 -11   9  12          0.05          0.54        11.30 o                         
 -10   9  12         56.90          4.42        11.33 o                         
  -9   9  12         76.62         75.05        12.21 o                         
  -8   9  12         43.02         45.81         8.79 o                         
  -7   9  12         17.56         20.51         6.35 o                         
  -6   9  12          4.86          6.41         5.22 o                         
  -5   9  12         10.37         15.23         5.82 o                         
  -4   9  12         53.08         50.55         6.09 o                         
  -3   9  12         88.81         78.86         6.80 o                         
  -2   9  12        506.76        467.13        16.60 o                         
  -1   9  12         21.18         25.89         5.95 o                         
   0   9  12          0.52          0.63         4.87 o                         
   1   9  12        699.47        707.91        34.86 o                         
   2   9  12         50.52         50.57         7.29 o                         
   3   9  12         83.75         79.86         8.34 o                         
   4   9  12        276.10        246.94        12.98 o                         
   5   9  12        320.87        324.85        14.60 o                         
   6   9  12          7.05          2.41         7.08 o                         
   7   9  12         66.19         80.56        11.22 o                         
   8   9  12          3.94         15.08         8.71 o                         
   9   9  12         16.09         11.58        10.79 o                         
 -11  10  12          0.01          5.57        16.70 o                         
 -10  10  12          0.87          8.34        11.92 o                         
  -9  10  12        318.80        302.63        20.63 o                         
  -8  10  12        100.92        101.90        15.91 o                         
  -7  10  12         73.45         90.81        11.82 o                         
  -6  10  12          0.62         -1.39         5.20 o                         
  -5  10  12         64.67         67.99         7.97 o                         
  -4  10  12          3.45          9.98         4.75 o                         
  -3  10  12         76.56         73.00         7.15 o                         
  -2  10  12        214.18        232.12        10.51 o                         
  -1  10  12        154.20        137.07         9.72 o                         
   0  10  12       1483.02       1360.67        25.85 o                         
   1  10  12         18.24         19.56         8.47 o                         
   2  10  12          6.80         12.40         5.64 o                         
   3  10  12          0.87         -3.44         5.25 o                         
   4  10  12         42.15         78.12         9.53 o                         
   5  10  12         95.50         97.34        12.92 o                         
   6  10  12         13.56          7.02         7.68 o                         
   7  10  12        154.75        174.86        15.51 o                         
   8  10  12         12.34         16.80         9.65 o                         
   9  10  12          3.98         14.68        18.73 o                         
 -10  11  12          0.01          4.85        13.66 o                         
  -9  11  12         48.67         25.93        10.91 o                         
  -8  11  12         20.16         28.57        10.44 o                         
  -7  11  12        163.04        186.30        16.56 o                         
  -6  11  12         46.35         38.30         7.38 o                         
  -5  11  12        830.83        841.74        20.92 o                         
  -4  11  12          0.21          1.71         7.51 o                         
  -3  11  12         65.91         70.91         7.62 o                         
  -2  11  12         87.48         71.49         8.00 o                         
  -1  11  12        195.56        212.22        11.85 o                         
   0  11  12        656.27        638.97        24.02 o                         
   1  11  12        408.24        390.08        26.78 o                         
   2  11  12        329.11        339.37        31.10 o                         
   3  11  12          2.53          5.14         8.90 o                         
   4  11  12          1.55         -5.18         5.86 o                         
   5  11  12          4.10         -2.38         6.46 o                         
   6  11  12         31.92         15.85         8.73 o                         
   7  11  12         34.85         14.58         9.42 o                         
   8  11  12          7.85         -5.06        15.69 o                         
  -9  12  12         44.55         51.28        16.72 o                         
  -8  12  12        145.73        158.65        22.18 o                         
  -7  12  12         21.54         11.85        10.61 o                         
  -6  12  12          4.11          8.28         7.85 o                         
  -5  12  12         41.85         60.30         8.46 o                         
  -4  12  12          4.59          6.67         7.90 o                         
  -3  12  12        125.00        105.94         9.50 o                         
  -2  12  12        108.44         82.90         8.70 o                         
  -1  12  12          0.79          7.80         5.67 o                         
   0  12  12          7.41          4.28         5.86 o                         
   1  12  12         69.73         49.53         8.19 o                         
   2  12  12          0.11          3.28         5.86 o                         
   3  12  12         34.42         42.81         8.52 o                         
   4  12  12        247.71        222.10        14.36 o                         
   5  12  12         11.06         10.60         8.47 o                         
   6  12  12          2.94         17.91         9.03 o                         
   7  12  12        335.90        365.78        27.72 o                         
  -9  13  12         36.76         -6.07        18.22 o                         
  -8  13  12        112.25        153.75        23.53 o                         
  -7  13  12          0.51         -9.62        11.81 o                         
  -6  13  12         57.86         68.94        18.98 o                         
  -5  13  12        258.27        307.99        17.08 o                         
  -4  13  12          0.47         -0.12         7.04 o                         
  -3  13  12         10.60         -1.55         6.72 o                         
  -2  13  12         75.63         86.11         9.25 o                         
  -1  13  12        137.18        152.58        11.73 o                         
   0  13  12         78.64         82.31        20.63 o                         
   1  13  12         42.58         38.25         8.68 o                         
   2  13  12        133.12        114.35        11.14 o                         
   3  13  12         37.39         52.42         9.11 o                         
   4  13  12          1.78         -6.87         6.87 o                         
   5  13  12        199.72        232.76        21.26 o                         
   6  13  12          0.26         -2.31        11.27 o                         
   7  13  12          3.97         -2.02        27.33 o                         
  -7  14  12        180.28        214.18        25.94 o
[truncated: 189,219 more chars]
