# Supplementary material for: Crystallographic characterization of rare-earth cyano­tri­phenyl­borate complexes and the cyano­borates [NCBPh3]1−, [NCBPh2Me]1−, and [NCBPh2(μ-O)BPh2]1−
Source: Acta Crystallogr E Crystallogr Commun. 2021 Jul 13;77(Pt 8):799–803. doi: 10.1107/S2056989021006861 (PMC8340972; doi:10.1107/S2056989021006861)
Supplement: Supplementary file 6 [file e-77-00799-4sup6.hkl]

data_4                                                                          
_shelx_title ' mtd32 in Pca2(1)'                                                
_shelx_refln_list_code          4                                               
_shelx_F_calc_maximum      553.53                                               
_exptl_crystal_F_000      3368.00                                               
_reflns_d_resolution_high  0.8192                                               
                                                                                
loop_                                                                           
 _space_group_symop_operation_xyz                                               
 'x, y, z'                                                                      
 '-x, -y, z+1/2'                                                                
 'x+1/2, -y, z'                                                                 
 '-x+1/2, y, z+1/2'                                                             
                                                                                
_cell_length_a    27.1929                                                       
_cell_length_b    14.5520                                                       
_cell_length_c    21.2218                                                       
_cell_angle_alpha  90.000                                                       
_cell_angle_beta   90.000                                                       
_cell_angle_gamma  90.000                                                       
                                                                                
_shelx_F_squared_multiplier     1.000                                           
                                                                                
loop_                                                                           
 _refln_index_h                                                                 
 _refln_index_k                                                                 
 _refln_index_l                                                                 
 _refln_F_squared_calc                                                          
 _refln_F_squared_meas                                                          
 _refln_F_squared_sigma                                                         
 _refln_observed_status                                                         
   2   0 -25       2205.50       2159.39       177.60 o                         
   4   0 -25        127.55         69.92        40.54 o                         
   6   0 -25        743.89        580.60        88.80 o                         
   8   0 -25         44.21         81.08        38.22 o                         
   1   1 -25         96.03        114.27        26.92 o                         
   2   1 -25        183.00        269.22        51.82 o                         
   3   1 -25         19.87         32.82        25.10 o                         
   4   1 -25         84.10         96.52        27.03 o                         
   5   1 -25         57.97        118.04        27.47 o                         
   6   1 -25         26.07         60.99        26.01 o                         
   7   1 -25        112.39         86.61        26.50 o                         
   8   1 -25         58.24         73.85        23.37 o                         
   1   2 -25        760.68        733.78        46.88 o                         
   2   2 -25        626.86        711.83        44.57 o                         
   3   2 -25        269.21        267.71        31.63 o                         
   4   2 -25        105.70        120.30        33.44 o                         
   5   2 -25        118.35        125.29        25.10 o                         
   6   2 -25        130.79        163.44        26.15 o                         
   7   2 -25        907.35        929.26        45.15 o                         
   1   3 -25          5.78         13.16        23.04 o                         
   2   3 -25        346.19        354.61        30.35 o                         
   3   3 -25         24.81         65.80        22.68 o                         
   4   3 -25         60.96         16.90        22.07 o                         
   5   3 -25         63.59         15.19        21.70 o                         
   6   3 -25         73.11         72.41        23.72 o                         
   1   4 -25        659.94        625.70        33.75 o                         
   2   4 -25         50.05         65.89        22.94 o                         
   3   4 -25        833.69        974.82        45.44 o                         
   4   4 -25        108.67         72.38        24.02 o                         
   0   0 -24       2887.79       2868.56       166.01 o                         
   2   0 -24         76.88        119.68        38.22 o                         
   4   0 -24       1702.60       2291.45       115.82 o                         
   6   0 -24         48.03         57.14        34.04 o                         
   8   0 -24       1467.61       1406.25        73.02 o                         
  10   0 -24        100.50        123.26        36.78 o                         
  12   0 -24        605.09        575.21        55.91 o                         
   0   1 -24         76.04         19.30        32.76 o                         
   1   1 -24         28.34         22.43        23.19 o                         
   2   1 -24          1.18         30.06        23.04 o                         
   3   1 -24        190.37        147.22        27.36 o                         
   4   1 -24        190.86        223.15        28.86 o                         
   5   1 -24        133.92        112.71        22.37 o                         
   6   1 -24         22.64         41.49        21.36 o                         
   7   1 -24        136.40        177.14        25.16 o                         
   8   1 -24        235.00        253.72        30.39 o                         
   9   1 -24        335.01        349.49        33.27 o                         
  10   1 -24        351.07        360.43        33.74 o                         
  11   1 -24         12.57          9.17        26.61 o                         
  12   1 -24        173.75        272.31        31.81 o                         
   0   2 -24        629.13        635.20        55.91 o                         
   1   2 -24        629.68        635.66        40.03 o                         
   2   2 -24         57.50         59.34        21.70 o                         
   3   2 -24        198.83        228.68        25.08 o                         
   4   2 -24        756.78        763.43        40.25 o                         
   5   2 -24       1251.12       1150.47        47.17 o                         
   6   2 -24        115.94        225.72        25.90 o                         
   7   2 -24         30.52         44.00        23.78 o                         
   8   2 -24        727.82        601.27        40.47 o                         
   9   2 -24        549.42        398.37        42.35 o                         
  10   2 -24        391.37        417.96        36.16 o                         
  11   2 -24         12.58         36.17        24.98 o                         
   0   3 -24         96.10        178.46        31.90 o                         
   1   3 -24         32.76         60.27        19.03 o                         
   2   3 -24        290.10        240.11        25.83 o                         
   3   3 -24        192.42        162.89        24.49 o                         
   4   3 -24         14.76         22.55        20.94 o                         
   5   3 -24         20.44         41.33        21.29 o                         
   6   3 -24        121.86        107.37        24.34 o                         
   7   3 -24         15.94         18.24        20.94 o                         
   8   3 -24         54.30         35.04        24.87 o                         
   9   3 -24         12.40         -4.83        23.16 o                         
  10   3 -24        212.80        201.43        30.37 o                         
  11   3 -24          4.66          6.70        27.86 o                         
   0   4 -24        180.31        233.75        33.44 o                         
   1   4 -24       1137.87       1184.97        43.06 o                         
   2   4 -24          7.17         -3.25        18.02 o                         
   3   4 -24        851.04        800.59        42.59 o                         
   4   4 -24         67.63        182.75        23.31 o                         
   5   4 -24       1303.00       1317.93        51.49 o                         
   6   4 -24         70.99         62.80        22.37 o                         
   7   4 -24        213.17        272.68        34.55 o                         
   8   4 -24        332.06        376.20        44.02 o                         
   9   4 -24        698.59        690.38        42.86 o                         
   0   5 -24         92.33         41.75        28.81 o                         
   1   5 -24        130.15        127.89        22.56 o                         
   2   5 -24        108.66         71.71        20.67 o                         
   3   5 -24         25.96         61.92        19.58 o                         
   4   5 -24         73.38         47.47        19.28 o                         
   5   5 -24        103.32        111.12        21.45 o                         
   6   5 -24          0.59         19.18        19.28 o                         
   7   5 -24          9.54         23.06        25.06 o                         
   8   5 -24        177.89        140.77        28.22 o                         
   0   6 -24       1458.33       1204.70        63.05 o                         
   1   6 -24        321.85        362.07        27.77 o                         
   2   6 -24         62.89        102.43        21.23 o                         
   3   6 -24          1.96        -18.78        19.86 o                         
   4   6 -24       1002.98        995.59        64.39 o                         
   5   6 -24        132.73        121.33        22.77 o                         
   2   0 -23       2471.26       2657.28       154.43 o                         
   4   0 -23        227.36        212.40        39.51 o                         
   6   0 -23       2407.90       2411.74        90.38 o                         
   8   0 -23         78.32         54.73        25.94 o                         
  10   0 -23       2943.94       2947.77       216.20 o                         
  12   0 -23        152.32        208.48        40.68 o                         
  14   0 -23       1037.79       1288.83       198.83 o                         
   1   1 -23         15.28         31.95        21.67 o                         
   2   1 -23          5.35         -5.07        19.76 o                         
   3   1 -23        190.06        209.50        23.72 o                         
   4   1 -23         51.30         75.99        19.90 o                         
   5   1 -23         94.19         73.48        21.03 o                         
   6   1 -23         82.08         73.84        21.20 o                         
   7   1 -23         63.42         77.28        21.70 o                         
   8   1 -23        244.27        196.78        28.43 o                         
   9   1 -23        159.50         91.64        22.68 o                         
  10   1 -23        131.79        148.75        26.50 o                         
  11   1 -23        191.50        226.82        29.30 o                         
  12   1 -23         92.76        117.25        26.01 o                         
  13   1 -23          0.94         11.50        31.76 o                         
  14   1 -23         65.52         93.63        26.27 o                         
  15   1 -23        414.54        457.10        37.46 o                         
   1   2 -23        312.69        328.84        25.95 o                         
   2   2 -23        873.83        903.35        41.22 o                         
   3   2 -23       2152.64       2125.42        59.01 o                         
   4   2 -23        184.98        252.09        26.55 o                         
   5   2 -23        108.03        142.34        23.09 o                         
   6   2 -23       1115.36       1099.59        44.81 o                         
   7   2 -23       1237.37       1226.33        52.07 o                         
   8   2 -23         42.64         83.97        25.10 o                         
   9   2 -23        412.70        539.08        38.10 o                         
  10   2 -23        322.69        380.47        34.16 o                         
  11   2 -23       1029.30       1235.98        54.99 o                         
  12   2 -23        404.10        410.50        34.67 o                         
  13   2 -23         51.48         18.62        22.63 o                         
  14   2 -23         90.08         53.28        24.98 o                         
   1   3 -23         56.09         61.10        18.07 o                         
   2   3 -23         56.94         65.34        21.83 o                         
   3   3 -23          2.87         23.91        17.50 o                         
   4   3 -23         30.41         30.71        20.06 o                         
   5   3 -23          9.80          9.05        20.25 o                         
   6   3 -23         80.75         58.39        21.03 o                         
   7   3 -23         20.77         24.11        22.52 o                         
   8   3 -23        339.53        358.32        32.73 o                         
   9   3 -23        111.78        146.10        27.03 o                         
  10   3 -23        489.08        491.36        36.60 o                         
  11   3 -23         32.26         11.74        23.48 o                         
  12   3 -23         17.46         55.40        24.46 o                         
  13   3 -23          6.17         31.29        27.43 o                         
  14   3 -23        166.37        208.38        34.74 o                         
   1   4 -23        867.10        710.64        33.95 o                         
   2   4 -23        175.98        297.95        24.69 o                         
   3   4 -23        974.89        977.42        45.18 o                         
   4   4 -23        119.64        127.17        20.56 o                         
   5   4 -23        977.70       1038.46        39.03 o                         
   6   4 -23        208.37        299.77        27.77 o                         
   7   4 -23       1044.16        916.91        48.03 o                         
   8   4 -23          9.56        -17.72        21.88 o                         
   9   4 -23        201.98        227.34        29.77 o                         
  10   4 -23        111.09        164.74        27.74 o                         
  11   4 -23       1172.50       1001.59        51.57 o                         
  12   4 -23          7.13         16.12        24.32 o                         
  13   4 -23          0.46         -7.37        23.04 o                         
   1   5 -23          8.16        -16.97        16.97 o                         
   2   5 -23         34.63         32.37        18.78 o                         
   3   5 -23          2.98         23.66        18.56 o                         
   4   5 -23         13.22         42.56        18.85 o                         
   5   5 -23         16.56          0.68        17.86 o                         
   6   5 -23         73.91        107.06        29.62 o                         
   7   5 -23         94.17         87.76        25.59 o                         
   8   5 -23          2.52          3.53        19.66 o                         
   9   5 -23        146.37        168.90        26.89 o                         
  10   5 -23        116.98        144.78        27.94 o                         
  11   5 -23        118.82        120.54        33.29 o                         
  12   5 -23        114.34         86.87        38.22 o                         
   1   6 -23        357.52        306.70        25.66 o                         
   2   6 -23       1504.52       1313.07        54.68 o                         
   3   6 -23        127.19        129.45        21.67 o                         
   4   6 -23        260.94        190.98        22.97 o                         
   5   6 -23         77.47        120.70        22.63 o                         
   6   6 -23        887.30       1002.62        44.13 o                         
   7   6 -23        239.19        257.42        30.80 o                         
   8   6 -23        155.63        165.13        29.40 o                         
   9   6 -23         64.32         44.88        25.42 o                         
  10   6 -23        614.77        494.44        56.28 o                         
   1   7 -23          8.58         52.05        19.53 o                         
   2   7 -23         57.97         40.29        20.00 o                         
   3   7 -23         45.40        117.48        24.55 o                         
   4   7 -23        176.63        173.66        26.29 o                         
   5   7 -23         32.52         28.57        25.54 o                         
   6   7 -23        149.31        209.95        30.02 o                         
   7   7 -23        204.73        201.18        39.69 o                         
   1   8 -23         58.26        101.55        32.88 o                         
   2   8 -23        584.85        484.07        35.31 o                         
   0   0 -22       1732.73       1880.20       119.68 o                         
   2   0 -22        235.93         92.66        32.76 o                         
   4   0 -22       1055.30       1188.38        54.77 o                         
   6   0 -22        698.43        536.41        41.57 o                         
   8   0 -22        892.17        631.13       123.54 o                         
  10   0 -22        294.33        228.18        50.19 o                         
  12   0 -22       1189.41       1296.79        75.04 o                         
  14   0 -22        832.60        903.32        68.25 o                         
  16   0 -22        814.70        852.78        83.01 o                         
   0   1 -22         60.92         58.78        23.70 o                         
   1   1 -22         67.39        127.15        20.63 o                         
   2   1 -22        174.99        195.65        23.00 o                         
   3   1 -22         42.84         53.09        18.90 o                         
   4   1 -22         12.89         30.23        20.78 o                         
   5   1 -22         70.86        127.16        25.84 o                         
   6   1 -22         33.92         57.41        17.74 o                         
   7   1 -22         68.59         35.86        18.90 o                         
   8   1 -22        142.37        107.06        21.36 o                         
   9   1 -22        357.75        279.16        29.30 o                         
  10   1 -22        485.59        397.70        37.34 o                         
  11   1 -22        172.78        174.32        26.27 o                         
  12   1 -22        244.64        229.54        40.63 o                         
  13   1 -22        323.85        294.38        33.16 o                         
  14   1 -22         77.16         88.12        25.42 o                         
  15   1 -22         87.39        109.92        26.92 o                         
  16   1 -22        103.53         70.46        25.10 o                         
  17   1 -22        266.46        204.92        38.45 o                         
   0   2 -22        434.80        457.12        37.10 o                         
   1   2 -22        311.17        258.93        22.25 o                         
   2   2 -22         57.48         42.00        16.60 o                         
   3   2 -22        362.84        353.38        25.12 o                         
   4   2 -22        525.08        580.37        32.70 o                         
   5   2 -22        987.07        893.01        44.28 o                         
   6   2 -22         29.67         42.84        22.18 o                         
   7   2 -22         27.27         44.82        22.14 o                         
   8   2 -22        617.01        537.01        36.09 o                         
   9   2 -22       2150.69       1813.15        56.07 o                         
  10   2 -22         34.64         18.89        22.36 o                         
  11   2 -22         55.38         81.90        23.39 o                         
  12   2 -22        818.53        831.54        46.27 o                         
  13   2 -22        612.77        663.55        60.18 o                         
  14   2 -22        322.19        348.05        32.22 o                         
  15   2 -22          7.90         34.33        23.94 o                         
  16   2 -22         86.45        128.80        28.13 o                         
  17   2 -22        313.99        226.48        31.24 o                         
   0   3 -22         86.77        174.63        35.28 o                         
   1   3 -22         57.56         23.47        16.24 o                         
   2   3 -22         87.76         76.49        18.07 o                         
   3   3 -22         33.93          4.89        15.91 o                         
   4   3 -22         73.81         48.20        17.12 o                         
   5   3 -22        103.96        115.03        21.27 o                         
   6   3 -22        732.05        660.96        36.12 o                         
   7   3 -22         82.94         88.80        23.16 o                         
   8   3 -22         12.51         21.07        22.14 o                         
   9   3 -22         30.33         23.24        21.88 o                         
  10   3 -22        276.06        185.83        27.36 o                         
  11   3 -22        177.64        229.85        30.17 o                         
  12   3 -22        218.64        264.35        34.58 o                         
  13   3 -22         24.71         28.31        23.97 o                         
  14   3 -22         71.54         63.55        24.22 o                         
  15   3 -22        120.57        119.21        27.28 o                         
  16   3 -22        188.70        176.30        29.30 o                         
   0   4 -22        117.38        140.32        29.43 o                         
   1   4 -22        441.67        476.72        27.81 o                         
   2   4 -22         80.50        127.30        19.87 o                         
   3   4 -22        290.88        228.90        22.56 o                         
   4   4 -22         69.95         80.17        18.20 o                         
   5   4 -22        870.16        849.75        43.28 o                         
   6   4 -22         50.85         52.26        19.04 o                         
   7   4 -22        527.23        565.01        32.97 o                         
   8   4 -22         27.07         68.13        19.45 o                         
   9   4 -22       1421.46       1279.20        53.55 o                         
  10   4 -22         72.49         96.94        25.54 o                         
  11   4 -22        109.33        147.20        35.66 o                         
  12   4 -22        350.23        456.84        49.04 o                         
  13   4 -22        663.75        713.19        43.27 o                         
  14   4 -22         50.07         81.69        29.48 o                         
  15   4 -22        192.53        198.09        43.42 o                         
   0   5 -22         24.02          3.86        24.52 o                         
   1   5 -22         36.45         13.76        28.20 o                         
   2   5 -22         93.75         95.43        19.33 o                         
   3   5 -22        143.39        171.99        21.33 o                         
   4   5 -22         90.18        107.65        19.65 o                         
   5   5 -22         12.67         25.17        19.11 o                         
   6   5 -22          9.08         29.27        19.53 o                         
   7   5 -22        335.74        273.75        28.61 o                         
   8   5 -22        168.93        144.49        23.28 o                         
   9   5 -22         58.19         86.73        21.81 o                         
  10   5 -22        112.80        190.78        25.02 o                         
  11   5 -22        234.47        204.93        26.02 o                         
  12   5 -22        312.23        313.56        41.66 o                         
  13   5 -22         96.31        121.84        32.64 o                         
  14   5 -22         48.82         58.01        30.41 o                         
   0   6 -22       1369.50       1322.64        60.10 o                         
   1   6 -22         18.36         47.89        18.28 o                         
   2   6 -22        139.37        126.44        20.67 o                         
   3   6 -22        143.85        179.59        21.50 o                         
   4   6 -22       1241.90        938.94        41.72 o                         
   5   6 -22         80.40         53.97        20.25 o                         
   6   6 -22        230.28        238.32        26.48 o                         
   7   6 -22        206.33        189.62        25.16 o                         
   8   6 -22        833.19        771.56        45.66 o                         
   9   6 -22         98.93        173.20        28.22 o                         
  10   6 -22        266.01        389.90        35.52 o                         
  11   6 -22         11.70        -11.94        23.48 o                         
  12   6 -22        520.69        454.09        36.91 o                         
  13   6 -22        114.79         78.04        27.36 o                         
   0   7 -22         69.66        116.45        28.17 o                         
   1   7 -22          2.21          8.81        18.02 o                         
   2   7 -22         44.41         35.07        18.30 o                         
   3   7 -22         51.11         67.86        19.87 o                         
   4   7 -22         47.30         96.45        26.01 o                         
   5   7 -22         36.43         27.78        28.42 o                         
   6   7 -22          0.50        -16.69        22.76 o                         
   7   7 -22         48.30         88.72        26.40 o                         
   8   7 -22         73.35         60.15        26.92 o                         
   9   7 -22        592.21        580.30        40.34 o                         
  10   7 -22         50.79         77.60        27.17 o                         
  11   7 -22         37.38         81.58        29.53 o                         
   0   8 -22        517.21        581.39        55.91 o                         
   1   8 -22         28.05         53.18        24.57 o                         
   2   8 -22         24.22         39.55        21.27 o                         
   3   8 -22        138.12        227.06        26.52 o                         
   4   8 -22        712.80        908.91        50.06 o                         
   5   8 -22        138.80         91.45        29.53 o                         
   6   8 -22        126.31        144.00        28.96 o                         
   7   8 -22         18.63         78.66        26.82 o                         
   8   8 -22        413.18        336.49        34.49 o                         
   9   8 -22        422.21        397.66        50.45 o                         
   0   9 -22         15.37          7.72        35.49 o                         
   1   9 -22        136.86        119.28        27.94 o                         
   2   9 -22         13.67         27.07        24.98 o                         
   3   9 -22          9.81         11.58        28.98 o                         
   4   9 -22        220.47        252.19        33.18 o                         
   2   0 -21        121.36         84.46        27.19 o                         
   4   0 -21        215.05        235.87        28.17 o                         
   6   0 -21        362.91        344.06        33.29 o                         
   8   0 -21       1546.27       1373.80        96.52 o                         
  10   0 -21        603.39        559.85        50.45 o                         
  12   0 -21        577.87        618.40        54.40 o                         
  14   0 -21        705.13        661.53        57.13 o                         
  16   0 -21        265.57        255.76        43.68 o                         
  18   0 -21        608.17        501.03        53.18 o                         
   1   1 -21         66.81         57.56        15.91 o                         
   2   1 -21        219.21        144.76        17.99 o                         
   3   1 -21        201.51        261.43        23.00 o                         
   4   1 -21        490.14        464.87        30.50 o                         
   5   1 -21        373.00        381.58        29.26 o                         
   6   1 -21         98.59         94.91        19.45 o                         
   7   1 -21         64.33         90.59        21.06 o                         
   8   1 -21        435.20        473.65        58.71 o                         
   9   1 -21        279.62        274.95        29.53 o                         
  10   1 -21        154.20        230.20        26.40 o                         
  11   1 -21        799.52        692.52        39.88 o                         
  12   1 -21         62.36         73.56        23.04 o                         
  13   1 -21        436.23        406.65        33.27 o                         
  14   1 -21        655.75        572.09        37.52 o                         
  15   1 -21        416.63        419.88        33.67 o                         
  16   1 -21        232.22        210.67        30.65 o                         
  17   1 -21         98.23        144.30        27.94 o                         
  18   1 -21         42.96         39.36        25.22 o                         
  19   1 -21        101.71        124.11        29.40 o                         
   1   2 -21         92.58         59.63        16.49 o                         
   2   2 -21         80.15         96.36        19.57 o                         
   3   2 -21         36.37         26.56        15.60 o                         
   4   2 -21        149.48        137.67        20.43 o                         
   5   2 -21        652.19        592.16        30.62 o                         
   6   2 -21        706.04        634.93        38.54 o                         
   7   2 -21       1220.59       1056.65        39.62 o                         
   8   2 -21        239.07        333.22        26.22 o                         
   9   2 -21        182.70        207.63        25.54 o                         
  10   2 -21       1429.91       1335.55        51.02 o                         
  11   2 -21        744.23        856.53        43.76 o                         
  12   2 -21        312.98        268.32        28.42 o                         
  13   2 -21        568.96        631.82        38.14 o                         
  14   2 -21        352.57        387.92        33.11 o                         
  15   2 -21        589.57        595.63        38.10 o                         
  16   2 -21        278.53        326.42        32.22 o                         
  17   2 -21         23.28         91.32        32.32 o                         
  18   2 -21         53.29         61.18        24.64 o                         
  19   2 -21         55.80         71.64        57.91 o                         
   1   3 -21          5.62         18.02        15.76 o                         
   2   3 -21         86.62         79.99        16.86 o                         
   3   3 -21          8.30         33.55        16.69 o                         
   4   3 -21        107.34        137.15        19.01 o                         
   5   3 -21         11.06          9.86        16.51 o                         
   6   3 -21        228.29        215.70        22.12 o                         
   7   3 -21        213.34        227.39        23.37 o                         
   8   3 -21         23.58         39.72        17.42 o                         
   9   3 -21        233.13        251.10        28.43 o                         
  10   3 -21        105.57        173.53        22.76 o                         
  11   3 -21        177.04        136.60        26.88 o                         
  12   3 -21        805.89        835.30        43.83 o                         
  13   3 -21        143.10        134.12        25.79 o                         
  14   3 -21        222.47        319.17        30.64 o                         
  15   3 -21         39.78         32.41        22.52 o                         
  16   3 -21        340.37        399.79        35.12 o                         
  17   3 -21         52.81         62.81        26.27 o                         
  18   3 -21         78.58        148.10        28.64 o                         
   1   4 -21         15.27         36.81        16.34 o                         
   2   4 -21         53.80         39.59        16.49 o                         
   3   4 -21        270.17        248.20        21.72 o                         
   4   4 -21         51.82         55.43        18.43 o                         
   5   4 -21        166.30        213.25        23.03 o                         
   6   4 -21        231.03        304.47        39.82 o                         
   7   4 -21        843.72        855.85        38.81 o                         
   8   4 -21        227.97        269.88        25.31 o                         
   9   4 -21         34.49         24.13        19.53 o                         
  10   4 -21        169.04        161.48        23.00 o                         
  11   4 -21        535.65        482.16        32.33 o                         
  12   4 -21        186.03        313.41        54.76 o                         
  13   4 -21         48.63         62.22        25.21 o                         
  14   4 -21         14.04         22.43        22.18 o                         
  15   4 -21        775.78        795.39        73.56 o                         
  16   4 -21         69.86        104.07        32.50 o                         
  17   4 -21         69.23         16.25        30.26 o                         
   1   5 -21        283.68        265.04        22.31 o                         
   2   5 -21        130.09        129.04        18.91 o                         
   3   5 -21        151.15        169.86        19.92 o                         
   4   5 -21          4.82         -9.16        17.28 o                         
   5   5 -21        340.20        309.70        26.02 o                         
   6   5 -21          6.51         35.22        18.04 o                         
   7   5 -21         31.95         46.13        19.30 o                         
   8   5 -21        135.10        186.98        22.94 o                         
   9   5 -21         29.32         46.68        19.35 o                         
  10   5 -21         54.76        107.92        21.20 o                         
  11   5 -21        806.17        954.03        42.11 o                         
  12   5 -21         67.23        150.12        26.27 o                         
  13   5 -21        750.97        747.17        50.71 o                         
  14   5 -21        420.95        468.58        43.56 o                         
  15   5 -21        287.72        333.89        65.63 o                         
  16   5 -21        250.34        318.62        49.14 o                         
  17   5 -21          3.82         57.91        57.91 o                         
   1   6 -21         22.67         55.45        17.86 o                         
   2   6 -21        648.67        794.70        34.09 o                         
   3   6 -21        107.32        129.27        21.20 o                         
   4   6 -21        122.62         72.87        19.90 o                         
   5   6 -21         90.82         71.87        22.15 o                         
   6   6 -21        545.98        644.49        35.09 o                         
   7   6 -21        129.37        196.76        23.72 o                         
   8   6 -21        318.64        290.98        31.63 o                         
   9   6 -21        305.72        309.19        31.24 o                         
  10   6 -21        470.01        430.89        46.81 o                         
  11   6 -21        269.86        292.05        33.44 o                         
  12   6 -21         57.82         35.63        26.19 o                         
  13   6 -21         60.87         44.39        25.79 o                         
  14   6 -21        494.02        700.34        43.65 o                         
  15   6 -21        350.32        348.67        34.42 o                         
   1   7 -21         13.57          1.02        16.40 o                         
   2   7 -21        107.59        126.99        19.79 o                         
   3   7 -21          2.53         18.55        18.90 o                         
   4   7 -21         44.78         34.50        22.14 o                         
   5   7 -21         24.93         18.48        24.52 o                         
   6   7 -21          8.12         73.20        24.07 o                         
   7   7 -21         80.84         85.17        24.57 o                         
   8   7 -21         23.22         20.51        22.63 o                         
   9   7 -21         34.04         81.68        26.40 o                         
  10   7 -21         82.04         -6.20        27.31 o                         
  11   7 -21        547.05        546.10        39.76 o                         
  12   7 -21        118.58        108.49        28.22 o                         
  13   7 -21        119.55        139.64        32.32 o                         
  14   7 -21        225.37        169.41        30.02 o                         
   1   8 -21         17.69         11.40        19.13 o                         
   2   8 -21        106.13         93.85        21.46 o                         
   3   8 -21         49.40         67.49        24.98 o                         
   4   8 -21         65.63         59.80        39.57 o                         
   5   8 -21         72.59         57.14        25.08 o                         
   6   8 -21        135.64        100.16        25.79 o                         
   7   8 -21        453.52        376.88        33.74 o                         
   8   8 -21        115.83        147.68        28.34 o                         
   9   8 -21         62.08         72.36        40.12 o                         
  10   8 -21        997.67        948.60        51.02 o                         
  11   8 -21        316.21        259.52        32.39 o                         
  12   8 -21         42.53         18.68        25.79 o                         
   1   9 -21         31.94         36.68        25.10 o                         
   2   9 -21        353.36        284.14        32.22 o                         
   3   9 -21         12.54         -7.72        23.16 o                         
   4   9 -21        243.87        208.71        30.17 o                         
   5   9 -21        241.65        267.84        39.43 o                         
   6   9 -21        207.94        175.51        29.87 o                         
   7   9 -21         97.83         84.43        26.50 o                         
   8   9 -21         19.89         43.11        25.58 o                         
   9   9 -21         76.00         55.43        27.31 o                         
   1  10 -21        166.15        118.59        28.34 o                         
   2  10 -21        187.88        214.40        31.81 o                         
   3  10 -21        536.28        452.09        38.32 o                         
   4  10 -21         72.18         49.22        27.03 o                         
   5  10 -21        206.76        167.09        32.64 o                         
   0   0 -20        128.97         68.88        25.83 o                         
   2   0 -20        131.29        190.52        24.98 o                         
   4   0 -20        995.64       1006.36        46.70 o                         
   6   0 -20        620.44        527.91        44.98 o                         
   8   0 -20       1340.31       1219.97        96.52 o                         
  10   0 -20        163.00        247.15        38.22 o                         
  12   0 -20       1678.52       1635.86        79.17 o                         
  14   0 -20       1513.75       1496.11        76.44 o                         
  16   0 -20        413.09        380.44        47.72 o                         
  18   0 -20        358.99        345.42        47.72 o                         
  20   0 -20        185.75        148.77        40.68 o                         
   0   1 -20        449.35        551.06        37.76 o                         
   1   1 -20        484.70        466.27        25.17 o                         
   2   1 -20        282.06        243.14        17.84 o                         
   3   1 -20        435.34        470.97        22.65 o                         
   4   1 -20        181.08        199.02        16.89 o                         
   5   1 -20         31.28         88.43        18.52 o                         
   6   1 -20       2010.62       1758.80        49.96 o                         
   7   1 -20        161.14        124.78        36.02 o                         
   8   1 -20        171.90        226.28        24.07 o                         
   9   1 -20        245.89        232.43        24.98 o                         
  10   1 -20        555.88        503.28        32.73 o                         
  11   1 -20        383.73        307.20        32.80 o                         
  12   1 -20        660.20        505.72        49.03 o                         
  13   1 -20        356.70        382.10        30.89 o                         
  14   1 -20        221.45        231.19        27.47 o                         
  15   1 -20         46.61         35.04        21.88 o                         
  16   1 -20        240.79        168.96        27.36 o                         
  17   1 -20       1713.09       1773.19        60.74 o                         
  18   1 -20        137.25        223.72        29.69 o                         
  19   1 -20        201.81        260.64        32.12 o                         
  20   1 -20         66.85         61.44        32.97 o                         
  21   1 -20        316.71        415.90        61.77 o                         
   0   2 -20        339.64        353.11        31.73 o                         
   1   2 -20         18.67         23.77        14.91 o                         
   2   2 -20         65.36         30.71        17.27 o                         
   3   2 -20         38.50         52.42        14.81 o                         
   4   2 -20        285.03        214.95        20.94 o                         
   5   2 -20        648.33        821.41        31.42 o                         
   6   2 -20        145.45        189.59        18.78 o                         
   7   2 -20       1250.82       1173.53        42.83 o                         
   8   2 -20       1041.95       1163.05        45.70 o                         
   9   2 -20        170.33        193.08        24.46 o                         
  10   2 -20        132.18        143.39        23.96 o                         
  11   2 -20        530.92        493.42        33.18 o                         
  12   2 -20         87.84        125.71        23.39 o                         
  13   2 -20       1609.54       1866.32        60.26 o                         
  14   2 -20        165.83        181.58        26.27 o                         
  15   2 -20        137.91        117.40        30.65 o                         
  16   2 -20        404.62        441.96        34.42 o                         
  17   2 -20        314.69        332.66        32.88 o                         
  18   2 -20        119.87         72.43        25.88 o                         
  19   2 -20         94.34        111.30        30.65 o                         
  20   2 -20         50.66         37.10        24.72 o                         
   0   3 -20       1435.61       1084.46        51.27 o                         
   1   3 -20        228.58        246.05        19.79 o                         
   2   3 -20        314.60        369.25        22.77 o                         
   3   3 -20        700.14        769.53        31.69 o                         
   4   3 -20        399.43        479.54        30.97 o                         
   5   3 -20         63.13         68.83        18.24 o                         
   6   3 -20        206.37        235.88        22.37 o                         
   7   3 -20         27.36         57.17        18.24 o                         
   8   3 -20        474.92        421.63        23.98 o                         
   9   3 -20         41.19         42.09        15.91 o                         
  10   3 -20        342.78        333.34        25.55 o                         
  11   3 -20        179.62        172.90        25.33 o                         
  12   3 -20        312.35        296.76        28.86 o                         
  13   3 -20        141.54         61.08        22.52 o                         
  14   3 -20        754.13        865.17        66.31 o                         
  15   3 -20         95.72        144.54        25.79 o                         
  16   3 -20        225.52        165.91        26.92 o                         
  17   3 -20         74.92        129.00        27.11 o                         
  18   3 -20        232.14        240.67        39.19 o                         
  19   3 -20         49.88        -14.44        23.94 o                         
  20   3 -20        172.62        222.14        38.59 o                         
   0   4 -20        244.55        158.70        26.56 o                         
   1   4 -20        424.34        338.76        22.81 o                         
   2   4 -20        452.60        579.43        28.33 o                         
   3   4 -20       1259.26       1098.66        44.23 o                         
   4   4 -20          4.29         42.89        17.78 o                         
   5   4 -20        531.56        461.54        33.03 o                         
   6   4 -20        212.18        228.93        22.60 o                         
   7   4 -20        559.41        566.41        30.71 o                         
   8   4 -20         80.06        136.70        20.55 o                         
   9   4 -20        917.26       1168.41        45.80 o                         
  10   4 -20        323.79        428.07        28.49 o                         
  11   4 -20        144.43        141.14        20.79 o                         
  12   4 -20        163.56        159.84        28.34 o                         
  13   4 -20       2454.11       2341.36        62.75 o                         
  14   4 -20         41.57        134.51        44.40 o                         
  15   4 -20        139.33        133.49        25.81 o                         
  16   4 -20        242.23        256.30        32.04 o                         
  17   4 -20        850.13        941.05        58.67 o                         
  18   4 -20         18.03         14.86        30.41 o                         
  19   4 -20         73.81         65.25        52.87 o                         
   0   5 -20       1066.30       1107.55       114.78 o                         
   1   5 -20        893.63        856.41        33.52 o                         
   2   5 -20         85.62        137.71        18.56 o                         
   3   5 -20       1293.42       1096.75        41.03 o                         
   4   5 -20        362.55        439.48        29.28 o                         
   5   5 -20          4.11         18.39        17.16 o                         
   6   5 -20         81.81         71.72        19.20 o                         
   7   5 -20        135.53        151.28        20.85 o                         
   8   5 -20        233.52        208.49        22.53 o                         
   9   5 -20        290.22        271.06        25.37 o                         
  10   5 -20         79.22        127.29        21.20 o                         
  11   5 -20          7.19         39.95        19.04 o                         
  12   5 -20        497.09        361.01        27.99 o                         
  13   5 -20         87.43         27.05        30.93 o                         
  14   5 -20        120.43        104.72        25.91 o                         
  15   5 -20        338.66        233.97        30.28 o                         
  16   5 -20        153.80         72.07        31.21 o                         
  17   5 -20        431.48        588.29        48.05 o                         
  18   5 -20        202.90        241.93        37.10 o                         
   0   6 -20       1012.99        828.16        47.52 o                         
   1   6 -20        154.27        153.53        18.91 o                         
   2   6 -20         68.07        138.70        19.08 o                         
   3   6 -20        153.38        158.37        21.27 o                         
   4   6 -20        436.98        464.37        28.49 o                         
   5   6 -20         15.13         10.76        17.28 o                         
   6   6 -20         83.35         71.13        19.35 o                         
   7   6 -20        203.98        197.07        25.88 o                         
   8   6 -20        433.10        443.16        29.26 o                         
   9   6 -20         56.32         52.92        23.96 o                         
  10   6 -20        284.66        280.36        40.68 o                         
  11   6 -20        525.08        757.90        43.99 o                         
  12   6 -20        846.14        810.12        45.27 o                         
  13   6 -20         42.83         37.06        23.04 o                         
  14   6 -20        169.28        256.07        31.28 o                         
  15   6 -20         13.26        -16.06        22.56 o                         
  16   6 -20        409.42        403.83        40.83 o                         
  17   6 -20        182.86        253.63        36.27 o                         
   0   7 -20        117.45        105.75        44.04 o                         
   1   7 -20        205.14        195.57        20.60 o                         
   2   7 -20         29.01          7.04        17.78 o                         
   3   7 -20        151.56        161.09        22.48 o                         
   4   7 -20        214.35        170.09        23.19 o                         
   5   7 -20        431.15        369.25        42.35 o                         
   6   7 -20         84.37         33.65        21.53 o                         
   7   7 -20         91.47        101.96        24.07 o                         
   8   7 -20          0.04         15.61        22.14 o                         
   9   7 -20        177.14        189.26        27.74 o                         
  10   7 -20         99.25         36.02        23.84 o                         
  11   7 -20         94.38         67.95        25.08 o                         
  12   7 -20        168.99        175.15        28.47 o                         
  13   7 -20        987.81        841.93        47.63 o                         
  14   7 -20         47.42         62.85        26.23 o                         
  15   7 -20         53.56          6.78        39.01 o                         
  16   7 -20         61.74         56.58        25.63 o                         
   0   8 -20        366.57        423.89        37.10 o                         
   1   8 -20        130.35        149.60        22.68 o                         
   2   8 -20         39.55         51.21        22.33 o                         
   3   8 -20         14.19         19.86        21.99 o                         
   4   8 -20        354.78        320.09        31.34 o                         
   5   8 -20        103.94        121.00        25.42 o                         
   6   8 -20         27.81         52.92        22.92 o                         
   7   8 -20          4.21         38.96        22.52 o                         
   8   8 -20        913.68       1006.92        67.43 o                         
   9   8 -20        126.71        113.03        27.40 o                         
  10   8 -20        118.98        120.09        27.03 o                         
  11   8 -20          0.05         19.45        23.97 o                         
  12   8 -20        338.98        372.47        35.64 o                         
  13   8 -20        199.69        173.37        28.47 o                         
  14   8 -20         16.60         -6.11        28.42 o                         
   0   9 -20        507.36        601.31        55.91 o                         
   1   9 -20         13.51          8.66        22.36 o                         
   2   9 -20         71.64         33.05        24.52 o                         
   3   9 -20        308.92        355.94        33.18 o                         
   4   9 -20         25.94         21.61        23.04 o                         
   5   9 -20        201.80        202.25        29.30 o                         
   6   9 -20         35.50         -3.36        23.48 o                         
   7   9 -20        148.64        153.84        27.74 o                         
   8   9 -20        387.08        484.66        37.46 o                         
   9   9 -20        197.38        127.50        27.17 o                         
  10   9 -20        267.58        292.31        31.41 o                         
  11   9 -20        138.58        156.11        29.00 o                         
  12   9 -20        273.59        172.86        36.22 o                         
   0  10 -20         26.81         -7.57        34.04 o                         
   1  10 -20        197.82        275.34        31.97 o                         
   2  10 -20        236.55        271.11        32.12 o                         
   3  10 -20        388.14        545.06        37.82 o                         
   4  10 -20        141.64        152.32        27.83 o                         
   5  10 -20        802.73        881.14        48.66 o                         
   6  10 -20         51.41         35.78        25.06 o                         
   7  10 -20        113.18        104.17        27.36 o                         
   8  10 -20         84.25        164.15        35.52 o                         
   9  10 -20        769.23        704.90        53.23 o                         
   0  11 -20        611.61        576.02        84.94 o                         
   1  11 -20         79.86         77.41        46.25 o                         
   2  11 -20         34.25         17.61        25.79 o                         
   3  11 -20        200.40        295.22        36.46 o                         
   4  11 -20        688.78        614.68        49.75 o                         
   2   0 -19        184.66        157.66        20.09 o                         
   4   0 -19        677.16        708.51        40.70 o                         
   6   0 -19         96.89        109.57        28.57 o                         
   8   0 -19        992.23        820.17        55.91 o                         
  10   0 -19       1849.06       1762.50        83.01 o                         
  12   0 -19         92.64        143.14        32.76 o                         
  14   0 -19       1051.98       1121.94       129.34 o                         
  16   0 -19       2579.14       2418.12       100.90 o                         
  18   0 -19        720.93        878.42        79.15 o                         
  20   0 -19        224.06        177.80        42.25 o                         
  22   0 -19        222.08        149.54        40.68 o                         
   1   1 -19       3374.52       3143.74        58.47 o                         
   2   1 -19       1800.54       1850.38        55.45 o                         
   3   1 -19       1171.01       1217.67        42.19 o                         
   4   1 -19        314.53        289.27        19.87 o                         
   5   1 -19        716.97        629.09        27.31 o                         
   6   1 -19         80.66        123.17        18.12 o                         
   7   1 -19        212.88        185.23        22.63 o                         
   8   1 -19        707.81        693.29        52.94 o                         
   9   1 -19        298.79        221.32        24.57 o                         
  10   1 -19        338.72        261.89        26.01 o                         
  11   1 -19         30.12         53.72        20.58 o                         
  12   1 -19        129.89        100.62        21.67 o                         
  13   1 -19        366.06        447.47        33.55 o                         
  14   1 -19         29.32         51.59        21.67 o                         
  15   1 -19        160.41        113.82        24.07 o                         
  16   1 -19         88.52        157.22        25.54 o                         
  17   1 -19          0.18         26.02        22.52 o                         
  18   1 -19        184.77        181.79        28.07 o                         
  19   1 -19       1213.92       1056.44        51.02 o                         
  20   1 -19        345.97        434.67        37.13 o                         
  21   1 -19         75.20        188.88        45.05 o                         
  22   1 -19         29.94         74.72        26.85 o                         
   1   2 -19        444.16        486.56        40.32 o                         
   2   2 -19       1016.66       1173.21        35.40 o                         
   3   2 -19        344.57        445.06        35.41 o                         
   4   2 -19         10.35         82.67        14.66 o                         
   5   2 -19       1901.23       1776.94        43.47 o                         
   6   2 -19        931.64        997.00        32.94 o                         
   7   2 -19         91.29        100.84        22.35 o                         
   8   2 -19        196.03        139.39        18.90 o                         
   9   2 -19        836.55        686.34        31.87 o                         
  10   2 -19        388.26        331.68        27.47 o                         
  11   2 -19        837.56        906.99        41.00 o                         
  12   2 -19        195.35        221.76        26.01 o                         
  13   2 -19         30.52         76.23        21.67 o                         
  14   2 -19        734.06        559.99        35.11 o                         
  15   2 -19        700.16        759.99        40.71 o                         
  16   2 -19         53.61         60.58        23.26 o                         
  17   2 -19         40.81         95.05        24.07 o                         
  18   2 -19        205.53        230.80        28.86 o                         
  19   2 -19        193.88        151.23        28.34 o                         
  20   2 -19          8.07         60.41        36.22 o                         
  21   2 -19        198.08        213.63        31.33 o                         
  22   2 -19         90.96        171.94        29.50 o                         
   1   3 -19        201.33        141.20        17.27 o                         
   2   3 -19       1946.92       1919.84        46.45 o                         
   3   3 -19        220.95        251.22        21.99 o                         
   4   3 -19        533.00        464.20        28.48 o                         
   5   3 -19         25.95         53.39        15.91 o                         
   6   3 -19       1025.02       1093.89        54.39 o                         
   7   3 -19        201.36        242.44        25.61 o                         
   8   3 -19        266.75        219.30        19.33 o                         
   9   3 -19         40.29         49.92        16.78 o                         
  10   3 -19        589.09        534.39        28.92 o                         
  11   3 -19         95.54        111.47        19.45 o                         
  12   3 -19        168.92        212.88        22.60 o                         
  13   3 -19        218.19        286.96        28.22 o                         
  14   3 -19        156.08        179.77        25.06 o                         
  15   3 -19        237.56        325.86        29.13 o                         
  16   3 -19        351.52        260.60        29.07 o                         
  17   3 -19        103.90         81.58        26.19 o                         
  18   3 -19        621.93        562.79        39.01 o                         
  19   3 -19        273.77        280.98        31.97 o                         
  20   3 -19        518.73        509.10        38.93 o                         
  21   3 -19         11.77         18.08        29.67 o                         
   1   4 -19        145.11        153.86        17.74 o                         
   2   4 -19        175.23        179.27        20.34 o                         
   3   4 -19        337.15        358.04        27.90 o                         
   4   4 -19        284.85        280.76        22.94 o                         
   5   4 -19        672.69        739.80        34.43 o                         
   6   4 -19         15.01         53.91        16.78 o                         
   7   4 -19        565.04        618.08        31.63 o                         
   8   4 -19        214.64        174.74        20.63 o                         
   9   4 -19         92.56        133.26        17.69 o                         
  10   4 -19         59.49         43.88        17.46 o                         
  11   4 -19        629.42        477.90        28.21 o                         
  12   4 -19        277.52        248.57        23.60 o                         
  13   4 -19        221.66        197.52        22.34 o                         
  14   4 -19        471.52        552.17        36.28 o                         
  15   4 -19       1289.30       1087.66        42.64 o                         
  16   4 -19         14.03         51.28        23.94 o                         
  17   4 -19         55.10         66.92        28.98 o                         
  18   4 -19        188.90        301.66        44.47 o                         
  19   4 -19        147.34         96.35        32.50 o                         
  20   4 -19         24.55         30.13        38.95 o                         
  21   4 -19         36.92         93.42        33.85 o                         
   1   5 -19        942.99        867.60        39.71 o                         
   2   5 -19        949.55        873.17        36.83 o                         
   3   5 -19        262.02        342.01        25.32 o                         
   4   5 -19       1213.14       1025.49        46.18 o                         
   5   5 -19        277.15        357.08        26.06 o                         
   6   5 -19        168.06        221.71        21.70 o                         
   7   5 -19        146.54        100.29        18.96 o                         
   8   5 -19        201.30        221.12        21.76 o                         
   9   5 -19         20.25         21.71        17.06 o                         
  10   5 -19        463.58        461.68        28.39 o                         
  11   5 -19        726.08        602.06        32.75 o                         
  12   5 -19        166.67        242.64        24.38 o                         
  13   5 -19        256.88        246.43        25.76 o                         
  14   5 -19        210.24        176.34        31.21 o                         
  15   5 -19        128.74        179.27        27.28 o                         
  16   5 -19         28.38         17.91        22.25 o                         
  17   5 -19        393.48        324.17        33.02 o                         
  18   5 -19        267.99        295.25        41.38 o                         
  19   5 -19        890.39        720.46        52.53 o                         
  20   5 -19        254.91        303.19        39.34 o                         
   1   6 -19        513.39        665.71        29.89 o                         
   2   6 -19        380.26        371.64        31.94 o                         
   3   6 -19         14.66         30.33        16.37 o                         
   4   6 -19        119.41        124.69        20.73 o                         
   5   6 -19        154.31        175.30        21.39 o                         
   6   6 -19        235.31        357.56        26.15 o                         
   7   6 -19        659.31        646.10        44.92 o                         
   8   6 -19        115.01        101.62        23.56 o                         
   9   6 -19         73.06         84.40        20.63 o                         
  10   6 -19        374.99        461.23        34.67 o                         
  11   6 -19        416.12        290.95        29.40 o                         
  12   6 -19         15.37         47.23        22.56 o                         
  13   6 -19        647.26        649.71        39.28 o                         
  14   6 -19        679.97        614.25        45.81 o                         
  15   6 -19        314.54        308.70        32.30 o                         
  16   6 -19        432.69        425.39        35.12 o                         
  17   6 -19        195.01        205.13        30.59 o                         
  18   6 -19        275.43        335.06        33.74 o                         
  19   6 -19        253.34        179.73        31.08 o                         
   1   7 -19        838.87        819.01        31.86 o                         
   2   7 -19         28.98         96.20        19.53 o                         
   3   7 -19       1551.47       1526.07        47.98 o                         
   4   7 -19         32.84         43.23        17.78 o                         
   5   7 -19        179.42        177.53        23.71 o                         
   6   7 -19         67.30         96.18        22.76 o                         
   7   7 -19        497.14        484.11        33.74 o                         
   8   7 -19        187.44        202.28        26.82 o                         
   9   7 -19         66.99         10.80        23.07 o                         
  10   7 -19        132.97        156.96        25.79 o                         
  11   7 -19        371.75        397.80        41.79 o                         
  12   7 -19         42.42         50.99        22.92 o                         
  13   7 -19        476.85        439.04        34.97 o                         
  14   7 -19        421.95        409.28        34.52 o                         
  15   7 -19        348.89        311.60        32.73 o                         
  16   7 -19         36.66          4.14        23.48 o                         
  17   7 -19         61.42         85.76        32.32 o                         
  18   7 -19         32.52         73.91        33.80 o                         
   1   8 -19        326.59        275.19        32.54 o                         
   2   8 -19        589.83        664.79        54.82 o                         
   3   8 -19        108.84         91.66        23.97 o                         
   4   8 -19         77.90        117.12        24.07 o                         
   5   8 -19         58.40         60.59        22.52 o                         
   6   8 -19        700.53        672.78        40.32 o                         
   7   8 -19         86.93        122.50        25.63 o                         
   8   8 -19        185.92        208.16        26.92 o                         
   9   8 -19         18.83         17.14        21.53 o                         
  10   8 -19        220.83        207.02        29.23 o                         
  11   8 -19        532.48        589.02        38.99 o                         
  12   8 -19        194.11        196.45        28.07 o                         
  13   8 -19        116.44        101.27        26.40 o                         
  14   8 -19        389.13        328.50        32.70 o                         
  15   8 -19         64.35         94.14        27.74 o                         
  16   8 -19        115.93        104.52        34.65 o                         
   1   9 -19         73.28         42.13        22.63 o                         
   2   9 -19        157.05        110.93        24.79 o                         
   3   9 -19         61.99         50.15        23.04 o                         
   4   9 -19         41.71         65.29        23.48 o                         
   5   9 -19         16.40          6.67        22.59 o                         
   6   9 -19        591.47        668.78        40.87 o                         
   7   9 -19         26.30         32.33        23.04 o                         
   8   9 -19        328.12        369.87        32.91 o                         
   9   9 -19         61.69         55.83        24.32 o                         
  10   9 -19        464.87        409.06        34.06 o                         
  11   9 -19        190.14        213.65        29.23 o                         
  12   9 -19         58.82         37.16        28.55 o                         
  13   9 -19        273.08        337.99        40.00 o                         
  14   9 -19        241.98        183.54        30.59 o                         
  15   9 -19        190.47        247.09        65.63 o                         
   1  10 -19         51.16         17.55        23.04 o                         
   2  10 -19        140.06        229.31        29.30 o                         
   3  10 -19        295.04        340.64        31.63 o                         
   4  10 -19         73.29         70.18        25.51 o                         
   5  10 -19        342.87        381.69        33.18 o                         
   6  10 -19        112.69         82.94        26.77 o                         
   7  10 -19        453.70        424.62        35.52 o                         
   8  10 -19         16.67         71.42        31.40 o                         
   9  10 -19        330.19        416.52        43.80 o                         
  10  10 -19        156.16        238.59        36.78 o                         
  11  10 -19        406.28        418.68        37.05 o                         
  12  10 -19         23.47         59.43        27.36 o                         
   1  11 -19        143.29        151.44        28.13 o                         
   2  11 -19        992.03        908.59        48.55 o                         
   3  11 -19         39.22         35.71        30.93 o                         
   4  11 -19        363.08        476.96        43.56 o                         
   5  11 -19        367.88        475.48        39.18 o                         
   6  11 -19        404.45        327.53        35.67 o                         
   7  11 -19         87.65        102.98        37.14 o                         
   8  11 -19         42.14         56.51        27.94 o                         
   9  11 -19        182.40        192.74        33.44 o                         
   1  12 -19        205.08        242.60        39.94 o                         
   2  12 -19        392.95        297.28        65.63 o                         
   0   0 -18       5668.73       5874.06       339.75 o                         
   2   0 -18       1442.59       1464.83        46.21 o                         
   4   0 -18       2980.99       3073.12       113.76 o                         
   6   0 -18        439.20        417.27        44.40 o                         
   8   0 -18        267.70        190.96        31.31 o                         
  10   0 -18       1053.05        946.93        79.15 o                         
  12   0 -18         76.50        101.52        42.47 o                         
  14   0 -18        283.32        316.24        42.47 o                         
  16   0 -18       2101.77       2320.81        95.43 o                         
  18   0 -18        677.46        532.30        53.18 o                         
  20   0 -18        678.73        632.57        58.65 o                         
  22   0 -18        183.15        291.98        47.25 o                         
   0   1 -18        894.28       1262.27        76.90 o                         
   1   1 -18       6339.49       5957.27        89.70 o                         
   2   1 -18        666.98        653.81        23.05 o                         
   3   1 -18       3340.40       3496.86        63.12 o                         
   4   1 -18        507.19        467.32        23.19 o                         
   5   1 -18       1275.44       1595.51        43.75 o                         
   6   1 -18        559.86        527.94        27.41 o                         
   7   1 -18       1093.36        786.44        31.16 o                         
   8   1 -18        206.97        249.57        20.99 o                         
   9   1 -18       2198.36       1926.76        56.92 o                         
  10   1 -18        919.80        830.45        49.04 o                         
  11   1 -18        642.20        636.72        36.00 o                         
  12   1 -18        160.28        196.40        23.16 o                         
  13   1 -18        362.82        471.70        31.24 o                         
  14   1 -18         60.96         65.51        24.52 o                         
  15   1 -18         14.62         31.99        20.20 o                         
  16   1 -18        217.68        237.88        26.82 o                         
  17   1 -18        581.19        409.80        33.57 o                         
  18   1 -18        255.40        250.27        29.40 o                         
  19   1 -18        283.53        253.14        29.69 o                         
  20   1 -18        128.30         84.80        25.42 o                         
  21   1 -18       1145.24       1035.06        79.69 o                         
  22   1 -18        504.07        487.20        48.48 o                         
  23   1 -18         58.07         95.61        28.34 o                         
   0   2 -18       1024.99       1019.50        46.03 o                         
   1   2 -18       1495.42       1118.31        30.88 o                         
   2   2 -18        271.07        333.93        18.47 o                         
   3   2 -18       2611.15       2618.24        55.07 o                         
   4   2 -18        276.42        229.63        18.20 o                         
   5   2 -18        157.98        159.66        16.24 o                         
   6   2 -18       1266.56       1127.27        34.60 o                         
   7   2 -18        761.64        832.27        33.07 o                         
   8   2 -18        408.29        391.21        23.93 o                         
   9   2 -18        117.04        129.43        17.58 o                         
  10   2 -18         51.43         65.31        16.78 o                         
  11   2 -18         83.82        146.90        18.90 o                         
  12   2 -18        624.77        565.55        31.80 o                         
  13   2 -18        212.87        177.89        23.48 o                         
  14   2 -18         71.13         62.32        28.02 o                         
  15   2 -18        134.83         84.86        21.67 o                         
  16   2 -18        388.44        425.13        37.34 o                         
  17   2 -18        839.72        787.94        52.94 o                         
  18   2 -18        106.73        141.31        26.01 o                         
  19   2 -18         73.90         36.60        24.46 o                         
  20   2 -18        190.73        196.04        29.30 o                         
  21   2 -18         46.46         57.49        25.08 o                         
  22   2 -18         93.43         90.00        47.58 o                         
  23   2 -18        107.96         45.05        25.35 o                         
   0   3 -18       5998.62       5732.79       144.89 o                         
   1   3 -18        944.11        934.75        36.77 o                         
   2   3 -18        938.23        671.96        30.58 o                         
   3   3 -18        417.30        522.17        25.71 o                         
   4   3 -18       4613.06       4870.51        86.79 o                         
   5   3 -18         87.66        160.39        16.67 o                         
   6   3 -18        234.05        227.39        18.28 o                         
   7   3 -18        112.90         91.28        15.39 o                         
   8   3 -18       2816.94       2577.47        60.32 o                         
   9   3 -18        145.43        159.05        19.63 o                         
  10   3 -18        720.62        715.61        33.26 o                         
  11   3 -18        187.03        201.71        20.49 o                         
  12   3 -18        458.77        556.07        28.82 o                         
  13   3 -18         66.31         66.19        17.70 o                         
  14   3 -18        178.96        143.17        20.14 o                         
  15   3 -18         65.42         71.21        21.10 o                         
  16   3 -18        161.70        227.42        26.92 o                         
  17   3 -18         31.79         20.04        21.99 o                         
  18   3 -18        903.91        983.84        47.43 o                         
  19   3 -18         73.80        111.25        33.44 o                         
  20   3 -18        208.89        252.07        33.76 o                         
  21   3 -18         69.73         58.44        31.05 o                         
  22   3 -18        156.77        125.83        37.85 o                         
  23   3 -18         61.08         22.13        31.60 o                         
   0   4 -18        252.61        200.01        27.48 o                         
   1   4 -18        537.69        621.21        27.77 o                         
   2   4 -18        489.58        419.07        24.82 o                         
   3   4 -18        215.24        217.44        23.43 o                         
   4   4 -18         37.61         30.24        16.17 o                         
   5   4 -18        559.69        542.42        29.05 o                         
   6   4 -18        338.31        259.13        24.24 o                         
   7   4 -18        198.68        184.15        26.30 o                         
   8   4 -18        264.07        285.73        20.14 o                         
   9   4 -18        896.16       1055.86        37.12 o                         
  10   4 -18        732.71        608.34        30.86 o                         
  11   4 -18         93.82         81.78        20.39 o                         
  12   4 -18        161.20        192.18        24.24 o                         
  13   4 -18        704.92        642.58        33.02 o                         
  14   4 -18         18.55         37.01        19.14 o                         
  15   4 -18         94.22        130.46        20.79 o                         
  16   4 -18         67.92         55.66        18.80 o                         
  17   4 -18       1775.03       2041.08        57.97 o                         
  18   4 -18         52.85         39.86        28.17 o                         
  19   4 -18         82.19         42.94        29.67 o                         
  20   4 -18         15.69         10.17        29.67 o                         
  21   4 -18        210.89        207.28        36.98 o                         
  22   4 -18         44.06         35.69        31.73 o                         
   0   5 -18       4585.16       4088.48       116.46 o                         
   1   5 -18       1104.20       1259.86        66.92 o                         
   2   5 -18        709.39        684.16        32.38 o                         
   3   5 -18       1454.35       1244.47        41.30 o                         
   4   5 -18       2236.50       2337.00        58.61 o                         
   5   5 -18       1004.49       1077.72        38.26 o                         
   6   5 -18        250.47        303.12        23.00 o                         
   7   5 -18        659.92        684.07        32.37 o                         
   8   5 -18        112.59        133.30        18.90 o                         
   9   5 -18        200.01        276.85        21.54 o                         
  10   5 -18        176.34        152.48        17.94 o                         
  11   5 -18        538.13        480.17        28.81 o                         
  12   5 -18        764.63        636.27        32.97 o                         
  13   5 -18       1101.74       1112.20        52.92 o                         
  14   5 -18        117.46         87.59        22.84 o                         
  15   5 -18        191.04        177.09        26.01 o                         
  16   5 -18        224.16        293.67        31.83 o                         
  17   5 -18        116.24        115.32        26.27 o                         
  18   5 -18        253.04        201.29        28.77 o                         
  19   5 -18        109.78        153.47        27.74 o                         
  20   5 -18        184.91        324.81        41.07 o                         
  21   5 -18        762.81        669.77        51.27 o                         
   0   6 -18        929.84        937.41        46.03 o                         
   1   6 -18        142.10        170.02        20.25 o                         
   2   6 -18        162.37        146.80        19.13 o                         
   3   6 -18        371.06        369.00        25.32 o                         
   4   6 -18        807.14        709.74        32.75 o                         
   5   6 -18         87.90         95.84        19.37 o                         
   6   6 -18        173.53        198.47        21.20 o                         
   7   6 -18        211.35        212.59        20.97 o                         
   8   6 -18        624.72        707.76        33.15 o                         
   9   6 -18          4.22         12.27        15.95 o                         
  10   6 -18        164.13        134.19        22.84 o                         
  11   6 -18         43.36         22.09        21.10 o                         
  12   6 -18        292.66        269.26        27.47 o                         
  13   6 -18          8.76         35.70        24.52 o                         
  14   6 -18        271.35        365.94        30.64 o                         
  15   6 -18        122.62        156.11        26.92 o                         
  16   6 -18       1284.70       1341.21        53.79 o                         
  17   6 -18        245.31        282.61        30.80 o                         
  18   6 -18        714.62        594.53        62.41 o                         
  19   6 -18        129.52        155.03        28.96 o                         
  20   6 -18        288.09        276.42        33.18 o                         
  21   6 -18        118.46        135.13        57.91 o                         
   0   7 -18        154.99        242.17        29.37 o                         
   1   7 -18       3488.74       3210.20        72.11 o                         
   2   7 -18        141.62        139.95        19.53 o                         
   3   7 -18       1349.19       1185.97        40.98 o                         
   4   7 -18         56.85         30.57        16.84 o                         
   5   7 -18        339.15        294.53        23.56 o                         
   6   7 -18        279.84        385.76        29.87 o                         
   7   7 -18        171.37        209.58        25.42 o                         
   8   7 -18         56.58        105.42        27.86 o                         
   9   7 -18       1128.02        941.55        44.34 o                         
  10   7 -18        272.48        284.96        36.22 o                         
  11   7 -18       1180.53       1154.11        48.66 o                         
  12   7 -18         72.60         60.74        22.52 o                         
  13   7 -18         69.68         77.05        22.67 o                         
  14   7 -18        123.99        179.81        26.92 o                         
  15   7 -18        133.36        202.83        28.34 o                         
  16   7 -18         23.95         60.69        24.14 o                         
  17   7 -18        673.10        573.08        55.73 o                         
  18   7 -18         39.94         68.85        25.79 o                         
  19   7 -18         48.89         32.16        27.67 o                         
   0   8 -18       1774.85       1365.28        77.69 o                         
   1   8 -18         87.37         97.20        19.20 o                         
   2   8 -18         43.51         69.31        21.88 o                         
   3   8 -18        562.03        623.70        37.34 o                         
   4   8 -18        515.55        429.10        31.24 o                         
   5   8 -18          6.07         29.70        19.58 o                         
   6   8 -18         82.98        133.81        23.48 o                         
   7   8 -18        390.81        283.43        28.43 o                         
   8   8 -18        231.26        238.15        27.11 o                         
   9   8 -18        381.17        438.90        33.74 o                         
  10   8 -18         69.29         72.56        23.84 o                         
  11   8 -18        176.99        213.58        37.89 o                         
  12   8 -18        138.43        121.59        25.79 o                         
  13   8 -18        138.70        154.69        35.11 o                         
  14   8 -18         43.57         49.12        23.84 o                         
  15   8 -18        290.46        226.75        30.37 o                         
  16   8 -18        328.31        413.62        45.62 o                         
  17   8 -18        160.05        231.33        36.36 o                         
  18   8 -18        170.32        134.52        40.81 o                         
   0   9 -18         82.78         32.40        31.31 o                         
   1   9 -18        482.59        502.46        34.59 o                         
   2   9 -18         41.94         24.18        21.43 o                         
   3   9 -18         83.41         53.00        21.88 o                         
   4   9 -18        795.90        759.13        41.90 o                         
   5   9 -18        334.37        388.46        32.54 o                         
   6   9 -18        481.37        506.40        34.67 o                         
   7   9 -18        114.21        153.37        30.34 o                         
   8   9 -18        305.43        287.39        29.30 o                         
   9   9 -18        897.00        918.88        48.49 o                         
  10   9 -18        269.91        248.14        28.64 o                         
  11   9 -18         42.65         79.15        24.87 o                         
  12   9 -18        465.12        464.34        42.93 o                         
  13   9 -18        186.71        215.13        30.37 o                         
  14   9 -18        389.38        332.53        33.98 o                         
  15   9 -18         20.60        -13.32        28.81 o                         
  16   9 -18        203.25        250.60        37.23 o                         
   0  10 -18         79.96         92.20        34.04 o                         
   1  10 -18        167.46        158.53        35.73 o                         
   2  10 -18        236.74        265.42        29.30 o                         
   3  10 -18          8.30         13.02        22.25 o                         
   4  10 -18         11.08          4.12        23.40 o                         
   5  10 -18          7.20         26.17        23.39 o                         
   6  10 -18         71.68         83.76        23.94 o                         
   7  10 -18        377.48        394.83        34.12 o                         
   8  10 -18         14.81         33.40        28.02 o                         
   9  10 -18        247.52        299.43        31.81 o                         
  10  10 -18         23.94         32.36        25.54 o                         
  11  10 -18          3.45        -32.88        32.88 o                         
  12  10 -18         62.39        113.51        28.34 o                         
  13  10 -18        305.28        180.74        31.81 o                         
  14  10 -18          4.20        -19.77        24.79 o                         
   0  11 -18       2122.08       2206.05       123.54 o                         
   1  11 -18        183.36        212.72        32.88 o                         
   2  11 -18          3.36         17.63        23.04 o                         
   3  11 -18         36.54         79.40        26.50 o                         
   4  11 -18        967.95        871.46        49.08 o                         
   5  11 -18         39.59         36.72        26.27 o                         
   6  11 -18         44.09         26.08        26.50 o                         
   7  11 -18        256.93        172.10        31.08 o                         
   8  11 -18        829.13        949.49        52.12 o                         
   9  11 -18        208.75        279.05        36.78 o                         
  10  11 -18        147.86        172.67        29.87 o                         
  11  11 -18          7.80         -3.76        27.31 o                         
  12  11 -18        920.18        775.82        65.52 o                         
   0  12 -18         22.26         49.26        39.51 o                         
   1  12 -18         20.48          7.46        27.28 o                         
   2  12 -18          8.24         10.44        23.12 o                         
   3  12 -18        196.93        222.77        28.58 o                         
   4  12 -18        155.63        162.46        27.68 o                         
   5  12 -18        266.66        219.37        28.52 o                         
   6  12 -18        300.86        275.01        30.94 o                         
   7  12 -18        501.68        523.88        37.44 o                         
   8  12 -18         63.98         56.17        35.52 o                         
   2   0 -17        771.08        810.55        34.55 o                         
   4   0 -17        336.80        366.42        26.56 o                         
   6   0 -17       2001.13       2378.16        70.42 o                         
   8   0 -17       1388.87       1320.42        54.61 o                         
  10   0 -17        285.95        222.15        32.76 o                         
  12   0 -17       1052.03       1069.05        60.06 o                         
  14   0 -17        420.49        424.29        42.25 o                         
  16   0 -17        557.29        562.38        48.91 o                         
  18   0 -17        274.08        213.32        40.68 o                         
  20   0 -17       1626.91       1285.58       100.38 o                         
  22   0 -17        287.95        374.75        61.77 o                         
  24   0 -17        106.98         91.89        40.68 o                         
   1   1 -17       2448.57       2449.80        45.07 o                         
   2   1 -17       1469.27       1422.32        49.80 o                         
   3   1 -17       3921.63       4062.75        74.01 o                         
   4   1 -17        528.37        516.24        20.73 o                         
   5   1 -17        297.56        256.37        18.80 o                         
   6   1 -17        468.94        594.48        29.33 o                         
   7   1 -17       1736.06       1468.19        41.63 o                         
   8   1 -17        111.69        133.36        16.63 o                         
   9   1 -17        562.82        577.43        28.00 o                         
  10   1 -17        780.16        596.45        34.56 o                         
  11   1 -17       1810.63       1764.19        48.24 o                         
  12   1 -17        279.54        302.94        26.40 o                         
  13   1 -17         65.61        114.22        20.58 o                         
  14   1 -17        409.04        562.02        34.02 o                         
  15   1 -17        386.28        459.21        31.81 o                         
  16   1 -17         68.95        106.52        25.08 o                         
  17   1 -17         15.36         25.84        25.63 o                         
  18   1 -17         32.73         77.37        23.61 o                         
  19   1 -17       1218.42       1047.85        70.21 o                         
  20   1 -17        393.46        482.86        36.09 o                         
  21   1 -17        164.52        111.20        26.51 o                         
  22   1 -17        185.74        205.11        29.30 o                         
  23   1 -17        565.75        659.10        55.41 o                         
  24   1 -17        178.98        165.34        29.69 o                         
   1   2 -17        952.79       1018.61        47.61 o                         
   2   2 -17       3028.15       3190.09        65.45 o                         
   3   2 -17       1329.76       1410.99        50.93 o                         
   4   2 -17        877.21        857.28        33.67 o                         
   5   2 -17       1629.21       1680.76        40.28 o                         
   6   2 -17       1304.34       1702.54        44.49 o                         
   7   2 -17        203.96        263.51        19.79 o                         
   8   2 -17        205.55        236.77        19.97 o                         
   9   2 -17        277.33        284.62        23.44 o                         
  10   2 -17        331.19        412.47        24.35 o                         
  11   2 -17        473.10        509.06        26.48 o                         
  12   2 -17        434.63        363.09        23.93 o                         
  13   2 -17         88.90        102.70        19.84 o                         
  14   2 -17        519.94        582.51        31.67 o                         
  15   2 -17       1372.28       1572.19        59.63 o                         
  16   2 -17        201.05        159.97        24.46 o                         
  17   2 -17        281.09        223.34        27.48 o                         
  18   2 -17        460.04        372.06        32.30 o                         
  19   2 -17       1247.72       1246.80        51.95 o                         
  20   2 -17          6.62         15.18        28.34 o                         
  21   2 -17        110.66         96.67        24.87 o                         
  22   2 -17        130.54        196.66        28.64 o                         
  23   2 -17        296.49        293.13        32.73 o                         
  24   2 -17        193.46        228.54        31.17 o                         
   1   3 -17        148.44        148.76        15.39 o                         
   2   3 -17       3598.84       3861.38        77.41 o                         
   3   3 -17         33.34         31.63        12.73 o                         
   4   3 -17        140.54        152.59        15.91 o                         
   5   3 -17        111.35        101.74        14.81 o                         
   6   3 -17       3516.35       3600.54        67.99 o                         
   7   3 -17        228.90        284.71        20.63 o                         
   8   3 -17         76.34         56.84        15.31 o                         
   9   3 -17        804.75        819.67        42.59 o                         
  10   3 -17       3624.71       3658.40        79.02 o                         
  11   3 -17        791.68        804.01        32.97 o                         
  12   3 -17       1909.06       1982.41        51.40 o                         
  13   3 -17        241.62        248.34        21.37 o                         
  14   3 -17        222.90        236.19        22.48 o                         
  15   3 -17        116.36        138.24        19.79 o                         
  16   3 -17        349.34        294.73        24.02 o                         
  17   3 -17         60.10         40.63        21.10 o                         
  18   3 -17        365.26        372.21        31.63 o                         
  19   3 -17         55.47         64.97        23.52 o                         
  20   3 -17        142.61        204.21        27.86 o                         
  21   3 -17        200.66        175.69        28.42 o                         
  22   3 -17        296.29        301.22        39.34 o                         
  23   3 -17         98.62        133.56        32.32 o                         
  24   3 -17        344.31        303.45        40.00 o                         
   1   4 -17       2459.19       2427.08        65.77 o                         
   2   4 -17       1079.26       1188.50        37.94 o                         
   3   4 -17        525.98        481.10        26.15 o                         
   4   4 -17       1524.46       1544.67        39.34 o                         
   5   4 -17        993.36        972.94        31.08 o                         
   6   4 -17        986.23        996.61        31.65 o                         
   7   4 -17        306.75        382.14        21.05 o                         
   8   4 -17        515.70        499.79        24.80 o                         
   9   4 -17        201.58        227.74        22.01 o                         
  10   4 -17        229.46        279.75        22.23 o                         
  11   4 -17         82.99         73.59        16.78 o                         
  12   4 -17        631.87        999.63        36.83 o                         
  13   4 -17        302.33        284.10        23.37 o                         
  14   4 -17        261.05        243.31        21.81 o                         
  15   4 -17        906.63       1065.70        53.27 o                         
  16   4 -17        257.79        347.67        26.34 o                         
  17   4 -17         55.30         99.66        19.61 o                         
  18   4 -17        155.02        243.92        27.48 o                         
  19   4 -17        425.79        440.29        34.93 o                         
  20   4 -17         69.93         95.53        30.26 o                         
  21   4 -17        197.72        237.73        37.70 o                         
  22   4 -17         55.89         57.44        31.73 o                         
  23   4 -17         13.18         68.26        31.05 o                         
   1   5 -17       1174.08       1083.63        50.45 o                         
   2   5 -17        720.25        592.71        29.29 o                         
   3   5 -17        659.40        757.84        31.63 o                         
   4   5 -17        128.78        122.36        18.16 o                         
   5   5 -17        133.29        205.69        19.63 o                         
   6   5 -17        294.62        247.12        21.27 o                         
   7   5 -17        270.23        264.48        19.01 o                         
   8   5 -17       1405.80       1217.80        36.01 o                         
   9   5 -17         45.48         60.96        14.74 o                         
  10   5 -17        201.52        198.18        23.81 o                         
  11   5 -17        585.43        642.35        31.34 o                         
  12   5 -17       1040.09        902.17        36.01 o                         
  13   5 -17        178.55        116.54        18.90 o                         
  14   5 -17        855.87        849.00        38.53 o                         
  15   5 -17        727.51        660.88        38.85 o                         
  16   5 -17        204.29        213.18        27.28 o                         
  17   5 -17         26.30         58.39        23.39 o                         
  18   5 -17        327.72        152.07        27.99 o                         
  19   5 -17        744.83        768.60        52.47 o                         
  20   5 -17        527.14        600.41        56.28 o                         
  21   5 -17         33.32        -11.33        23.89 o                         
  22   5 -17        260.46        264.30        38.35 o                         
  23   5 -17        581.21        810.71        57.00 o                         
   1   6 -17        105.85        116.78        17.46 o                         
   2   6 -17        915.29        692.78        31.34 o                         
   3   6 -17        189.50        147.75        18.90 o                         
   4   6 -17        163.19        165.91        18.90 o                         
   5   6 -17        109.23         59.39        16.13 o                         
   6   6 -17        460.56        365.82        24.41 o                         
   7   6 -17         66.61        119.32        17.78 o                         
   8   6 -17        127.26        118.34        18.58 o                         
   9   6 -17        257.93        249.34        21.63 o                         
  10   6 -17        238.08        214.69        20.00 o                         
  11   6 -17         64.50        100.42        19.20 o                         
  12   6 -17        233.02        199.36        24.72 o                         
  13   6 -17         18.80         41.01        26.61 o                         
  14   6 -17        614.40        603.95        36.70 o                         
  15   6 -17        221.08        311.91        29.23 o                         
  16   6 -17         83.77        157.88        45.69 o                         
  17   6 -17        199.35        274.88        30.28 o                         
  18   6 -17        658.53        788.34        46.21 o                         
  19   6 -17        201.77        172.54        27.94 o                         
  20   6 -17        564.79        546.77        39.06 o                         
  21   6 -17         20.54         75.47        26.92 o                         
  22   6 -17        293.53        175.63        31.20 o                         
   1   7 -17       3264.45       3124.49        70.36 o                         
   2   7 -17         90.48        216.36        20.94 o                         
   3   7 -17       2856.42       2887.67        66.53 o                         
   4   7 -17        339.40        314.82        23.80 o                         
   5   7 -17        887.71        876.79        34.59 o                         
   6   7 -17        156.78        111.29        19.66 o                         
   7   7 -17       1088.27       1095.01        44.34 o                         
   8   7 -17        123.02        101.56        22.14 o                         
   9   7 -17        304.63        253.28        28.98 o                         
  10   7 -17        182.15        208.37        25.06 o                         
  11   7 -17       2166.45       2062.72        63.66 o                         
  12   7 -17          1.20         18.85        19.74 o                         
  13   7 -17        408.12        386.83        32.88 o                         
  14   7 -17         92.68        113.03        20.63 o                         
  15   7 -17        278.53        308.31        30.59 o                         
  16   7 -17         75.55        131.15        26.40 o                         
  17   7 -17        284.73        328.69        43.06 o                         
  18   7 -17         78.81        142.75        29.53 o                         
  19   7 -17       1421.15       1159.23        78.84 o                         
  20   7 -17         56.31         93.32        28.86 o                         
  21   7 -17        571.45        635.14        62.42 o                         
   1   8 -17       1287.45       1024.43        38.00 o                         
   2   8 -17       1279.18       1145.47        46.27 o                         
   3   8 -17        587.29        553.55        33.67 o                         
   4   8 -17         87.91         90.29        21.73 o                         
   5   8 -17        380.43        271.48        27.36 o                         
   6   8 -17        126.10         74.03        20.58 o                         
   7   8 -17         81.64        119.76        22.14 o                         
   8   8 -17        234.09        232.28        26.68 o                         
   9   8 -17        136.46        191.04        25.88 o                         
  10   8 -17       1107.43       1018.74        46.54 o                         
  11   8 -17         82.02         85.51        22.36 o                         
  12   8 -17        673.44        577.44        37.61 o                         
  13   8 -17       1013.39       1083.52        48.95 o                         
  14   8 -17         14.43         70.71        23.09 o                         
  15   8 -17        220.91        294.34        32.22 o                         
  16   8 -17        377.49        404.22        40.59 o                         
  17   8 -17        244.79        233.49        30.37 o                         
  18   8 -17        375.29        451.68        37.05 o                         
  19   8 -17        118.04        167.90        30.28 o                         
  20   8 -17        379.97        347.27        36.19 o                         
   1   9 -17         57.48         41.79        25.08 o                         
   2   9 -17        285.33        341.46        31.83 o                         
   3   9 -17        587.18        515.99        34.67 o                         
   4   9 -17        126.92        170.15        24.98 o                         
   5   9 -17        210.03        233.05        26.92 o                         
   6   9 -17        541.25        479.16        32.47 o                         
   7   9 -17        656.81        723.50        39.40 o                         
   8   9 -17         51.05         87.98        22.76 o                         
   9   9 -17         69.66        102.68        24.72 o                         
  10   9 -17       1151.68        935.86        45.21 o                         
  11   9 -17        671.97        683.82        42.65 o                         
  12   9 -17        935.13        829.98        46.73 o                         
  13   9 -17         90.23         95.75        33.44 o                         
  14   9 -17        476.04        486.85        37.05 o                         
  15   9 -17         65.46         64.22        31.27 o                         
  16   9 -17        380.15        416.66        49.21 o                         
  17   9 -17         26.05         37.35        30.41 o                         
  18   9 -17         76.57         85.33        34.67 o                         
   1  10 -17        132.73        162.30        24.98 o                         
   2  10 -17         44.65         39.59        23.40 o                         
   3  10 -17        474.37        518.45        35.05 o                         
   4  10 -17        162.71        123.54        24.22 o                         
   5  10 -17        117.59         42.96        22.52 o                         
   6  10 -17        219.71        190.85        26.27 o                         
   7  10 -17        332.26        328.45        32.30 o                         
   8  10 -17         77.29         73.35        24.87 o                         
   9  10 -17        130.58        126.88        29.53 o                         
  10  10 -17         34.62         43.87        25.54 o                         
  11  10 -17        372.61        363.25        34.49 o                         
  12  10 -17          6.98         40.12        25.07 o                         
  13  10 -17        478.29        532.09        39.46 o                         
  14  10 -17        154.35        149.72        28.86 o                         
  15  10 -17        423.49        383.02        42.96 o                         
  16  10 -17          1.50         17.83        25.06 o                         
   1  11 -17        155.32        235.76        28.13 o                         
   2  11 -17       1391.82       1344.63        47.05 o                         
   3  11 -17        416.00        491.11        34.48 o                         
   4  11 -17        131.12        126.27        26.89 o                         
   5  11 -17         32.71         79.06        25.42 o                         
   6  11 -17       1627.64       1704.75        61.73 o                         
   7  11 -17         83.30        142.64        28.22 o                         
   8  11 -17        147.12        159.24        30.28 o                         
   9  11 -17         24.05         35.31        25.42 o                         
  10  11 -17       1575.24       1396.67        59.71 o                         
  11  11 -17         85.49         51.71        26.40 o                         
  12  11 -17         66.23         51.53        26.68 o                         
  13  11 -17         42.19         49.20        26.40 o                         
  14  11 -17        250.47        181.50        31.63 o                         
   1  12 -17        349.54        326.50        35.67 o                         
   2  12 -17        342.82        423.38        33.23 o                         
   3  12 -17          5.91         44.23        24.15 o                         
   4  12 -17        402.29        532.55        35.74 o                         
   5  12 -17        283.06        399.74        43.06 o                         
   6  12 -17        142.89        184.02        28.28 o                         
   7  12 -17        304.63        286.35        30.53 o                         
   8  12 -17        660.34        777.95        42.54 o                         
   9  12 -17        377.98        459.04        35.39 o                         
  10  12 -17        333.73        314.69        31.97 o                         
  11  12 -17        179.68        110.67        40.02 o                         
   1  13 -17        506.62        469.58        40.79 o                         
   2  13 -17        162.12        168.39        32.73 o                         
   3  13 -17        436.35        435.36        38.99 o                         
   4  13 -17         95.18        153.30        31.17 o                         
   5  13 -17        173.29        127.65        32.73 o                         
   0   0 -16      11097.73      10013.91       278.42 o                         
   2   0 -16       1225.53       1206.82        38.25 o                         
   4   0 -16       4886.51       5091.91       152.99 o                         
   6   0 -16        668.24        469.09        29.48 o                         
   8   0 -16       3580.13       3211.63        86.05 o                         
  10   0 -16       1968.74       1891.11        64.42 o                         
  12   0 -16       2216.34       2320.56        90.09 o                         
  14   0 -16        271.15        242.98        34.04 o                         
  16   0 -16        358.20        435.36        54.05 o                         
  18   0 -16        531.11        446.35        44.98 o                         
  20   0 -16        415.80        343.30        43.68 o                         
  22   0 -16        663.95        616.77        55.52 o                         
  24   0 -16        423.81        417.96        48.91 o                         
  26   0 -16        182.22        284.29       121.61 o                         
   0   1 -16       1146.99       1025.11        62.97 o                         
   1   1 -16       3363.88       2995.05        49.94 o                         
   2   1 -16        880.92        900.10        25.51 o                         
   3   1 -16        692.96        551.73        20.58 o                         
   4   1 -16        121.51        127.55        13.21 o                         
   5   1 -16        377.24        499.08        23.73 o                         
   6   1 -16       2182.30       1793.84        40.25 o                         
   7   1 -16        911.63       1227.70        41.31 o                         
   8   1 -16       1134.84        944.73        31.97 o                         
   9   1 -16       1375.64       1270.47        56.01 o                         
  10   1 -16        354.75        290.51        20.14 o                         
  11   1 -16       1204.61       1357.53        39.89 o                         
  12   1 -16        319.29        274.87        20.43 o                         
  13   1 -16        545.96        572.72        29.89 o                         
  14   1 -16        775.33        687.65        36.43 o                         
  15   1 -16        833.99        736.91        52.80 o                         
  16   1 -16         35.30         41.16        19.16 o                         
  17   1 -16       1337.91       1329.28        51.82 o                         
  18   1 -16       1284.94       1372.36        52.07 o                         
  19   1 -16        245.98        272.02        28.34 o                         
  20   1 -16         93.15         77.24        39.57 o                         
  21   1 -16       1068.92       1069.03        73.44 o                         
  22   1 -16        289.76        334.84        32.12 o                         
  23   1 -16        209.69        278.71        30.96 o                         
  24   1 -16         80.24         92.38        27.17 o                         
  25   1 -16        277.69        262.04        43.47 o                         
  26   1 -16        128.45         67.56        35.49 o                         
   0   2 -16        172.60        188.43        18.07 o                         
   1   2 -16       3318.08       3421.06        54.87 o                         
   2   2 -16        619.05        583.41        29.35 o                         
   3   2 -16       3546.76       2739.41        50.32 o                         
   4   2 -16        502.92        502.80        22.19 o                         
   5   2 -16         59.68         92.08        14.11 o                         
   6   2 -16       3682.26       3597.88        84.51 o                         
   7   2 -16        763.38        967.29        38.82 o                         
   8   2 -16       2166.60       1803.87        59.93 o                         
   9   2 -16         72.32        117.82        16.51 o                         
  10   2 -16       1103.71       1168.28        37.27 o                         
  11   2 -16        986.35        775.47        43.46 o                         
  12   2 -16        180.81        203.68        19.53 o                         
  13   2 -16        135.84        151.17        18.52 o                         
  14   2 -16        956.25        879.51        33.85 o                         
  15   2 -16        640.53        659.33        31.09 o                         
  16   2 -16        521.27        609.99        31.76 o                         
  17   2 -16        491.44        506.76        37.07 o                         
  18   2 -16        135.99         99.69        23.04 o                         
  19   2 -16        465.34        385.84        31.71 o                         
  20   2 -16         78.02         87.21        23.48 o                         
  21   2 -16        578.44        598.33        61.83 o                         
  22   2 -16        141.20        166.30        27.74 o                         
  23   2 -16        801.06        785.68        46.54 o                         
  24   2 -16         72.17         77.22        26.21 o                         
  25   2 -16        149.14         73.81        28.22 o                         
   0   3 -16        173.01         98.00        15.67 o                         
   1   3 -16        213.68        198.74        15.71 o                         
   2   3 -16        202.20        209.13        20.14 o                         
   3   3 -16        113.19        145.04        14.09 o                         
   4   3 -16        773.77        740.40        25.92 o                         
   5   3 -16        166.03        154.22        14.91 o                         
   6   3 -16        715.46        781.69        29.56 o                         
   7   3 -16        739.91        663.68        27.88 o                         
   8   3 -16       2162.31       2010.04        55.84 o                         
   9   3 -16        324.67        313.09        21.97 o                         
  10   3 -16        436.23        404.97        24.10 o                         
  11   3 -16        470.76        537.08        27.19 o                         
  12   3 -16       1618.86       1769.91        67.35 o                         
  13   3 -16        509.76        499.03        27.19 o                         
  14   3 -16        377.89        378.47        24.41 o                         
  15   3 -16        358.49        405.04        25.67 o                         
  16   3 -16        244.52        276.95        25.38 o                         
  17   3 -16        538.06        399.42        26.12 o                         
  18   3 -16        428.41        462.59        29.66 o                         
  19   3 -16         62.99         31.99        21.99 o                         
  20   3 -16         86.73         70.22        23.09 o                         
  21   3 -16         48.75         55.10        22.92 o                         
  22   3 -16        502.53        557.45        45.29 o                         
  23   3 -16         16.24         55.21        30.41 o                         
  24   3 -16        477.98        574.49        48.26 o                         
  25   3 -16         39.52        107.67        50.15 o                         
   0   4 -16        202.91        144.39        23.11 o                         
   1   4 -16       1306.31       1348.66        38.73 o                         
   2   4 -16        586.39        632.27        27.63 o                         
   3   4 -16        767.67        805.64        27.09 o                         
   4   4 -16         83.49         77.57        12.96 o                         
   5   4 -16        916.52        756.26        26.88 o                         
   6   4 -16        510.88        470.76        21.91 o                         
   7   4 -16        176.31        191.97        16.81 o                         
   8   4 -16         74.68         53.09        21.52 o                         
   9   4 -16        546.30        493.85        26.42 o                         
  10   4 -16        110.39        116.01        16.68 o                         
  11   4 -16        246.81        225.18        25.61 o                         
  12   4 -16        274.34        320.74        22.94 o                         
  13   4 -16        687.02        622.79        30.48 o                         
  14   4 -16        158.78        194.16        20.43 o                         
  15   4 -16        230.01        268.04        23.00 o                         
  16   4 -16        283.05        374.34        25.62 o                         
  17   4 -16        528.56        492.28        31.85 o                         
  18   4 -16        397.56        380.68        27.19 o                         
  19   4 -16        166.16        137.62        24.79 o                         
  20   4 -16         65.06         49.99        21.88 o                         
  21   4 -16         97.45         99.32        25.42 o                         
  22   4 -16         70.65        106.83        31.05 o                         
  23   4 -16        116.99        165.64        34.13 o                         
  24   4 -16        135.74         96.06        43.57 o                         
  25   4 -16         15.74        -42.47        42.47 o                         
   0   5 -16       1833.40       1408.55        64.11 o                         
   1   5 -16        223.97        278.96        25.58 o                         
   2   5 -16        202.98        188.66        17.90 o                         
   3   5 -16        234.02        325.95        21.20 o                         
   4   5 -16        581.43        493.52        26.15 o                         
   5   5 -16        103.27         63.29        13.33 o                         
   6   5 -16        124.46        209.13        16.97 o                         
   7   5 -16        249.52        181.44        16.15 o                         
   8   5 -16       2300.58       2205.40        48.51 o                         
   9   5 -16       1938.48       1886.07        69.35 o                         
  10   5 -16        623.96        681.89        31.02 o                         
  11   5 -16       1861.99       1669.11        46.62 o                         
  12   5 -16        639.26        756.62        47.86 o                         
  13   5 -16        197.30        198.47        20.43 o                         
  14   5 -16        252.11        188.57        20.00 o                         
  15   5 -16        207.61        245.15        26.01 o                         
  16   5 -16        141.88         92.95        22.36 o                         
  17   5 -16       1068.45        957.27        45.21 o                         
  18   5 -16        190.77        145.04        26.27 o                         
  19   5 -16        200.80        297.60        32.32 o                         
  20   5 -16        704.15        734.19        43.83 o                         
  21   5 -16        626.76        638.25        40.47 o                         
  22   5 -16        245.52        325.13        33.18 o                         
  23   5 -16        315.33        365.32        35.52 o                         
  24   5 -16        177.29        166.81        49.86 o                         
   0   6 -16        941.91        933.23        55.91 o                         
   1   6 -16        208.03        282.84        20.63 o                         
   2   6 -16        422.26        394.39        24.02 o                         
   3   6 -16        119.42        162.33        17.46 o                         
   4   6 -16        210.24        180.88        18.52 o                         
   5   6 -16        200.48        133.85        17.28 o                         
   6   6 -16        158.13        176.52        18.39 o                         
   7   6 -16         45.20         29.27        16.38 o                         
   8   6 -16        614.39        719.51        27.78 o                         
   9   6 -16        205.78        181.20        17.44 o                         
  10   6 -16        600.08        557.72        33.38 o                         
  11   6 -16         95.80        124.96        18.90 o                         
  12   6 -16        610.03        590.71        34.97 o                         
  13   6 -16        139.16        154.50        23.04 o                         
  14   6 -16        253.41        230.71        26.40 o                         
  15   6 -16         54.94         75.74        21.73 o                         
  16   6 -16        124.22        128.42        23.48 o                         
  17   6 -16        195.36        223.03        27.28 o                         
  18   6 -16        583.94        486.11        35.52 o                         
  19   6 -16        352.39        363.72        32.22 o                         
  20   6 -16         51.59         13.85        24.46 o                         
  21   6 -16        140.03         86.15        35.66 o                         
  22   6 -16        188.41        129.05        32.80 o                         
  23   6 -16         68.16         77.78        27.36 o                         
   0   7 -16        416.50        501.90        61.77 o                         
   1   7 -16       2523.38       2491.07        62.63 o                         
   2   7 -16        102.24         93.09        17.06 o                         
   3   7 -16        971.70       1143.86        37.47 o                         
   4   7 -16        270.44        334.41        22.94 o                         
   5   7 -16       1670.61       1740.00        47.49 o                         
   6   7 -16        228.95        224.34        20.28 o                         
   7   7 -16         54.07         75.33        19.74 o                         
   8   7 -16        201.06        208.73        23.48 o                         
   9   7 -16        166.80        235.23        24.64 o                         
  10   7 -16        199.21        163.15        26.75 o                         
  11   7 -16        341.29        316.26        35.49 o                         
  12   7 -16         61.86         84.62        18.52 o                         
  13   7 -16        439.50        525.80        29.55 o                         
  14   7 -16         52.69         63.39        21.01 o                         
  15   7 -16        572.71        572.54        41.04 o                         
  16   7 -16        485.97        574.12        36.60 o                         
  17   7 -16         24.67         35.75        38.45 o                         
  18   7 -16         84.01         97.78        26.27 o                         
  19   7 -16          8.13         10.31        23.48 o                         
  20   7 -16         84.43         12.97        27.86 o                         
  21   7 -16       1101.37       1023.65        68.54 o                         
  22   7 -16          5.59         34.04        28.98 o                         
   0   8 -16       2149.74       2421.17       110.03 o                         
   1   8 -16        863.41       1007.49        36.42 o                         
   2   8 -16        269.11        248.17        21.81 o                         
   3   8 -16        705.89        632.71        34.34 o                         
   4   8 -16       1114.61       1194.75        45.69 o                         
   5   8 -16         60.42         61.40        20.20 o                         
   6   8 -16        196.18        112.71        21.53 o                         
   7   8 -16        336.71        331.05        34.55 o                         
   8   8 -16        448.79        487.31        32.39 o                         
   9   8 -16         86.57         74.65        21.10 o                         
  10   8 -16        366.13        367.83        29.87 o                         
  11   8 -16        572.46        602.38        36.46 o                         
  12   8 -16        134.73        163.24        36.22 o                         
  13   8 -16         70.81         99.58        23.40 o                         
  14   8 -16        442.46        384.09        26.79 o                         
  15   8 -16       1043.19        943.33        37.20 o                         
  16   8 -16        699.95        690.97        57.95 o                         
  17   8 -16        260.76        276.56        32.32 o                         
  18   8 -16        494.67        598.36        43.29 o                         
  19   8 -16         88.51        126.92        31.60 o                         
  20   8 -16         39.14         76.54        32.50 o                         
  21   8 -16          3.52         -2.32        30.41 o                         
   0   9 -16       1085.37       1211.37        66.84 o                         
   1   9 -16        154.19         78.50        22.29 o                         
   2   9 -16        139.31        108.96        21.88 o                         
   3   9 -16        210.84        198.79        24.22 o                         
   4   9 -16        159.44        174.90        23.48 o                         
   5   9 -16        411.36        362.74        46.76 o                         
   6   9 -16         91.73         98.64        23.40 o                         
   7   9 -16         48.01         65.92        20.40 o                         
   8   9 -16       1475.58       1495.52        52.59 o                         
   9   9 -16        180.54        176.81        25.42 o                         
  10   9 -16       1163.77       1118.79        47.39 o                         
  11   9 -16         58.40         99.82        21.70 o                         
  12   9 -16        687.75        639.57        39.40 o                         
  13   9 -16       1253.20       1530.39        57.67 o                         
  14   9 -16        925.35        868.05        45.93 o                         
  15   9 -16        177.93        166.62        28.22 o                         
  16   9 -16        158.98        230.46        29.40 o                         
  17   9 -16        427.51        388.27        35.12 o                         
  18   9 -16        479.24        474.45        52.94 o                         
  19   9 -16         85.16        122.21        29.77 o                         
   0  10 -16       1160.97       1256.22        69.25 o                         
   1  10 -16        210.96        184.82        24.46 o                         
   2  10 -16        105.62         78.28        21.99 o                         
   3  10 -16        592.62        592.57        36.09 o                         
   4  10 -16         57.21         36.33        20.97 o                         
   5  10 -16        334.06        310.89        27.74 o                         
   6  10 -16         59.02         44.08        23.50 o                         
   7  10 -16        462.54        419.74        31.24 o                         
   8  10 -16         62.60         62.19        23.84 o                         
   9  10 -16        430.70        286.21        30.59 o                         
  10  10 -16        102.78         59.87        31.21 o                         
  11  10 -16        324.56        348.98        32.73 o                         
  12  10 -16        202.24        301.88        32.22 o                         
  13  10 -16        154.08        166.67        28.34 o                         
  14  10 -16          2.05        -27.86        27.86 o                         
  15  10 -16        371.93        362.43        34.42 o                         
  16  10 -16         19.42         17.13        24.79 o                         
  17  10 -16        544.23        531.82        40.47 o                         
  18  10 -16          6.07        -35.39        35.39 o                         
   0  11 -16        228.63        230.60        31.22 o                         
   1  11 -16        180.34        219.80        24.63 o                         
   2  11 -16        111.24        167.44        22.85 o                         
   3  11 -16        397.31        457.44        34.59 o                         
   4  11 -16        569.79        487.11        36.00 o                         
   5  11 -16         62.16         53.75        23.48 o                         
   6  11 -16         26.77         -0.56        26.35 o                         
   7  11 -16         90.44         93.42        24.72 o                         
   8  11 -16        779.55        831.45        47.70 o                         
   9  11 -16         46.08         36.80        24.57 o                         
  10  11 -16        281.81        280.79        32.12 o                         
  11  11 -16         99.71        143.52        28.22 o                         
  12  11 -16        580.40        585.60        39.96 o                         
  13  11 -16        160.29        240.24        28.28 o                         
  14  11 -16        304.03        285.06        40.09 o                         
  15  11 -16        146.52        139.55        34.80 o                         
  16  11 -16        348.45        441.73        54.40 o                         
   0  12 -16         67.19         44.04        36.78 o                         
   1  12 -16         63.38         59.91        26.82 o                         
   2  12 -16         68.30         92.10        23.51 o                         
   3  12 -16         19.62         -4.16        21.53 o                         
   4  12 -16         27.17          7.92        21.61 o                         
   5  12 -16         28.73         33.14        23.12 o                         
   6  12 -16        557.83        639.32        37.85 o                         
   7  12 -16        179.05        175.44        26.76 o                         
   8  12 -16        202.85        181.36        27.88 o                         
   9  12 -16        419.40        390.22        32.70 o                         
  10  12 -16        642.26        687.87        39.25 o                         
  11  12 -16         13.86          6.73        23.84 o                         
  12  12 -16         28.65        -12.91        23.37 o                         
  13  12 -16         12.55         50.53        24.74 o                         
   0  13 -16         19.91         74.13        46.33 o                         
   1  13 -16        953.79       1137.37        85.26 o                         
   2  13 -16        118.33         77.74        28.86 o                         
   3  13 -16        118.48        114.28        32.88 o                         
   4  13 -16        278.06        327.31        36.00 o                         
   5  13 -16       1135.05       1185.09        56.87 o                         
   6  13 -16         52.55         51.78        28.34 o                         
   7  13 -16         40.19         19.08        28.59 o                         
   8  13 -16         57.47         63.87        25.37 o                         
   9  13 -16        603.23        728.98        62.23 o                         
   2   0 -15       3627.07       4536.85        95.03 o                         
   4   0 -15         65.68         49.96        13.58 o                         
   6   0 -15        525.80        421.13        27.23 o                         
   8   0 -15       2629.80       2179.74        64.40 o                         
  10   0 -15        991.41       1006.22        41.32 o                         
  12   0 -15       1872.20       1754.79        60.90 o                         
  14   0 -15        247.55        255.19        61.77 o                         
  16   0 -15       1892.97       1780.16        98.45 o                         
  18   0 -15        211.64        296.83        39.51 o                         
  20   0 -15        526.48        491.98        61.77 o                         
  22   0 -15        231.47        158.25        36.18 o                         
  24   0 -15        432.00        388.56        67.56 o                         
  26   0 -15        169.05        106.59        37.93 o                         
   1   1 -15       1624.74       1556.50        30.12 o                         
   2   1 -15        126.66        196.85        12.60 o                         
   3   1 -15       2384.08       2290.34        53.19 o                         
   4   1 -15       1450.68       1356.89        32.21 o                         
   5   1 -15        351.25        265.84        15.27 o                         
   6   1 -15        165.84        226.23        14.40 o                         
   7   1 -15       3737.14       3835.40        68.78 o                         
   8   1 -15       2798.08       2374.01        47.94 o                         
   9   1 -15         37.71        193.70        22.84 o                         
  10   1 -15       1983.59       2084.21        49.32 o                         
  11   1 -15       2392.01       2371.00        54.82 o                         
  12   1 -15        197.88        192.58        18.39 o                         
  13   1 -15        200.72        218.89        19.20 o                         
  14   1 -15        179.34        142.75        17.46 o                         
  15   1 -15         62.00         72.46        17.06 o                         
  16   1 -15        160.30        162.29        21.88 o                         
  17   1 -15         97.48        108.61        22.14 o                         
  18   1 -15        193.95        245.46        25.88 o                         
  19   1 -15        906.54        745.97        39.54 o                         
  20   1 -15        753.14        721.98        74.67 o                         
  21   1 -15        857.38        798.64        42.86 o                         
  22   1 -15         53.08         56.83        23.61 o                         
  23   1 -15        772.68        798.29        45.06 o                         
  24   1 -15        215.78        288.79        36.22 o                         
  25   1 -15        338.78        323.32        33.57 o                         
  26   1 -15         62.67         49.71        31.76 o                         
  27   1 -15        215.12        149.62        69.49 o                         
   1   2 -15       2092.27       2112.53        39.86 o                         
   2   2 -15       1807.53       1638.92        33.84 o                         
   3   2 -15        350.32        479.37        20.53 o                         
   4   2 -15        787.36        638.09        20.58 o                         
   5   2 -15        308.34        228.95        14.49 o                         
   6   2 -15         72.86         49.38        12.59 o                         
   7   2 -15        474.44        525.00        24.10 o                         
   8   2 -15        591.52        546.66        25.37 o                         
   9   2 -15        934.92        804.96        29.23 o                         
  10   2 -15        160.57        112.35        15.31 o                         
  11   2 -15        210.69        168.57        17.46 o                         
  12   2 -15        772.94        723.44        29.42 o                         
  13   2 -15       1347.68       1173.53        37.85 o                         
  14   2 -15       1006.22        973.54        35.43 o                         
  15   2 -15         81.45        153.93        18.30 o                         
  16   2 -15         34.16         25.62        15.55 o                         
  17   2 -15        475.01        422.72        27.00 o                         
  18   2 -15        123.17        126.89        20.66 o                         
  19   2 -15        634.10        507.34        52.94 o                         
  20   2 -15         47.76         53.45        22.52 o                         
  21   2 -15          2.92        -18.45        20.40 o                         
  22   2 -15         57.03         77.43        24.22 o                         
  23   2 -15        132.05        137.85        27.03 o                         
  24   2 -15        247.85        205.92        28.64 o                         
  25   2 -15         79.73        122.65        27.01 o                         
  26   2 -15         93.31        222.79        51.23 o                         
   1   3 -15         56.76        123.49        11.16 o                         
   2   3 -15       2667.48       2370.03        43.38 o                         
   3   3 -15        945.90        706.02        24.75 o                         
   4   3 -15        157.24        221.50        15.68 o                         
   5   3 -15         52.04         72.78        12.73 o                         
   6   3 -15       5454.98       5467.60       102.53 o                         
   7   3 -15        328.17        373.23        21.70 o                         
   8   3 -15       1608.89       1795.13        44.45 o                         
   9   3 -15        518.03        636.88        27.19 o                         
  10   3 -15       2165.46       2344.80        56.62 o                         
  11   3 -15         23.49         72.06        15.31 o                         
  12   3 -15        726.69        669.74        29.55 o                         
  13   3 -15        734.73        588.51        28.79 o                         
  14   3 -15       1579.96       1689.20        52.35 o                         
  15   3 -15        490.71        568.27        29.12 o                         
  16   3 -15        915.89       1073.26        38.07 o                         
  17   3 -15        330.33        302.86        23.56 o                         
  18   3 -15        911.22        891.68        42.10 o                         
  19   3 -15        143.21        161.92        21.26 o                         
  20   3 -15       1302.80       1038.21        40.82 o                         
  21   3 -15         26.65         58.86        22.36 o                         
  22   3 -15         97.89        109.28        24.72 o                         
  23   3 -15        166.01        252.15        36.83 o                         
  24   3 -15        320.62        390.71        41.46 o                         
  25   3 -15         70.46         76.20        31.05 o                         
  26   3 -15        243.44        284.16        40.00 o                         
   1   4 -15       3225.78       3147.43        61.01 o                         
   2   4 -15        200.73        207.55        15.11 o                         
   3   4 -15       3879.43       3764.28        68.23 o                         
   4   4 -15        707.85        745.98        32.23 o                         
   5   4 -15        679.74        550.77        22.97 o                         
   6   4 -15        277.16        270.94        18.13 o                         
   7   4 -15        508.18        572.06        25.76 o                         
   8   4 -15         41.06          6.60        12.42 o                         
   9   4 -15        453.47        369.62        22.37 o                         
  10   4 -15        946.39        927.99        33.36 o                         
  11   4 -15         87.64         99.09        14.89 o                         
  12   4 -15       2465.92       2340.37        50.90 o                         
  13   4 -15        377.14        454.99        35.96 o                         
  14   4 -15        373.93        389.30        24.34 o                         
  15   4 -15        394.48        367.77        24.68 o                         
  16   4 -15          0.51         17.23        16.07 o                         
  17   4 -15       1474.22       1557.69        46.43 o                         
  18   4 -15         16.63         13.75        16.91 o                         
  19   4 -15        280.78        235.16        30.09 o                         
  20   4 -15         10.30          7.82        20.70 o                         
  21   4 -15         18.34         23.32        25.63 o                         
  22   4 -15         35.49         80.93        24.87 o                         
  23   4 -15         62.38        162.80        27.74 o                         
  24   4 -15         29.02        -20.59        42.16 o                         
  25   4 -15        863.70        794.03        77.65 o                         
  26   4 -15         78.38         69.49        50.19 o                         
   1   5 -15        192.57        161.15        16.87 o                         
   2   5 -15        927.77        986.40        32.38 o                         
   3   5 -15        240.59        393.20        21.03 o                         
   4   5 -15         54.32         47.23        11.78 o                         
   5   5 -15        264.05        254.60        17.55 o                         
   6   5 -15        446.97        457.56        21.50 o                         
   7   5 -15       2165.45       2100.03        45.51 o                         
   8   5 -15        336.80        340.38        28.01 o                         
   9   5 -15        284.06        335.04        31.57 o                         
  10   5 -15       1450.09       1407.83        40.94 o                         
  11   5 -15       1504.23       1627.44        44.41 o                         
  12   5 -15       1420.01       1410.31        37.92 o                         
  13   5 -15       1579.03       1428.81        38.46 o                         
  14   5 -15        124.85        117.08        16.45 o                         
  15   5 -15        256.46        338.21        25.71 o                         
  16   5 -15        996.51        856.44        38.10 o                         
  17   5 -15        150.63        128.79        37.18 o                         
  18   5 -15         21.98         68.22        21.88 o                         
  19   5 -15        179.42         85.00        24.32 o                         
  20   5 -15        642.52        701.70        41.47 o                         
  21   5 -15        229.90        235.89        37.45 o                         
  22   5 -15        672.02        792.59        46.16 o                         
  23   5 -15         46.03         54.29        26.40 o                         
  24   5 -15        113.33        156.30        31.21 o                         
  25   5 -15        118.14        110.57        39.97 o                         
   1   6 -15        149.18        114.71        18.26 o                         
   2   6 -15         34.88         72.96        14.52 o                         
   3   6 -15          2.97        -13.49        13.49 o                         
   4   6 -15         36.17         54.59        14.62 o                         
   5   6 -15        131.80        116.49        23.23 o                         
   6   6 -15        599.88        704.16        34.53 o                         
   7   6 -15        667.00        719.25        43.05 o                         
   8   6 -15        408.41        443.72        22.20 o                         
   9   6 -15        522.26        577.47        24.97 o                         
  10   6 -15        571.34        731.98        28.26 o                         
  11   6 -15        176.87        157.62        21.53 o                         
  12   6 -15        406.14        498.21        30.83 o                         
  13   6 -15        140.44        184.87        24.07 o                         
  14   6 -15        343.35        398.66        26.09 o                         
  15   6 -15         44.37         21.12        21.44 o                         
  16   6 -15        185.17        102.79        24.08 o                         
  17   6 -15        212.51        119.51        21.36 o                         
  18   6 -15         17.87         41.27        19.63 o                         
  19   6 -15        106.72         57.44        23.39 o                         
  20   6 -15        201.54        289.82        38.28 o                         
  21   6 -15        379.75        506.43        44.47 o                         
  22   6 -15        445.72        339.17        39.07 o                         
  23   6 -15         23.95         73.82        27.36 o                         
  24   6 -15        147.34        118.35        29.07 o                         
   1   7 -15       1411.90       1439.19        47.27 o                         
   2   7 -15         17.76         52.98        15.42 o                         
   3   7 -15       2291.68       2408.21        56.52 o                         
   4   7 -15          1.09         -9.68        16.02 o                         
   5   7 -15        245.69        293.79        25.83 o                         
   6   7 -15         47.55         41.72        14.76 o                         
   7   7 -15        893.63        900.61        38.45 o                         
   8   7 -15        275.89        238.84        23.39 o                         
   9   7 -15        310.88        251.70        29.03 o                         
  10   7 -15        320.09        435.56        25.67 o                         
  11   7 -15       1521.31       1560.38        44.98 o                         
  12   7 -15         66.06         17.29        15.95 o                         
  13   7 -15        510.29        498.81        45.68 o                         
  14   7 -15          6.10          8.27        18.43 o                         
  15   7 -15        419.89        391.60        31.34 o                         
  16   7 -15        196.92        303.85        29.40 o                         
  17   7 -15        131.29        104.54        28.98 o                         
  18   7 -15         32.47         63.16        24.07 o                         
  19   7 -15       2611.28       2710.12        77.18 o                         
  20   7 -15         63.46        158.61        27.94 o                         
  21   7 -15        286.27        297.74        34.67 o                         
  22   7 -15        114.58        193.41        35.52 o                         
  23   7 -15       1685.79       1812.64        77.95 o                         
   1   8 -15        600.46        771.53        36.30 o                         
   2   8 -15        400.56        400.00        32.20 o                         
   3   8 -15        906.71        906.75        42.20 o                         
   4   8 -15        154.47        235.01        23.84 o                         
   5   8 -15        500.21        420.14        28.86 o                         
   6   8 -15        204.08        180.95        23.04 o                         
   7   8 -15        248.07        230.49        28.09 o                         
   8   8 -15        162.42        205.85        23.04 o                         
   9   8 -15        990.78       1033.49        42.65 o                         
  10   8 -15        125.34        107.95        21.88 o                         
  11   8 -15        374.82        409.07        29.45 o                         
  12   8 -15        178.08        192.90        31.21 o                         
  13   8 -15        664.32        538.15        30.58 o                         
  14   8 -15        822.98        781.29        35.53 o                         
  15   8 -15        327.53        326.88        30.63 o                         
  16   8 -15        170.87        186.38        26.68 o                         
  17   8 -15        121.50         96.34        25.79 o                         
  18   8 -15         16.31          8.45        22.92 o                         
  19   8 -15        132.95        117.60        26.68 o                         
  20   8 -15        310.30        275.69        32.54 o                         
  21   8 -15         94.45        147.42        29.30 o                         
  22   8 -15        222.21        124.42        29.69 o                         
   1   9 -15        376.54        401.21        28.86 o                         
   2   9 -15        480.52        459.29        32.28 o                         
   3   9 -15        425.65        553.78        33.99 o                         
   4   9 -15         48.92         36.84        23.96 o                         
   5   9 -15         70.29         55.54        18.80 o                         
   6   9 -15        699.26        761.44        37.87 o                         
   7   9 -15        228.38        154.93        22.76 o                         
   8   9 -15        312.78        405.43        29.77 o                         
   9   9 -15        391.62        462.37        30.96 o                         
  10   9 -15        535.32        531.37        30.65 o                         
  11   9 -15        588.35        623.50        38.03 o                         
  12   9 -15        216.37        178.20        26.01 o                         
  13   9 -15         40.84          0.80        21.53 o                         
  14   9 -15        144.87        199.54        30.09 o                         
  15   9 -15        316.00        275.90        39.01 o                         
  16   9 -15        545.20        558.12        38.54 o                         
  17   9 -15        203.30        234.24        30.28 o                         
  18   9 -15        230.89        185.81        37.89 o                         
  19   9 -15        178.68        173.70        29.69 o                         
  20   9 -15        365.06        377.17        36.68 o                         
  21   9 -15         43.40          1.01        26.18 o                         
   1  10 -15        689.71        642.62        36.60 o                         
   2  10 -15         71.96         82.03        33.16 o                         
   3  10 -15        775.66        648.10        37.46 o                         
   4  10 -15        714.64        886.95        40.19 o                         
   5  10 -15        127.16        118.85        20.38 o                         
   6  10 -15         28.98          4.14        16.91 o                         
   7  10 -15        101.76        195.04        26.50 o                         
   8  10 -15         56.28         93.34        23.48 o                         
   9  10 -15        114.92        110.95        24.98 o                         
  10  10 -15        115.39         78.18        23.16 o                         
  11  10 -15         33.27          6.09        22.63 o                         
  12  10 -15          0.22         12.81        22.52 o                         
  13  10 -15         39.08         16.18        23.04 o                         
  14  10 -15        160.04        211.52        28.47 o                         
  15  10 -15        155.01        140.66        26.27 o                         
  16  10 -15         10.53        -25.77        25.77 o                         
  17  10 -15        362.76        434.17        36.60 o                         
  18  10 -15          9.72         -5.63        21.81 o                         
  19  10 -15        313.80        338.96        39.90 o                         
   1  11 -15         48.58         80.71        19.01 o                         
   2  11 -15       1325.91       1525.50        44.20 o                         
   3  11 -15         77.59        118.80        22.74 o                         
   4  11 -15         71.04         80.72        22.29 o                         
   5  11 -15         47.59         43.49        20.66 o                         
   6  11 -15       1056.25       1118.40        57.26 o                         
   7  11 -15        150.39        130.91        24.10 o                         
   8  11 -15         34.43          5.67        21.27 o                         
   9  11 -15        299.11        371.24        30.65 o                         
  10  11 -15       2012.67       2145.32        61.39 o                         
  11  11 -15        197.45        261.21        37.20 o                         
  12  11 -15        908.53        943.83        43.67 o                         
  13  11 -15        166.37        236.15        28.49 o                         
  14  11 -15       1302.76       1217.11        49.06 o                         
  15  11 -15        177.58        211.98        41.66 o                         
  16  11 -15        283.64        246.86        33.67 o                         
  17  11 -15         62.08         62.36        25.16 o                         
   1  12 -15        126.86        115.50        27.36 o                         
   2  12 -15        672.22        687.96        38.15 o                         
   3  12 -15        192.19        254.50        26.87 o                         
   4  12 -15        108.45        131.63        33.62 o                         
   5  12 -15         39.55        -17.63        20.94 o                         
   6  12 -15         16.95        -18.11        20.55 o                         
   7  12 -15        276.05        272.82        28.62 o                         
   8  12 -15        124.01         47.19        23.28 o                         
   9  12 -15         86.22         90.24        25.08 o                         
  10  12 -15        192.85        168.71        25.62 o                         
  11  12 -15        353.26        333.72        49.63 o                         
  12  12 -15        186.25        184.70        27.95 o                         
  13  12 -15        130.63        131.35        26.42 o                         
  14  12 -15        199.88        150.57        26.62 o                         
  15  12 -15        234.89        204.20        28.21 o                         
   1  13 -15       1322.61       1281.61        57.36 o                         
   2  13 -15         95.13         68.76        28.22 o                         
   3  13 -15       1240.07        969.90        61.61 o                         
   4  13 -15         41.23         10.04        25.54 o                         
   5  13 -15          5.77         -7.52        32.82 o                         
   6  13 -15        193.57        202.57        32.73 o                         
   7  13 -15        556.54        527.57        35.35 o                         
   8  13 -15         14.90         46.98        25.42 o                         
   9  13 -15         55.74         26.02        23.56 o                         
  10  13 -15         62.73         60.80        24.83 o                         
  11  13 -15        463.53        446.98        43.54 o                         
   1  14 -15          0.85         20.61        39.57 o                         
   2  14 -15         93.41        105.65        30.80 o                         
   3  14 -15          5.10        -21.79        35.66 o                         
   4  14 -15          0.30         11.80        32.88 o                         
   5  14 -15        127.45        178.97        33.74 o                         
   6  14 -15        309.43        290.42        44.58 o                         
   0   0 -14        413.71        353.91        28.57 o                         
   2   0 -14       1567.98       1427.26        45.29 o                         
   4   0 -14       2605.42       2893.94        74.21 o                         
   6   0 -14       1968.37       1741.25        76.45 o                         
   8   0 -14       7210.69       7168.22       164.86 o                         
  10   0 -14        641.29        486.16        30.06 o                         
  12   0 -14       1348.36        919.25        44.68 o                         
  14   0 -14        157.75        143.56        22.07 o                         
  16   0 -14        910.81        855.10        54.40 o                         
  18   0 -14        673.06        809.52        65.63 o                         
  20   0 -14        261.43        296.28        37.93 o                         
  22   0 -14        176.31        215.92        57.91 o                         
  24   0 -14       1244.35       1073.78        70.82 o                         
  26   0 -14         96.10         20.16        36.18 o                         
   0   1 -14        180.88        265.35        32.88 o                         
   1   1 -14       1991.83       1855.13        35.17 o                         
   2   1 -14        187.63        216.09        15.08 o                         
   3   1 -14        823.24        601.30        20.60 o                         
   4   1 -14       2049.15       2179.19        43.50 o                         
   5   1 -14       6092.21       5327.15        89.53 o                         
   6   1 -14       1408.95       1272.69        34.16 o                         
   7   1 -14       2868.47       2726.51        64.58 o                         
   8   1 -14       1269.97       1336.69        74.53 o                         
   9   1 -14       8672.13       8308.26       134.96 o                         
  10   1 -14        162.14        223.12        15.27 o                         
  11   1 -14        338.41        252.32        18.04 o                         
  12   1 -14        920.66        903.13        31.21 o                         
  13   1 -14       2557.12       2805.90        61.27 o                         
  14   1 -14        760.70        809.46        30.23 o                         
  15   1 -14          5.02         20.98        14.03 o                         
  16   1 -14        755.14        614.08        30.03 o                         
  17   1 -14        859.56       1062.77        37.12 o                         
  18   1 -14        550.15        710.42        56.28 o                         
  19   1 -14        586.31        389.61        32.32 o                         
  20   1 -14        352.05        416.21        31.08 o                         
  21   1 -14        558.38        570.69        38.45 o                         
  22   1 -14        596.29        643.95        39.40 o                         
  23   1 -14         74.10        100.42        24.46 o                         
  24   1 -14        386.08        385.53        46.81 o                         
  25   1 -14        808.88       1040.69        49.91 o                         
  26   1 -14        230.50        286.71        31.63 o                         
  27   1 -14        163.16        249.41        31.97 o                         
   0   2 -14         16.91         21.51        10.99 o                         
   1   2 -14         14.35         13.72         8.68 o                         
   2   2 -14        137.64        174.36        11.31 o                         
   3   2 -14       1064.73       1084.55        25.27 o                         
   4   2 -14        926.64        776.41        22.77 o                         
   5   2 -14         85.07         77.98         9.99 o                         
   6   2 -14       1616.77       1541.40        33.78 o                         
   7   2 -14         57.37         55.56        10.24 o                         
   8   2 -14        436.97        536.97        23.65 o                         
   9   2 -14        233.54        274.30        27.94 o                         
  10   2 -14        694.48        720.99        24.11 o                         
  11   2 -14       1058.18        856.10        26.95 o                         
  12   2 -14        569.78        567.45        26.42 o                         
  13   2 -14        254.61        197.97        18.04 o                         
  14   2 -14        717.36        709.44        30.53 o                         
  15   2 -14        207.54        260.83        20.34 o                         
  16   2 -14          7.76         30.37        15.31 o                         
  17   2 -14        233.66        234.31        20.85 o                         
  18   2 -14         40.43         27.70        18.33 o                         
  19   2 -14        251.97        285.00        27.20 o                         
  20   2 -14         94.33        100.17        19.66 o                         
  21   2 -14        548.76        620.57        37.46 o                         
  22   2 -14        659.39        630.41        38.99 o                         
  23   2 -14        105.98         87.87        24.14 o                         
  24   2 -14         40.14         39.56        23.52 o                         
  25   2 -14         69.28         84.48        25.22 o                         
  26   2 -14         47.02         68.99        27.28 o                         
  27   2 -14        811.01        856.98        58.67 o                         
   0   3 -14       1513.03       1624.20        48.72 o                         
   1   3 -14        165.22        190.41        12.54 o                         
   2   3 -14         62.63         54.15         9.17 o                         
   3   3 -14        398.38        467.42        16.89 o                         
   4   3 -14       2333.19       2133.44        39.92 o                         
   5   3 -14        259.57        216.37        16.58 o                         
   6   3 -14       3445.00       2924.49        61.05 o                         
   7   3 -14        192.58        219.96        16.68 o                         
   8   3 -14       5683.52       5554.50       103.92 o                         
   9   3 -14        251.44        253.38        27.55 o                         
  10   3 -14       1173.41       1219.18        35.97 o                         
  11   3 -14        533.31        621.14        23.83 o                         
  12   3 -14       1191.07       1101.31        40.00 o                         
  13   3 -14        426.02        568.01        31.15 o                         
  14   3 -14       2630.56       2585.12        54.27 o                         
  15   3 -14         96.99        112.28        15.77 o                         
  16   3 -14        181.57        174.41        23.41 o                         
  17   3 -14        237.82        197.22        25.90 o                         
  18   3 -14       1088.51       1110.22        39.49 o                         
  19   3 -14         58.27         76.90        18.67 o                         
  20   3 -14        281.06        189.97        21.81 o                         
  21   3 -14        151.65        173.84        21.81 o                         
  22   3 -14        103.93        141.15        36.12 o                         
  23   3 -14        415.30        366.71        42.75 o                         
  24   3 -14        161.92        156.87        41.52 o                         
  25   3 -14          7.68         39.07        29.35 o                         
  26   3 -14        507.18        518.83        47.32 o                         
  27   3 -14        256.84        304.62        45.59 o                         
   0   4 -14        806.02        962.09        41.68 o                         
   1   4 -14       5335.15       5635.39        87.20 o                         
   2   4 -14       1139.29        846.40        38.41 o                         
   3   4 -14        233.12        271.51        16.88 o                         
   4   4 -14        394.15        382.66        18.47 o                         
   5   4 -14          1.32         26.82        12.66 o                         
   6   4 -14        632.33        454.86        20.37 o                         
   7   4 -14       1929.58       1553.86        40.24 o                         
   8   4 -14        277.27        173.20        18.59 o                         
   9   4 -14        670.20        610.93        26.42 o                         
  10   4 -14        291.45        315.19        19.90 o                         
  11   4 -14        353.59        380.25        19.91 o                         
  12   4 -14        752.85        662.18        25.32 o                         
  13   4 -14        207.19        199.17        16.76 o                         
  14   4 -14         14.73         17.45        13.03 o                         
  15   4 -14        526.36        500.43        24.74 o                         
  16   4 -14        693.94        720.66        29.77 o                         
  17   4 -14        274.24        320.49        21.43 o                         
  18   4 -14        283.56        372.66        23.04 o                         
  19   4 -14         14.60         40.34        16.43 o                         
  20   4 -14        147.89        185.40        27.84 o                         
  21   4 -14        121.60        122.27        24.32 o                         
  22   4 -14        119.91        193.28        27.17 o                         
  23   4 -14          0.35          3.46        22.92 o                         
  24   4 -14        307.92        277.60        40.68 o                         
  25   4 -14         66.29         48.32        27.85 o                         
  26   4 -14         10.54        -28.81        28.81 o                         
   0   5 -14       3280.43       3198.16       107.81 o                         
   1   5 -14        344.93        474.96        44.05 o                         
   2   5 -14         92.30        113.38        12.16 o                         
   3   5 -14        631.54        473.71        20.71 o                         
   4   5 -14       4546.78       4393.02        77.41 o                         
   5   5 -14       3920.63       4359.85        78.24 o                         
   6   5 -14        870.92        721.04        25.07 o                         
   7   5 -14        367.33        278.41        16.76 o                         
   8   5 -14       1808.86       1849.45        45.44 o                         
   9   5 -14       1020.48        900.65        31.56 o                         
  10   5 -14       2148.22       1909.09        59.27 o                         
  11   5 -14         69.70        140.02        17.39 o                         
  12   5 -14       1405.28       1628.55        44.09 o                         
  13   5 -14       2314.44       2345.87        53.24 o                         
  14   5 -14       1778.82       1640.20        40.83 o                         
  15   5 -14       1009.73        922.26        31.86 o                         
  16   5 -14        571.40        595.68        31.15 o                         
  17   5 -14         33.08         73.08        22.77 o                         
  18   5 -14        652.86        721.66        38.74 o                         
  19   5 -14        170.16        178.23        25.54 o                         
  20   5 -14        142.82        157.87        26.01 o                         
  21   5 -14        669.12        613.53        38.99 o                         
  22   5 -14        310.16        344.86        35.66 o                         
  23   5 -14        889.81        930.00        57.00 o                         
  24   5 -14        140.54         83.12        34.15 o                         
  25   5 -14        261.62        284.41        38.35 o                         
  26   5 -14        110.21        229.01        33.30 o                         
   0   6 -14       2536.62       2156.15       100.38 o                         
   1   6 -14         97.81        141.33        18.39 o                         
   2   6 -14        510.36        550.82        25.08 o                         
   3   6 -14         94.54         60.10        13.68 o                         
   4   6 -14        191.44        213.82        15.91 o                         
   5   6 -14        184.10         85.96        13.03 o                         
   6   6 -14        349.37        344.51        18.41 o                         
   7   6 -14        427.72        345.31        18.85 o                         
   8   6 -14        364.46        382.17        20.14 o                         
   9   6 -14        171.64        217.65        16.74 o                         
  10   6 -14        819.95        698.80        32.05 o                         
  11   6 -14       1262.50       1078.39        51.09 o                         
  12   6 -14         78.64         92.16        23.70 o                         
  13   6 -14        700.44        728.53        59.79 o                         
  14   6 -14        172.26        198.50        27.21 o                         
  15   6 -14        349.04        322.38        46.25 o                         
  16   6 -14        160.29        162.17        23.39 o                         
  17   6 -14        305.64        253.72        26.82 o                         
  18   6 -14         85.71        109.20        28.74 o                         
  19   6 -14         22.66         20.01        20.58 o                         
  20   6 -14        148.22        209.72        28.34 o                         
  21   6 -14        111.12        181.70        47.37 o                         
  22   6 -14        308.08        368.26        33.74 o                         
  23   6 -14         80.93         45.90        25.58 o                         
  24   6 -14        409.24        408.57        42.91 o                         
  25   6 -14         68.79         13.61        30.41 o                         
   0   7 -14         93.93        105.82        25.83 o                         
   1   7 -14       1859.70       1886.53        53.55 o                         
   2   7 -14        175.49        119.36        17.34 o                         
   3   7 -14       1573.17       1414.67        39.21 o                         
   4   7 -14        634.90        435.65        26.70 o                         
   5   7 -14        479.70        422.91        23.72 o                         
   6   7 -14        344.03        359.22        22.37 o                         
   7   7 -14        622.00        687.40        26.19 o                         
   8   7 -14        392.81        348.82        39.45 o                         
   9   7 -14       3798.81       3716.68        88.70 o                         
  10   7 -14         54.62         46.10        18.07 o                         
  11   7 -14        634.67        853.56        43.47 o                         
  12   7 -14         15.81         -2.57        22.29 o                         
  13   7 -14        679.02        607.88        42.23 o                         
  14   7 -14         89.49         99.31        32.51 o                         
  15   7 -14         55.32         58.90        17.90 o                         
  16   7 -14        202.77        141.26        26.19 o                         
  17   7 -14        840.24        653.75        39.40 o                         
  18   7 -14         81.85         41.35        22.52 o                         
  19   7 -14         32.85         54.46        23.48 o                         
  20   7 -14         21.21         29.73        25.86 o                         
  21   7 -14       1147.68       1090.38        51.13 o                         
  22   7 -14         59.61         82.24        26.50 o                         
  23   7 -14         80.27        138.12        28.86 o                         
  24   7 -14        135.23        132.23        32.88 o                         
   0   8 -14         41.40         42.47        24.57 o                         
   1   8 -14        476.19        498.37        29.69 o                         
   2   8 -14         34.02         27.26        14.19 o                         
   3   8 -14        232.40        234.88        21.17 o                         
   4   8 -14         45.94         46.33        18.26 o                         
   5   8 -14        249.90        202.59        22.14 o                         
   6   8 -14         55.37         71.31        18.07 o                         
   7   8 -14        399.43        344.58        25.88 o                         
   8   8 -14        172.15        135.21        20.40 o                         
   9   8 -14        168.86        163.39        21.88 o                         
  10   8 -14          0.96          9.08        18.07 o                         
  11   8 -14        110.84        137.89        21.88 o                         
  12   8 -14        837.29        777.86        34.64 o                         
  13   8 -14         62.77         78.83        18.76 o                         
  14   8 -14        161.10        168.58        20.97 o                         
  15   8 -14         52.47         32.44        18.16 o                         
  16   8 -14        142.42        168.40        34.68 o                         
  17   8 -14        244.95        318.30        30.89 o                         
  18   8 -14         22.59         41.95        22.63 o                         
  19   8 -14        273.96        326.89        32.73 o                         
  20   8 -14        149.06        154.08        28.86 o                         
  21   8 -14        151.59        121.62        26.92 o                         
  22   8 -14        285.18        280.29        33.74 o                         
  23   8 -14        119.62         54.65        27.94 o                         
   0   9 -14       3717.65       3666.47       124.01 o                         
   1   9 -14       1583.88       1506.49       107.55 o                         
   2   9 -14         12.60         28.90        17.96 o                         
   3   9 -14        169.00         76.93        19.02 o                         
   4   9 -14       4585.98       5029.57       112.79 o                         
   5   9 -14       1468.46       1465.76        48.93 o                         
   6   9 -14        180.50        186.61        23.48 o                         
   7   9 -14        267.71        206.38        23.40 o                         
   8   9 -14       1187.83       1179.54        40.53 o                         
   9   9 -14       1822.00       2234.04        57.36 o                         
  10   9 -14        131.70        188.61        21.53 o                         
  11   9 -14        130.66         86.87        23.16 o                         
  12   9 -14        786.73        781.54        42.40 o                         
  13   9 -14        403.74        375.65        31.24 o                         
  14   9 -14        716.06        589.26        37.87 o                         
  15   9 -14        197.73        292.16        29.30 o                         
  16   9 -14        139.60        116.65        24.98 o                         
  17   9 -14        503.83        369.74        34.06 o                         
  18   9 -14        443.84        404.03        40.68 o                         
  19   9 -14        176.41        142.39        29.53 o                         
  20   9 -14        168.33        159.69        47.52 o                         
  21   9 -14        364.96        373.32        40.12 o                         
  22   9 -14        789.50        885.62        52.48 o                         
   0  10 -14        735.57        784.36       104.24 o                         
   1  10 -14       2593.14       2617.85        70.20 o                         
   2  10 -14        428.25        510.56        31.11 o                         
   3  10 -14        366.63        343.62        24.50 o                         
   4  10 -14        105.76        104.04        21.64 o                         
   5  10 -14         29.02         45.33        17.78 o                         
   6  10 -14        394.84        385.16        25.86 o                         
   7  10 -14        304.10        311.14        40.12 o                         
   8  10 -14        337.52        351.51        30.80 o                         
   9  10 -14         34.77         90.88        24.07 o                         
  10  10 -14        296.28        304.30        31.76 o                         
  11  10 -14        121.93        159.06        26.01 o                         
  12  10 -14         51.23        104.82        24.32 o                         
  13  10 -14        317.93        275.22        29.79 o                         
  14  10 -14          5.18          7.89        21.88 o                         
  15  10 -14        261.01        353.87        31.97 o                         
  16  10 -14        213.80        261.27        30.80 o                         
  17  10 -14        120.59        113.19        24.35 o                         
  18  10 -14         35.18         20.46        22.37 o                         
  19  10 -14        267.53        245.05        32.30 o                         
  20  10 -14         14.91         -7.53        25.63 o                         
   0  11 -14        324.40        234.22        30.68 o                         
   1  11 -14        511.72        692.88        31.24 o                         
   2  11 -14        312.97        416.70        25.41 o                         
   3  11 -14        752.62        779.35        43.57 o                         
   4  11 -14        466.70        395.06        33.72 o                         
   5  11 -14        422.48        361.11        47.69 o                         
   6  11 -14        398.28        456.78        30.96 o                         
   7  11 -14        293.14        191.25        24.41 o                         
   8  11 -14        826.66        813.33        39.30 o                         
   9  11 -14        154.82        103.62        22.62 o                         
  10  11 -14        544.51        628.03        44.53 o                         
  11  11 -14        479.26        556.60        33.41 o                         
  12  11 -14       1476.38       1303.27        66.96 o                         
  13  11 -14         21.71         31.81        21.53 o                         
  14  11 -14        460.34        452.62        32.17 o                         
  15  11 -14        232.50        266.88        28.39 o                         
  16  11 -14        517.66        571.89        41.40 o                         
  17  11 -14         32.36         66.44        23.63 o                         
  18  11 -14        921.50        914.59        51.50 o                         
   0  12 -14        311.32        303.21        55.98 o                         
   1  12 -14        138.06        150.85        27.28 o                         
   2  12 -14         33.33         10.11        20.14 o                         
   3  12 -14         76.74         72.19        20.97 o                         
   4  12 -14         77.37         41.65        21.46 o                         
   5  12 -14         11.46         27.01        21.20 o                         
   6  12 -14         33.97         22.57        21.20 o                         
   7  12 -14         65.38         68.19        22.18 o                         
   8  12 -14         42.44         24.07        21.46 o                         
   9  12 -14         74.45        146.59        25.83 o                         
  10  12 -14         78.45        115.37        24.10 o                         
  11  12 -14         55.06         68.38        23.07 o                         
  12  12 -14        173.51        240.43        28.57 o                         
  13  12 -14        517.24        712.32        40.11 o                         
  14  12 -14        179.94        202.12        28.71 o                         
  15  12 -14        190.94        238.79        29.12 o                         
  16  12 -14         82.53        119.81        29.87 o                         
   0  13 -14       1896.21       2203.53       102.35 o                         
   1  13 -14        843.70        690.29        44.34 o                         
   2  13 -14         51.40         60.35        26.92 o                         
   3  13 -14        756.81        826.87        49.08 o                         
   4  13 -14        216.77        152.07        29.40 o                         
   5  13 -14        926.59        918.98        50.03 o                         
   6  13 -14        137.97        142.93        30.80 o                         
   7  13 -14         11.65          1.80        26.46 o                         
   8  13 -14        387.51        417.13        32.12 o                         
   9  13 -14       1104.46       1085.31        47.55 o                         
  10  13 -14        223.89        299.49        31.49 o                         
  11  13 -14        395.97        530.53        44.95 o                         
  12  13 -14         12.20        -23.37        23.37 o                         
  13  13 -14        161.70        259.44        30.23 o                         
   0  14 -14        217.00        220.78        46.41 o                         
   1  14 -14          7.09          4.15        26.01 o                         
   2  14 -14        143.70        158.87        30.80 o                         
   3  14 -14         42.63         56.07        29.23 o                         
   4  14 -14         30.08         18.90        28.43 o                         
   5  14 -14        201.50        250.35        34.75 o                         
   6  14 -14         53.41         74.62        27.94 o                         
   7  14 -14        258.05        286.28        34.52 o                         
   8  14 -14        248.86        311.16        36.09 o                         
   9  14 -14         69.13        123.92        29.87 o                         
   2   0 -13      13085.33      16141.10       349.94 o                         
   4   0 -13       2397.23       2043.98        74.24 o                         
   6   0 -13       1133.93        926.14        27.71 o                         
   8   0 -13       4945.40       4753.48        98.89 o                         
  10   0 -13       3019.00       3478.42        88.28 o                         
  12   0 -13       1331.80       1350.03        46.38 o                         
  14   0 -13       1580.70       1914.98        59.85 o                         
  16   0 -13        192.68        214.65        24.32 o                         
  18   0 -13       2590.23       2927.64       276.05 o                         
  20   0 -13       1274.76       1387.53        70.82 o                         
  22   0 -13        688.75        690.56        55.52 o                         
  24   0 -13        611.28        780.91        90.73 o                         
  26   0 -13        377.05        331.07        46.17 o                         
  28   0 -13        414.13        424.80        79.15 o                         
   1   1 -13       1254.48       1662.85        32.24 o                         
   2   1 -13       2220.89       2277.86        40.36 o                         
   3   1 -13       1654.45       1768.26        50.07 o                         
   4   1 -13       3518.68       3464.69        61.62 o                         
   5   1 -13        628.73        585.13        23.60 o                         
   6   1 -13       1494.02       1477.68        41.73 o                         
   7   1 -13       3270.55       3532.05        58.44 o                         
   8   1 -13         42.92         38.91         9.92 o                         
   9   1 -13       2403.09       2966.47        50.48 o                         
  10   1 -13        617.20        831.83        29.62 o                         
  11   1 -13       1877.98       1798.42        34.98 o                         
  12   1 -13          3.81         19.45         9.23 o                         
  13   1 -13        637.12        631.81        23.38 o                         
  14   1 -13         32.72         60.64        12.41 o                         
  15   1 -13       1789.29       1905.14        43.43 o                         
  16   1 -13       1116.63       1149.30        37.47 o                         
  17   1 -13         83.82        108.03        17.42 o                         
  18   1 -13         47.88         97.97        24.47 o                         
  19   1 -13       1375.61       1447.44        49.77 o                         
  20   1 -13        146.31        157.09        22.52 o                         
  21   1 -13        363.22        314.55        27.94 o                         
  22   1 -13        175.43        147.47        23.94 o                         
  23   1 -13        415.22        335.78        29.30 o                         
  24   1 -13         30.49         59.90        23.48 o                         
  25   1 -13        422.66        492.05        36.09 o                         
  26   1 -13         59.18         19.55        22.92 o                         
  27   1 -13        685.08        529.46        38.97 o                         
  28   1 -13        193.91         97.82        29.53 o                         
   1   2 -13       1477.05       1708.26        32.44 o                         
   2   2 -13       1778.66       2715.51        46.61 o                         
   3   2 -13        273.93        306.18        16.51 o                         
   4   2 -13         20.63         26.19        10.65 o                         
   5   2 -13       1654.60       2042.83        50.43 o                         
   6   2 -13        353.61        257.46        17.66 o                         
   7   2 -13        564.57        616.55        19.82 o                         
   8   2 -13       1035.51        731.97        33.43 o                         
   9   2 -13         92.25        139.41        11.01 o                         
  10   2 -13        310.51        359.92        17.50 o                         
  11   2 -13        768.30        764.85        24.73 o                         
  12   2 -13        108.00        107.94        13.14 o                         
  13   2 -13        260.46        361.41        19.01 o                         
  14   2 -13        179.61        179.44        15.77 o                         
  15   2 -13        306.92        306.44        19.01 o                         
  16   2 -13        533.38        385.15        21.33 o                         
  17   2 -13         53.87        134.92        16.49 o                         
  18   2 -13        376.59        428.17        25.90 o                         
  19   2 -13        312.42        325.86        21.72 o                         
  20   2 -13        120.54         82.53        17.52 o                         
  21   2 -13        295.38        336.78        26.73 o                         
  22   2 -13         12.15          5.74        17.59 o                         
  23   2 -13        251.59        316.41        29.69 o                         
  24   2 -13        201.77        223.12        32.32 o                         
  25   2 -13        137.56        209.83        28.64 o                         
  26   2 -13        196.30        220.27        29.83 o                         
  27   2 -13         76.57         29.48        28.81 o                         
  28   2 -13        112.84        166.82        36.59 o                         
   1   3 -13        166.32        199.29        11.43 o                         
   2   3 -13       2380.86       2377.00        41.72 o                         
   3   3 -13        119.24        165.35        10.37 o                         
   4   3 -13        986.73        723.75        19.67 o                         
   5   3 -13        938.26       1076.58        26.42 o                         
   6   3 -13        735.28        669.49        24.41 o                         
   7   3 -13       1040.86        853.14        27.19 o                         
   8   3 -13        204.44        174.91        15.03 o                         
   9   3 -13       1051.41        973.02        31.26 o                         
  10   3 -13       7435.03       7563.26       123.45 o                         
  11   3 -13        357.33        458.82        40.00 o                         
  12   3 -13       1361.74       1345.43        33.79 o                         
  13   3 -13        445.24        337.76        18.18 o                         
  14   3 -13       1175.01        820.68        31.04 o                         
  15   3 -13        285.26        339.12        20.37 o                         
  16   3 -13       1566.02       1453.93        38.67 o                         
  17   3 -13        451.72        436.06        23.03 o                         
  18   3 -13       2998.04       3129.11        63.99 o                         
  19   3 -13        211.97        198.73        19.27 o                         
  20   3 -13       1696.90       1429.63        40.80 o                         
  21   3 -13        255.14        232.80        20.91 o                         
  22   3 -13        747.79        747.68        32.91 o                         
  23   3 -13         30.10         50.24        19.48 o                         
  24   3 -13       1062.67        958.92        47.63 o                         
  25   3 -13        178.41        157.72        34.13 o                         
  26   3 -13         44.74          8.77        28.17 o                         
  27   3 -13         13.05         10.00        30.06 o                         
  28   3 -13        354.80        186.05        37.76 o                         
   1   4 -13        904.10        886.92        23.06 o                         
   2   4 -13        403.38        284.26        13.30 o                         
   3   4 -13        239.35        304.85        20.43 o                         
   4   4 -13        484.37        412.74        18.14 o                         
   5   4 -13        329.75        368.69        17.50 o                         
   6   4 -13        242.71        221.24        21.20 o                         
   7   4 -13        755.03        700.50        29.56 o                         
   8   4 -13       2734.93       2781.93        59.35 o                         
   9   4 -13        642.38        642.12        32.17 o                         
  10   4 -13        123.06        146.51        20.83 o                         
  11   4 -13        220.84        250.99        20.46 o                         
  12   4 -13        347.30        363.61        19.67 o                         
  13   4 -13        476.76        406.30        20.98 o                         
  14   4 -13          3.49         18.42        12.32 o                         
  15   4 -13          2.57          2.92        12.63 o                         
  16   4 -13        160.38        128.33        17.78 o                         
  17   4 -13       1292.12       1347.66        41.22 o                         
  18   4 -13         53.64         51.16        16.00 o                         
  19   4 -13        189.55        220.91        21.20 o                         
  20   4 -13        397.93        428.38        31.81 o                         
  21   4 -13         88.75         89.81        22.52 o                         
  22   4 -13          8.35         49.78        22.85 o                         
  23   4 -13        133.34        145.83        26.01 o                         
  24   4 -13         92.00         68.07        24.28 o                         
  25   4 -13        648.77        714.26        50.40 o                         
  26   4 -13         73.05         16.98        24.98 o                         
  27   4 -13         26.70         28.48        31.05 o                         
   1   5 -13        146.70        179.34        14.03 o                         
   2   5 -13       1922.33       2119.12        43.17 o                         
   3   5 -13       1409.32       1521.79        34.16 o                         
   4   5 -13       1662.63       1573.72        35.51 o                         
   5   5 -13        596.77        660.07        22.69 o                         
   6   5 -13       7708.56       7670.37       125.28 o                         
   7   5 -13       4940.70       4724.63       105.90 o                         
   8   5 -13        400.99        334.46        19.71 o                         
   9   5 -13        816.18        821.92        28.49 o                         
  10   5 -13       2138.27       2246.43        50.70 o                         
  11   5 -13       1032.57        932.96        43.47 o                         
  12   5 -13       2277.90       2284.27        70.39 o                         
  13   5 -13       4763.53       4533.94        89.68 o                         
  14   5 -13        174.34        228.46        19.79 o                         
  15   5 -13        390.99        256.02        20.37 o                         
  16   5 -13        529.12        605.75        34.16 o                         
  17   5 -13        575.76        507.07        32.22 o                         
  18   5 -13        475.59        489.22        31.34 o                         
  19   5 -13         86.92        107.68        21.88 o                         
  20   5 -13        646.73        672.04        46.25 o                         
  21   5 -13        309.76        349.48        45.14 o                         
  22   5 -13        143.14        142.00        25.33 o                         
  23   5 -13        191.33        238.06        32.50 o                         
  24   5 -13         78.80        100.95        26.01 o                         
  25   5 -13        660.35        810.78        46.27 o                         
  26   5 -13        391.29        381.10        35.59 o                         
  27   5 -13         20.60         44.49        31.90 o                         
   1   6 -13       1458.72       1575.12        45.28 o                         
   2   6 -13        659.82        560.49        24.68 o                         
   3   6 -13        667.11        582.77        24.14 o                         
   4   6 -13         41.71         48.94        11.02 o                         
   5   6 -13         27.69         11.94        10.23 o                         
   6   6 -13         57.50         77.26        11.96 o                         
   7   6 -13        526.76        569.98        22.54 o                         
   8   6 -13        156.15        266.95        18.80 o                         
   9   6 -13        188.94        218.32        18.04 o                         
  10   6 -13        433.80        499.82        28.19 o                         
  11   6 -13        635.05        572.20        34.55 o                         
  12   6 -13       3385.00       3628.07        98.08 o                         
  13   6 -13       1360.96       1364.38        65.16 o                         
  14   6 -13         63.25         66.91        18.63 o                         
  15   6 -13        274.39        253.13        30.02 o                         
  16   6 -13         31.12         36.68        22.85 o                         
  17   6 -13        130.91        161.72        24.57 o                         
  18   6 -13        487.00        554.35        35.67 o                         
  19   6 -13        147.89        178.78        25.33 o                         
  20   6 -13        307.71        349.06        31.24 o                         
  21   6 -13         34.58         38.88        21.88 o                         
  22   6 -13        748.18        664.53        47.92 o                         
  23   6 -13         14.15         23.04        23.39 o                         
  24   6 -13        440.84        412.39        35.31 o                         
  25   6 -13        121.31         68.41        31.21 o                         
  26   6 -13        559.19        491.09        41.00 o                         
   1   7 -13        586.91        514.29        28.22 o                         
   2   7 -13        373.89        352.75        28.42 o                         
   3   7 -13        302.10        348.44        23.84 o                         
   4   7 -13        517.67        481.63        23.68 o                         
   5   7 -13        221.47        239.76        17.55 o                         
   6   7 -13        138.01        145.30        15.95 o                         
   7   7 -13       3300.79       3202.41        66.81 o                         
   8   7 -13        859.94        861.69        98.63 o                         
   9   7 -13        129.39         76.49        21.18 o                         
  10   7 -13        227.67        184.41        21.18 o                         
  11   7 -13       2248.86       2200.20        61.44 o                         
  12   7 -13         85.56         82.21        23.52 o                         
  13   7 -13        129.28        126.35        21.67 o                         
  14   7 -13        128.84        185.27        23.39 o                         
  15   7 -13       2608.00       2588.76        62.71 o                         
  16   7 -13        115.50         87.75        21.88 o                         
  17   7 -13        461.25        486.56        33.74 o                         
  18   7 -13          0.59         -8.15        19.58 o                         
  19   7 -13       1694.77       1668.38        57.41 o                         
  20   7 -13        152.79        255.28        29.30 o                         
  21   7 -13        138.40        158.53        27.47 o                         
  22   7 -13         73.74        112.46        26.01 o                         
  23   7 -13       1330.00       1220.05        56.45 o                         
  24   7 -13         63.36         85.86        29.24 o                         
  25   7 -13         38.22         41.48        26.74 o                         
   1   8 -13        302.95        339.50        24.22 o                         
   2   8 -13        186.70        111.74        18.07 o                         
   3   8 -13         84.71         74.87        14.42 o                         
   4   8 -13        350.65        453.99        28.86 o                         
   5   8 -13         10.21         32.10        16.45 o                         
   6   8 -13        320.69        318.72        24.32 o                         
   7   8 -13        831.73        757.17        36.43 o                         
   8   8 -13       1082.15       1006.05        54.15 o                         
   9   8 -13        395.03        493.70        29.69 o                         
  10   8 -13        712.68        698.22        31.21 o                         
  11   8 -13        270.53        265.42        21.89 o                         
  12   8 -13        693.82        644.31        31.32 o                         
  13   8 -13        256.56        266.31        22.04 o                         
  14   8 -13         25.56         74.41        20.79 o                         
  15   8 -13        354.47        338.44        28.86 o                         
  16   8 -13        422.16        412.78        30.08 o                         
  17   8 -13        286.16        283.58        29.30 o                         
  18   8 -13         30.89        -13.54        23.97 o                         
  19   8 -13        163.11        224.27        28.43 o                         
  20   8 -13        164.14        190.59        34.55 o                         
  21   8 -13        134.57        103.54        26.40 o                         
  22   8 -13         67.44         17.72        24.98 o                         
  23   8 -13        136.27        134.87        29.30 o                         
  24   8 -13        133.13        192.98        31.81 o                         
   1   9 -13        327.55        293.53        24.46 o                         
   2   9 -13       2267.28       2215.02        60.17 o                         
   3   9 -13       1421.42       1280.91        46.81 o                         
   4   9 -13          7.88         32.76        17.63 o                         
   5   9 -13       2113.59       1801.30        54.36 o                         
   6   9 -13        387.60        362.36        26.40 o                         
   7   9 -13        107.07         57.74        16.54 o                         
   8   9 -13         53.92        102.22        19.10 o                         
   9   9 -13         55.59         64.33        17.19 o                         
  10   9 -13        724.53        696.26        32.38 o                         
  11   9 -13        487.87        360.81        29.23 o                         
  12   9 -13       1109.72       1292.12        48.03 o                         
  13   9 -13        342.76        436.58        47.37 o                         
  14   9 -13         59.64         57.93        21.73 o                         
  15   9 -13        469.97        459.98        32.54 o                         
  16   9 -13        769.50        719.10        37.27 o                         
  17   9 -13         24.08         38.53        22.92 o                         
  18   9 -13        441.03        486.75        36.53 o                         
  19   9 -13        313.11        229.25        31.24 o                         
  20   9 -13        272.43        227.61        31.81 o                         
  21   9 -13         28.53         36.34        25.42 o                         
  22   9 -13        245.16        305.61        35.20 o                         
  23   9 -13         80.46         59.02        27.74 o                         
   1  10 -13        615.60        635.24        31.48 o                         
   2  10 -13        433.37        473.30        41.54 o                         
   3  10 -13        681.35        813.61        34.08 o                         
   4  10 -13        459.73        537.63        28.39 o                         
   5  10 -13        399.07        358.61        24.50 o                         
   6  10 -13         88.70         61.73        18.04 o                         
   7  10 -13        313.20        364.30        33.03 o                         
   8  10 -13         62.54         75.67        22.63 o                         
   9  10 -13        271.01        309.70        28.86 o                         
  10  10 -13         68.16         46.35        21.53 o                         
  11  10 -13        187.57        213.49        26.01 o                         
  12  10 -13         39.51         37.29        35.11 o                         
  13  10 -13        217.83        239.54        24.41 o                         
  14  10 -13         99.30         71.14        25.65 o                         
  15  10 -13        159.35        168.84        23.72 o                         
  16  10 -13         33.24         21.53        27.58 o                         
  17  10 -13        412.40        441.52        31.97 o                         
  18  10 -13        399.24        397.24        32.02 o                         
  19  10 -13        112.89         46.40        25.54 o                         
  20  10 -13         58.00         63.87        26.40 o                         
  21  10 -13        123.72        178.82        30.17 o                         
   1  11 -13         35.35         26.51        15.92 o                         
   2  11 -13        264.63        207.00        20.96 o                         
   3  11 -13        129.64        139.51        21.61 o                         
   4  11 -13          1.85         32.46        18.90 o                         
   5  11 -13        887.36        813.08        55.44 o                         
   6  11 -13       2153.18       2062.54        56.88 o                         
   7  11 -13        876.22       1073.67        42.32 o                         
   8  11 -13        351.25        285.28        26.15 o                         
   9  11 -13        294.65        373.37        31.16 o                         
  10  11 -13        467.23        527.40        31.63 o                         
  11  11 -13         60.08         45.28        20.63 o                         
  12  11 -13        370.31        286.80        26.76 o                         
  13  11 -13        206.71        159.54        24.68 o                         
  14  11 -13       1109.16       1142.84        45.11 o                         
  15  11 -13        463.05        448.67        31.49 o                         
  16  11 -13        318.21        278.89        30.41 o                         
  17  11 -13         92.44         72.61        24.82 o                         
  18  11 -13        905.14        924.41        51.08 o                         
  19  11 -13         44.63          6.70        25.06 o                         
  20  11 -13        458.01        517.34        81.08 o                         
   1  12 -13          0.36          8.92        22.63 o                         
   2  12 -13        176.01        140.41        26.82 o                         
   3  12 -13        277.31        267.37        26.25 o                         
   4  12 -13         63.78         46.99        20.28 o                         
   5  12 -13        174.02        167.71        23.51 o                         
   6  12 -13        152.11        181.52        24.18 o                         
   7  12 -13        124.39        173.43        24.68 o                         
   8  12 -13        254.31        264.26        26.76 o                         
   9  12 -13        109.31        133.61        24.10 o                         
  10  12 -13          2.48         14.10        20.06 o                         
  11  12 -13          4.00          3.09        21.20 o                         
  12  12 -13         48.09         27.92        23.25 o                         
  13  12 -13         68.15         65.29        23.83 o                         
  14  12 -13        169.64        106.99        24.28 o                         
  15  12 -13        176.73        166.22        31.68 o                         
  16  12 -13        174.77        184.73        30.56 o                         
  17  12 -13         67.44         79.78        32.88 o                         
   1  13 -13        383.51        305.92        33.27 o                         
   2  13 -13        329.12        332.01        33.27 o                         
   3  13 -13       1041.14        870.83        48.20 o                         
   4  13 -13         98.48        130.12        28.96 o                         
   5  13 -13        652.06        696.28        43.65 o                         
   6  13 -13        299.74        210.52        31.81 o                         
   7  13 -13       2089.69       2136.42        61.07 o                         
   8  13 -13         26.24         75.00        22.74 o                         
   9  13 -13         68.65         83.87        24.43 o                         
  10  13 -13        132.26        149.36        25.67 o                         
  11  13 -13        591.42        646.45        37.57 o                         
  12  13 -13         13.13         22.42        23.34 o                         
  13  13 -13        157.21        281.82        29.61 o                         
  14  13 -13         18.86         37.66        23.56 o                         
  15  13 -13        164.32        168.37        27.76 o                         
   1  14 -13         92.64         44.38        26.92 o                         
   2  14 -13         13.21         48.62        26.27 o                         
   3  14 -13         75.66         -5.43        26.01 o                         
   4  14 -13        325.91        354.60        35.67 o                         
   5  14 -13         56.73        122.75        29.40 o                         
   6  14 -13        118.72         96.78        28.86 o                         
   7  14 -13         22.59         13.60        26.92 o                         
   8  14 -13          1.02          7.53        28.42 o                         
   9  14 -13         59.15         69.48        28.34 o                         
  10  14 -13        197.62        261.84        33.74 o                         
  11  14 -13         30.64         44.34        27.85 o                         
   1  15 -13        257.99        220.20        33.27 o                         
   2  15 -13        331.01        419.99        38.99 o                         
   3  15 -13        411.54        342.85        36.99 o                         
   4  15 -13          6.82        -10.34        27.85 o                         
   5  15 -13        166.49        200.19        33.74 o                         
   6  15 -13        148.32        111.61        88.80 o                         
   0   0 -12       5283.98       5627.08       231.65 o                         
   2   0 -12       1295.02       1196.65        38.59 o                         
   4   0 -12       2106.98       1326.97        42.13 o                         
   6   0 -12       1073.84        899.16        26.03 o                         
   8   0 -12       4136.10       4301.30        87.65 o                         
  10   0 -12       2149.18       2181.40        51.85 o                         
  12   0 -12        607.66        618.20        28.42 o                         
  14   0 -12       1171.12        979.67        32.90 o                         
  16   0 -12        905.48       1092.72        37.26 o                         
  18   0 -12       1979.10       1771.11        50.87 o                         
  20   0 -12       1195.31       1439.86        69.57 o                         
  22   0 -12         39.06         51.84        27.80 o                         
  24   0 -12        513.32        486.04        47.25 o                         
  26   0 -12        559.09        572.24        69.49 o                         
  28   0 -12        227.39        287.81        46.17 o                         
   0   1 -12       2031.54       2472.64        56.39 o                         
   1   1 -12        136.26        148.62        10.03 o                         
   2   1 -12        206.55        271.84        18.42 o                         
   3   1 -12       3846.84       4065.24        67.99 o                         
   4   1 -12        623.18        554.37        18.63 o                         
   5   1 -12       4203.19       5078.45        83.99 o                         
   6   1 -12        605.56        406.81        17.19 o                         
   7   1 -12        203.55        351.46        29.94 o                         
   8   1 -12       7151.26       7160.13       165.08 o                         
   9   1 -12      10808.84      13696.74       218.16 o                         
  10   1 -12       3818.31       4059.78        60.07 o                         
  11   1 -12       2477.78       2662.13        43.67 o                         
  12   1 -12        147.47        180.69        16.49 o                         
  13   1 -12       1611.05       1618.79        30.71 o                         
  14   1 -12       1646.54       1718.98        33.08 o                         
  15   1 -12        301.79        373.19        18.05 o                         
  16   1 -12        426.66        326.01        19.26 o                         
  17   1 -12       3927.00       4465.47        79.18 o                         
  18   1 -12       1215.72       1299.43        40.04 o                         
  19   1 -12        255.94        311.74        34.96 o                         
  20   1 -12       1001.50       1204.32        35.98 o                         
  21   1 -12        174.11        171.33        17.69 o                         
  22   1 -12        305.72        417.26        27.19 o                         
  23   1 -12        119.76        138.49        24.22 o                         
  24   1 -12        237.89        237.53        27.36 o                         
  25   1 -12       1501.44       1522.82        56.63 o                         
  26   1 -12        172.51        181.64        27.36 o                         
  27   1 -12        276.17        245.87        29.50 o                         
  28   1 -12        167.83        141.70        30.65 o                         
  29   1 -12        154.20        184.41        30.02 o                         
   0   2 -12        130.00        216.22        18.20 o                         
   1   2 -12        234.37        237.70        12.06 o                         
   2   2 -12       1647.35       1602.17        30.52 o                         
   3   2 -12       1078.30       1251.10        27.72 o                         
   4   2 -12        322.68        320.02        14.74 o                         
   5   2 -12       1630.14       1384.91        30.34 o                         
   6   2 -12       2616.43       2951.04        52.92 o                         
   7   2 -12       2615.18       2399.96        45.28 o                         
   8   2 -12       1167.87       1469.06        31.86 o                         
   9   2 -12        234.27        292.55        15.71 o                         
  10   2 -12        296.94        491.11        16.94 o                         
  11   2 -12        420.72        433.40        16.81 o                         
  12   2 -12        437.25        544.33        21.12 o                         
  13   2 -12       1085.97        990.94        28.49 o                         
  14   2 -12        431.22        338.91        18.10 o                         
  15   2 -12        634.94        677.09        25.07 o                         
  16   2 -12         73.17         45.88        13.14 o                         
  17   2 -12        608.26        810.49        29.35 o                         
  18   2 -12        494.52        626.00        28.49 o                         
  19   2 -12        224.55        334.16        20.80 o                         
  20   2 -12         46.20         40.50        16.11 o                         
  21   2 -12         92.48         79.90        16.34 o                         
  22   2 -12         56.33         77.03        16.91 o                         
  23   2 -12         25.17         31.41        15.69 o                         
  24   2 -12        228.92        267.86        36.77 o                         
  25   2 -12         61.49         49.56        22.84 o                         
  26   2 -12        119.34         82.39        24.92 o                         
  27   2 -12        485.72        453.46        39.60 o                         
  28   2 -12        331.34        279.09        48.88 o                         
  29   2 -12         29.51         93.03        32.32 o                         
   0   3 -12      10153.70       9543.90       209.46 o                         
   1   3 -12        523.10        696.72        50.38 o                         
   2   3 -12        908.44       1043.01        25.41 o                         
   3   3 -12        546.01        514.96        28.28 o                         
   4   3 -12       2545.09       2821.10        50.48 o                         
   5   3 -12         12.26         57.21         8.66 o                         
   6   3 -12        167.77         66.11         8.94 o                         
   7   3 -12        384.36        559.12        17.91 o                         
   8   3 -12       1789.58       2007.43        44.85 o                         
   9   3 -12        116.46        137.64        13.97 o                         
  10   3 -12       2790.00       3117.00        67.34 o                         
  11   3 -12       1918.96       1976.80        42.50 o                         
  12   3 -12       2434.12       2628.77        52.48 o                         
  13   3 -12        131.21         91.05        12.67 o                         
  14   3 -12         99.50        152.60        14.91 o                         
  15   3 -12        949.61        925.17        29.59 o                         
  16   3 -12       7639.76       7784.22       141.86 o                         
  17   3 -12        860.04        903.07        34.27 o                         
  18   3 -12       4398.42       4447.11        90.69 o                         
  19   3 -12        177.45        151.63        18.90 o                         
  20   3 -12       1791.88       2025.02        53.36 o                         
  21   3 -12         35.41         67.69        18.71 o                         
  22   3 -12       1776.13       1477.58        50.69 o                         
  23   3 -12         73.12        142.87        20.88 o                         
  24   3 -12         51.22         30.22        25.83 o                         
  25   3 -12         67.16         67.06        24.22 o                         
  26   3 -12        525.00        577.97        35.04 o                         
  27   3 -12         93.59        184.26        29.69 o                         
  28   3 -12         68.76         42.97        32.32 o                         
   0   4 -12        210.57        287.96        19.21 o                         
   1   4 -12        189.44        161.59        10.51 o                         
   2   4 -12        951.72        661.50        18.77 o                         
   3   4 -12         86.06         66.11         8.24 o                         
   4   4 -12        412.60        656.30        23.19 o                         
   5   4 -12        101.86         95.14        10.72 o                         
   6   4 -12        590.66        443.27        20.25 o                         
   7   4 -12        126.13        148.96        13.97 o                         
   8   4 -12        201.21        210.00        15.52 o                         
   9   4 -12       2011.63       2082.01        50.30 o                         
  10   4 -12       1507.21       1482.24        38.56 o                         
  11   4 -12        173.29        159.23        23.68 o                         
  12   4 -12        320.99        430.36        22.29 o                         
  13   4 -12       2069.10       2237.46        51.44 o                         
  14   4 -12        164.54        228.01        27.78 o                         
  15   4 -12        510.44        557.15        26.86 o                         
  16   4 -12        417.48        440.66        23.93 o                         
  17   4 -12        589.67        720.87        49.91 o                         
  18   4 -12        430.44        452.16        26.42 o                         
  19   4 -12        458.18        581.03        29.42 o                         
  20   4 -12        117.36        107.35        20.34 o                         
  21   4 -12        614.75        729.03        39.54 o                         
  22   4 -12        147.83        221.26        40.68 o                         
  23   4 -12        229.75        279.74        28.86 o                         
  24   4 -12        151.21        188.09        27.59 o                         
  25   4 -12         11.65         23.59        22.42 o                         
  26   4 -12         29.05         13.75        24.46 o                         
  27   4 -12        529.51        446.12        37.28 o                         
  28   4 -12         59.65        107.75        28.18 o                         
   0   5 -12       4875.15       5957.44       140.17 o                         
   1   5 -12       1340.82       1269.22        28.09 o                         
   2   5 -12        251.03        227.03        15.13 o                         
   3   5 -12        523.81        451.88        18.63 o                         
   4   5 -12       1018.41       1275.02        43.02 o                         
   5   5 -12       4907.47       5106.33        86.38 o                         
   6   5 -12       1113.48        965.34        28.49 o                         
   7   5 -12        989.29       1445.18        72.07 o                         
   8   5 -12      10516.57      11879.10       234.45 o                         
   9   5 -12      10615.78      11150.85       217.11 o                         
  10   5 -12        785.91        745.77        31.41 o                         
  11   5 -12       1770.39       1584.95        45.70 o                         
  12   5 -12        462.21        469.94        27.03 o                         
  13   5 -12         40.91         39.75        22.29 o                         
  14   5 -12        672.98        660.23        28.44 o                         
  15   5 -12        147.87        121.55        19.88 o                         
  16   5 -12        237.78        294.38        22.68 o                         
  17   5 -12       2769.41       2995.45        74.79 o                         
  18   5 -12        507.10        565.18        34.49 o                         
  19   5 -12         46.56         70.38        21.43 o                         
  20   5 -12        753.20        789.09        46.81 o                         
  21   5 -12        266.08        244.12        27.17 o                         
  22   5 -12         60.96         97.83        24.52 o                         
  23   5 -12        114.95         69.13        26.75 o                         
  24   5 -12        250.16        237.34        49.04 o                         
  25   5 -12        129.43         50.30        25.33 o                         
  26   5 -12        415.39        428.21        37.80 o                         
  27   5 -12        478.10        324.00        35.12 o                         
   0   6 -12       1646.20       1829.32        69.57 o                         
   1   6 -12        823.22        602.49        22.53 o                         
   2   6 -12        752.41        552.10        33.59 o                         
   3   6 -12         76.17        110.07        11.17 o                         
   4   6 -12        360.28        312.53        16.34 o                         
   5   6 -12         62.04         52.33        11.79 o                         
   6   6 -12        513.82        598.23        24.50 o                         
   7   6 -12        318.86        289.92        17.78 o                         
   8   6 -12        459.20        385.83        21.08 o                         
   9   6 -12         36.71         38.98        13.93 o                         
  10   6 -12        416.93        487.24        27.03 o                         
  11   6 -12        315.23        374.65        24.32 o                         
  12   6 -12         30.19         46.11        19.81 o                         
  13   6 -12        170.85        206.78        45.10 o                         
  14   6 -12        180.88        166.81        21.10 o                         
  15   6 -12         14.07         -3.25        15.38 o                         
  16   6 -12        656.19        628.90        31.30 o                         
  17   6 -12         46.14         61.77        20.97 o                         
  18   6 -12        697.74        827.69        40.47 o                         
  19   6 -12          1.01          3.95        20.06 o                         
  20   6 -12        310.59        278.27        28.34 o                         
  21   6 -12         70.31         71.83        30.65 o                         
  22   6 -12        909.28        969.34        47.75 o                         
  23   6 -12        250.84        230.11        30.28 o                         
  24   6 -12        399.26        464.81        37.54 o                         
  25   6 -12        147.18        204.63        30.80 o                         
  26   6 -12        264.84        252.62        33.67 o                         
  27   6 -12        202.67        274.68        33.57 o                         
   0   7 -12        760.88        579.41        39.51 o                         
   1   7 -12        593.34        448.32        25.79 o                         
   2   7 -12        207.83        258.69        22.84 o                         
   3   7 -12       1369.91       1343.63        36.29 o                         
   4   7 -12        293.71        184.80        15.86 o                         
   5   7 -12       4167.42       3988.45        78.60 o                         
   6   7 -12       1539.37       2014.58        46.58 o                         
   7   7 -12       2493.82       2475.20        54.30 o                         
   8   7 -12         38.65        117.14        18.07 o                         
   9   7 -12       3122.53       2855.08        70.81 o                         
  10   7 -12         22.23         80.63        16.81 o                         
  11   7 -12        174.80        171.83        24.52 o                         
  12   7 -12          1.38         38.81        18.26 o                         
  13   7 -12       4090.35       3605.80       110.89 o                         
  14   7 -12        554.26        637.45        40.68 o                         
  15   7 -12        136.78        111.95        18.24 o                         
  16   7 -12        796.67        605.59        31.16 o                         
  17   7 -12       2420.60       2492.78        70.44 o                         
  18   7 -12         81.17         68.66        21.88 o                         
  19   7 -12         46.26         57.45        21.53 o                         
  20   7 -12        173.22        181.81        41.89 o                         
  21   7 -12       1437.92       1621.37        57.91 o                         
  22   7 -12          6.05         50.11        23.94 o                         
  23   7 -12          0.83        -11.16        22.52 o                         
  24   7 -12        115.11         83.01        27.03 o                         
  25   7 -12       2047.73       2020.42        68.91 o                         
  26   7 -12        109.17        244.65        51.68 o                         
   0   8 -12       4210.34       4055.61       129.48 o                         
   1   8 -12       1107.54        993.14        49.33 o                         
   2   8 -12        488.18        419.08        41.24 o                         
   3   8 -12       2920.42       2246.82        51.48 o                         
   4   8 -12        229.96        276.05        21.99 o                         
   5   8 -12         81.82        105.65        17.63 o                         
   6   8 -12        509.60        568.67        29.84 o                         
   7   8 -12        119.46        147.65        19.11 o                         
   8   8 -12        632.40        713.07        38.45 o                         
   9   8 -12        268.97        265.41        20.56 o                         
  10   8 -12        165.82        166.28        18.96 o                         
  11   8 -12       1767.87       1443.84        61.38 o                         
  12   8 -12        344.19        371.37        23.28 o                         
  13   8 -12        554.32        600.24        34.06 o                         
  14   8 -12        182.65        202.55        23.52 o                         
  15   8 -12         13.51         14.89        18.14 o                         
  16   8 -12        191.50        120.93        20.06 o                         
  17   8 -12         15.69         -0.31        24.52 o                         
  18   8 -12          0.25         16.26        21.67 o                         
  19   8 -12        237.51        164.74        26.50 o                         
  20   8 -12        478.64        511.21        62.87 o                         
  21   8 -12        105.53        114.01        26.40 o                         
  22   8 -12        133.08        217.48        30.37 o                         
  23   8 -12        117.79        121.82        33.38 o                         
  24   8 -12         71.06         96.07        28.42 o                         
  25   8 -12         61.51         84.29        28.76 o                         
   0   9 -12      16807.05      16279.40       552.09 o                         
   1   9 -12       2980.64       2935.36        73.05 o                         
   2   9 -12        185.60        167.15        24.32 o                         
   3   9 -12       1012.73       1108.25        49.04 o                         
   4   9 -12       3035.85       2945.36        64.79 o                         
   5   9 -12         91.87        123.42        17.19 o                         
   6   9 -12        139.59        102.78        16.09 o                         
   7   9 -12       2853.70       2593.09        60.54 o                         
   8   9 -12       2998.85       3242.62        76.01 o                         
   9   9 -12        609.74        391.23        25.02 o                         
  10   9 -12        381.84        418.70        30.65 o                         
  11   9 -12        450.36        460.05        30.28 o                         
  12   9 -12        380.25        319.34        26.92 o                         
  13   9 -12        394.31        364.31        29.30 o                         
  14   9 -12         18.29         46.47        20.20 o                         
  15   9 -12        566.88        514.68        34.16 o                         
  16   9 -12        552.91        591.70        32.17 o                         
  17   9 -12        981.36        998.35        62.41 o                         
  18   9 -12        548.21        574.37        36.59 o                         
  19   9 -12        241.35        185.50        28.34 o                         
  20   9 -12        651.91        715.29        43.83 o                         
  21   9 -12        267.28        402.27        36.60 o                         
  22   9 -12        300.28        345.05        45.55 o                         
  23   9 -12         37.10         65.83        27.47 o                         
  24   9 -12         69.97        111.24        36.57 o                         
   0  10 -12       1208.33       1119.36        49.96 o                         
   1  10 -12          8.68         36.68        14.64 o                         
   2  10 -12        202.06        137.76        17.42 o                         
   3  10 -12        193.73        217.71        18.81 o                         
   4  10 -12       1098.10       1056.87        45.47 o                         
   5  10 -12        145.50        145.32        17.42 o                         
   6  10 -12       1173.44       1035.35        38.16 o                         
   7  10 -12        563.31        735.27        37.66 o                         
   8  10 -12         59.66         61.43        28.99 o                         
   9  10 -12        991.47       1157.58        49.35 o                         
  10  10 -12        195.35        169.98        21.27 o                         
  11  10 -12        243.51        208.79        22.85 o                         
  12  10 -12         64.57         79.82        19.90 o                         
  13  10 -12        112.51         58.17        19.30 o                         
  14  10 -12          5.79         28.78        19.04 o                         
  15  10 -12        294.73        311.99        26.15 o                         
  16  10 -12        109.51         87.36        20.94 o                         
  17  10 -12        252.49        326.07        28.79 o                         
  18  10 -12          5.35        -22.41        22.41 o                         
  19  10 -12        250.25        256.13        30.80 o                         
  20  10 -12         61.90         54.55        26.40 o                         
  21  10 -12         97.87        118.12        29.30 o                         
  22  10 -12         40.79         82.21        28.22 o                         
   0  11 -12       3617.72       3352.97        95.47 o                         
   1  11 -12        256.18        471.92        25.21 o                         
   2  11 -12       1583.58       1362.96        44.31 o                         
   3  11 -12        312.08        287.91        24.50 o                         
   4  11 -12        355.92        259.55        24.02 o                         
   5  11 -12       1569.85       1544.06        47.47 o                         
   6  11 -12        372.78        431.49        31.36 o                         
   7  11 -12       1284.10       1212.85        43.68 o                         
   8  11 -12       1563.92       1248.69        43.79 o                         
   9  11 -12        264.98        315.22        26.76 o                         
  10  11 -12        725.45        708.13        38.00 o                         
  11  11 -12        333.14        289.68        25.83 o                         
  12  11 -12        188.39        202.15        24.41 o                         
  13  11 -12        114.42        158.42        23.72 o                         
  14  11 -12       1253.11       1315.60        47.21 o                         
  15  11 -12         71.31         70.14        22.33 o                         
  16  11 -12        944.44        854.63        51.10 o                         
  17  11 -12        121.29         64.84        25.56 o                         
  18  11 -12        714.96        761.74        45.59 o                         
  19  11 -12         38.04         16.13        26.27 o                         
  20  11 -12        391.85        492.72        54.61 o                         
  21  11 -12          4.44         77.22        50.19 o                         
   0  12 -12        153.60        221.51        77.22 o                         
   1  12 -12         45.98         14.33        22.63 o                         
   2  12 -12        279.87        280.40        29.40 o                         
   3  12 -12         36.06          8.70        18.67 o                         
   4  12 -12          0.56          1.27        18.67 o                         
   5  12 -12         11.03        -18.04        18.04 o                         
   6  12 -12        485.45        603.26        34.00 o                         
   7  12 -12          3.41         36.63        20.43 o                         
   8  12 -12        229.29        230.86        25.39 o                         
   9  12 -12        110.06         64.28        21.61 o                         
  10  12 -12        186.77        227.46        25.08 o                         
  11  12 -12        269.79        248.07        26.74 o                         
  12  12 -12        292.05        283.68        27.88 o                         
  13  12 -12        160.77        255.73        27.19 o                         
  14  12 -12        168.81        205.73        26.08 o                         
  15  12 -12         42.12         93.40        23.58 o                         
  16  12 -12         22.42         55.27        26.52 o                         
  17  12 -12         13.18        -13.96        24.87 o                         
  18  12 -12          5.84         30.68        26.40 o                         
  19  12 -12         28.46         23.16        54.05 o                         
   0  13 -12        116.36        111.96        42.47 o                         
   1  13 -12        666.74        621.20        40.47 o                         
   2  13 -12        272.29        348.44        33.18 o                         
   3  13 -12        515.19        498.18        37.61 o                         
   4  13 -12        731.95        823.66        47.92 o                         
   5  13 -12       2513.48       2389.06        73.82 o                         
   6  13 -12         25.02         94.33        26.92 o                         
   7  13 -12        410.51        352.20        29.96 o                         
   8  13 -12        375.40        500.69        32.38 o                         
   9  13 -12       1066.22       1341.40        48.49 o                         
  10  13 -12         24.08         35.66        22.12 o                         
  11  13 -12         71.04        111.33        24.91 o                         
  12  13 -12        567.46        651.11        37.51 o                         
  13  13 -12       2218.08       2425.20        66.88 o                         
  14  13 -12         20.12         24.98        26.43 o                         
  15  13 -12         23.60         20.68        23.03 o                         
  16  13 -12         83.27         72.53        25.10 o                         
   0  14 -12       2446.38       2657.17       146.71 o                         
   1  14 -12         44.42        118.83        28.86 o                         
   2  14 -12        254.11        369.76        46.56 o                         
   3  14 -12        210.13        258.57        31.34 o                         
   4  14 -12        110.34         95.72        27.94 o                         
   5  14 -12         23.64        -14.89        24.57 o                         
   6  14 -12          1.04          6.39        24.98 o                         
   7  14 -12         17.66        -21.00        24.07 o                         
   8  14 -12         76.81         75.86        27.74 o                         
   9  14 -12         93.83         73.27        28.34 o                         
  10  14 -12        250.69        304.39        36.22 o                         
  11  14 -12        107.56         28.13        26.40 o                         
  12  14 -12         40.60         47.88        25.83 o                         
  13  14 -12         13.14        -22.68        22.68 o                         
   0  15 -12        636.20        483.63        57.13 o                         
   1  15 -12        705.80        748.43        46.27 o                         
   2  15 -12         88.63         58.19        36.14 o                         
   3  15 -12        437.94        439.10        39.06 o                         
   4  15 -12        250.27        307.45        36.60 o                         
   5  15 -12        884.06        734.93        46.73 o                         
   6  15 -12         20.16         26.08        37.89 o                         
   7  15 -12        207.41        193.18        32.47 o                         
   8  15 -12        109.89        103.71        29.77 o                         
   2   0 -11       1295.06       1549.56        44.47 o                         
   4   0 -11       9270.56       7313.48       247.79 o                         
   6   0 -11      14905.88      14055.49       262.01 o                         
   8   0 -11       9536.53      10577.09       202.16 o                         
  10   0 -11       1028.25        721.46        24.87 o                         
  12   0 -11       1836.63       1462.29        38.85 o                         
  14   0 -11       1753.30       1436.26        40.79 o                         
  16   0 -11       1255.34       1408.04        42.28 o                         
  18   0 -11        412.28        368.05        23.97 o                         
  20   0 -11       2554.37       2461.43        79.18 o                         
  22   0 -11         77.33        183.33        34.11 o                         
  24   0 -11        231.30        246.75        29.35 o                         
  26   0 -11        712.33        664.97        57.13 o                         
  28   0 -11        779.60        670.03        59.87 o                         
  30   0 -11        206.56        158.29        57.91 o                         
   1   1 -11        625.36        445.63        25.35 o                         
   2   1 -11       4098.57       4662.71        76.41 o                         
   3   1 -11       1330.84       1004.21        27.34 o                         
   4   1 -11        766.68        754.81        20.52 o                         
   5   1 -11       7620.31       7947.56       125.29 o                         
   6   1 -11       7087.68       7550.32       219.01 o                         
   7   1 -11      16441.43      18341.65       240.21 o                         
   8   1 -11         21.59         78.97        10.36 o                         
   9   1 -11       3816.49       4053.96        59.45 o                         
  10   1 -11       1724.25       2148.29        73.14 o                         
  11   1 -11      10444.52      12167.34       164.10 o                         
  12   1 -11        672.58        795.34        23.90 o                         
  13   1 -11        370.37        236.56        11.98 o                         
  14   1 -11        191.64        211.55        13.75 o                         
  15   1 -11       1909.04       2079.61        36.89 o                         
  16   1 -11        142.65        192.76        13.10 o                         
  17   1 -11         84.72        187.53        13.27 o                         
  18   1 -11       1064.82       1271.02        32.10 o                         
  19   1 -11       2173.04       2342.75        47.36 o                         
  20   1 -11       1806.49       1523.32        37.19 o                         
  21   1 -11        419.87        402.79        24.17 o                         
  22   1 -11        231.76        239.89        18.37 o                         
  23   1 -11        214.31        234.76        20.37 o                         
  24   1 -11         95.74         86.18        21.50 o                         
  25   1 -11        193.10        229.39        23.90 o                         
  26   1 -11        194.28        205.68        24.41 o                         
  27   1 -11       1524.24       1763.33        59.56 o                         
  28   1 -11        144.91        271.14        30.96 o                         
  29   1 -11        481.96        461.36        37.16 o                         
   1   2 -11        552.41        482.52        15.03 o                         
   2   2 -11       1010.82        810.59        19.13 o                         
   3   2 -11        550.43        520.95        22.16 o                         
   4   2 -11       5290.18       5659.28        92.14 o                         
   5   2 -11       1955.26       1529.39        77.77 o                         
   6   2 -11        987.83        740.72        25.32 o                         
   7   2 -11       4096.60       4401.98        70.29 o                         
   8   2 -11       1997.03       1823.03        37.20 o                         
   9   2 -11        943.65        837.64        18.67 o                         
  10   2 -11        405.33        298.44        13.50 o                         
  11   2 -11        679.85        669.06        17.69 o                         
  12   2 -11        151.71        253.60        12.03 o                         
  13   2 -11       1315.32       1222.32        25.62 o                         
  14   2 -11        167.60        160.05        13.61 o                         
  15   2 -11        537.88        520.85        28.80 o                         
  16   2 -11        595.12        690.33        22.78 o                         
  17   2 -11        377.55        408.78        19.67 o                         
  18   2 -11       1042.72        774.04        28.49 o                         
  19   2 -11        516.92        501.24        28.78 o                         
  20   2 -11        328.44        288.64        22.18 o                         
  21   2 -11        181.09        198.92        20.66 o                         
  22   2 -11         13.69         40.57        16.13 o                         
  23   2 -11        301.49        247.27        22.62 o                         
  24   2 -11         54.16         74.32        17.61 o                         
  25   2 -11        178.08        252.10        22.33 o                         
  26   2 -11          3.82         25.38        19.04 o                         
  27   2 -11        581.08        453.46        33.73 o                         
  28   2 -11        173.75        186.44        30.32 o                         
  29   2 -11        752.75        790.29        47.27 o                         
   1   3 -11       4626.90       4133.67        70.32 o                         
   2   3 -11      13130.75      13630.63       192.59 o                         
   3   3 -11       2711.60       2236.18        69.30 o                         
   4   3 -11       2609.27       2496.32        46.38 o                         
   5   3 -11       2635.16       3295.83        70.98 o                         
   6   3 -11       2217.87       2097.74        39.63 o                         
   7   3 -11        175.99        212.80        16.34 o                         
   8   3 -11       2437.01       2932.99        47.49 o                         
   9   3 -11         47.74         75.44         7.85 o                         
  10   3 -11        584.17        589.41        23.57 o                         
  11   3 -11        404.88        414.15        17.50 o                         
  12   3 -11        963.84        793.88        23.81 o                         
  13   3 -11       1734.77       2074.32        58.99 o                         
  14   3 -11       1485.80       1491.94        39.30 o                         
  15   3 -11       1964.27       1526.37        42.61 o                         
  16   3 -11       3489.88       3816.60        78.33 o                         
  17   3 -11       1818.98       1726.94        45.48 o                         
  18   3 -11       4828.06       5223.96       140.18 o                         
  19   3 -11        417.83        618.83        31.40 o                         
  20   3 -11       5853.93       5578.57       119.27 o                         
  21   3 -11        344.32        475.75        28.10 o                         
  22   3 -11        312.60        256.63        22.94 o                         
  23   3 -11        132.08        112.81        20.00 o                         
  24   3 -11         38.76         81.14        19.97 o                         
  25   3 -11        876.55        878.17        46.27 o                         
  26   3 -11         39.93         88.49        24.07 o                         
  27   3 -11        362.20        367.84        33.44 o                         
  28   3 -11        564.32        635.82        52.38 o                         
  29   3 -11         65.36         94.17        32.50 o                         
   1   4 -11        232.73        264.89        14.96 o                         
   2   4 -11        756.59        381.97        13.98 o                         
   3   4 -11        478.29        447.31        15.73 o                         
   4   4 -11       1384.89       1385.91        27.07 o                         
   5   4 -11        275.56        241.02        10.68 o                         
   6   4 -11       1171.55       1239.43        31.28 o                         
   7   4 -11         78.51         69.72        11.30 o                         
   8   4 -11        119.22         94.04        20.06 o                         
   9   4 -11        405.82        343.91        20.70 o                         
  10   4 -11         90.51        149.97        15.67 o                         
  11   4 -11        318.26        409.00        22.52 o                         
  12   4 -11        110.93        155.26        14.28 o                         
  13   4 -11        145.96        165.11        15.64 o                         
  14   4 -11        487.26        487.53        31.55 o                         
  15   4 -11        253.04        263.62        18.90 o                         
  16   4 -11         35.41         71.80        15.52 o                         
  17   4 -11        461.85        648.03        30.23 o                         
  18   4 -11        478.04        454.33        25.40 o                         
  19   4 -11        366.29        518.34        28.00 o                         
  20   4 -11        319.67        393.63        25.55 o                         
  21   4 -11         63.99         50.10        20.20 o                         
  22   4 -11        414.40        378.87        34.55 o                         
  23   4 -11        680.33        668.39        40.54 o                         
  24   4 -11          7.58        -15.02        20.58 o                         
  25   4 -11        133.96        134.28        26.40 o                         
  26   4 -11        213.70        293.51        36.78 o                         
  27   4 -11         22.05         48.52        42.91 o                         
  28   4 -11        156.96        131.52        31.13 o                         
  29   4 -11        135.64        127.44        30.02 o                         
   1   5 -11       1610.44       1863.93        36.10 o                         
   2   5 -11      10388.15      11262.15       175.62 o                         
   3   5 -11       5830.45       6637.71       108.96 o                         
   4   5 -11        322.58        349.43        17.56 o                         
   5   5 -11       1377.30       1585.20        38.26 o                         
   6   5 -11       2100.09       2097.41        45.18 o                         
   7   5 -11       4864.85       5477.58       112.89 o                         
   8   5 -11        135.84        135.38        15.67 o                         
   9   5 -11        328.95        379.62        22.76 o                         
  10   5 -11       5584.28       5899.88       121.45 o                         
  11   5 -11       2136.16       2185.26        56.28 o                         
  12   5 -11        486.07        423.51        24.72 o                         
  13   5 -11       1043.38        991.21        31.49 o                         
  14   5 -11        382.05        381.10        22.37 o                         
  15   5 -11        941.61        955.89        48.49 o                         
  16   5 -11       1616.79       1527.61        39.58 o                         
  17   5 -11        933.00        930.67        48.42 o                         
  18   5 -11       1578.32       1774.90        56.45 o                         
  19   5 -11        467.12        541.56        43.47 o                         
  20   5 -11        419.94        597.32        70.77 o                         
  21   5 -11         65.87         60.54        28.98 o                         
  22   5 -11         66.28         51.20        22.14 o                         
  23   5 -11         30.43          0.85        20.70 o                         
  24   5 -11        233.02        250.41        29.40 o                         
  25   5 -11        267.77        317.85        32.65 o                         
  26   5 -11         94.98        100.79        26.82 o                         
  27   5 -11        593.11        712.38        65.76 o                         
  28   5 -11        876.46        978.78        54.46 o                         
   1   6 -11        152.85        169.91        13.09 o                         
   2   6 -11        537.94        575.96        21.23 o                         
   3   6 -11       1535.78       1309.74        35.04 o                         
   4   6 -11       1656.48       1203.90        31.78 o                         
   5   6 -11        820.95        928.09        61.15 o                         
   6   6 -11       1545.89       1747.15        58.89 o                         
   7   6 -11        403.66        309.32        24.28 o                         
   8   6 -11        353.84        424.62        28.58 o                         
   9   6 -11        912.68        830.21        52.94 o                         
  10   6 -11        413.40        362.33        22.36 o                         
  11   6 -11        251.33        192.87        17.82 o                         
  12   6 -11        509.28        479.75        27.74 o                         
  13   6 -11       1229.29       1119.88        39.23 o                         
  14   6 -11        620.67        759.48        30.78 o                         
  15   6 -11         86.05         84.58        16.28 o                         
  16   6 -11        278.35        249.39        28.73 o                         
  17   6 -11        331.86        321.55        26.50 o                         
  18   6 -11        542.59        480.10        31.81 o                         
  19   6 -11        508.00        754.79        40.47 o                         
  20   6 -11        144.96         78.85        22.63 o                         
  21   6 -11        576.28        691.95        39.96 o                         
  22   6 -11        147.30        159.43        26.40 o                         
  23   6 -11        347.34        335.46        32.22 o                         
  24   6 -11        153.08         96.14        25.33 o                         
  25   6 -11        275.58        447.66        36.60 o                         
  26   6 -11        436.53        412.45        36.09 o                         
  27   6 -11        128.43        146.54        41.74 o                         
   1   7 -11        243.86        235.87        19.58 o                         
   2   7 -11        564.84        564.66        26.82 o                         
   3   7 -11        324.75        257.39        19.82 o                         
   4   7 -11        349.02        389.18        20.06 o                         
   5   7 -11       2858.62       2815.40        58.13 o                         
   6   7 -11          8.46         18.75        10.95 o                         
   7   7 -11       4800.26       4763.59        88.83 o                         
   8   7 -11        314.56        297.33        22.14 o                         
   9   7 -11        949.66       1096.05        38.76 o                         
  10   7 -11        274.45        313.87        23.09 o                         
  11   7 -11       5910.84       5767.26       123.48 o                         
  12   7 -11        586.07        623.44        33.11 o                         
  13   7 -11         53.06         94.23        19.16 o                         
  14   7 -11        131.20        172.86        21.53 o                         
  15   7 -11       4037.40       3963.79        81.01 o                         
  16   7 -11         67.58        108.31        18.04 o                         
  17   7 -11        125.75         67.13        23.96 o                         
  18   7 -11        288.95        406.15        30.80 o                         
  19   7 -11        749.19        707.38        40.54 o                         
  20   7 -11         14.60         29.86        21.43 o                         
  21   7 -11        288.30        367.61        33.27 o                         
  22   7 -11         93.05        162.90        26.92 o                         
  23   7 -11        929.48        821.00        51.82 o                         
  24   7 -11        203.09        202.98        29.30 o                         
  25   7 -11        264.80        334.96        34.23 o                         
  26   7 -11         40.81         32.85        26.40 o                         
  27   7 -11       1071.83        991.23        63.71 o                         
   1   8 -11       1072.16       1184.54        38.46 o                         
   2   8 -11         53.48         45.83        15.67 o                         
   3   8 -11        392.87        336.87        21.91 o                         
   4   8 -11       1417.61       1349.45        41.76 o                         
   5   8 -11        660.15        606.87        39.91 o                         
   6   8 -11       1340.06       1187.26        39.82 o                         
   7   8 -11        401.67        352.03        24.64 o                         
   8   8 -11       1519.31       1672.64        44.09 o                         
   9   8 -11        199.11        246.67        19.53 o                         
  10   8 -11         12.85         46.12        14.61 o                         
  11   8 -11        409.09        461.25        25.67 o                         
  12   8 -11        401.38        429.87        40.02 o                         
  13   8 -11       1343.35       1260.57        45.64 o                         
  14   8 -11        823.98        728.67        36.81 o                         
  15   8 -11        550.29        658.83        36.09 o                         
  16   8 -11         87.41        126.76        19.45 o                         
  17   8 -11        960.29        858.37        47.18 o                         
  18   8 -11        619.12        525.22        35.12 o                         
  19   8 -11        110.58        115.52        24.07 o                         
  20   8 -11        149.66        101.57        25.54 o                         
  21   8 -11         94.45         83.02        23.84 o                         
  22   8 -11        210.69        165.87        27.74 o                         
  23   8 -11        128.08        138.24        28.43 o                         
  24   8 -11        111.53        239.94        31.71 o                         
  25   8 -11         15.82         20.42        25.42 o                         
  26   8 -11         62.32         73.78        28.34 o                         
   1   9 -11       2984.73       3180.24        77.03 o                         
   2   9 -11       7579.38       7503.58       137.00 o                         
   3   9 -11       2825.29       2893.98        63.27 o                         
   4   9 -11        225.71        217.58        20.60 o                         
   5   9 -11        421.03        309.42        20.66 o                         
   6   9 -11       1835.35       1839.72        48.03 o                         
   7   9 -11       1702.75       1731.42        46.36 o                         
   8   9 -11       1731.76       1494.48        41.69 o                         
   9   9 -11       1248.05       1133.54        36.73 o                         
  10   9 -11        750.26        747.78        37.46 o                         
  11   9 -11        545.07        565.11        34.16 o                         
  12   9 -11        257.36        236.02        24.46 o                         
  13   9 -11         51.44         77.57        21.10 o                         
  14   9 -11        768.69        632.88        35.52 o                         
  15   9 -11        187.07        131.38        20.37 o                         
  16   9 -11       1094.48        967.21        46.03 o                         
  17   9 -11         80.43         89.92        20.94 o                         
  18   9 -11       1034.59       1034.69        48.26 o                         
  19   9 -11        849.96        832.43        45.76 o                         
  20   9 -11        972.08       1129.62        52.07 o                         
  21   9 -11         19.59         26.69        35.66 o                         
  22   9 -11         58.40         50.34        28.98 o                         
  23   9 -11        411.40        407.40        37.46 o                         
  24   9 -11        498.86        535.68        40.92 o                         
   1  10 -11        860.08        773.06        36.26 o                         
   2  10 -11         95.94        116.22        16.45 o                         
   3  10 -11        496.28        455.63        28.79 o                         
   4  10 -11        351.48        331.89        20.85 o                         
   5  10 -11        310.58        327.15        30.93 o                         
   6  10 -11        271.69        369.97        25.52 o                         
   7  10 -11         37.78         22.33        16.87 o                         
   8  10 -11         73.10         40.18        20.93 o                         
   9  10 -11         62.36         59.32        18.24 o                         
  10  10 -11        300.08        276.26        23.72 o                         
  11  10 -11        887.16        848.73        35.43 o                         
  12  10 -11         35.67         39.96        21.76 o                         
  13  10 -11         93.52        100.51        20.14 o                         
  14  10 -11        172.50        198.72        22.04 o                         
  15  10 -11        258.44        253.48        24.41 o                         
  16  10 -11        229.72        133.51        21.53 o                         
  17  10 -11        323.47        335.88        28.09 o                         
  18  10 -11         24.63         26.08        23.04 o                         
  19  10 -11         38.25         67.13        24.57 o                         
  20  10 -11          4.54          2.16        24.07 o                         
  21  10 -11         80.41        126.04        29.53 o                         
  22  10 -11         30.94         25.43        25.91 o                         
  23  10 -11         55.67        105.51        28.69 o                         
   1  11 -11        620.25        617.61        39.41 o                         
   2  11 -11       3287.98       3855.62        83.05 o                         
   3  11 -11       1672.06       1735.50        48.73 o                         
   4  11 -11        109.42         61.64        18.96 o                         
   5  11 -11       1141.21       1120.01        40.53 o                         
   6  11 -11        612.93        706.21        34.31 o                         
   7  11 -11       2447.11       2389.37        60.67 o                         
   8  11 -11        260.42        283.51        24.34 o                         
   9  11 -11        322.35        352.76        28.71 o                         
  10  11 -11       2103.46       2127.25        57.22 o                         
  11  11 -11        104.67        109.03        26.35 o                         
  12  11 -11         17.83         25.83        19.20 o                         
  13  11 -11         33.16         46.70        20.25 o                         
  14  11 -11        372.17        446.19        38.77 o                         
  15  11 -11        106.83        138.45        31.11 o                         
  16  11 -11       1301.15       1256.76        45.62 o                         
  17  11 -11        170.48        242.56        27.19 o                         
  18  11 -11        829.46        883.70        60.18 o                         
  19  11 -11        193.22        188.97        29.87 o                         
  20  11 -11        575.56        556.11        41.00 o                         
  21  11 -11        186.78        305.49        35.60 o                         
   1  12 -11         70.47         24.13        21.23 o                         
   2  12 -11         70.27         92.66        23.16 o                         
   3  12 -11         21.40         15.20        17.42 o                         
   4  12 -11        638.04        658.29        33.52 o                         
   5  12 -11        224.22        241.28        24.23 o                         
   6  12 -11         17.53         -4.02        17.99 o                         
   7  12 -11        188.63        169.36        22.74 o                         
   8  12 -11       1086.70       1166.49        43.66 o                         
   9  12 -11         57.83         41.45        20.06 o                         
  10  12 -11        371.53        327.86        27.41 o                         
  11  12 -11         40.04         24.80        19.79 o                         
  12  12 -11        219.91        253.16        25.67 o                         
  13  12 -11        330.27        440.49        30.30 o                         
  14  12 -11        108.25         67.09        21.63 o                         
  15  12 -11         91.62        107.01        22.94 o                         
  16  12 -11        232.56        222.09        26.02 o                         
  17  12 -11         55.32         39.47        26.01 o                         
  18  12 -11         17.96         23.09        25.42 o                         
  19  12 -11         23.18          0.84        25.54 o                         
  20  12 -11         65.40        169.87        61.77 o                         
   1  13 -11        327.19        320.73        31.71 o                         
   2  13 -11        295.15        368.44        33.27 o                         
   3  13 -11        186.39        162.45        27.94 o                         
   4  13 -11         39.66         47.65        37.89 o                         
   5  13 -11       1426.31       1514.25        92.50 o                         
   6  13 -11        469.24        444.36        35.12 o                         
   7  13 -11       1269.84       1161.33        63.19 o                         
   8  13 -11        130.26         73.34        22.18 o                         
   9  13 -11       1059.91        941.15        41.72 o                         
  10  13 -11        213.77        237.72        26.25 o                         
  11  13 -11       1160.45        989.74        43.17 o                         
  12  13 -11          7.56         18.30        28.86 o                         
  13  13 -11        188.26        176.19        33.45 o                         
  14  13 -11        393.63        413.94        32.03 o                         
  15  13 -11       1436.48       1448.74        52.40 o                         
  16  13 -11         47.66         96.90        24.68 o                         
  17  13 -11         31.75         75.66        32.88 o                         
   1  14 -11         39.70         58.33        25.54 o                         
   2  14 -11        192.16        291.26        34.55 o                         
   3  14 -11        123.26        201.81        29.79 o                         
   4  14 -11         26.20         65.06        26.01 o                         
   5  14 -11        243.43        306.27        32.73 o                         
   6  14 -11         17.82         25.97        24.98 o                         
   7  14 -11          3.40         10.09        24.46 o                         
   8  14 -11         77.13         69.10        26.92 o                         
   9  14 -11        153.49        164.79        29.40 o                         
  10  14 -11        212.25        200.58        30.71 o                         
  11  14 -11         28.57         38.75        28.98 o                         
  12  14 -11         77.67        121.69        29.53 o                         
  13  14 -11         52.89         38.55        23.28 o                         
  14  14 -11        149.17        150.63        26.42 o                         
   1  15 -11       1472.03       1596.09        63.20 o                         
   2  15 -11        694.41        584.83        41.47 o                         
   3  15 -11        358.93        349.26        36.46 o                         
   4  15 -11         18.97         35.13        26.18 o                         
   5  15 -11        261.19        425.34        38.10 o                         
   6  15 -11        133.02        169.69        41.79 o                         
   7  15 -11        510.93        498.16        58.51 o                         
   8  15 -11        317.24        482.82        51.82 o                         
   9  15 -11        157.13        250.85        33.74 o                         
  10  15 -11         40.46         54.51        28.07 o                         
   1  16 -11          0.03        -26.68        26.68 o                         
   2  16 -11         52.11         64.89        28.86 o                         
   0   0 -10      40499.69      43175.53      1115.20 o                         
   2   0 -10       1105.15       1163.73        35.52 o                         
   4   0 -10      19144.79      18971.59       402.71 o                         
   6   0 -10      10522.38       9306.57       175.13 o                         
   8   0 -10       6531.40       8816.65       169.34 o                         
  10   0 -10         35.02         68.04        10.78 o                         
  12   0 -10        249.02        235.16        17.73 o                         
  14   0 -10        271.17        284.41        19.16 o                         
  16   0 -10        831.56        803.67        30.64 o                         
  18   0 -10        230.82        285.42        27.39 o                         
  20   0 -10        422.24        473.78        37.02 o                         
  22   0 -10        953.23       1020.05        63.20 o                         
  24   0 -10        121.15        165.93        27.09 o                         
  26   0 -10        470.20        392.90        39.83 o                         
  28   0 -10        202.72        167.09        32.64 o                         
  30   0 -10        117.26        182.77        38.28 o                         
   0   1 -10        340.40        403.56        21.36 o                         
   1   1 -10       3842.94       5081.68        90.90 o                         
   2   1 -10        812.16        693.95        18.20 o                         
   3   1 -10       2285.29       2895.46        50.11 o                         
   4   1 -10       1601.59       1928.30        36.18 o                         
   5   1 -10        585.99        490.38        16.60 o                         
   6   1 -10       2702.26       2418.53        46.26 o                         
   7   1 -10       8305.21       9812.42       160.52 o                         
   8   1 -10        881.43       1125.54        30.66 o                         
   9   1 -10       4159.29       3832.54        56.05 o                         
  10   1 -10       4782.58       5293.25        74.51 o                         
  11   1 -10       1638.98       1620.96        43.41 o                         
  12   1 -10        422.72        406.04        19.15 o                         
  13   1 -10       2371.02       2172.17        36.74 o                         
  14   1 -10       1196.30       1367.69        27.28 o                         
  15   1 -10        103.93         98.38        11.13 o                         
  16   1 -10        227.11        195.29        12.80 o                         
  17   1 -10       3546.75       3587.94        57.95 o                         
  18   1 -10        382.09        364.70        17.05 o                         
  19   1 -10       1374.40       1081.27        27.91 o                         
  20   1 -10         52.78         32.02        13.24 o                         
  21   1 -10         11.67          7.11        12.72 o                         
  22   1 -10        199.16        218.41        17.48 o                         
  23   1 -10        351.92        269.45        19.27 o                         
  24   1 -10        158.94        140.22        17.01 o                         
  25   1 -10       1411.30       1201.13        36.34 o                         
  26   1 -10        725.91        612.77        30.40 o                         
  27   1 -10        378.63        391.35        26.47 o                         
  28   1 -10        426.14        397.88        30.28 o                         
  29   1 -10        540.05        419.18        31.73 o                         
  30   1 -10        288.75        263.69        28.28 o                         
   0   2 -10       1039.12       1263.35        38.01 o                         
   1   2 -10       3940.62       4402.22        71.88 o                         
   2   2 -10         31.22        104.09        15.29 o                         
   3   2 -10        476.40        481.43        29.93 o                         
   4   2 -10       4550.51       5429.19        88.74 o                         
   5   2 -10      14637.52      16760.37       254.26 o                         
   6   2 -10       7436.95       7723.69       180.43 o                         
   7   2 -10       2646.02       1672.33        30.00 o                         
   8   2 -10       1282.30       1592.11        29.69 o                         
   9   2 -10       1343.33       1046.79        20.91 o                         
  10   2 -10         28.99         90.15         8.09 o                         
  11   2 -10        703.12        907.77        19.95 o                         
  12   2 -10        398.10        313.92        19.66 o                         
  13   2 -10        296.88        236.87        12.55 o                         
  14   2 -10        388.53        487.08        17.25 o                         
  15   2 -10       1908.03       1863.39        36.75 o                         
  16   2 -10        244.35        226.92        14.01 o                         
  17   2 -10       1125.09        947.18        37.79 o                         
  18   2 -10       1360.75       1125.09        32.90 o                         
  19   2 -10       1143.23       1330.94        42.59 o                         
  20   2 -10        934.10        899.44        31.66 o                         
  21   2 -10        989.29        985.44        32.39 o                         
  22   2 -10        398.84        413.62        22.97 o                         
  23   2 -10        351.82        365.23        22.45 o                         
  24   2 -10        278.38        197.63        19.87 o                         
  25   2 -10         21.85          8.67        15.71 o                         
  26   2 -10        197.27        209.63        23.63 o                         
  27   2 -10        173.96        182.32        23.35 o                         
  28   2 -10        154.99        179.65        33.29 o                         
  29   2 -10        140.30        102.75        31.90 o                         
  30   2 -10         95.27         93.39        27.74 o                         
   0   3 -10      86746.06      98338.16      2085.62 o                         
   1   3 -10       2106.14       2513.40       112.52 o                         
   2   3 -10       1996.26       1648.31        30.19 o                         
   3   3 -10       3453.61       4011.72        62.80 o                         
   4   3 -10       3097.81       2770.68       106.19 o                         
   5   3 -10       7085.05       5938.32        94.46 o                         
   6   3 -10         61.81         96.51         8.09 o                         
   7   3 -10        179.00        270.90        10.22 o                         
   8   3 -10       5652.57       5680.59        89.88 o                         
   9   3 -10        270.00        218.62        15.54 o                         
  10   3 -10        621.34        623.73        19.21 o                         
  11   3 -10        303.53        261.37        16.28 o                         
  12   3 -10       1459.12       1295.08        30.05 o                         
  13   3 -10        232.85        208.42        13.87 o                         
  14   3 -10        367.56        333.05        17.55 o                         
  15   3 -10        742.74        648.72        22.92 o                         
  16   3 -10       1880.33       1773.94        39.49 o                         
  17   3 -10        236.02        247.64        17.19 o                         
  18   3 -10       7584.84       7643.26       128.67 o                         
  19   3 -10        292.03        313.62        22.29 o                         
  20   3 -10       5067.77       4999.24        90.56 o                         
  21   3 -10        116.92        101.79        16.49 o                         
  22   3 -10        439.74        401.99        23.24 o                         
  23   3 -10        489.16        465.23        30.69 o                         
  24   3 -10         89.83         71.03        19.79 o                         
  25   3 -10         61.72         77.15        23.39 o                         
  26   3 -10        983.72        925.90        46.27 o                         
  27   3 -10        470.06        496.08        45.14 o                         
  28   3 -10         21.42         59.55        24.98 o                         
  29   3 -10          5.84          0.37        23.54 o                         
  30   3 -10         16.81         41.34        29.16 o                         
   0   4 -10        472.06        512.11        24.98 o                         
   1   4 -10       4148.69       4559.84        74.75 o                         
   2   4 -10        178.87        173.49        10.70 o                         
   3   4 -10         34.70         50.50         7.02 o                         
   4   4 -10       2983.76       3432.43        54.17 o                         
   5   4 -10       1604.90       1309.30        37.05 o                         
   6   4 -10        337.27        363.23        31.85 o                         
   7   4 -10        742.46        595.92        18.92 o                         
   8   4 -10        112.32        111.71        11.94 o                         
   9   4 -10         25.40         44.06         9.14 o                         
  10   4 -10         58.78         80.78        10.75 o                         
  11   4 -10        631.49        534.18        20.82 o                         
  12   4 -10        283.32        283.61        15.20 o                         
  13   4 -10         75.93        120.17        12.21 o                         
  14   4 -10        549.78        524.90        21.05 o                         
  15   4 -10        315.51        291.06        16.87 o                         
  16   4 -10        691.37        756.75        24.00 o                         
  17   4 -10        195.56        219.69        25.32 o                         
  18   4 -10        740.91        756.41        29.16 o                         
  19   4 -10       2565.78       2227.21        67.13 o                         
  20   4 -10        403.07        494.23        27.79 o                         
  21   4 -10       1106.72       1136.19        46.33 o                         
  22   4 -10         38.79         13.56        19.16 o                         
  23   4 -10        167.24        136.60        24.07 o                         
  24   4 -10         89.30         98.22        23.48 o                         
  25   4 -10         10.07        -13.73        21.10 o                         
  26   4 -10         53.86          9.00        23.48 o                         
  27   4 -10        583.02        540.81        38.85 o                         
  28   4 -10        128.09        182.58        29.79 o                         
  29   4 -10        111.33        114.31        28.86 o                         
   0   5 -10       5694.37       5644.05       127.63 o                         
   1   5 -10       4185.92       4061.10        67.82 o                         
   2   5 -10       1046.95       1022.14        23.02 o                         
   3   5 -10       1448.66       1364.61        51.14 o                         
   4   5 -10       5428.13       5110.43       115.78 o                         
   5   5 -10        625.27        519.69        24.75 o                         
   6   5 -10        815.45        692.75        21.87 o                         
   7   5 -10       1648.96       1720.97        38.23 o                         
   8   5 -10       1332.78       1204.78        30.16 o                         
   9   5 -10        567.70        610.54        28.24 o                         
  10   5 -10        990.55        914.86        26.63 o                         
  11   5 -10        320.84        214.76        14.96 o                         
  12   5 -10        386.17        429.83        20.06 o                         
  13   5 -10        398.88        445.92        20.23 o                         
  14   5 -10         73.03        102.11        12.86 o                         
  15   5 -10        460.83        557.69        23.26 o                         
  16   5 -10       2254.92       2496.19        51.20 o                         
  17   5 -10        215.69        253.72        24.07 o                         
  18   5 -10       1316.99       1273.00        47.70 o                         
  19   5 -10        243.31        285.86        26.92 o                         
  20   5 -10         91.80        100.04        21.43 o                         
  21   5 -10        238.72        270.85        29.53 o                         
  22   5 -10         95.64         43.29        21.10 o                         
  23   5 -10         13.08        -19.92        19.92 o                         
  24   5 -10        239.25        253.00        29.30 o                         
  25   5 -10        108.44        115.54        28.90 o                         
  26   5 -10        453.16        434.45        35.59 o                         
  27   5 -10        165.95        163.78        30.28 o                         
  28   5 -10        130.13        229.81        31.71 o                         
  29   5 -10        155.22         66.88        28.34 o                         
   0   6 -10        781.58        886.47        46.81 o                         
   1   6 -10        429.78        432.11        21.29 o                         
   2   6 -10       1380.16       1274.38        26.85 o                         
   3   6 -10        155.09        213.47        16.98 o                         
   4   6 -10       1214.36       1285.10        28.36 o                         
   5   6 -10         24.55         18.13         9.32 o                         
   6   6 -10        436.36        465.71        18.34 o                         
   7   6 -10         95.99        149.05        12.66 o                         
   8   6 -10        340.25        430.84        20.73 o                         
   9   6 -10         97.31         67.01        13.35 o                         
  10   6 -10        848.60        783.15        43.47 o                         
  11   6 -10        513.40        521.01        26.20 o                         
  12   6 -10        378.50        381.29        20.73 o                         
  13   6 -10        454.68        497.70        27.83 o                         
  14   6 -10        497.69        345.69        21.36 o                         
  15   6 -10        486.56        408.79        23.28 o                         
  16   6 -10        205.97        250.51        20.63 o                         
  17   6 -10        230.86        195.99        24.07 o                         
  18   6 -10       1019.77        916.01        41.00 o                         
  19   6 -10        101.26        128.37        22.63 o                         
  20   6 -10        336.82        399.61        30.80 o                         
  21   6 -10          6.86         -7.81        20.20 o                         
  22   6 -10        101.10         93.67        28.13 o                         
  23   6 -10          9.33         -1.23        21.67 o                         
  24   6 -10         43.66         56.70        23.61 o                         
  25   6 -10         50.04         45.30        24.98 o                         
  26   6 -10        381.72        398.32        36.16 o                         
  27   6 -10        423.41        382.62        45.14 o                         
  28   6 -10        297.78        422.85        40.71 o                         
   0   7 -10        207.89        276.19        29.61 o                         
   1   7 -10        423.32        424.42        16.46 o                         
   2   7 -10        800.36        691.44        23.00 o                         
   3   7 -10        435.58        392.20        18.20 o                         
   4   7 -10        124.79        180.36        12.41 o                         
   5   7 -10       1723.60       1773.20        41.97 o                         
   6   7 -10        421.23        345.35        21.06 o                         
   7   7 -10       1734.96       1744.84        41.35 o                         
   8   7 -10        333.65        294.39        18.16 o                         
   9   7 -10      13486.69      14215.11       243.77 o                         
  10   7 -10        155.74        202.18        20.20 o                         
  11   7 -10        413.14        422.61        26.50 o                         
  12   7 -10         82.99        140.72        18.43 o                         
  13   7 -10       3269.75       3577.25        82.90 o                         
  14   7 -10        102.21        138.49        27.31 o                         
  15   7 -10        131.77        150.38        18.39 o                         
  16   7 -10        139.21         86.33        18.12 o                         
  17   7 -10       2650.00       2684.23        71.89 o                         
  18   7 -10        305.84        336.92        29.30 o                         
  19   7 -10         23.79         51.98        20.70 o                         
  20   7 -10        320.21        241.41        30.09 o                         
  21   7 -10        187.20        360.56        67.43 o                         
  22   7 -10        161.45        185.96        37.89 o                         
  23   7 -10        425.49        400.08        33.74 o                         
  24   7 -10         10.63         22.55        24.07 o                         
  25   7 -10       1302.44       1331.06        74.97 o                         
  26   7 -10         42.09         27.03        25.10 o                         
  27   7 -10        114.71         74.12        27.17 o                         
   0   8 -10       4964.05       5321.08       126.14 o                         
   1   8 -10        295.02        344.23        31.17 o                         
   2   8 -10        459.77        485.14        22.68 o                         
   3   8 -10       1753.32       1694.32        44.67 o                         
   4   8 -10         83.10        121.24        16.06 o                         
   5   8 -10       4068.09       4203.72        81.74 o                         
   6   8 -10        135.39        156.60        15.83 o                         
   7   8 -10       3830.04       3494.51        72.09 o                         
   8   8 -10         68.90        101.42        17.86 o                         
   9   8 -10       1767.43       1439.55        39.37 o                         
  10   8 -10        119.59        121.93        15.94 o                         
  11   8 -10        396.78        310.28        29.20 o                         
  12   8 -10        219.37        273.68        23.48 o                         
  13   8 -10         11.70         -0.66        15.67 o                         
  14   8 -10        653.41        569.94        39.57 o                         
  15   8 -10       2096.18       2157.52        60.59 o                         
  16   8 -10       1198.55       1094.76        38.79 o                         
  17   8 -10         61.69         28.04        20.20 o                         
  18   8 -10        400.04        357.75        26.34 o                         
  19   8 -10        226.27        195.59        26.92 o                         
  20   8 -10        179.56        195.63        27.03 o                         
  21   8 -10         11.23         42.47        23.16 o                         
  22   8 -10        329.75        238.55        29.87 o                         
  23   8 -10         79.28        113.44        35.66 o                         
  24   8 -10        349.30        387.86        35.59 o                         
  25   8 -10          2.06         -7.71        25.42 o                         
  26   8 -10        129.68        130.60        30.17 o                         
   0   9 -10       3359.15       3534.27        93.45 o                         
   1   9 -10       2599.75       2696.14        50.11 o                         
   2   9 -10       1461.33       1235.29        37.63 o                         
   3   9 -10        581.39        385.35        18.58 o                         
   4   9 -10         96.48        118.83        13.64 o                         
   5   9 -10         43.52         21.16        13.23 o                         
   6   9 -10        911.45        803.38        30.57 o                         
   7   9 -10       1544.07       1467.67        39.98 o                         
   8   9 -10       1105.77       1054.35        34.77 o                         
   9   9 -10        724.31        850.78        30.37 o                         
  10   9 -10        282.63        375.33        27.88 o                         
  11   9 -10         55.47         68.73        18.84 o                         
  12   9 -10        646.05        772.23        33.30 o                         
  13   9 -10        550.38        540.67        29.23 o                         
  14   9 -10        509.63        521.16        28.57 o                         
  15   9 -10        530.67        469.25        28.15 o                         
  16   9 -10        718.29        712.45        32.04 o                         
  17   9 -10        374.50        437.43        28.49 o                         
  18   9 -10        581.55        504.86        33.22 o                         
  19   9 -10        305.44        393.97        33.11 o                         
  20   9 -10        500.38        455.54        36.09 o                         
  21   9 -10        206.21        184.99        29.40 o                         
  22   9 -10        588.56        598.92        39.76 o                         
  23   9 -10         51.15         89.94        26.92 o                         
  24   9 -10         14.70         25.06        25.54 o                         
  25   9 -10        200.99        161.83        30.80 o                         
   0  10 -10        722.12        656.31        38.04 o                         
   1  10 -10       2101.29       2071.33        51.22 o                         
   2  10 -10       1368.71       1406.12        37.14 o                         
   3  10 -10          2.46         21.64        13.58 o                         
   4  10 -10         57.38         41.20        13.12 o                         
   5  10 -10        375.39        406.71        20.66 o                         
   6  10 -10       1072.05       1169.54        38.56 o                         
   7  10 -10        686.45        690.40        31.67 o                         
   8  10 -10        740.30        841.91        34.16 o                         
   9  10 -10        341.51        288.24        24.84 o                         
  10  10 -10        276.82        245.16        27.22 o                         
  11  10 -10        404.81        353.24        35.71 o                         
  12  10 -10        151.81        172.04        21.79 o                         
  13  10 -10         90.41         62.49        18.04 o                         
  14  10 -10         92.45         84.64        18.67 o                         
  15  10 -10        353.98        347.14        26.02 o                         
  16  10 -10         11.31         26.36        18.30 o                         
  17  10 -10        149.50        139.06        21.81 o                         
  18  10 -10        133.46        118.90        26.01 o                         
  19  10 -10        743.78        836.15        46.27 o                         
  20  10 -10         25.86         63.16        26.75 o                         
  21  10 -10         38.61         46.01        24.57 o                         
  22  10 -10         32.82         65.79        34.55 o                         
  23  10 -10         63.09        112.37        28.86 o                         
  24  10 -10          9.23        -12.24        40.12 o                         
   0  11 -10       6618.11       6447.79       155.80 o                         
   1  11 -10        802.25        910.63        34.82 o                         
   2  11 -10        915.40        765.03        33.87 o                         
   3  11 -10        196.26        160.68        20.14 o                         
   4  11 -10       1346.95       1193.49        40.53 o                         
   5  11 -10         23.22         43.45        20.37 o                         
   6  11 -10        415.78        458.74        27.73 o                         
   7  11 -10        511.93        465.25        27.73 o                         
   8  11 -10       1840.63       1660.92        49.88 o                         
   9  11 -10        615.24        620.51        37.94 o                         
  10  11 -10       1017.73       1023.77        52.44 o                         
  11  11 -10         23.09         21.42        17.90 o                         
  12  11 -10        294.02        243.18        23.44 o                         
  13  11 -10         65.18         40.11        18.90 o                         
  14  11 -10        208.84        167.41        22.29 o                         
  15  11 -10         65.37        100.69        20.73 o                         
  16  11 -10       1194.29       1197.51        43.83 o                         
  17  11 -10         25.02          8.97        19.79 o                         
  18  11 -10       1185.79       1201.75        53.50 o                         
  19  11 -10          6.52         19.15        24.07 o                         
  20  11 -10        346.63        388.43        37.34 o                         
  21  11 -10         10.14         34.75        26.01 o                         
  22  11 -10        522.79        537.94        41.33 o                         
   0  12 -10        937.41        923.88        61.38 o                         
   1  12 -10        149.58        197.92        26.01 o                         
   2  12 -10        181.51        272.43        27.94 o                         
   3  12 -10        669.89        680.52        35.45 o                         
   4  12 -10        535.65        637.40        32.70 o                         
   5  12 -10        138.96        132.97        20.66 o                         
   6  12 -10        104.89         96.15        27.06 o                         
   7  12 -10         64.32         20.62        18.39 o                         
   8  12 -10        317.60        373.24        27.05 o                         
   9  12 -10       1177.24       1200.95        43.03 o                         
  10  12 -10        322.46        188.85        23.80 o                         
  11  12 -10        125.65        154.90        22.37 o                         
  12  12 -10        617.02        538.00        32.95 o                         
  13  12 -10        434.40        387.63        38.84 o                         
  14  12 -10        336.49        294.42        26.49 o                         
  15  12 -10        217.36        194.56        25.16 o                         
  16  12 -10         13.86         10.66        19.35 o                         
  17  12 -10        166.43        140.25        32.88 o                         
  18  12 -10        107.89        143.66        28.96 o                         
  19  12 -10         70.09         94.12        27.94 o                         
  20  12 -10         54.51        118.80        29.30 o                         
   0  13 -10          2.28        -10.30        28.57 o                         
   1  13 -10        125.83        160.17        26.01 o                         
   2  13 -10        376.87        366.39        31.63 o                         
   3  13 -10        327.99        325.24        30.71 o                         
   4  13 -10         39.46         63.70        24.07 o                         
   5  13 -10        149.64        215.04        36.44 o                         
   6  13 -10        296.12        359.35        31.81 o                         
   7  13 -10       1926.65       1798.37        83.59 o                         
   8  13 -10        312.42        460.67        32.17 o                         
   9  13 -10       2137.36       1816.40        53.36 o                         
  10  13 -10          9.52         10.42        20.14 o                         
  11  13 -10        328.93        288.40        31.93 o                         
  12  13 -10        230.17        352.22        28.62 o                         
  13  13 -10        714.19        632.34        36.01 o                         
  14  13 -10        113.79        284.99        33.52 o                         
  15  13 -10         11.21         28.03        21.63 o                         
  16  13 -10        298.59        439.11        31.24 o                         
  17  13 -10        844.56        822.44        58.50 o                         
  18  13 -10         22.12         31.16        26.92 o                         
   0  14 -10        556.91        646.69        57.33 o                         
   1  14 -10         16.78         13.20        24.07 o                         
   2  14 -10        470.88        503.88        37.05 o                         
   3  14 -10        106.99         97.73        26.01 o                         
   4  14 -10        750.69        644.26        42.35 o                         
   5  14 -10        149.55        179.74        30.09 o                         
   6  14 -10         26.81         48.79        25.54 o                         
   7  14 -10        357.28        456.98        36.46 o                         
   8  14 -10        192.13        202.38        29.69 o                         
   9  14 -10         63.75         29.76        28.98 o                         
  10  14 -10        287.27        230.64        31.34 o                         
  11  14 -10          2.57         81.64        26.40 o                         
  12  14 -10         81.84         69.45        26.40 o                         
  13  14 -10         34.10         52.24        23.28 o                         
  14  14 -10        286.66        299.15        29.89 o                         
  15  14 -10         18.31         45.13        23.37 o                         
   0  15 -10        132.38        152.50        40.95 o                         
   1  15 -10        458.90        412.39        36.60 o                         
   2  15 -10        128.23        133.53        29.40 o                         
   3  15 -10        448.10        483.48        38.93 o                         
   4  15 -10        348.41        339.41        34.67 o                         
   5  15 -10        799.96        704.30        44.57 o                         
   6  15 -10        113.32        111.32        29.69 o                         
   7  15 -10        104.09        139.66        29.40 o                         
   8  15 -10         49.84         15.98        26.92 o                         
   9  15 -10        278.05        167.06        31.24 o                         
  10  15 -10        230.73        144.19        30.28 o                         
  11  15 -10        182.43        279.49        47.25 o                         
  12  15 -10         23.54         46.66        27.47 o                         
   0  16 -10         41.52         -8.14        37.93 o                         
   1  16 -10         19.90          4.83        27.03 o                         
   2  16 -10        165.67        171.18        31.49 o                         
   3  16 -10         98.91         65.74        28.86 o                         
   4  16 -10        105.62         54.05        29.87 o                         
   5  16 -10          8.59        -26.40        26.40 o                         
   6  16 -10          1.45         32.42        27.94 o                         
   2   0  -9      10498.08       9598.47       207.28 o                         
   4   0  -9       2245.76       2539.66        61.64 o                         
   6   0  -9      29666.59      31018.04       563.17 o                         
   8   0  -9       3261.69       3036.90        64.56 o                         
  10   0  -9       3365.14       2897.86        61.68 o                         
  12   0  -9        691.95        828.29        49.64 o                         
  14   0  -9        799.65        886.07        31.77 o                         
  16   0  -9        365.29        319.08        21.10 o                         
  18   0  -9        832.35        901.17        34.67 o                         
  20   0  -9       2655.15       2313.21        60.69 o                         
  22   0  -9       1442.55       1220.47        43.76 o                         
  24   0  -9         64.97         55.50        19.16 o                         
  26   0  -9        134.96        227.10        31.60 o                         
  28   0  -9       1216.49       1120.91        58.90 o                         
  30   0  -9        730.24        607.21        46.47 o                         
   1   1  -9       3708.85       4179.07        67.20 o                         
   2   1  -9       7246.53       9330.55       153.38 o                         
   3   1  -9       1994.09       2315.98        41.20 o                         
   4   1  -9       2075.53       1596.63        30.66 o                         
   5   1  -9        862.50        941.68        25.83 o                         
   6   1  -9       3970.85       4020.95        60.75 o                         
   7   1  -9       2582.75       2878.29        82.27 o                         
   8   1  -9       6910.78       7804.33       106.09 o                         
   9   1  -9        930.49        627.27        15.60 o                         
  10   1  -9       5218.06       4995.06        77.81 o                         
  11   1  -9       6042.38       6753.18        93.63 o                         
  12   1  -9        611.46        501.82        16.23 o                         
  13   1  -9        886.13        874.03        26.37 o                         
  14   1  -9       1488.54       1518.78        30.93 o                         
  15   1  -9       4149.93       4379.64        69.59 o                         
  16   1  -9        687.81        677.03        20.90 o                         
  17   1  -9        365.70        474.11        26.16 o                         
  18   1  -9        166.75        120.36        12.66 o                         
  19   1  -9       1421.90       1303.63        31.79 o                         
  20   1  -9        980.52       1073.13        33.11 o                         
  21   1  -9        973.95        840.44        27.93 o                         
  22   1  -9        305.30        268.40        20.00 o                         
  23   1  -9        136.84        173.36        19.28 o                         
  24   1  -9        158.14        169.95        18.78 o                         
  25   1  -9         85.50         96.01        17.69 o                         
  26   1  -9        273.17        257.95        22.60 o                         
  27   1  -9        705.89        685.60        32.25 o                         
  28   1  -9        390.02        308.30        27.19 o                         
  29   1  -9        375.03        299.70        28.13 o                         
  30   1  -9        437.86        542.98        31.91 o                         
  31   1  -9         42.54         66.95        22.11 o                         
   1   2  -9       2769.63       2984.75        50.64 o                         
   2   2  -9       6274.94       5526.56        86.92 o                         
   3   2  -9       2922.38       3312.19        79.48 o                         
   4   2  -9       2327.53       2858.41        49.03 o                         
   5   2  -9       5528.44       5911.43        93.72 o                         
   6   2  -9       1709.82       3112.70        49.44 o                         
   7   2  -9       2253.93       2957.08        47.14 o                         
   8   2  -9       1268.91       1475.26        27.49 o                         
   9   2  -9        551.76        443.78        14.83 o                         
  10   2  -9       2579.55       2539.09        46.69 o                         
  11   2  -9       3183.03       3132.47        71.01 o                         
  12   2  -9        737.96       1027.41        22.93 o                         
  13   2  -9       1170.89       1080.23        24.36 o                         
  14   2  -9       1685.39       1737.77        33.62 o                         
  15   2  -9        202.40        164.27        11.52 o                         
  16   2  -9        863.05        699.86        21.68 o                         
  17   2  -9        593.48        425.72        18.33 o                         
  18   2  -9        433.80        352.93        17.55 o                         
  19   2  -9       4800.50       4377.88        80.88 o                         
  20   2  -9       1723.62       1691.45        74.82 o                         
  21   2  -9       2478.21       2451.17        53.20 o                         
  22   2  -9        278.95        194.42        17.82 o                         
  23   2  -9        281.55        376.99        22.75 o                         
  24   2  -9        201.33        178.49        19.33 o                         
  25   2  -9        282.92        281.25        21.95 o                         
  26   2  -9         55.22        103.00        18.26 o                         
  27   2  -9        109.72        168.48        20.87 o                         
  28   2  -9        294.92        297.92        25.36 o                         
  29   2  -9        109.63        105.86        23.12 o                         
  30   2  -9        121.58        122.03        29.82 o                         
   1   3  -9       2408.81       1927.48        49.35 o                         
   2   3  -9      21452.25      23599.35       352.50 o                         
   3   3  -9       2869.31       2784.90        49.31 o                         
   4   3  -9       3592.14       2995.16        50.50 o                         
   5   3  -9       3785.01       4090.48        66.55 o                         
   6   3  -9      10809.73      12322.24       188.02 o                         
   7   3  -9       3677.23       3128.10        52.78 o                         
   8   3  -9       1371.17       1777.76        62.73 o                         
   9   3  -9       2599.98       2378.04        43.30 o                         
  10   3  -9       4945.13       5113.71        77.41 o                         
  11   3  -9        304.76        190.13        10.32 o                         
  12   3  -9         82.26        133.53         9.43 o                         
  13   3  -9       1005.93        735.48        25.78 o                         
  14   3  -9         69.70        117.58        10.47 o                         
  15   3  -9        126.19        122.90        14.48 o                         
  16   3  -9       1034.82       1134.00        30.32 o                         
  17   3  -9         90.30        100.63        13.72 o                         
  18   3  -9       7993.17       8371.06       137.35 o                         
  19   3  -9        955.00       1325.40        50.19 o                         
  20   3  -9       7031.68       7116.43       120.24 o                         
  21   3  -9        666.49        618.54        28.32 o                         
  22   3  -9        256.00        219.00        19.40 o                         
  23   3  -9         80.65         66.40        17.38 o                         
  24   3  -9        772.13        754.58        31.46 o                         
  25   3  -9        340.07        301.81        26.02 o                         
  26   3  -9        483.22        493.18        31.40 o                         
  27   3  -9        299.79        280.50        26.89 o                         
  28   3  -9        545.99        523.42        38.03 o                         
  29   3  -9         11.83        -19.00        23.61 o                         
  30   3  -9         44.61        110.97        28.98 o                         
   1   4  -9      12004.60      13754.53       207.21 o                         
   2   4  -9       1478.63       1795.61        70.79 o                         
   3   4  -9      13098.96      14912.67       226.39 o                         
   4   4  -9       1481.50       1696.01        45.51 o                         
   5   4  -9        278.69        479.97        51.33 o                         
   6   4  -9        190.79        421.90        34.47 o                         
   7   4  -9       1299.80       1079.74        27.05 o                         
   8   4  -9        328.79        250.01        13.41 o                         
   9   4  -9       1208.37        825.23        24.10 o                         
  10   4  -9        560.92        462.90        18.80 o                         
  11   4  -9        498.81        608.40        22.55 o                         
  12   4  -9        228.59        266.36        18.99 o                         
  13   4  -9        471.10        454.83        40.29 o                         
  14   4  -9        835.46        733.16        23.98 o                         
  15   4  -9         36.29         23.39         9.07 o                         
  16   4  -9        361.14        273.09        15.13 o                         
  17   4  -9        488.57        438.61        25.04 o                         
  18   4  -9        756.29       1185.96        69.35 o                         
  19   4  -9       2153.46       2041.42        46.82 o                         
  20   4  -9        279.79        405.77        22.56 o                         
  21   4  -9       2326.46       2217.82        57.84 o                         
  22   4  -9         54.45         61.38        18.52 o                         
  23   4  -9        145.03        164.70        21.53 o                         
  24   4  -9        247.10        256.08        24.35 o                         
  25   4  -9         64.94          7.85        19.63 o                         
  26   4  -9        451.89        464.31        54.61 o                         
  27   4  -9         30.50         44.30        26.19 o                         
  28   4  -9        310.30        304.34        33.27 o                         
  29   4  -9        573.59        636.62        43.34 o                         
  30   4  -9        297.22        341.66        36.09 o                         
   1   5  -9       1952.70       2152.91        38.49 o                         
   2   5  -9       5336.31       5183.58        82.51 o                         
   3   5  -9        879.23        849.46        66.49 o                         
   4   5  -9       3015.10       3630.34        74.35 o                         
   5   5  -9       3024.19       3179.64        55.21 o                         
   6   5  -9       3146.48       3548.66        65.00 o                         
   7   5  -9       1337.86        802.27        22.85 o                         
   8   5  -9        495.37        627.77        21.00 o                         
   9   5  -9        233.83        191.53        12.91 o                         
  10   5  -9       6192.71       6214.17       109.36 o                         
  11   5  -9       3294.14       3578.84        71.61 o                         
  12   5  -9       1077.51        994.23        27.88 o                         
  13   5  -9         25.26         36.05         9.43 o                         
  14   5  -9        214.23        232.37        19.04 o                         
  15   5  -9        999.59        915.96        25.27 o                         
  16   5  -9        250.79        255.36        15.45 o                         
  17   5  -9       4548.69       4603.04        84.22 o                         
  18   5  -9       2458.90       2484.93        58.61 o                         
  19   5  -9       4451.14       4638.64        94.90 o                         
  20   5  -9       1366.69       1136.95        39.62 o                         
  21   5  -9         20.59         46.96        17.46 o                         
  22   5  -9        128.20        111.96        20.49 o                         
  23   5  -9        308.74        245.89        27.47 o                         
  24   5  -9        343.15        300.63        30.37 o                         
  25   5  -9        155.26        151.86        25.54 o                         
  26   5  -9        120.40        113.15        30.43 o                         
  27   5  -9       1111.07       1003.50        57.95 o                         
  28   5  -9       1159.06        955.14        51.57 o                         
  29   5  -9         74.94        128.12        41.59 o                         
   1   6  -9       1655.10       1430.58        27.06 o                         
   2   6  -9        108.21         73.46         8.95 o                         
   3   6  -9       1367.10       1310.58        31.78 o                         
   4   6  -9       1371.99        973.97        33.96 o                         
   5   6  -9        763.59       1030.48        55.49 o                         
   6   6  -9       3928.67       4697.58        78.36 o                         
   7   6  -9       3259.87       2879.29        52.60 o                         
   8   6  -9       3763.89       3919.28        74.38 o                         
   9   6  -9        666.63        553.19        20.74 o                         
  10   6  -9        999.25       1098.18        27.47 o                         
  11   6  -9       1544.41       1650.25        35.44 o                         
  12   6  -9         14.85         30.48        11.51 o                         
  13   6  -9        203.10        154.22        14.76 o                         
  14   6  -9        455.77        516.42        22.64 o                         
  15   6  -9        435.57        441.53        21.33 o                         
  16   6  -9        891.54        944.32        29.82 o                         
  17   6  -9        224.50        236.76        20.25 o                         
  18   6  -9        712.39        707.02        33.46 o                         
  19   6  -9        751.21        735.42        38.10 o                         
  20   6  -9        432.87        365.98        29.87 o                         
  21   6  -9        122.89        105.19        23.04 o                         
  22   6  -9        210.80        235.40        27.94 o                         
  23   6  -9        297.88        285.33        29.30 o                         
  24   6  -9        320.00        389.95        33.57 o                         
  25   6  -9        241.28        253.23        29.87 o                         
  26   6  -9        144.85        157.67        28.43 o                         
  27   6  -9        239.65        140.33        29.30 o                         
  28   6  -9        890.84        881.64        52.07 o                         
  29   6  -9        361.28        366.77        73.35 o                         
   1   7  -9       1499.22       1338.47        29.65 o                         
   2   7  -9        766.49        513.70        17.71 o                         
   3   7  -9       1025.81       1179.30        34.84 o                         
   4   7  -9       1255.74       1068.39        25.41 o                         
   5   7  -9       2147.45       1925.57        37.99 o                         
   6   7  -9        262.26        298.96        16.73 o                         
   7   7  -9       7837.87       8500.10       125.41 o                         
   8   7  -9        494.10        457.95        16.86 o                         
   9   7  -9       2558.64       2738.64        52.64 o                         
  10   7  -9        329.89        333.97        19.79 o                         
  11   7  -9       1377.11       1509.78        39.21 o                         
  12   7  -9         40.23         62.27        13.68 o                         
  13   7  -9        559.99        518.56        24.87 o                         
  14   7  -9       1065.40       1034.73        34.37 o                         
  15   7  -9       1323.43       1333.22        40.02 o                         
  16   7  -9        623.91        582.51        28.33 o                         
  17   7  -9         31.96        -17.04        17.63 o                         
  18   7  -9        473.77        404.29        29.87 o                         
  19   7  -9        204.05        239.73        26.50 o                         
  20   7  -9         66.57         81.33        22.63 o                         
  21   7  -9        138.53        156.35        25.54 o                         
  22   7  -9        652.42        748.35        41.90 o                         
  23   7  -9         84.40        108.65        24.98 o                         
  24   7  -9         26.69         24.54        31.21 o                         
  25   7  -9        213.12        231.24        30.37 o                         
  26   7  -9         36.36         19.15        24.46 o                         
  27   7  -9        813.71        954.20        52.07 o                         
  28   7  -9         13.02         42.40        27.83 o                         
   1   8  -9        476.18        584.71        20.08 o                         
   2   8  -9        565.46        436.91        17.60 o                         
   3   8  -9       1098.79       1315.88        30.29 o                         
   4   8  -9        642.74        702.58        19.00 o                         
   5   8  -9       1941.09       2016.25        40.98 o                         
   6   8  -9        118.91        101.25        12.41 o                         
   7   8  -9       1080.03       1038.09        28.50 o                         
   8   8  -9         76.42        172.08        21.62 o                         
   9   8  -9        748.50        703.52        35.68 o                         
  10   8  -9        866.20       1000.96        29.62 o                         
  11   8  -9        166.15        140.18        22.75 o                         
  12   8  -9       1096.34       1003.53        38.38 o                         
  13   8  -9        397.11        389.77        26.40 o                         
  14   8  -9        796.27        853.24        42.35 o                         
  15   8  -9         23.57         36.84        15.72 o                         
  16   8  -9        143.58        199.10        26.19 o                         
  17   8  -9        402.09        462.81        34.70 o                         
  18   8  -9        602.98        526.95        34.16 o                         
  19   8  -9       1417.76       1387.17        53.06 o                         
  20   8  -9        362.57        408.40        32.63 o                         
  21   8  -9        269.91        320.76        31.81 o                         
  22   8  -9        229.29        224.44        28.86 o                         
  23   8  -9        145.12        143.53        31.21 o                         
  24   8  -9        475.89        617.91        41.41 o                         
  25   8  -9        257.04        250.34        31.24 o                         
  26   8  -9        147.45        137.35        29.79 o                         
  27   8  -9         35.32         39.36        26.92 o                         
   1   9  -9        449.60        446.00        19.89 o                         
   2   9  -9       3175.68       3312.95        53.28 o                         
   3   9  -9       1439.53       1150.62        29.54 o                         
   4   9  -9        542.27        469.68        20.85 o                         
   5   9  -9        353.84        340.81        15.60 o                         
   6   9  -9        354.36        201.75        15.82 o                         
   7   9  -9        194.33        199.57        18.70 o                         
   8   9  -9        231.96        182.63        16.12 o                         
   9   9  -9        741.61        567.83        28.57 o                         
  10   9  -9       3031.11       3701.99        75.59 o                         
  11   9  -9       2465.94       2129.87        58.94 o                         
  12   9  -9        540.34        410.87        25.16 o                         
  13   9  -9        309.15        398.24        24.82 o                         
  14   9  -9        348.03        385.32        24.74 o                         
  15   9  -9       1980.87       2243.91        56.11 o                         
  16   9  -9        587.74        600.96        28.15 o                         
  17   9  -9          5.70         18.95        19.86 o                         
  18   9  -9       1707.23       1660.34        57.77 o                         
  19   9  -9       1723.07       1795.09        60.26 o                         
  20   9  -9        485.10        567.60        37.61 o                         
  21   9  -9        313.20        353.32        32.73 o                         
  22   9  -9        138.37         97.90        34.71 o                         
  23   9  -9        531.05        446.31        38.03 o                         
  24   9  -9        691.32        627.19        43.17 o                         
  25   9  -9         21.36        -21.60        34.10 o                         
  26   9  -9         14.27         41.95        27.47 o                         
   1  10  -9       5346.69       5515.36        82.97 o                         
   2  10  -9        707.80        747.57        24.08 o                         
   3  10  -9       2199.36       2421.69        43.87 o                         
   4  10  -9        744.24        813.38        25.70 o                         
   5  10  -9        537.18        511.92        25.03 o                         
   6  10  -9        460.33        373.19        21.00 o                         
   7  10  -9        391.71        516.59        27.56 o                         
   8  10  -9          1.04         26.67        15.72 o                         
   9  10  -9        559.41        626.21        30.28 o                         
  10  10  -9        224.89        276.49        22.60 o                         
  11  10  -9        311.74        339.12        23.44 o                         
  12  10  -9        182.95        213.88        24.48 o                         
  13  10  -9         92.68         49.39        18.45 o                         
  14  10  -9         17.53          8.80        16.54 o                         
  15  10  -9        178.08        184.31        21.23 o                         
  16  10  -9         20.08         16.05        17.46 o                         
  17  10  -9        372.51        353.60        24.60 o                         
  18  10  -9         69.56         15.25        21.53 o                         
  19  10  -9       1174.13       1109.51        69.10 o                         
  20  10  -9          4.49          7.46        22.63 o                         
  21  10  -9        468.18        480.22        37.54 o                         
  22  10  -9         39.52         22.17        25.91 o                         
  23  10  -9         64.09        132.61        29.79 o                         
  24  10  -9         10.34          8.02        25.42 o                         
   1  11  -9       1106.98       1118.29        34.82 o                         
   2  11  -9       5241.84       5664.10       100.50 o                         
   3  11  -9       1330.29       1418.49        38.39 o                         
   4  11  -9       1854.47       1821.42        43.96 o                         
   5  11  -9       1062.96       1220.06        36.01 o                         
   6  11  -9        608.19        743.16        29.98 o                         
   7  11  -9         49.24         35.98        15.36 o                         
   8  11  -9        592.76        617.11        31.48 o                         
   9  11  -9        275.06        318.96        23.72 o                         
  10  11  -9         72.98        116.70        19.53 o                         
  11  11  -9          2.19         -4.28        16.87 o                         
  12  11  -9         74.05         48.75        18.16 o                         
  13  11  -9         64.22        102.83        19.11 o                         
  14  11  -9        351.56        228.28        22.94 o                         
  15  11  -9        422.90        365.97        32.90 o                         
  16  11  -9        358.37        337.29        27.06 o                         
  17  11  -9        405.02        273.10        23.59 o                         
  18  11  -9        663.85        720.99        43.27 o                         
  19  11  -9         32.10         15.53        23.40 o                         
  20  11  -9        506.34        479.15        37.61 o                         
  21  11  -9          7.91         -1.34        24.87 o                         
  22  11  -9        168.84        168.43        30.28 o                         
  23  11  -9          5.75        -25.42        25.42 o                         
   1  12  -9        114.06         61.77        22.14 o                         
   2  12  -9        156.25        162.83        25.10 o                         
   3  12  -9         36.34         19.65        18.74 o                         
   4  12  -9         42.08         28.64        15.18 o                         
   5  12  -9         11.00         -1.86        15.02 o                         
   6  12  -9        172.50        192.46        19.76 o                         
   7  12  -9        182.28        168.47        19.28 o                         
   8  12  -9        187.54        142.91        21.30 o                         
   9  12  -9        453.35        593.64        37.36 o                         
  10  12  -9        684.70        666.10        34.43 o                         
  11  12  -9       1020.39       1109.46        41.35 o                         
  12  12  -9        100.50        195.83        23.28 o                         
  13  12  -9          5.66         -6.16        18.24 o                         
  14  12  -9        329.17        345.05        27.36 o                         
  15  12  -9        254.05        228.00        34.38 o                         
  16  12  -9        256.00        177.81        23.34 o                         
  17  12  -9        181.16        201.71        34.46 o                         
  18  12  -9        234.47        281.15        31.71 o                         
  19  12  -9         52.42         34.44        25.42 o                         
  20  12  -9        190.10        222.15        32.73 o                         
  21  12  -9        116.20         86.61        35.66 o                         
   1  13  -9         76.63        189.37        26.50 o                         
   2  13  -9         65.77         57.23        22.63 o                         
   3  13  -9         36.62         53.04        22.14 o                         
   4  13  -9        501.71        652.01        43.47 o                         
   5  13  -9        659.77        677.02        40.47 o                         
   6  13  -9        585.12        570.83        41.96 o                         
   7  13  -9       1302.36       1119.59        47.70 o                         
   8  13  -9        605.68        778.34        37.01 o                         
   9  13  -9        597.88        632.07        33.75 o                         
  10  13  -9        737.31        698.79        36.06 o                         
  11  13  -9       1000.81        786.09        37.83 o                         
  12  13  -9         25.35         60.24        20.63 o                         
  13  13  -9        169.11        166.07        24.60 o                         
  14  13  -9        967.82        894.69        40.85 o                         
  15  13  -9       1695.95       1465.28        50.99 o                         
  16  13  -9        138.62        208.51        25.55 o                         
  17  13  -9         52.23         13.65        25.33 o                         
  18  13  -9         45.84         40.65        35.66 o                         
  19  13  -9        171.44        131.83        29.30 o                         
   1  14  -9         60.10         69.69        29.53 o                         
   2  14  -9       1562.24       1731.24        60.74 o                         
   3  14  -9        179.26        213.92        28.86 o                         
   4  14  -9         45.05         46.14        24.22 o                         
   5  14  -9        389.53        407.16        34.67 o                         
   6  14  -9        391.18        339.77        32.73 o                         
   7  14  -9        162.47        235.22        30.28 o                         
   8  14  -9         98.25         87.40        25.91 o                         
   9  14  -9        597.16        731.62        43.70 o                         
  10  14  -9        480.91        453.54        36.60 o                         
  11  14  -9        187.54        151.79        28.43 o                         
  12  14  -9        263.52        282.26        32.22 o                         
  13  14  -9         38.72         38.12        23.00 o                         
  14  14  -9        127.67         91.06        24.68 o                         
  15  14  -9          3.53        -21.99        21.99 o                         
  16  14  -9         34.26          5.50        22.62 o                         
   1  15  -9         67.19        103.28        27.03 o                         
   2  15  -9        306.35        423.25        36.78 o                         
   3  15  -9       1340.95       1500.21        58.38 o                         
   4  15  -9         48.05         14.48        25.10 o                         
   5  15  -9        324.49        240.91        32.22 o                         
   6  15  -9        405.17        302.48        33.74 o                         
   7  15  -9        607.78        807.09        74.67 o                         
   8  15  -9        129.61         24.45        26.01 o                         
   9  15  -9        184.13        203.19        30.96 o                         
  10  15  -9        263.66        188.42        30.28 o                         
  11  15  -9        577.21        554.70        40.92 o                         
  12  15  -9        294.83        253.92        32.73 o                         
  13  15  -9        256.10        218.30        32.73 o                         
   1  16  -9        449.91        490.21        51.82 o                         
   2  16  -9         50.27         34.43        28.34 o                         
   3  16  -9        177.16        220.31        38.52 o                         
   4  16  -9         68.17         58.32        28.86 o                         
   5  16  -9        132.88         89.65        29.30 o                         
   6  16  -9         29.46         33.18        28.34 o                         
   7  16  -9          0.67         17.28        26.92 o                         
   8  16  -9         36.70         19.60        26.50 o                         
   0   0  -8      11688.46      10489.74       389.94 o                         
   2   0  -8       2217.81       2230.00        58.79 o                         
   4   0  -8       1892.60       1287.04        49.72 o                         
   6   0  -8      14557.20      14095.76       300.36 o                         
   8   0  -8      24824.16      32080.30       696.88 o                         
  10   0  -8        395.68        309.40        22.85 o                         
  12   0  -8       7103.81       7417.48       142.34 o                         
  14   0  -8       1646.89       1458.74        38.40 o                         
  16   0  -8       2124.94       2352.24        57.36 o                         
  18   0  -8       3317.88       3148.01        80.97 o                         
  20   0  -8       1245.95       1041.49        44.37 o                         
  22   0  -8         64.72         25.74        20.06 o                         
  24   0  -8        518.62        435.63        34.13 o                         
  26   0  -8       1843.45       1813.51        58.23 o                         
  28   0  -8        841.56        671.83        47.41 o                         
  30   0  -8        888.56        799.96        54.21 o                         
   0   1  -8       3403.27       3001.93        69.03 o                         
   1   1  -8       1397.98       1065.12        22.81 o                         
   2   1  -8       6507.32       7525.08       117.67 o                         
   3   1  -8       3162.22       3257.34       137.26 o                         
   4   1  -8       6354.51       6295.95        99.27 o                         
   5   1  -8        325.67        312.49        19.80 o                         
   6   1  -8       1429.70       1256.68        23.18 o                         
   7   1  -8        721.08        877.84        17.51 o                         
   8   1  -8         54.39         89.21        12.22 o                         
   9   1  -8       8427.74       8544.93       115.48 o                         
  10   1  -8       2682.42       2876.87        51.60 o                         
  11   1  -8         22.94         50.91        12.06 o                         
  12   1  -8        109.39        107.57         9.30 o                         
  13   1  -8       2581.93       2775.40        46.22 o                         
  14   1  -8        149.92        146.44        10.47 o                         
  15   1  -8        112.39        208.32        15.30 o                         
  16   1  -8        203.47        210.44        12.89 o                         
  17   1  -8       2069.68       2154.34        40.99 o                         
  18   1  -8       1953.50       1884.13        38.50 o                         
  19   1  -8        657.96        722.44        23.43 o                         
  20   1  -8        556.87        554.42        23.08 o                         
  21   1  -8        349.66        427.90        20.34 o                         
  22   1  -8        383.28        445.06        21.81 o                         
  23   1  -8        480.74        427.24        21.81 o                         
  24   1  -8        131.23         99.64        16.60 o                         
  25   1  -8       1504.16       1662.41        46.33 o                         
  26   1  -8       1558.78       1479.20        43.27 o                         
  27   1  -8        459.86        393.69        25.92 o                         
  28   1  -8        131.20        104.54        20.13 o                         
  29   1  -8        605.42        565.11        32.56 o                         
  30   1  -8         93.15         89.47        23.21 o                         
  31   1  -8        269.14        349.45        42.29 o                         
   0   2  -8        689.75        415.05        18.67 o                         
   1   2  -8       2257.42       2327.17        40.14 o                         
   2   2  -8        360.82        293.60        16.95 o                         
   3   2  -8         31.22         38.74         6.47 o                         
   4   2  -8       5236.33       7390.41       115.03 o                         
   5   2  -8       4102.42       4763.02        70.17 o                         
   6   2  -8       1330.39       1075.26        22.07 o                         
   7   2  -8       1456.72       1653.85        34.32 o                         
   8   2  -8       4243.74       2966.06        57.69 o                         
   9   2  -8       1840.64       1686.03        60.26 o                         
  10   2  -8       1091.32        749.92        18.31 o                         
  11   2  -8        945.05        971.89        30.46 o                         
  12   2  -8       1885.40       2127.65        37.60 o                         
  13   2  -8        978.95       1122.34        24.25 o                         
  14   2  -8        262.10        285.97        13.77 o                         
  15   2  -8        297.44        219.84        12.44 o                         
  16   2  -8         75.46         78.09        10.42 o                         
  17   2  -8        231.65        170.73        12.82 o                         
  18   2  -8        961.95        953.70        28.38 o                         
  19   2  -8       1951.76       1932.78        47.65 o                         
  20   2  -8        677.59        713.31        24.97 o                         
  21   2  -8       3646.27       3743.51        76.62 o                         
  22   2  -8       1984.96       1917.24        46.19 o                         
  23   2  -8        201.31        225.78        19.58 o                         
  24   2  -8        103.75        115.50        17.74 o                         
  25   2  -8         75.65         68.94        16.67 o                         
  26   2  -8         97.94         90.89        18.14 o                         
  27   2  -8        399.79        377.29        25.66 o                         
  28   2  -8        313.54        328.54        25.21 o                         
  29   2  -8        231.07        214.64        26.42 o                         
  30   2  -8        110.17         71.86        23.37 o                         
  31   2  -8         42.28         32.60        23.93 o                         
   0   3  -8      76791.47      89978.00      1899.87 o                         
   1   3  -8       3063.92       3635.09       152.83 o                         
   2   3  -8       5768.92       4807.66        76.87 o                         
   3   3  -8        701.04        610.90        15.28 o                         
   4   3  -8      20198.25      23691.94       473.88 o                         
   5   3  -8        869.74        974.39        23.63 o                         
   6   3  -8       3586.92       3329.05        53.58 o                         
   7   3  -8       6750.68       7315.95       114.94 o                         
   8   3  -8        861.85        935.37        26.76 o                         
   9   3  -8        484.33        400.54        13.60 o                         
  10   3  -8       5084.54       5493.05        82.87 o                         
  11   3  -8        531.35        412.13        19.08 o                         
  12   3  -8       1533.87       1478.02        28.97 o                         
  13   3  -8        222.95        240.42        12.50 o                         
  14   3  -8       3336.91       2876.57        48.56 o                         
  15   3  -8        446.44        419.13        16.52 o                         
  16   3  -8       2303.08       2429.12        40.74 o                         
  17   3  -8        908.37        867.69        24.43 o                         
  18   3  -8       5332.29       5384.76        93.48 o                         
  19   3  -8        514.38        524.87        31.37 o                         
  20   3  -8        520.76        488.34        32.23 o                         
  21   3  -8        131.15        153.77        17.55 o                         
  22   3  -8        491.81        436.91        23.83 o                         
  23   3  -8        264.53        251.40        21.58 o                         
  24   3  -8         31.53         35.09        15.49 o                         
  25   3  -8        147.41        118.28        24.46 o                         
  26   3  -8        424.68        382.68        28.62 o                         
  27   3  -8          3.87         15.11        19.63 o                         
  28   3  -8        608.10        645.25        36.92 o                         
  29   3  -8        253.70        248.30        28.30 o                         
  30   3  -8        674.55        731.25        41.40 o                         
  31   3  -8        115.04         87.68        25.39 o                         
   0   4  -8       1309.19       1441.03        89.40 o                         
   1   4  -8      22685.25      26995.65       407.68 o                         
   2   4  -8       8452.54       9568.45       169.21 o                         
   3   4  -8       8584.88       7455.57       117.09 o                         
   4   4  -8       1424.80        880.85        33.38 o                         
   5   4  -8       1081.69        959.91        31.13 o                         
   6   4  -8       1835.45       1480.91        55.17 o                         
   7   4  -8         75.82        103.61        11.39 o                         
   8   4  -8       4028.85       2533.14        49.92 o                         
   9   4  -8        527.40        545.26        19.35 o                         
  10   4  -8         36.23         36.41         9.55 o                         
  11   4  -8        981.18        706.22        17.85 o                         
  12   4  -8        429.07        512.01        16.58 o                         
  13   4  -8         74.40         63.48         9.30 o                         
  14   4  -8       2849.39       3125.88        52.81 o                         
  15   4  -8        117.32        101.57        10.63 o                         
  16   4  -8        388.23        425.60        19.54 o                         
  17   4  -8       1576.29       1559.79        37.33 o                         
  18   4  -8       1064.14       1046.37        30.98 o                         
  19   4  -8       2149.80       2063.54        62.73 o                         
  20   4  -8        843.95        610.42        27.76 o                         
  21   4  -8       1778.20       1724.93        43.89 o                         
  22   4  -8        600.53        633.19        42.08 o                         
  23   4  -8        312.82        325.18        25.46 o                         
  24   4  -8        108.70        159.50        21.63 o                         
  25   4  -8        104.13        125.28        22.37 o                         
  26   4  -8        203.92        238.75        25.52 o                         
  27   4  -8        682.86        695.89        46.04 o                         
  28   4  -8        246.94        291.02        29.29 o                         
  29   4  -8        664.81        578.57        36.83 o                         
  30   4  -8         44.39         14.64        25.91 o                         
   0   5  -8       4604.96       3711.77        86.05 o                         
   1   5  -8       2364.21       2913.86        64.11 o                         
   2   5  -8        599.28        605.47        16.63 o                         
   3   5  -8       8355.96       9191.74       141.80 o                         
   4   5  -8       7339.48       8938.55       138.92 o                         
   5   5  -8       2313.39       2406.04        44.24 o                         
   6   5  -8      12141.46      12145.97       208.86 o                         
   7   5  -8       1796.96       2005.98        41.41 o                         
   8   5  -8       1264.42        994.46        26.91 o                         
   9   5  -8       1409.84       1712.43        39.98 o                         
  10   5  -8       1164.62        754.45        23.88 o                         
  11   5  -8        679.39        607.61        25.97 o                         
  12   5  -8       2385.23       2235.55        43.12 o                         
  13   5  -8         64.12         74.96         9.43 o                         
  14   5  -8        827.48        878.63        27.79 o                         
  15   5  -8        854.97        857.89        23.55 o                         
  16   5  -8       1478.83       1400.17        34.30 o                         
  17   5  -8       2959.76       3164.89        61.26 o                         
  18   5  -8       1539.91       1488.92        43.79 o                         
  19   5  -8       1044.32       1204.74        40.33 o                         
  20   5  -8       3172.71       3133.86        72.69 o                         
  21   5  -8        298.95        198.65        21.53 o                         
  22   5  -8        288.14        361.97        25.46 o                         
  23   5  -8         55.49         62.09        18.80 o                         
  24   5  -8        217.54        210.21        23.72 o                         
  25   5  -8         60.89         52.64        21.36 o                         
  26   5  -8        863.93        834.00        40.19 o                         
  27   5  -8        130.35        115.01        25.08 o                         
  28   5  -8         17.52         25.70        25.79 o                         
  29   5  -8        359.31        443.93        37.94 o                         
  30   5  -8         66.28         43.12        27.47 o                         
   0   6  -8        263.44        262.95        17.99 o                         
   1   6  -8        403.36        317.26        14.01 o                         
   2   6  -8        497.83        328.71        17.18 o                         
   3   6  -8        564.04        462.69        16.54 o                         
   4   6  -8        254.00        148.70        10.35 o                         
   5   6  -8         79.46        121.71        14.96 o                         
   6   6  -8         50.68         93.59         9.19 o                         
   7   6  -8        865.06        609.57        24.11 o                         
   8   6  -8       6087.28       6560.84       106.80 o                         
   9   6  -8        210.59        182.94        17.04 o                         
  10   6  -8       3619.29       4037.37        69.68 o                         
  11   6  -8       1422.70       1319.79        30.29 o                         
  12   6  -8       1046.93       1128.51        27.72 o                         
  13   6  -8        689.56        721.81        26.02 o                         
  14   6  -8        961.28        866.12        27.04 o                         
  15   6  -8         92.60        115.93        13.40 o                         
  16   6  -8        257.94        214.77        16.60 o                         
  17   6  -8       1115.83       1031.42        49.86 o                         
  18   6  -8       1494.35       1615.88        45.86 o                         
  19   6  -8         52.21         55.60        17.27 o                         
  20   6  -8        513.56        464.92        28.28 o                         
  21   6  -8          4.79         37.90        17.16 o                         
  22   6  -8          5.63          7.88        17.46 o                         
  23   6  -8        397.40        432.53        29.15 o                         
  24   6  -8        268.84        297.91        26.83 o                         
  25   6  -8         95.41         25.42        22.92 o                         
  26   6  -8        536.75        430.35        35.87 o                         
  27   6  -8         44.45          9.89        26.19 o                         
  28   6  -8        231.09        242.53        32.30 o                         
  29   6  -8         44.52         43.80        27.94 o                         
   0   7  -8        774.14        987.97        33.85 o                         
   1   7  -8        946.01        945.61        24.75 o                         
   2   7  -8        265.25        209.47        14.54 o                         
   3   7  -8       1215.99       1389.74        30.00 o                         
   4   7  -8        430.96        433.68        24.56 o                         
   5   7  -8       5711.03       6412.76        95.39 o                         
   6   7  -8       3765.99       3673.71        59.26 o                         
   7   7  -8       2112.65       2064.29        36.42 o                         
   8   7  -8        320.49        261.13        13.88 o                         
   9   7  -8       7652.60       8383.44       135.21 o                         
  10   7  -8        260.40        235.57        18.53 o                         
  11   7  -8         96.14        107.88        13.29 o                         
  12   7  -8         72.33        102.05        17.21 o                         
  13   7  -8       5961.17       6035.61       113.89 o                         
  14   7  -8        169.57        186.19        23.04 o                         
  15   7  -8         26.43         51.36        16.52 o                         
  16   7  -8        275.99        284.74        20.29 o                         
  17   7  -8       1677.49       1615.12        57.75 o                         
  18   7  -8         43.56         45.34        17.06 o                         
  19   7  -8          7.89         15.62        18.13 o                         
  20   7  -8         75.25         70.17        18.80 o                         
  21   7  -8         70.69         80.66        20.34 o                         
  22   7  -8         98.99        110.17        24.46 o                         
  23   7  -8        534.71        530.89        37.05 o                         
  24   7  -8         76.61        149.62        27.31 o                         
  25   7  -8       1089.83        849.09        59.63 o                         
  26   7  -8         69.50        108.93        26.92 o                         
  27   7  -8        346.05        409.41        37.05 o                         
  28   7  -8         66.62         98.65        29.23 o                         
   0   8  -8       2789.43       2251.47        54.36 o                         
   1   8  -8        767.32        536.69        16.99 o                         
   2   8  -8        974.15        877.25        21.18 o                         
   3   8  -8        510.70        481.10        16.27 o                         
   4   8  -8        833.09        681.54        17.20 o                         
   5   8  -8        206.95        203.24        11.99 o                         
   6   8  -8        522.94        541.77        18.70 o                         
   7   8  -8       1093.77        905.61        24.25 o                         
   8   8  -8       4087.03       4128.13        67.67 o                         
   9   8  -8        289.83        278.14        15.07 o                         
  10   8  -8        554.85        646.95        21.69 o                         
  11   8  -8         19.17          2.33         9.79 o                         
  12   8  -8        710.79        510.34        23.19 o                         
  13   8  -8        936.91        849.11        28.26 o                         
  14   8  -8        234.24        259.04        17.86 o                         
  15   8  -8         99.17        163.74        15.58 o                         
  16   8  -8         73.62         80.42        14.09 o                         
  17   8  -8        432.61        434.26        40.42 o                         
  18   8  -8       2120.42       1757.64        51.05 o                         
  19   8  -8        179.00        222.48        27.47 o                         
  20   8  -8        748.84        746.11        41.96 o                         
  21   8  -8        912.46       1092.16        49.69 o                         
  22   8  -8        172.36        167.90        26.92 o                         
  23   8  -8         75.09          8.83        23.48 o                         
  24   8  -8        397.66        422.81        46.83 o                         
  25   8  -8        112.36        148.91        27.94 o                         
  26   8  -8        115.54         78.17        27.36 o                         
  27   8  -8        149.13        154.72        30.28 o                         
   0   9  -8       3587.34       3767.97       102.54 o                         
   1   9  -8       1881.39       1848.24        34.12 o                         
   2   9  -8        141.56        126.89        10.87 o                         
   3   9  -8        446.79        345.52        15.35 o                         
   4   9  -8       1224.90       1245.57        31.19 o                         
   5   9  -8        436.21        367.40        15.97 o                         
   6   9  -8       2371.33       2261.53        40.04 o                         
   7   9  -8        188.26        163.41        14.11 o                         
   8   9  -8        670.85        793.33        25.60 o                         
   9   9  -8        809.57        931.39        33.96 o                         
  10   9  -8       2720.18       2505.17        52.98 o                         
  11   9  -8        901.54        757.38        27.95 o                         
  12   9  -8        431.42        469.67        23.33 o                         
  13   9  -8        147.35         84.73        15.39 o                         
  14   9  -8        183.71        191.67        17.94 o                         
  15   9  -8        140.24        207.40        20.43 o                         
  16   9  -8       1644.86       1665.93        43.14 o                         
  17   9  -8       1227.06       1057.92        35.21 o                         
  18   9  -8       1544.02       1443.76        52.58 o                         
  19   9  -8        107.22        118.92        24.46 o                         
  20   9  -8        326.73        353.65        46.81 o                         
  21   9  -8        741.47        753.01        43.06 o                         
  22   9  -8        928.41        849.07        62.97 o                         
  23   9  -8        210.95        294.07        33.44 o                         
  24   9  -8         14.00         -7.65        25.08 o                         
  25   9  -8        306.87        304.11        45.69 o                         
  26   9  -8        456.02        292.44        34.67 o                         
   0  10  -8        483.20        435.43        26.18 o                         
   1  10  -8       7389.99       7752.04       110.83 o                         
   2  10  -8        349.90        441.53        18.54 o                         
   3  10  -8        272.86        214.28        13.67 o                         
   4  10  -8        163.45        139.33        13.19 o                         
   5  10  -8        404.84        311.25        17.74 o                         
   6  10  -8       2552.41       2832.90        52.82 o                         
   7  10  -8        297.05        359.61        19.06 o                         
   8  10  -8        271.05        378.79        21.07 o                         
   9  10  -8       1299.07       1390.90        51.09 o                         
  10  10  -8        255.94        206.81        17.74 o                         
  11  10  -8        294.05        230.59        19.79 o                         
  12  10  -8        205.14        241.44        23.37 o                         
  13  10  -8       1200.31       1271.78        40.63 o                         
  14  10  -8         69.18         36.64        16.51 o                         
  15  10  -8         63.45         69.62        17.78 o                         
  16  10  -8        398.38        322.66        23.85 o                         
  17  10  -8       1068.72       1017.32        40.86 o                         
  18  10  -8         37.23         75.33        31.76 o                         
  19  10  -8        177.95        266.50        29.87 o                         
  20  10  -8        139.15        159.09        28.09 o                         
  21  10  -8        322.33        378.44        47.37 o                         
  22  10  -8         31.83         28.69        23.61 o                         
  23  10  -8        493.29        558.00        39.62 o                         
  24  10  -8        159.60        159.56        37.34 o                         
  25  10  -8         68.31         52.45        27.94 o                         
   0  11  -8      29330.46      30224.42       568.97 o                         
   1  11  -8        298.70        315.30        19.08 o                         
   2  11  -8       1793.05       1792.40        54.43 o                         
   3  11  -8       1619.35       1609.03        42.61 o                         
   4  11  -8        282.37        296.46        18.54 o                         
   5  11  -8          9.47         31.02        13.12 o                         
   6  11  -8       1167.74        989.98        30.05 o                         
   7  11  -8        759.24        755.84        30.35 o                         
   8  11  -8       7512.17       7276.96       124.73 o                         
   9  11  -8         60.18         57.71        18.16 o                         
  10  11  -8        109.36        142.03        20.38 o                         
  11  11  -8        472.23        356.79        24.28 o                         
  12  11  -8        600.62        640.75        32.75 o                         
  13  11  -8        105.25         77.96        18.24 o                         
  14  11  -8        416.32        533.19        32.78 o                         
  15  11  -8        567.35        560.37        31.30 o                         
  16  11  -8        530.73        501.70        29.15 o                         
  17  11  -8        209.61        269.58        22.56 o                         
  18  11  -8        736.72        691.28        41.33 o                         
  19  11  -8        240.41        167.87        28.18 o                         
  20  11  -8        391.79        348.63        33.67 o                         
  21  11  -8        116.08        133.78        29.15 o                         
  22  11  -8        189.76        138.11        28.86 o                         
  23  11  -8        112.84        161.27        31.73 o                         
   0  12  -8        149.25        207.79        33.51 o                         
   1  12  -8        382.78        454.89        27.34 o                         
   2  12  -8        336.69        319.85        22.25 o                         
   3  12  -8        114.70        119.70        17.42 o                         
   4  12  -8         22.05         15.59        13.83 o                         
   5  12  -8        127.91        108.74        17.19 o                         
   6  12  -8        779.55        749.81        30.52 o                         
   7  12  -8        178.31        168.30        18.35 o                         
   8  12  -8        384.19        321.34        24.17 o                         
   9  12  -8        816.25        670.32        33.07 o                         
  10  12  -8        297.92        369.06        26.15 o                         
  11  12  -8        703.04        701.52        34.05 o                         
  12  12  -8        218.28        150.51        20.94 o                         
  13  12  -8        791.28        655.62        34.71 o                         
  14  12  -8         11.95         43.40        18.80 o                         
  15  12  -8         78.74         69.64        20.25 o                         
  16  12  -8        310.44        329.70        27.25 o                         
  17  12  -8        555.51        603.71        36.01 o                         
  18  12  -8        131.15         95.18        26.92 o                         
  19  12  -8        101.04         92.21        26.68 o                         
  20  12  -8         14.83         -9.12        30.09 o                         
  21  12  -8        243.83        228.91        38.22 o                         
  22  12  -8        171.16        100.28        40.97 o                         
   0  13  -8        207.54        197.47        29.67 o                         
   1  13  -8        434.01        600.36        32.75 o                         
   2  13  -8        118.13        109.57        20.79 o                         
   3  13  -8         19.98        -12.92        25.23 o                         
   4  13  -8         66.55        130.88        20.55 o                         
   5  13  -8        348.17        304.68        26.22 o                         
   6  13  -8        857.83       1026.33        56.30 o                         
   7  13  -8        910.72        868.02        41.76 o                         
   8  13  -8         41.32         15.37        21.87 o                         
   9  13  -8       1379.50       1166.62        39.00 o                         
  10  13  -8         44.42         37.23        19.30 o                         
  11  13  -8        148.84        188.25        23.28 o                         
  12  13  -8        243.15        241.68        24.91 o                         
  13  13  -8       1340.03       1210.41        45.11 o                         
  14  13  -8         19.48          6.39        20.30 o                         
  15  13  -8         17.59          9.13        21.20 o                         
  16  13  -8        414.43        289.57        27.83 o                         
  17  13  -8       1058.33       1129.57        50.55 o                         
  18  13  -8         18.39         24.43        25.54 o                         
  19  13  -8         43.68         21.04        30.41 o                         
  20  13  -8          5.96          7.83        35.51 o                         
   0  14  -8        125.32        140.28        36.78 o                         
   1  14  -8        142.56         90.65        24.07 o                         
   2  14  -8        203.46        195.73        27.47 o                         
   3  14  -8         35.46         36.61        23.48 o                         
   4  14  -8         45.01         -6.86        18.90 o                         
   5  14  -8         40.99         75.01        21.63 o                         
   6  14  -8        143.46        137.33        23.56 o                         
   7  14  -8        129.29        140.30        31.40 o                         
   8  14  -8        736.64        655.57        36.53 o                         
   9  14  -8         87.94         56.29        21.70 o                         
  10  14  -8        267.93        259.07        29.87 o                         
  11  14  -8         40.21         46.05        24.98 o                         
  12  14  -8        589.65        585.38        40.12 o                         
  13  14  -8         32.76         28.90        21.91 o                         
  14  14  -8        181.47        145.29        24.35 o                         
  15  14  -8        210.60        217.32        26.70 o                         
  16  14  -8          0.21          9.34        23.84 o                         
  17  14  -8         56.51         52.89        30.41 o                         
   0  15  -8        421.32        322.60        54.05 o                         
   1  15  -8        394.84        512.49        37.61 o                         
   2  15  -8        129.24        136.67        27.94 o                         
   3  15  -8        125.40        125.34        29.53 o                         
   4  15  -8          7.56          1.54        24.07 o                         
   5  15  -8        562.91        492.31        37.54 o                         
   6  15  -8         99.00         43.87        25.54 o                         
   7  15  -8         58.24         36.92        25.54 o                         
   8  15  -8        215.81        235.87        31.81 o                         
   9  15  -8       2403.47       2379.25        74.75 o                         
  10  15  -8        159.83        148.29        28.43 o                         
  11  15  -8         45.07         34.42        25.42 o                         
  12  15  -8        186.51        198.50        30.80 o                         
  13  15  -8        804.52        559.38        48.26 o                         
  14  15  -8         58.84        128.97        34.13 o                         
   0  16  -8        518.73        730.99        65.35 o                         
   1  16  -8        631.69        692.86        44.79 o                         
   2  16  -8         49.81         32.13        27.47 o                         
   3  16  -8        136.39        115.03        30.80 o                         
   4  16  -8        113.58         44.63        27.47 o                         
   5  16  -8         66.70         68.53        28.34 o                         
   6  16  -8         89.68        113.35        29.23 o                         
   7  16  -8        418.29        320.66        35.67 o                         
   8  16  -8         70.88        100.90        28.76 o                         
   9  16  -8        247.37        280.37        36.09 o                         
  10  16  -8         25.70         67.88        50.19 o                         
   2   0  -7       6142.11       5103.54       115.15 o                         
   4   0  -7      21338.86      23784.45       432.88 o                         
   6   0  -7        556.63        367.34        15.08 o                         
   8   0  -7       2801.01       3884.12        76.68 o                         
  10   0  -7      11896.80      15546.20       288.59 o                         
  12   0  -7      13806.21      17312.75       369.27 o                         
  14   0  -7       8517.81      10996.91       281.52 o                         
  16   0  -7        346.97        329.02        30.23 o                         
  18   0  -7        504.32        604.76        32.64 o                         
  20   0  -7       1527.43       1577.60        57.90 o                         
  22   0  -7        838.79        953.07        43.69 o                         
  24   0  -7        337.21        316.12        38.33 o                         
  26   0  -7         66.94         89.24        25.20 o                         
  28   0  -7       2059.71       1525.47        66.03 o                         
  30   0  -7        341.97        298.57        37.76 o                         
   1   1  -7       6178.45       7555.13       241.64 o                         
   2   1  -7       3619.33       3291.90        77.98 o                         
   3   1  -7        399.72        428.65        16.11 o                         
   4   1  -7       2411.37       2751.37        42.03 o                         
   5   1  -7        280.90        377.95        10.83 o                         
   6   1  -7       1112.31       1334.14        22.43 o                         
   7   1  -7       1378.31       1387.92        23.71 o                         
   8   1  -7       2437.87       2355.19        52.23 o                         
   9   1  -7       5875.44       5842.76        84.81 o                         
  10   1  -7        201.40        256.10        11.35 o                         
  11   1  -7       2081.82       1845.10        32.67 o                         
  12   1  -7        575.14        674.98        22.78 o                         
  13   1  -7        653.51        589.71        22.91 o                         
  14   1  -7       3942.25       4408.01        69.38 o                         
  15   1  -7        587.65        510.41        17.61 o                         
  16   1  -7        887.80        843.24        22.54 o                         
  17   1  -7        488.55        438.93        17.74 o                         
  18   1  -7       1311.54        882.08        24.73 o                         
  19   1  -7       2736.76       2402.65        48.87 o                         
  20   1  -7          4.68         46.94        11.64 o                         
  21   1  -7        219.22        201.43        18.36 o                         
  22   1  -7        193.36        215.39        16.79 o                         
  23   1  -7       1005.47       1125.14        32.02 o                         
  24   1  -7        396.38        457.04        22.82 o                         
  25   1  -7        132.04        176.93        17.25 o                         
  26   1  -7         64.47         60.86        16.70 o                         
  27   1  -7        692.90        608.32        30.16 o                         
  28   1  -7         90.19         85.54        20.00 o                         
  29   1  -7        173.30        193.87        23.08 o                         
  30   1  -7         48.79         56.21        19.57 o                         
  31   1  -7        232.84        289.85        28.82 o                         
   1   2  -7      10805.12      11965.73       181.24 o                         
   2   2  -7        696.46        390.51        11.96 o                         
   3   2  -7       5496.97       6341.16        99.52 o                         
   4   2  -7         43.66         95.12         7.97 o                         
   5   2  -7        939.40        994.82        20.05 o                         
   6   2  -7       3066.92       2831.78        51.62 o                         
   7   2  -7       2393.59       2828.83        59.57 o                         
   8   2  -7       1143.47        808.53        17.76 o                         
   9   2  -7         30.05        198.05        18.53 o                         
  10   2  -7       4079.79       4953.98        73.75 o                         
  11   2  -7       6324.22       7482.23       110.22 o                         
  12   2  -7       1180.67        918.48        21.14 o                         
  13   2  -7          7.82          0.32         7.26 o                         
  14   2  -7         52.14         34.79         8.30 o                         
  15   2  -7        711.03        811.62        21.53 o                         
  16   2  -7        126.18        152.39        11.95 o                         
  17   2  -7        225.32        419.69        18.85 o                         
  18   2  -7       1699.42       1392.09        37.70 o                         
  19   2  -7       1632.62       1526.04        34.06 o                         
  20   2  -7       6179.14       5236.05        85.82 o                         
  21   2  -7       3172.36       2966.53        55.13 o                         
  22   2  -7        955.13        877.60        28.38 o                         
  23   2  -7        298.08        417.32        22.15 o                         
  24   2  -7         37.99         30.96        15.25 o                         
  25   2  -7         69.42         58.35        16.76 o                         
  26   2  -7        491.94        482.52        27.38 o                         
  27   2  -7        103.63        158.07        20.60 o                         
  28   2  -7        171.78        127.74        20.29 o                         
  29   2  -7        961.91        988.03        88.76 o                         
  30   2  -7        175.52        192.55        25.71 o                         
  31   2  -7          6.60        -21.99        21.99 o                         
   1   3  -7      16342.53      19338.10       268.48 o                         
   2   3  -7       9699.65      12528.68       204.02 o                         
   3   3  -7       3306.16       3269.34        53.64 o                         
   4   3  -7        537.69        563.13        17.43 o                         
   5   3  -7         99.90         78.42         7.28 o                         
   6   3  -7         56.03         70.66         8.00 o                         
   7   3  -7        488.12        466.97        18.96 o                         
   8   3  -7       7982.45       5757.18        90.78 o                         
   9   3  -7       1507.44       1945.37        67.69 o                         
  10   3  -7        519.65        406.08        13.25 o                         
  11   3  -7        180.88        220.47        12.59 o                         
  12   3  -7        140.42        225.71        11.16 o                         
  13   3  -7       5114.08       4472.48        69.12 o                         
  14   3  -7        479.82        458.92        14.68 o                         
  15   3  -7        460.49        485.58        15.71 o                         
  16   3  -7        995.83        891.83        32.10 o                         
  17   3  -7       1424.20       1338.96        29.77 o                         
  18   3  -7         51.84        105.06        12.66 o                         
  19   3  -7        460.65        383.87        18.47 o                         
  20   3  -7        973.57       1041.72        34.43 o                         
  21   3  -7        805.98        786.73        30.30 o                         
  22   3  -7       1931.12       1947.79        50.64 o                         
  23   3  -7        272.68        250.79        20.24 o                         
  24   3  -7        159.96        103.42        17.27 o                         
  25   3  -7        993.37       1065.55        36.87 o                         
  26   3  -7        156.94        189.57        23.44 o                         
  27   3  -7        323.26        365.70        28.92 o                         
  28   3  -7        927.53        811.37        45.62 o                         
  29   3  -7        100.39        111.16        23.56 o                         
  30   3  -7        494.59        450.57        33.07 o                         
  31   3  -7         84.37         81.40        25.16 o                         
   1   4  -7      15179.59      17429.56       245.53 o                         
   2   4  -7       1150.91       1055.72        32.23 o                         
   3   4  -7       3290.21       2778.31        78.99 o                         
   4   4  -7       1780.44       1731.45        42.63 o                         
   5   4  -7        612.01        745.93        20.34 o                         
   6   4  -7       1481.46        911.19        37.07 o                         
   7   4  -7         70.80         66.69         8.46 o                         
   8   4  -7        116.59        183.72        12.22 o                         
   9   4  -7         93.61        189.32        12.26 o                         
  10   4  -7         54.91        115.74         9.20 o                         
  11   4  -7        702.14        701.91        17.48 o                         
  12   4  -7       2063.13       2599.38        41.08 o                         
  13   4  -7        156.07        189.87        10.03 o                         
  14   4  -7       1653.64       1546.55        28.49 o                         
  15   4  -7        397.72        538.54        16.37 o                         
  16   4  -7         64.14         48.01         9.02 o                         
  17   4  -7        102.71         96.21        13.21 o                         
  18   4  -7         23.57        102.50        14.56 o                         
  19   4  -7      14387.78      14317.14       225.61 o                         
  20   4  -7       1988.20       2115.75        82.02 o                         
  21   4  -7       3457.78       2841.02        59.15 o                         
  22   4  -7        296.46        364.20        25.71 o                         
  23   4  -7       2142.76       2425.08        60.04 o                         
  24   4  -7         21.97         20.00        19.20 o                         
  25   4  -7        203.51        170.53        23.09 o                         
  26   4  -7        561.61        616.54        35.14 o                         
  27   4  -7        318.93        252.60        32.15 o                         
  28   4  -7         27.89         50.33        21.99 o                         
  29   4  -7        503.41        587.85        36.58 o                         
  30   4  -7         46.80          7.95        23.09 o                         
  31   4  -7         67.13        129.32        26.83 o                         
   1   5  -7       1000.11       1228.23        39.42 o                         
   2   5  -7      10098.25      11786.17       179.65 o                         
   3   5  -7        333.36        200.71        12.44 o                         
   4   5  -7        742.26        635.82        23.70 o                         
   5   5  -7       1638.28       1767.24        33.71 o                         
   6   5  -7       1292.31       1410.56        31.85 o                         
   7   5  -7       7117.12       8154.21       141.15 o                         
   8   5  -7       1808.62       1584.01        40.26 o                         
   9   5  -7       3000.96       2757.10        49.45 o                         
  10   5  -7       3179.43       3852.49        65.02 o                         
  11   5  -7       3061.36       3585.83        63.76 o                         
  12   5  -7        302.53        334.61        14.79 o                         
  13   5  -7       2495.26       2603.36        45.02 o                         
  14   5  -7        928.43       1040.19        24.84 o                         
  15   5  -7        811.80        872.09        23.41 o                         
  16   5  -7        286.12        337.75        16.42 o                         
  17   5  -7        898.29        735.43        29.93 o                         
  18   5  -7       3381.23       3227.79        70.08 o                         
  19   5  -7       4829.28       4743.62        94.94 o                         
  20   5  -7       1156.09       1357.65        42.45 o                         
  21   5  -7         75.05        217.60        21.99 o                         
  22   5  -7         60.76         60.02        17.90 o                         
  23   5  -7        564.88        530.99        30.23 o                         
  24   5  -7        539.23        474.84        30.28 o                         
  25   5  -7        112.35        107.32        22.29 o                         
  26   5  -7        236.04        194.90        25.16 o                         
  27   5  -7       1018.28        907.84        43.79 o                         
  28   5  -7        759.32        744.34        40.63 o                         
  29   5  -7         52.32         59.22        23.72 o                         
  30   5  -7         61.51         66.25        25.10 o                         
   1   6  -7        716.88        713.57        20.63 o                         
   2   6  -7       1646.28       1872.68        35.91 o                         
   3   6  -7         84.43         62.88         9.50 o                         
   4   6  -7       2290.65       2066.86        35.26 o                         
   5   6  -7       3104.08       3256.10        56.84 o                         
   6   6  -7       8672.88       9521.83       138.37 o                         
   7   6  -7        968.15        964.02        25.51 o                         
   8   6  -7       1060.43        959.31        23.17 o                         
   9   6  -7       1675.12       1314.54        34.24 o                         
  10   6  -7       8349.82       8970.43       142.29 o                         
  11   6  -7        499.43        790.78        31.65 o                         
  12   6  -7       4352.46       4014.72        71.02 o                         
  13   6  -7        199.74        149.76        14.10 o                         
  14   6  -7        553.05        436.52        24.75 o                         
  15   6  -7        441.25        491.16        22.03 o                         
  16   6  -7        401.17        415.09        20.71 o                         
  17   6  -7       1079.24       1002.45        34.76 o                         
  18   6  -7       2587.53       2409.97        57.93 o                         
  19   6  -7        490.91        480.36        28.21 o                         
  20   6  -7       1810.01       1863.10        51.01 o                         
  21   6  -7        298.38        342.31        27.67 o                         
  22   6  -7        301.55        574.57        32.65 o                         
  23   6  -7        112.39        141.36        28.42 o                         
  24   6  -7        409.38        352.50        28.28 o                         
  25   6  -7         84.89         89.33        22.37 o                         
  26   6  -7        526.94        743.02        39.99 o                         
  27   6  -7         82.97        180.61        26.15 o                         
  28   6  -7        723.52        687.92        39.30 o                         
  29   6  -7        164.34        245.74        30.75 o                         
   1   7  -7       4380.12       5178.09        78.74 o                         
   2   7  -7        339.80        352.13        32.56 o                         
   3   7  -7       4736.46       5111.71        77.48 o                         
   4   7  -7       2141.72       2330.34        37.17 o                         
   5   7  -7       1770.62       1584.96        28.20 o                         
   6   7  -7        121.43        139.00         9.67 o                         
   7   7  -7       1973.42       1511.03        29.75 o                         
   8   7  -7        247.49        303.16        17.23 o                         
   9   7  -7       1449.55       1517.93        37.89 o                         
  10   7  -7        103.01         57.50        11.94 o                         
  11   7  -7       3263.28       3480.83        70.74 o                         
  12   7  -7         99.55        135.36        14.77 o                         
  13   7  -7         13.61         52.13        12.52 o                         
  14   7  -7        457.87        442.62        19.47 o                         
  15   7  -7        229.91        200.16        14.90 o                         
  16   7  -7         95.61         72.73        12.99 o                         
  17   7  -7        147.73        176.33        15.80 o                         
  18   7  -7        698.58        807.88        34.43 o                         
  19   7  -7        427.86        384.05        25.46 o                         
  20   7  -7         82.71        126.62        19.97 o                         
  21   7  -7         13.65         20.83        17.90 o                         
  22   7  -7        215.64        284.33        26.22 o                         
  23   7  -7        592.58        683.47        36.16 o                         
  24   7  -7        204.90        212.31        24.74 o                         
  25   7  -7       1349.45       1250.81        48.31 o                         
  26   7  -7        158.55        224.15        27.11 o                         
  27   7  -7        442.05        440.85        36.56 o                         
  28   7  -7         87.49        114.35        29.40 o                         
  29   7  -7        211.58        144.21        31.24 o                         
   1   8  -7        138.80        229.19        12.22 o                         
   2   8  -7        132.10        147.10        10.19 o                         
   3   8  -7        163.00        175.01        10.93 o                         
   4   8  -7        516.28        720.01        17.26 o                         
   5   8  -7        197.55        244.37        12.46 o                         
   6   8  -7       2287.73       2251.22        38.37 o                         
   7   8  -7        797.60        752.59        21.54 o                         
   8   8  -7        408.99        438.39        22.82 o                         
   9   8  -7       2769.41       2641.86        47.17 o                         
  10   8  -7       1103.43        960.16        25.83 o                         
  11   8  -7        828.92        518.75        19.40 o                         
  12   8  -7        402.23        289.13        17.82 o                         
  13   8  -7         25.39         -1.23        12.01 o                         
  14   8  -7        867.14        810.65        28.51 o                         
  15   8  -7        540.41        568.59        27.53 o                         
  16   8  -7       1670.55       1901.62        41.24 o                         
  17   8  -7        389.01        502.54        23.00 o                         
  18   8  -7        719.04        713.70        33.70 o                         
  19   8  -7        107.39        133.64        25.93 o                         
  20   8  -7       1181.96       1109.41        41.77 o                         
  21   8  -7        383.88        527.59        43.11 o                         
  22   8  -7        104.79        205.93        29.86 o                         
  23   8  -7        139.78        155.27        23.72 o                         
  24   8  -7         99.04         79.49        23.44 o                         
  25   8  -7         16.88         15.52        23.04 o                         
  26   8  -7        342.74        409.63        75.23 o                         
  27   8  -7         21.88         54.57        26.92 o                         
  28   8  -7        122.68        168.70        32.30 o                         
   1   9  -7        397.22        413.72        16.66 o                         
   2   9  -7         30.29         60.34         9.10 o                         
   3   9  -7         51.12         35.73         8.63 o                         
   4   9  -7       1035.19        961.21        23.04 o                         
   5   9  -7        711.32        628.43        22.25 o                         
   6   9  -7        143.92        114.49        11.22 o                         
   7   9  -7       1075.92        859.74        23.90 o                         
   8   9  -7       2663.55       2901.99        56.43 o                         
   9   9  -7        166.20        105.85        14.19 o                         
  10   9  -7       1779.53       1406.88        36.47 o                         
  11   9  -7        957.88        893.45        29.04 o                         
  12   9  -7        144.59        118.92        14.81 o                         
  13   9  -7        106.28        174.87        17.04 o                         
  14   9  -7       1835.16       1852.07        43.74 o                         
  15   9  -7        410.35        485.26        24.09 o                         
  16   9  -7       1036.59       1075.34        31.83 o                         
  17   9  -7        197.88        138.26        15.88 o                         
  18   9  -7        242.54        261.75        24.41 o                         
  19   9  -7       1406.16       1347.86        44.85 o                         
  20   9  -7        121.71         82.02        25.96 o                         
  21   9  -7         45.15         71.86        21.70 o                         
  22   9  -7        309.94        314.81        34.04 o                         
  23   9  -7        692.51        615.30        39.76 o                         
  24   9  -7        601.82        635.54        56.28 o                         
  25   9  -7         33.27        -23.33        23.84 o                         
  26   9  -7        118.79        103.45        33.44 o                         
  27   9  -7        239.77        261.12        34.23 o                         
   1  10  -7       7620.73       7529.22       107.26 o                         
   2  10  -7        259.84        201.82        13.42 o                         
   3  10  -7       3845.65       3564.89        55.96 o                         
   4  10  -7       1082.74        928.33        26.56 o                         
   5  10  -7         66.24         58.62        12.09 o                         
   6  10  -7         68.28         50.33        12.50 o                         
   7  10  -7        735.09        463.38        21.14 o                         
   8  10  -7       2177.33       2025.68        41.84 o                         
   9  10  -7        964.08        739.50        28.05 o
[truncated: 895,213 more chars]
